# Supplementary material for: Global identification of Arabidopsis lncRNAs reveals the regulation of MAF4 by a natural antisense RNA
Source: Nat Commun. 2018 Nov 29;9:5056. doi: 10.1038/s41467-018-07500-7 (PMC6265284; doi:10.1038/s41467-018-07500-7)
Supplement: Supplementary file 4 — Source Data [file 41467_2018_7500_MOESM4_ESM.xlsx]

## Sheet: Figure 2a
Figure 2a
heat maps
	tissue					ABA							Drought							Cold
	LncRNA ID	leaf_poly(A)	silique_poly(A)	inflorescence_poly(A)		LncRNA ID	ABA_0h_poly(A)	ABA_2h_poly(A)	ABA_4h_poly(A)	ABA_6h_poly(A)	ABA_8h_poly(A)		lncRNA_ID	drought_0h_poly(A)+	drought_2h_poly(A)+	drought_4h_poly(A)+	drought_6h_poly(A)+	drought_8h_poly(A)+		lncRNA_ID	cold_0d_poly(A)	cold_20d_poly(A)
	LincRNA_10	0	0.051152	1.86763		LincRNA_11	0	1.48414	3.1365	2.44103	0.18256		LincRNA_11	0	0.1289	0	2.21754	1.89093		LincRNA_43	0.047249	0.364876
	LincRNA_15	0	0	0.604232		LincRNA_21	2.5924	0.506576	0.337025	0.711828	0.602527		LincRNA_33	0.749398	0.370678	0.421955	0.145263	0.220355		LincRNA_84	1.87858	0.038443
	LincRNA_21	0.951793	1.33222	2.88164		LincRNA_38	0.0333188	0	0	0	0		LincRNA_84	0.956965	0.604928	0.47206	0.0219728	0.057358		LincRNA_178	0.0266742	0.47633
	LincRNA_33	0.182555	0.923636	2.59848		LincRNA_71	0.206376	0.0115859	0.215222	0.0356775	0.312939		LincRNA_131	5.82751	8.38772	1.17247	0.933581	1.27069		LincRNA_188	4.45325	20.456
	LincRNA_43	0.0243758	0.44561	0.214494		LincRNA_84	0.82125	0.976249	0.394335	0.387242	0.0444862		LincRNA_188	6.16316	1.26347	0.0381807	0	0		LincRNA_244	0.624116	2.5632
	LincRNA_63	0.591352	0	0		LincRNA_85	0.115008	1.28189	2.17632	2.72915	2.19518		LincRNA_199	5.50549	2.96007	0.801798	1.08687	0.539565		LincRNA_282	0.0697519	0.219316
	LincRNA_76	0.207379	0.0799773	0.250037		LincRNA_92	0.486966	0.0314146	0.0451312	0.149323	0.0978041		LincRNA_227	0.0220233	0.320806	0.333638	0.834557	0.896807		LincRNA_347	0	1.28505
	LincRNA_84	0.119462	4.21613	8.92395		LincRNA_116	0.0452361	0.0373783	0.127961	0.331088	1.07826		LincRNA_236	4.19142	1.07203	1.57243	1.25738	1.02792		LincRNA_348	0	0.203078
	LincRNA_116	0	0	1.18633		LincRNA_178	0.133113	0.103012	0.00569605	0.0613643	0.0352268		LincRNA_355	0.505276	0.548217	1.51713	1.38923	1.22339		LincRNA_382	0.111028	0.650721
	LincRNA_119	0	0.1517	0		LincRNA_185	0	0	0.165493	0	0.065447		LincRNA_362	1.08077	4.57489	4.669	1.52461	1.55459		LincRNA_423	0.959525	0.41214
	LincRNA_130	0.0166816	0	0.0400131		LincRNA_188	3.43741	2.5725	0.387431	0.426315	0.399431		LincRNA_366	0.162969	0.524048	0.179789	0	0		LincRNA_724	0	3.17752
	LincRNA_131	1.04592	18.0902	9.70385		LincRNA_201	0	0.104578	0.285811	0.202348	0.0163937		LincRNA_382	0.106408	0.728458	0.801778	0.574187	1.53794		LincRNA_954	0.088781	0.656567
	LincRNA_158	0	0	0.373806		LincRNA_244	0.938586	2.23637	2.1361	1.54631	1.08484		LincRNA_405	3.10888	0.0981875	0.024511	0	0		LincRNA_972	4.36305	0
	LincRNA_176	0	0.757121	0.67303		LincRNA_248	0	0	0.0945035	0.299639	0.491794		LincRNA_474	9.15508	4.95711	2.99351	1.39118	3.32945		LincRNA_1020	0.210128	0.996449
	LincRNA_178	0.0209094	0	0.221022		LincRNA_249	0.0445641	0.0627853	0.122416	0.313576	0.439392		LincRNA_483	0.362525	0.532285	0.560195	0.561601	0.798045		LincRNA_1093	0.375032	1.51175
	LincRNA_187	0	0	383.754		LincRNA_291	0	0	0.230584	0.993579	0.882646		LincRNA_502	2.18858	1.22542	1.56656	0.57429	0.852862		LincRNA_1095	0.981983	2.17876
	LincRNA_188	1.31885	0	0.232754		LincRNA_309	0	0.190436	0.347925	0	0.0632915		LincRNA_561	0.695016	0.271695	0	0.252155	0.0230119		LincRNA_1133	0	0.402229
	LincRNA_236	0.484015	9.18286	1.79539		LincRNA_348	0	0.0101533	0	0.0902228	0.122165		LincRNA_637	4.00957	3.18319	0.691451	0.315307	0.306816		LincRNA_1142	0.0811392	0
	LincRNA_257	0	0	0.600807		LincRNA_355	0.441982	0.722556	1.49767	0.947245	0.766651		LincRNA_709	0.907685	2.21544	1.55984	3.11762	2.44297		LincRNA_1143	1.17204	0.382036
	LincRNA_262	0.516955	54.7467	4.2745		LincRNA_366	0.473398	0.0354267	0.0367077	0.0363472	0.177247		LincRNA_773	0.00486117	0.00588335	0.540345	0.795125	0.82234		LincRNA_1199	0.0790945	0.0198157
	LincRNA_271	0	0.0849055	2.87627		LincRNA_382	0	0.187153	0.442108	1.34232	1.32856		LincRNA_888	0	0.185269	0.0280405	0.796346	0.179559		LincRNA_1302	0.531251	4.47434
	LincRNA_272	0	2.14771	0.135975		LincRNA_385	0.346016	0.0762167	0	0.130849	0		LincRNA_935	0.421364	0.157998	0.0573261	0.100235	0.0624002		LincRNA_1340	0	2.30679
	LincRNA_283	0.549728	2.00623	0		LincRNA_405	3.90777	1.67425	0.275136	0.609455	1.30846		LincRNA_993	0.0277652	0.173891	0.198823	0.154977	0.132999		LincRNA_1341	0	1.98473
	LincRNA_303	0.0258265	0.0755023	0.357957		LincRNA_412	0.151418	0.105836	0.0279577	0.076949	0.0937099		LincRNA_1013	0	0	0.656578	0.040518	0.14551		LincRNA_1395	0.167529	2.76801
	LincRNA_305	0	3.31751	0.0573468		LincRNA_414	0.124851	0	0.0145843	0	0		LincRNA_1058	0.0898228	0.109772	0.117069	0.0322062	0.0183315		LincRNA_1402	0.0415006	0.776818
	LincRNA_355	0.258407	1.11807	0.243961		LincRNA_456	0.16823	0.0271209	0.0139582	0.00603155	0.0216605		LincRNA_1068	0.0284929	0	0.0108191	0.0542945	0.0574877		LincRNA_1434	0.216678	0
	LincRNA_358	0	0	0.602194		LincRNA_477	0	0.0665325	0.122646	0.172767	0.182515		LincRNA_1079	0	0.0134862	0.0722737	0.20908	0.305118		LincRNA_1440	0	19.8171
	LincRNA_388	0	20.6603	0		LincRNA_478	0	0.911631	0.189123	0.375538	0.0474865		LincRNA_1086	0	0.148303	0.139302	0.094792	0.0860283		LincRNA_1546	0	23.1143
	LincRNA_392	0.0561147	0.523301	0		LincRNA_483	0.225883	0.752254	0.480612	0.389841	0.345013		LincRNA_1091	0	0.0543942	0.0429379	0.00874717	0.164807		LincRNA_1559	0.236588	2.36607
	LincRNA_396	0	0.86462	0		LincRNA_502	1.31894	0.923036	0.459015	0.595302	0.26815		LincRNA_1093	0.635139	3.27656	2.86244	3.00618	5.18047		LincRNA_1662	0.0195343	0.171991
	LincRNA_404	0	0.473066	0.890365		LincRNA_559	0.624328	0.209062	0.765966	0.673279	0.577363		LincRNA_1095	1.29284	1.02796	0.193981	0.0726548	0.263514		LincRNA_1674	0	0.217257
	LincRNA_413	0	2.47067	0		LincRNA_579	0.128338	0.251718	0.135427	0.219977	0.515823		LincRNA_1106	0	0.0231035	0.0645122	0.225267	0.267222		LincRNA_1705	0.15418	0.798942
	LincRNA_420	0	4.97956	0.0961868		LincRNA_589	0	0.14164	0.507101	0.121766	0		LincRNA_1166	1.43771	0.288338	0.0270645	0.056439	0.15269		LincRNA_1732	0.921655	2.34643
	LincRNA_423	1.45676	14.02	18.893		LincRNA_624	0	0.267483	0.132477	0.257233	0.301793		LincRNA_1173	2.35451	0.544078	0.245796	0.366117	0.301527		LincRNA_1785	1.96337	0.783291
	LincRNA_456	0.0645533	0.0216744	0.264713		LincRNA_637	5.73157	0.657767	0.491233	0.80174	0.768811		LincRNA_1187	36.885	34.2642	20.9921	19.9333	17.8705		LincRNA_1810	0	0.798185
	LincRNA_468	0.0917527	7.57948	0.415085		LincRNA_709	1.14189	3.42811	7.69954	10.0858	15.2798		LincRNA_1192	0.282587	0	0	0.0129416	0.0110903		LincRNA_1811	0	0.361146
	LincRNA_478	0	1.33715	0.116078		LincRNA_724	0.584917	0.078472	0.110653	0	0		LincRNA_1217	0.4658	2.60253	0.649403	0.0434315	0.0248765		LincRNA_1847	0.0942106	0.277296
	LincRNA_502	0.0318063	14.6865	1.21455		LincRNA_773	0.0319453	0.0730194	0.16644	0.356357	0.301387		LincRNA_1249	0.179833	0.221265	0.0414985	0	0.038354		LincRNA_1849	0.0106246	0.419624
	LincRNA_504	0	16.7146	2.44105		LincRNA_815	0.101889	0.183419	0.431683	1.32032	1.46305		LincRNA_1279	0.064103	0.190036	0.133998	0.0822583	0.25712		LincRNA_1861	0.163185	2.23581
	LincRNA_515	0.0281067	0.137958	0.244929		LincRNA_857	0	0	0.466127	1.2083	0.27385		LincRNA_1282	0.0661213	0.303847	0.152332	0.236874	0.175468		LincRNA_2026	0.0352797	0.428447
	LincRNA_519	0.312342	2.8962	0.0300443		LincRNA_866	1.05507	0.794953	0.592759	0.647232	0.289556		LincRNA_1364	0.0287749	0.332128	0.063348	0.353758	0.00864927		LincRNA_2133	0.048971	0.152087
	LincRNA_521	0	3.22325	1.50921		LincRNA_868	0	0.147975	0.0974327	0.0369082	0.260301		LincRNA_1393	0	0.173226	0.082055	0	4.14982		LincRNA_2144	0	0.494147
	LincRNA_564	0.03137	0.176317	0.241641		LincRNA_882	0.194895	0.196216	0.454356	0.312203	0.441514		LincRNA_1395	0	0.0329207	0.294611	0.113081	0.165831		LincRNA_2168	10.9115	25.6697
	LincRNA_566	0	0.031644	5.49641		LincRNA_888	0	0.075196	0.289334	0.725945	0		LincRNA_1402	0.218205	0.79796	1.17344	1.10713	1.75278		LincRNA_2244	0.0855212	0.701565
	LincRNA_571	0.526363	0	0		LincRNA_935	1.1249	0.642675	0.40959	0.269622	0.487423		LincRNA_1466	0.0348571	0.238439	0.158037	0.132866	0.0442513		LincRNA_2273	0	0.71425
	LincRNA_605	0	0.0161049	0.886885		LincRNA_951	0.710989	0.989458	0.947951	0.45492	0.30321		LincRNA_1487	13.0571	5.76094	2.14961	0.378532	0.287142		LincRNA_2289	0	0.203608
	LincRNA_609	0	0	0.348303		LincRNA_999	0.0716752	0	0	0.0591785	0		LincRNA_1542	0.229481	0.0364987	0.0927223	0.0573127	0.149501		LincRNA_2332	0.145744	3.5131
	LincRNA_618	0	2.35061	0		LincRNA_1017	0	1.22034	0	0	0.047073		LincRNA_1547	0.25932	0.34119	0.345835	0.328877	0.618114		LincRNA_2346	0	0.064595
	LincRNA_622	0	0	0.880872		LincRNA_1058	0.177743	0	0.0405249	0.0532577	0.0218394		LincRNA_1559	0.364212	1.19719	2.21852	4.19268	4.4073		LincRNA_2365	0.223322	0.847182
	LincRNA_623	0	0	0.393616		LincRNA_1065	0.543188	0.600966	1.33169	0.945215	0.631247		LincRNA_1566	0.0689293	0.0712653	0.0273854	0.0060845	0		LincRNA_2398	0.34119	3.12277
	LincRNA_635	0	1.52624	0.287469		LincRNA_1073	0	2.05509	3.07923	0	0		LincRNA_1588	2.68182	0	0	1.1	0		LincRNA_2400	0	0.746428
	LincRNA_709	0.017718	0.403048	0.289608		LincRNA_1079	0	0	0.254472	0.0760018	0.0656792		LincRNA_1598	0.294687	0.11086	0.0533221	0.13176	0.355931		LincRNA_2405	0.213247	0.631106
	LincRNA_724	6.59889	0	0		LincRNA_1086	0	0	0.127284	0.909438	1.13432		LincRNA_1601	1.6004	4.84539	4.05657	2.107	1.36885		LincRNA_2423	0.402813	12.9084
	LincRNA_742	0	2.10209	0.0122629		LincRNA_1091	0	0.0935148	0.119896	0.164661	0.375217		LincRNA_1614	2.69633	0.914824	1.24931	1.5541	2.12155		LincRNA_2459	0.0413278	0.611849
	LincRNA_758	0	25.9016	3.69201		LincRNA_1093	0.370121	2.20307	3.55375	5.1896	3.67453		LincRNA_1669	0.0517117	0.0564314	0.0971124	0.0156628	0		LincRNA_2460	0	15.944
	LincRNA_783	0	0	1.1321		LincRNA_1095	0.628327	0.027219	0.0842457	0.108825	0.201169		LincRNA_1711	0	0.021347	0.246154	0.0865925	0.399024		NAT-lncRNA_101	80.5361	0
	LincRNA_819	0.0959022	0	0		LincRNA_1110	0	0	0.193038	1.01701	1.01065		LincRNA_1713	0	0	0.0524847	0.0184437	0.341685		NAT-lncRNA_221	0.162629	1.1395
	LincRNA_877	0	0.282162	1.30512		LincRNA_1173	1.44236	1.07355	0.44527	0.243673	0.127673		LincRNA_1716	0.196189	0.962932	0.613432	1.31073	0.82536		NAT-lncRNA_315	0	0.408398
	LincRNA_882	0.133234	0.174686	0.652274		LincRNA_1205	1.41946	0.656599	0.317255	0	0.178376		LincRNA_1720	0	0	0	0.259777	0.641263		NAT-lncRNA_335	0.180358	0.984076
	LincRNA_902	0	2.2721	0.769397		LincRNA_1206	0.692431	0.701685	0.282645	0	0		LincRNA_1724	0.0853543	0.731343	0.408905	0.471466	0.0677075		NAT-lncRNA_351	0	3.3431
	LincRNA_904	0	2.61164	0.140626		LincRNA_1217	0.118297	2.00471	0.686877	0.529632	0.368098		LincRNA_1732	2.03378	0.786185	0.913365	1.04896	0.8798		NAT-lncRNA_360	0	0.044667
	LincRNA_906	0	12.0812	0.394213		LincRNA_1262	0	0	0.0881125	1.09857	0.0661068		LincRNA_1741	0.0191708	1.2404	0.651223	0.253302	0.0795747		NAT-lncRNA_421	2.89745	0.44089
	LincRNA_908	0	3.7782	0.124827		LincRNA_1267	0.472434	0.249273	0.258797	0.224454	0.19708		LincRNA_1749	0	0	3.05407	1.2112	12.7578		NAT-lncRNA_545	0	0.372698
	LincRNA_935	0	0.126935	0.446237		LincRNA_1282	0.176215	0.00978888	0.0786385	0.0962015	0.0885207		LincRNA_1756	0.0713911	0.155252	0.259996	0.399745	0.161637		NAT-lncRNA_592	0.078417	0.490704
	LincRNA_954	0	0.0502115	0.229667		LincRNA_1292	0	0	0.154702	0.355655	0.168334		LincRNA_1785	3.6515	1.56014	1.2556	1.02819	1.19439		NAT-lncRNA_606	0.538596	0.216257
	LincRNA_965	0.0714155	1.043	0.290009		LincRNA_1360	0.453709	0.184517	0.110092	0.155227	0.0976354		LincRNA_1787	0.154493	0.145528	0.117159	0.0510927	0		NAT-lncRNA_609	10.7475	0
	LincRNA_988	0	0	1.08415		LincRNA_1364	0.024827	0.109576	0.209934	0.176456	0.18573		LincRNA_1791	0.00785465	0.092079	0.0988436	0.118929	0.291058		NAT-lncRNA_656	0	2.81198
	LincRNA_993	0.0411008	0.074806	0.144832		LincRNA_1395	0	0.275911	0.155608	0.35996	0.262683		LincRNA_1833	0.103203	0.847244	0.586763	0.175646	0.242984		NAT-lncRNA_679	0	0.205066
	LincRNA_1019	0	4.37503	0		LincRNA_1402	0.330056	0.127376	0.220512	0.577181	1.68805		LincRNA_1834	0	25.4595	11.3267	10.4445	9.97063		NAT-lncRNA_735	0	0.192568
	LincRNA_1020	0.0808344	0.137664	1.51069		LincRNA_1458	0.257822	0.371297	0.0104341	0.108811	0.142588		LincRNA_1835	0.0672325	1.9246	0.382784	1.81133	1.29572		NAT-lncRNA_799	4.01679	0.828075
	LincRNA_1024	0.916385	0	0.171241		LincRNA_1473	0.0716528	0	0	0	0		LincRNA_1836	0	1.89211	1.25672	0.341077	0.50912		NAT-lncRNA_842	0.139248	0.0050623
	LincRNA_1034	0	0	1.70752		LincRNA_1487	11.3388	7.15721	1.49736	0.34207	0.473195		LincRNA_1847	0.0210211	0.0359836	0.0997955	0.0659422	0.0983479		NAT-lncRNA_864	0	2.81422
	LincRNA_1058	0.0187702	0	0.354623		LincRNA_1530	0.115836	0	0	0	0		LincRNA_1883	0.654474	0.0396304	0.0606011	0.181369	0.0792561		NAT-lncRNA_866	0	0.039453
	LincRNA_1078	0.863383	0.0436256	0.387621		LincRNA_1559	0.24647	2.58922	7.25152	11.5544	10.6946		LincRNA_1888	3.24031	8.7547	10.3375	4.51537	5.29955		NAT-lncRNA_949	0.044867	0.223897
	LincRNA_1079	0.382792	0.116024	0.0720102		LincRNA_1566	0.225677	0	0.0153075	0	0.00620128		LincRNA_1903	0.26646	0.62273	0.852378	1.33131	1.37589		NAT-lncRNA_952	0	219.969
	LincRNA_1081	0	0.0562853	0.214046		LincRNA_1601	4.71083	5.83886	6.11508	2.43266	1.02369		LincRNA_1908	0	0.148325	0.633366	0.0181578	0.430244		NAT-lncRNA_1020	0	0.54109
	LincRNA_1091	0.0961055	0.0143199	0.392551		LincRNA_1614	2.61444	2.05064	1.12846	0.934336	0.924308		LincRNA_1941	1.44172	0	0	0	0		NAT-lncRNA_1050	0	1.39686
	LincRNA_1095	2.40862	0.719867	14.8538		LincRNA_1626	0.397888	0.890954	0.771726	0.56274	0.548836		LincRNA_1943	1.0816	0	0	0	0		NAT-lncRNA_1085	0	0.910903
	LincRNA_1112	0	0.718546	0.0125918		LincRNA_1644	0	0	0	1.0205	0		LincRNA_1946	0.325786	0.0195175	0	0	0		NAT-lncRNA_1091	0	0.36004
	LincRNA_1131	0	2.78872	0.460678		LincRNA_1669	0.407955	0.108053	0.0322117	0	0.026764		LincRNA_1993	0.061526	0.00578522	0	0	0.0239383		NAT-lncRNA_1122	0.05886	0.299183
	LincRNA_1136	0.532154	0.330906	0.122482		LincRNA_1706	1.16961	0.817836	0.482501	0	0.506618		LincRNA_2007	10.0786	0	0	0	0		NAT-lncRNA_1202	0.082404	0.291729
	LincRNA_1142	0.0740605	0	0.212919		LincRNA_1711	0	0.257206	0.102984	0.261149	0.152538		LincRNA_2009	1.63538	0	0.038027	0	0.0350845		NAT-lncRNA_1352	1.68241	0
	LincRNA_1143	0	1.03402	3.74117		LincRNA_1716	0.0144313	1.0385	4.64287	5.16163	4.26091		LincRNA_2012	0	0	0	0	0.0803357		NAT-lncRNA_1358	0.205342	2.42766
	LincRNA_1173	17.1886	2.91953	4.85789		LincRNA_1720	0	0	0.112149	0.0276565	0.419081		LincRNA_2033	0.184386	0	0.1892	0.289978	0.83872		NAT-lncRNA_1367	0.151206	1.57697
	LincRNA_1184	0.118039	1.92676	0.919775		LincRNA_1732	1.62176	0.946334	1.18099	0.674029	0.702039		LincRNA_2053	0.145483	0.36416	0.392811	0.323108	0.149575		NAT-lncRNA_1409	0	0.0840012
	LincRNA_1193	0	1.62396	0		LincRNA_1749	0	1.34182	2.26372	3.7919	2.15308		LincRNA_2063	1.48898	0.0463355	0	0.0445185	0		NAT-lncRNA_1419	0.254864	2.62982
	LincRNA_1209	0	0.0167371	0.698695		LincRNA_1784	0.248976	0.053319	0.137365	0.0315775	0		LincRNA_2076	0.159969	0	0	0	0		NAT-lncRNA_1422	0	2.59203
	LincRNA_1219	0	0	0.63069		LincRNA_1785	2.8669	1.28856	0.825684	1.21247	0.873949		LincRNA_2077	0	0.0508894	0.0913895	0.00730665	0		NAT-lncRNA_1432	0	0.514136
	LincRNA_1220	0	0.168058	1.80557		LincRNA_1790	0.432664	0.0309097	0.0213352	0.0158594	0.0270097		LincRNA_2092	0	0	0	0.103982	0		NAT-lncRNA_1457	0.117784	0.343987
	LincRNA_1228	0.437238	0.097053	0		LincRNA_1834	1.78617	7.58231	5.1089	2.18485	2.90069		LincRNA_2105	0.513422	0.242596	0.192514	0.43505	0.285741		NAT-lncRNA_1538	0.619959	1.80293
	LincRNA_1239	0	7.16835	0		LincRNA_1835	0.191785	1.22735	0.787071	0.976792	0.870229		LincRNA_2109	0	0.163411	8.59171	0.445738	0.147186		NAT-lncRNA_1556	0.265267	0
	LincRNA_1267	0.631501	0.193116	0.459983		LincRNA_1875	0.0932549	0.12491	0	0	0		LincRNA_2110	0.145896	0.268487	0.531342	0.498455	0.549673		NAT-lncRNA_1593	0.225177	0.0430022
	LincRNA_1302	2.45136	0.85222	0.461458		LincRNA_1903	0.185649	2.28463	4.51766	5.50669	3.785		LincRNA_2116	5.87644	0	0	0	0		NAT-lncRNA_1669	0.269399	0.0488497
	LincRNA_1303	0	5.56768	0		LincRNA_1908	0	0.3683	0.0162574	0.145076	0.0736442		LincRNA_2171	0.0782613	0.481085	0	0	0.455603		NAT-lncRNA_1698	0	0.383625
	LincRNA_1316	0	0	0.461878		LincRNA_1913	0	0	0	0.527667	0.533307		LincRNA_2176	0	0.914802	0.177837	0.0322612	0.577377		NAT-lncRNA_1705	0	0.86064
	LincRNA_1329	1.20539	0.564407	0.417407		LincRNA_1943	0.226033	0.13766	0.0165487	0.132821	0.0901207		LincRNA_2193	0	0	0	0	0.0716062		NAT-lncRNA_1721	0	0.258682
	LincRNA_1357	0.00978428	0.052681	0.765963		LincRNA_1946	0.208443	0.158317	0.00450585	0.0727841	0.100949		LincRNA_2221	0.0113591	0.100028	0.0771842	0.257064	0.181821		NAT-lncRNA_1737	0	0.242372
	LincRNA_1364	0.0817123	3.9008	0.666739		LincRNA_1983	0.523751	0	0.0127724	0	0.0356525		LincRNA_2230	0.164329	0	0.20177	0	0		NAT-lncRNA_1760	4.47694	19.7117
	LincRNA_1386	0	0	2.58855		LincRNA_1985	0	0.0377938	0.10447	0.257935	0.239397		LincRNA_2250	0.608495	0.0181088	0	0.0222374	0		NAT-lncRNA_1800	0.0854368	0.589274
	LincRNA_1402	1.38732	2.04974	0.411101		LincRNA_1990	0	1.51824	0.164807	0.121789	0.0232814		LincRNA_2257	0	0	0	0.0945205	0.211004		NAT-lncRNA_1857	0	0.0576612
	LincRNA_1428	0	0.764632	0.29413		LincRNA_2022	0.0409612	0.103788	0.258015	0.254604	0.566807		LincRNA_2273	0	0	0.295177	0.81525	1.67769		NAT-lncRNA_1863	0.159481	0.40118
	LincRNA_1450	0.028441	0.282918	0.741397		LincRNA_2049	0	0.0852973	0.0711064	0.0656195	0.157343		LincRNA_2304	0.486246	0.0873918	0.369188	1.01097	0.589109		NAT-lncRNA_1889	0.0581272	0.147016
	LincRNA_1461	0	0.231043	0.931779		LincRNA_2069	0.145298	0	0.0124984	0.100681	0.0509539		LincRNA_2305	0.922436	1.53411	2.7275	2.2465	2.39546		NAT-lncRNA_1890	0.169038	0.730805
	LincRNA_1480	0	0.154678	0.817658		LincRNA_2076	30.594	0	0	0	0		LincRNA_2312	0.268543	0	0.163581	0	0		NAT-lncRNA_1891	0.942271	2.95327
	LincRNA_1487	1.84768	0.0448423	0.204338		LincRNA_2084	2.11258	0.431681	2.17722	1.25833	0.041248		LincRNA_2316	0	1.87528	3.03763	2.8589	2.23734		NAT-lncRNA_1918	0.23145	1.0722
	LincRNA_1500	0	0	1.40087		LincRNA_2090	0	0.55526	0.065526	0	0.0724367		LincRNA_2323	0.412322	0	0.0397178	0.0420792	0		NAT-lncRNA_1940	0.0149593	0
	LincRNA_1528	0	0.0595785	2.22742		LincRNA_2092	0	0.170364	0.198136	0.363952	0.54417		LincRNA_2346	0.0299978	0.185651	0.0947478	0	0.0162159		NAT-lncRNA_1941	0.12241	0.475291
	LincRNA_1529	0	0	0.730114		LincRNA_2105	0.538489	0.185	0.206624	0.178237	0.220361		LincRNA_2365	0.727867	0.0688482	0	0	0.038982		NAT-lncRNA_1944	0.0397482	0.945519
	LincRNA_1530	0.0163448	0	2.21247		LincRNA_2109	0	0.365868	0.132262	0	0		LincRNA_2371	0.407902	1.03596	0.191121	0.0553577	0.0391582		NAT-lncRNA_1969	0.278228	3.48338
	LincRNA_1531	0	0.0579783	1.21551		LincRNA_2129	0	0.0893512	2.13263	4.43778	0.139903		LincRNA_2372	0.26418	1806.98	0.329732	0.603542	0.31243		NAT-lncRNA_1972	0.791961	1.64895
	LincRNA_1562	0	4.86725	0		LincRNA_2139	0.936965	0.710569	0.910046	0.479356	0.294476		LincRNA_2386	0.494592	0.197895	0.114589	0.205543	0.0822399		NAT-lncRNA_2015	0.0720443	0.455527
	LincRNA_1575	0.034092	0.062113	3.63633		LincRNA_2140	0.345533	1.51407	2.02655	2.24552	1.41562		LincRNA_2401	0	0	0	0	0.0181985		NAT-lncRNA_2016	0.334272	0.0550092
	LincRNA_1601	0.354459	0	0.152345		LincRNA_2142	0.20128	0.181458	0.0539036	0.116264	0.0261695		LincRNA_2405	0.565813	0.635025	1.15074	1.95051	1.32267		NAT-lncRNA_2038	7.58e-06	0.591659
	LincRNA_1614	4.25982	0	0.234849		LincRNA_2168	7.39086	2.29349	5.64063	2.77605	5.62393		LincRNA_2414	0.0701867	4.63025	28.648	34.5891	32.6382		NAT-lncRNA_2074	0	0.06735
	LincRNA_1630	0	0.3213	1.73235		LincRNA_2176	0.3244	1.06412	0.750658	0.240514	0.767168		LincRNA_2415	0.151768	1.22085	0.67789	1.96473	1.05442		NAT-lncRNA_2100	0	0.134907
	LincRNA_1637	0	1.99193	0.234699		LincRNA_2193	0	0	1.47012	0	0.988718		LincRNA_2437	0	0	0.33144	0	0		NAT-lncRNA_2135	0.12301	0
	LincRNA_1657	0	0	0.226791		LincRNA_2241	0	0.182934	0.66131	0	0		LincRNA_2460	0	0.568547	0.362	0.171028	0		NAT-lncRNA_2155	0	0.283459
	LincRNA_1662	0.401901	0	0.0879773		LincRNA_2244	0.392715	0.308762	0.34313	0.343575	0.986156		NAT-lncRNA_4	0	0	2.01578	0	2.74611		NAT-lncRNA_2190	0	0.146024
	LincRNA_1668	0.158479	0.0287363	0.93166		LincRNA_2246	0.0287328	0.114767	0.323404	0.354895	0.230105		NAT-lncRNA_10	0	0.115319	2.23814	0.106686	0.10313		NAT-lncRNA_2208	0.45074	1.31645
	LincRNA_1681	0	0.0360195	2.56601		LincRNA_2250	0.497356	0.0499292	0	0	0		NAT-lncRNA_46	0	0.463214	0.148285	0.146778	0.0209099		NAT-lncRNA_2230	0	0.251368
	LincRNA_1705	0.96384	0.157198	0.713384		LincRNA_2304	0.210948	0.459649	0.724433	1.55953	1.82495		NAT-lncRNA_53	0	0	0.3917	2.40624	0		NAT-lncRNA_2241	0.276085	0.573662
	LincRNA_1706	0	16.8132	0		LincRNA_2305	0.614888	1.92897	2.29687	1.303	1.46775		NAT-lncRNA_55	0.0409555	0	0.015414	0.097735	0.0140378		NAT-lncRNA_2246	0.239908	0.514391
	LincRNA_1720	0	1.40569	0.712907		LincRNA_2314	0.200516	0.169391	0.187999	0.0502177	0.0127861		NAT-lncRNA_56	0.0195545	0.15743	0.203152	0.397032	0.100462		NAT-lncRNA_2264	0	0.106862
	LincRNA_1734	0	0	0.250349		LincRNA_2316	0	2.4912	5.476	1.65981	0.874903		NAT-lncRNA_57	0.0222237	0	0	0.0264363	0		NAT-lncRNA_2269	0.0286139	0
	LincRNA_1737	0	15.4526	0.270687		LincRNA_2319	0	0.399118	0.0952105	0.542153	0		NAT-lncRNA_79	0.014856	0	0	0	0		NAT-lncRNA_2275	0.200943	0.561701
	LincRNA_1751	0.0820397	0.44631	0.517718		LincRNA_2346	0.334345	0.0789435	0	0.203272	0		NAT-lncRNA_83	1.12111	0	0	0	0.0331945		NAT-lncRNA_2302	0.113448	0.315576
	LincRNA_1752	0	0.280586	0.622852		LincRNA_2358	0	0.199841	0.144905	0	0		NAT-lncRNA_90	0.0346907	0.927801	0.0399782	0.0821723	0		NAT-lncRNA_2324	0	0.0123907
	LincRNA_1760	0	4.5566	0.46186		LincRNA_2365	0.468782	0.087753	0.0242455	0	0.0137559		NAT-lncRNA_123	0.0171513	0	0.126368	0.0613175	0.256279		NAT-lncRNA_2346	0	0.620077
	LincRNA_1766	0.0235694	0.153966	0.161962		LincRNA_2371	0.5297	0.613418	0.812533	0.188532	0.0140137		NAT-lncRNA_185	0	0	0	0.0715212	0.0669918		NAT-lncRNA_2376	1.01176	2.65302
	LincRNA_1791	0.207041	0	0.0231386		LincRNA_2386	0.387242	0.289569	0.101555	0.147381	0.0829458		NAT-lncRNA_186	0.0601483	0	1.15153	0.0706735	1.5191		NAT-lncRNA_2387	0	0.110827
	LincRNA_1799	0	9.60304	0.0172587		LincRNA_2406	0.209671	0	0	0	0		NAT-lncRNA_187	0.436971	0.0490247	0	0	0		NAT-lncRNA_2393	0.067197	0.16582
	LincRNA_1817	0	0	3.2568		LincRNA_2414	0.0142532	11.3589	31.4995	28.8434	24.757		NAT-lncRNA_199	8.76636	0	0	0	0		NAT-lncRNA_2402	0	0.110727
	LincRNA_1819	1.50875	0.273523	0.479302		LincRNA_2415	0.201229	0.26979	0.542121	1.63459	1.3047		NAT-lncRNA_202	1.08972	0.0285933	0.133646	0.0278173	0		NAT-lncRNA_2424	0	0.306315
	LincRNA_1835	0.111916	0	0.0668525		LincRNA_2420	0	0.128053	0.170221	0.083398	0.0746347		NAT-lncRNA_206	2.58413	0.730332	0.273529	1.04364	0.0921297		NAT-lncRNA_2449	1.23745	0.187728
	LincRNA_1878	0	0.120801	0.798647		LincRNA_2423	7.73071	10.766	0.259227	0.0238287	0.207645		NAT-lncRNA_219	0.926155	0.145232	0	0.257037	0.311893		NAT-lncRNA_2488	0.214877	1.07048
	LincRNA_1883	0.272222	3.73608	0.446445		LincRNA_2425	0.420878	0.103239	0.165999	0.14793	0.228371		NAT-lncRNA_221	0.042513	0.207604	0.910219	1.19344	1.66626		NAT-lncRNA_2491	2.5631	0
	LincRNA_1890	0	0.374456	0.0415107		LincRNA_2447	0.130661	0	0	0	0.0905948		NAT-lncRNA_227	0.238606	0.944508	1.34456	1.48077	0.818241		NAT-lncRNA_2510	0	0.222539
	LincRNA_1895	0	0	0.270889		LincRNA_2459	0.427259	0	0	0.22046	0.0471128		NAT-lncRNA_246	1.0853	0.731752	0.0590036	0	0.382463		NAT-lncRNA_2534	0	0.0823765
	LincRNA_1938	4.44853	0	0.179506		LincRNA_2460	0	0.209366	12.1162	0	0		NAT-lncRNA_252	0	0	0.0430705	0.130032	0.143293		NAT-lncRNA_2535	0.360786	0.881866
	LincRNA_1965	0	0.3602	2.46039		NAT-lncRNA_46	0.113656	0	0.336584	0.0633535	0.0892523		NAT-lncRNA_281	26.7368	0.244567	0.233876	0	0		NAT-lncRNA_2619	0.0120948	0.0885778
	LincRNA_2001	0	0	0.148882		NAT-lncRNA_50	0.0348168	0.251001	0.225886	0.217346	0.416438		NAT-lncRNA_301	0	0	0	0.063156	0.99314		NAT-lncRNA_2635	2.59185	8.10181
	LincRNA_2009	0	0	1.92941		NAT-lncRNA_56	0.123079	0.030052	0.316093	0.41085	0.457478		NAT-lncRNA_305	0.0616333	3.17027	0	0.144778	1.6772		NAT-lncRNA_2720	0.0518945	0.424773
	LincRNA_2030	0.0436972	0.0211158	0.364808		NAT-lncRNA_73	0.0247355	0	0.044907	0	0		NAT-lncRNA_331	0	0.585264	1.52945	0.826849	0.252586		NAT-lncRNA_2752	0.0346643	0.0952462
	LincRNA_2033	0.0648762	0.698863	0.232959		NAT-lncRNA_83	0.28738	1.10659	0.722877	0.349573	0.0373872		NAT-lncRNA_332	0.07678	0.0584779	0.0753282	0	0.0482735		NAT-lncRNA_2781	0	5.4384
	LincRNA_2048	0	0	7.28215		NAT-lncRNA_114	0.930738	0	0	0	1.17939		NAT-lncRNA_351	0	0	0.0674027	3.1309	0.0629025		NAT-lncRNA_2792	0.0115662	0
	LincRNA_2050	0	31.734	0.585638		NAT-lncRNA_138	0.73527	0.256807	0.368389	0.520421	0.22184		NAT-lncRNA_385	0	0	0	0.700929	0.0437715		NAT-lncRNA_2794	0.708018	2.9739
	LincRNA_2053	0.0619049	0.10641	0.564035		NAT-lncRNA_159	0	0	0.0449657	0.131054	0		NAT-lncRNA_399	0	0.0651517	1.5318	0.123672	1.16216		NAT-lncRNA_2802	1.29445	0.246118
	LincRNA_2063	1.76478	0.129302	0.085439		NAT-lncRNA_183	0.4233	1.69964	1.7856	1.20467	0		NAT-lncRNA_403	1.79566	2.55018	3.17214	6.02032	6.32964		NAT-lncRNA_2817	0.876687	2.1909
	LincRNA_2074	0	1.00435	0		NAT-lncRNA_221	0.33179	1.55673	4.9017	2.86304	2.9643		NAT-lncRNA_420	14.5173	0.319312	16.1791	0	0		NAT-lncRNA_2831	0.0632827	3.64347
	LincRNA_2086	0.302955	0	0.243766		NAT-lncRNA_253	0.0709237	0	0	0	0		NAT-lncRNA_428	0	0.151827	0.240553	0.143983	0.0232891		NAT-lncRNA_2844	0.490291	1.90256
	LincRNA_2089	0	3.67718	0.232534		NAT-lncRNA_262	0	0.134672	0	0	0		NAT-lncRNA_429	0	0.102315	0	0	0		NAT-lncRNA_2849	0.14769	0.313034
	LincRNA_2091	0.297525	3.45179	0.537557		NAT-lncRNA_266	0	0	0	0	34.7767		NAT-lncRNA_441	1.68198	0.475699	0.364075	0.303898	0.592728		NAT-lncRNA_2864	0.0877852	0.560785
	LincRNA_2105	0.025557	1.54422	1.62038		NAT-lncRNA_268	0	0	10.5916	0	0		NAT-lncRNA_463	4.50073	1.27487	0.0628507	0	0		NAT-lncRNA_2873	0.755731	1.7759
	LincRNA_2108	0.029355	0.361262	3.26745		NAT-lncRNA_271	0.174451	0	0	0	0.0931385		NAT-lncRNA_475	0.0654108	0	0	0	0		NAT-lncRNA_2882	0	0.353845
	LincRNA_2110	0.0998424	0.913254	1.7356		NAT-lncRNA_286	0.549183	0.0628235	0.175282	0	0.0738675		NAT-lncRNA_496	0	2.4784	0	2.00437	0.910036		NAT-lncRNA_2904	0.284825	0
	LincRNA_2123	0.583282	0.077086	1.38637		NAT-lncRNA_331	0	0	0.074839	0.901921	0.200705		NAT-lncRNA_512	0	0.235416	0.135491	0.327267	0.417748		NAT-lncRNA_2956	0.0637438	0.359942
	LincRNA_2139	0.568105	0	0.078378		NAT-lncRNA_332	0.309747	0.168297	0	0.0494387	0.0814047		NAT-lncRNA_516	0	0	0.713065	0	2.34321		NAT-lncRNA_2958	0.116179	0.452103
	LincRNA_2161	0.220178	0	0		NAT-lncRNA_344	0	0.0125272	0.0590036	0.0178034	0.0476047		NAT-lncRNA_527	0.262598	0.0808568	0	0	0		NAT-lncRNA_2962	0.0431942	0.123175
	LincRNA_2171	1.14199	0	0		NAT-lncRNA_351	0	0	0	6.089	0.76316		NAT-lncRNA_568	0	0	0.341215	0.0308995	0		NAT-lncRNA_2981	0	0.114891
	LincRNA_2172	0.0341412	0.130072	0.125878		NAT-lncRNA_369	0.353042	1.07609	0.950621	1.73718	0.972518		NAT-lncRNA_581	0.245125	0	0.101964	0.107841	0.272823		NAT-lncRNA_3004	0.167006	0.0381177
	LincRNA_2184	0	0	0.361646		NAT-lncRNA_399	0	0.156944	1.73388	0	0.788678		NAT-lncRNA_584	0.980751	0.312343	0	0	0		NAT-lncRNA_3041	0.28232	0
	LincRNA_2186	0	0.506424	0		NAT-lncRNA_403	1.72095	4.20344	5.86067	4.4679	3.87968		NAT-lncRNA_587	0	0	1.71761	8.79952	4.82425		NAT-lncRNA_3042	0.0593822	0.293542
	LincRNA_2188	0.0099717	0.038433	0.575459		NAT-lncRNA_421	0.162817	0	0.236727	0	0		NAT-lncRNA_590	2.09144	0.0975358	0	0	0.0868405		NAT-lncRNA_3049	0.636569	0
	LincRNA_2203	0	2.2573	0.186445		NAT-lncRNA_429	0.0872255	0	0	0	3.55925		NAT-lncRNA_596	0.0514187	0	0	0	0		NAT-lncRNA_3080	0.610687	2.86288
	LincRNA_2204	0	0.835743	0		NAT-lncRNA_463	5.21956	0	0.98832	1.19621	3.36518		NAT-lncRNA_659	0.0155175	0	0	0.037004	0.308071		NAT-lncRNA_3180	0.970828	0.042503
	LincRNA_2232	0	4.09909	1.50917		NAT-lncRNA_484	0.342438	1.27682	0.66292	0.0515707	0.0423378		NAT-lncRNA_663	0	0	0	0	0.115729		NAT-lncRNA_3205	0.17965	2.40568
	LincRNA_2233	0	0.600745	0.142237		NAT-lncRNA_512	0	0.119215	0.32571	0	0.085194		NAT-lncRNA_703	0	0.0950953	0.0932506	0.192772	0.270168		NAT-lncRNA_3240	0	1.02784
	LincRNA_2245	0	0	0.789131		NAT-lncRNA_516	0	0	0	1.8279	0		NAT-lncRNA_710	0	0	0.4066	0	0		NAT-lncRNA_3288	0.223815	1.83082
	LincRNA_2249	0.0896302	0.482527	1.33039		NAT-lncRNA_534	0.230779	0.0428357	0.0117427	0	0		NAT-lncRNA_718	0.0615212	0.979246	0.035316	0.533574	0.0325368		NAT-lncRNA_3340	0.474464	1.31773
	LincRNA_2273	3.26935	0	1.04089		NAT-lncRNA_545	0	0.771589	0.320075	0.37076	0.484463		NAT-lncRNA_727	0.956835	0.199403	0.140494	0.0477817	0		NAT-lncRNA_3356	0	2.1929
	LincRNA_2282	0	0.0350232	0.416563		NAT-lncRNA_551	0	0.175911	0	0	0.126978		NAT-lncRNA_735	0	0	0	0	0.16138		NAT-lncRNA_3422	1.27599	0
	LincRNA_2292	2.30643	0.369592	0.519807		NAT-lncRNA_587	0	3.233	5.04694	3.78972	7.45255		NAT-lncRNA_747	0.0913878	0	0	0	0.0494035		NAT-lncRNA_3474	0.00301978	0.138016
	LincRNA_2301	0	0	0.808948		NAT-lncRNA_596	0.0573705	0	0	0	0		NAT-lncRNA_752	0.148001	0	0	0	0		NAT-lncRNA_3488	0.120215	0
	LincRNA_2304	4.30933	0.385778	1.6065		NAT-lncRNA_625	0.64028	0	0	0	0.464165		NAT-lncRNA_756	0.0321572	0.285686	0.247627	1.48571	0.31567		NAT-lncRNA_3520	0.995849	0
	LincRNA_2309	0.0209473	0.121103	0		NAT-lncRNA_633	0	4.04253	0	0	0.0683845		NAT-lncRNA_781	0.0530755	3.33582	0	0	0		NAT-lncRNA_3523	0	0.187121
	LincRNA_2311	0	1.17463	0.229708		NAT-lncRNA_663	0	0	3.34275	0	0		NAT-lncRNA_797	0	0.192286	0.0658447	0	0.160707		NAT-lncRNA_3623	0	0.348083
	LincRNA_2312	0	4.0129	1.06065		NAT-lncRNA_667	0.486826	0	0.139161	0	0		NAT-lncRNA_841	0.846526	0.0217406	0.040451	0.0850205	0		NAT-lncRNA_3663	0	0.986897
	LincRNA_2313	0	1.12738	0.0434867		NAT-lncRNA_703	0	0.334013	0.219951	0.417156	0.484101		NAT-lncRNA_842	0.23329	0.0488362	0.0573	0.00912892	0.00777327		NAT-lncRNA_3679	1.61745	0
	LincRNA_2323	0	0.0248263	0.226961		NAT-lncRNA_718	0.0355045	0.324005	0	0	0.464165		NAT-lncRNA_857	0	0.104473	0.0275275	0.0133853	0.234578		NAT-lncRNA_3687	0	0.04262
	LincRNA_2332	0.727507	0	0.106711		NAT-lncRNA_727	2.53411	0.122023	0	0	0.143467		NAT-lncRNA_864	0.254702	0	0	0	0		NAT-lncRNA_3755	0.375302	0.0677103
	LincRNA_2333	0.612344	0.563697	2.4912		NAT-lncRNA_732	0.217335	0	0	0	0		NAT-lncRNA_865	0	1.37449	0.987163	0.0996173	0.136101		NAT-lncRNA_3768	0.105252	0.0320397
	LincRNA_2356	0.0228986	0	2.81622		NAT-lncRNA_735	0	0	0.0223578	0.41993	0.340814		NAT-lncRNA_872	0	2.49953	2.14226	1.51735	2.81079		NAT-lncRNA_3777	0.24747	0.117349
	LincRNA_2371	0	0.236471	2.56464		NAT-lncRNA_793	0.0884855	0	0.0863498	0.370078	0		NAT-lncRNA_896	0.463136	1.74863	2.00987	0.723843	0.598592		NAT-lncRNA_3865	9.81858	4.41225
	LincRNA_2376	0.81319	0.034594	1.05099		NAT-lncRNA_807	2.64613	7.56453	7.13811	7.54025	7.23788		NAT-lncRNA_909	1.64961	2.03037	3.61343	2.08729	2.95762		NAT-lncRNA_3874	0.0278942	0.112
	LincRNA_2378	0	1.1274	0		NAT-lncRNA_835	0.166551	0	0	0	0.0535248		NAT-lncRNA_920	0	0.0571865	0.400938	0.0278173	0.605385		NAT-lncRNA_3910	0.0662906	0.184538
	LincRNA_2379	0.0335442	0.298277	0.0466374		NAT-lncRNA_842	0.208735	0.177685	0.0452669	0	0		NAT-lncRNA_961	0.071674	0.230067	1.005	0.662041	0.751485		NAT-lncRNA_3914	0.0505017	1.00863
	LincRNA_2386	0.409701	0.301156	3.11576		NAT-lncRNA_850	0	0	0.276662	0	7.21657		NAT-lncRNA_979	0	0	0	0.944118	0		NAT-lncRNA_3925	0.0852622	0
	LincRNA_2401	0	0.082995	0		NAT-lncRNA_865	0	0.50834	0.44585	1.70835	0		NAT-lncRNA_980	0	0	0.223352	0.217074	0		NAT-lncRNA_3929	0.568047	7.42973
	LincRNA_2414	0.434356	0	0		NAT-lncRNA_866	0	0	0.0156275	0.112557	0.100048		NAT-lncRNA_983	0.0139002	0.0252625	0	0.0202363	0.00706857		NAT-lncRNA_3959	1.70797	0.728104
	LincRNA_2420	0	0	0.372895		NAT-lncRNA_872	0.0357175	0.704512	1.16488	1.63552	0.916958		NAT-lncRNA_1017	0.196291	0.486274	1.22581	1.47474	1.54821		NAT-lncRNA_3987	0.324825	0.733942
	LincRNA_2424	0.796608	0	0.0667932		NAT-lncRNA_875	0	0.228309	0.0243288	0	0		NAT-lncRNA_1033	0.226998	0	0	0	0		NAT-lncRNA_3996	0.0863067	0.018682
	LincRNA_2425	0.0722938	0.177438	0.835743		NAT-lncRNA_878	0	0.322367	0.112722	0.164951	0		NAT-lncRNA_1082	0	0	0	0	2.62727		NAT-lncRNA_4006	0	0.0516249
	LincRNA_2446	0	4.28547	0.0432198		NAT-lncRNA_882	0	0.209936	1.92436	0	0		NAT-lncRNA_1084	0.37548	0	0	1.01157	0		NAT-lncRNA_4010	0.152176	0.76524
	LincRNA_2452	0.0313295	0.65104	2.15187		NAT-lncRNA_899	0.0782633	0	0	0	0		NAT-lncRNA_1091	0.669542	0.164706	0.231115	0.0140601	0.235828		NAT-lncRNA_4022	0	0.159123
	LincRNA_2456	0	1.51032	0		NAT-lncRNA_909	1.15301	3.40058	2.99659	1.39308	0.947863		NAT-lncRNA_1096	0	1.87884	1.80146	10.3375	3.764		NAT-lncRNA_4023	0	0.0675402
	NAT-lncRNA_20	0.761073	0.146667	0		NAT-lncRNA_920	0	0	0.199253	0.073435	0		NAT-lncRNA_1100	0	0.0722052	0	0	0		NAT-lncRNA_4040	0.114419	0.661938
	NAT-lncRNA_34	6.80175	0.535793	0		NAT-lncRNA_923	0.227298	0.0576707	0.074491	0.030365	0.213601		NAT-lncRNA_1129	0.047458	0.117472	0.0553198	1.84153	0
	NAT-lncRNA_54	0.369013	0.168381	0		NAT-lncRNA_934	0.462311	0.131452	0.0193111	0.0285628	0		NAT-lncRNA_1140	0	0	0.047646	0	0.60198
	NAT-lncRNA_56	0	0.288077	0.693078		NAT-lncRNA_961	0.065021	1.15799	1.32199	1.67893	1.5723		NAT-lncRNA_1143	2.94822	2.88648	0	0.0485725	0
	NAT-lncRNA_63	0.298256	0	0.0682703		NAT-lncRNA_973	0.199942	1.01856	2.1973	2.75341	2.07742		NAT-lncRNA_1145	0	0	0.861322	0.0659938	0.578658
	NAT-lncRNA_64	0	0.316255	0		NAT-lncRNA_991	0	0.0776812	0	0.317507	0		NAT-lncRNA_1152	0.163979	0.758231	1.05213	1.17119	0.551721
	NAT-lncRNA_98	0.324138	0	0		NAT-lncRNA_1006	0	0	0.46191	0.42286	0		NAT-lncRNA_1155	0.612435	0.0750723	0.0568197	0.201398	0.0798571
	NAT-lncRNA_111	0	0.0517625	0.533679		NAT-lncRNA_1017	0.102109	2.06667	1.97615	2.13322	1.27749		NAT-lncRNA_1158	0	0.98585	0	1.15726	0.0405535
	NAT-lncRNA_117	0	0	4.4903		NAT-lncRNA_1026	0.229556	0.0952627	0.115764	0.141735	0.0153784		NAT-lncRNA_1160	1.41613	0.162177	0.155016	0.0251855	0.395472
	NAT-lncRNA_121	0	8.39253	0.505612		NAT-lncRNA_1030	7.40371	5.62588	4.76115	3.64468	3.22268		NAT-lncRNA_1164	0.477413	0	0	0	0
	NAT-lncRNA_131	0	0	7.45441		NAT-lncRNA_1084	0.368025	1.12699	0.38255	0.852302	0.235434		NAT-lncRNA_1182	0.305951	0	0.167499	0	0.0146666
	NAT-lncRNA_143	0	0	1.10527		NAT-lncRNA_1090	0.089997	0	0	0	0		NAT-lncRNA_1195	0.137861	0	0	0	0.015598
	NAT-lncRNA_149	0	0.57908	0		NAT-lncRNA_1108	0.347853	0	0.0224535	0	0		NAT-lncRNA_1206	2.55742	0.171887	0	0.0144772	0
	NAT-lncRNA_182	0.47351	0.304922	0.109058		NAT-lncRNA_1117	0	0.0930625	0.032461	0.275492	0.556473		NAT-lncRNA_1245	2.86937	0	0.185103	0	0
	NAT-lncRNA_196	0	0.677077	0.447395		NAT-lncRNA_1119	0	0.0497312	0.27184	0.147197	0.129675		NAT-lncRNA_1278	0.103992	23.8014	0	0	0
	NAT-lncRNA_237	0	0	0.390872		NAT-lncRNA_1122	0	0.0360028	0.142931	0	0.127777		NAT-lncRNA_1284	0	0.13996	5.83295	0	13.3296
	NAT-lncRNA_253	0	0.298492	4.0433		NAT-lncRNA_1126	0.234809	0	0	0	0		NAT-lncRNA_1300	0.516877	0.0922227	0.34888	0.347345	0.254835
	NAT-lncRNA_265	0	3.55083	0		NAT-lncRNA_1129	0	0.956278	0	0.072793	1.64668		NAT-lncRNA_1309	0.680118	0.0159269	0.083298	0.134574	0
	NAT-lncRNA_318	0	2.09565	0		NAT-lncRNA_1140	0	0	0	0	0.44975		NAT-lncRNA_1352	1.33642	0.508455	0.378109	0.0337485	0
	NAT-lncRNA_332	0.0581313	0	0.148478		NAT-lncRNA_1155	0.373221	0.124196	0.14059	0.0249577	0.101737		NAT-lncRNA_1369	0.598005	0.211369	0.281709	0.0123416	0.462707
	NAT-lncRNA_340	0.0931233	1.39092	0.0092146		NAT-lncRNA_1158	0	0.766397	0.410307	0	0.0899163		NAT-lncRNA_1393	1.49825	0.226555	0.416257	0.64908	0
	NAT-lncRNA_344	0.043977	0	0.0127014		NAT-lncRNA_1164	0.36445	0	0	0	0		NAT-lncRNA_1415	0.90781	0.385933	0.224697	0.165584	0.24866
	NAT-lncRNA_405	0.147536	0.104156	0.496803		NAT-lncRNA_1178	0	0.481715	0.0933195	0	0.0224097		NAT-lncRNA_1429	0	0.0575812	0.220585	0.013145	0.140862
	NAT-lncRNA_441	4.09042	0.512382	2.06612		NAT-lncRNA_1183	0	0	15.7668	15.6501	0		NAT-lncRNA_1479	0	0	0.114806	0	0.272462
	NAT-lncRNA_445	3.9302	1.88529	0.804679		NAT-lncRNA_1186	0.127573	0	0.240923	0	0.117025		NAT-lncRNA_1490	0.316206	0.0286598	0	3.31e-07	0
	NAT-lncRNA_467	0	0	0.103641		NAT-lncRNA_1187	0	0.425152	0.454487	0.618035	1.09648		NAT-lncRNA_1510	0.0248708	0.459893	0.438453	0.564012	0.349354
	NAT-lncRNA_501	5.58725	1.04587	3.41263		NAT-lncRNA_1206	0.262906	0.171958	0	0	0		NAT-lncRNA_1513	0.147999	2.48513	2.2173	4.45279	2.21309
	NAT-lncRNA_519	0	2.50258	0.088642		NAT-lncRNA_1214	0	0.212775	3.19263	0	1.24741		NAT-lncRNA_1538	1.40832	3.55654	3.75455	2.27011	2.29265
	NAT-lncRNA_575	0	0.212506	0.231788		NAT-lncRNA_1234	0.030744	0.283206	0.377399	0.533554	0.316247		NAT-lncRNA_1558	0.302732	0.195107	0.290272	0.108502	0.159503
	NAT-lncRNA_576	0	0.677077	0.447395		NAT-lncRNA_1271	0	0.186917	0	0	0		NAT-lncRNA_1565	0	0	0	0	0.68209
	NAT-lncRNA_581	0.525963	0.0863493	0.623956		NAT-lncRNA_1273	0	0.114705	0.0193825	0	0		NAT-lncRNA_1568	0.267552	0.620559	1.34957	0.851056	0.134503
	NAT-lncRNA_587	28.9131	0.214065	0		NAT-lncRNA_1284	0	0	4.0319	0.161605	0		NAT-lncRNA_1590	0.0141213	0.309712	0.674997	0.908402	0.578518
	NAT-lncRNA_589	1.63468	0	0		NAT-lncRNA_1291	0.415291	0.030052	0.114444	0	0		NAT-lncRNA_1595	0	0.294872	0.349471	0.20654	0.148544
	NAT-lncRNA_592	1.11294	0	0.242309		NAT-lncRNA_1358	0.238612	0.132274	0.036852	0.0582194	0.208658		NAT-lncRNA_1613	0.656048	0.95979	1.01354	1.47021	1.16653
	NAT-lncRNA_595	1.47125	0.0612425	0.566187		NAT-lncRNA_1393	0.415266	0	0.114444	0	0		NAT-lncRNA_1628	0.531399	0.0131553	0	0	0
	NAT-lncRNA_609	0.68384	0	0		NAT-lncRNA_1415	1.04495	0.598361	0.373557	0.415293	0.679472		NAT-lncRNA_1638	0.411636	0.0142697	0	0.099378	0
	NAT-lncRNA_630	4.75087	4.58252	12.7198		NAT-lncRNA_1432	0.352048	0.193747	0.0627348	0	0.0725285		NAT-lncRNA_1641	0	0.158389	0.381298	0	0.13841
	NAT-lncRNA_631	0.521529	0.222871	0.035794		NAT-lncRNA_1468	0.431404	0.120386	0.151299	0.213606	0.055545		NAT-lncRNA_1654	0	0.0633149	0.201481	0.213022	0.0956043
	NAT-lncRNA_635	4.55858	0	0		NAT-lncRNA_1513	0.32995	1.81942	2.41573	0.96382	1.02165		NAT-lncRNA_1658	0.347034	0.261203	0.122028	0.0440587	0.0610972
	NAT-lncRNA_659	0.161911	0	0		NAT-lncRNA_1558	0.345388	0.181526	0.122955	0.178227	0.0437892		NAT-lncRNA_1667	2.64681	0.229344	0.114235	0.0581028	0
	NAT-lncRNA_670	0.246398	0.0934023	0.553645		NAT-lncRNA_1560	0.123035	0.21869	0.173245	0.109949	0.306679		NAT-lncRNA_1701	0.0498775	0.818754	1.93316	0.797783	0.869962
	NAT-lncRNA_674	0.884	0	19.9053		NAT-lncRNA_1566	4.65578	1.8821	1.51711	1.39816	1.03128		NAT-lncRNA_1725	2.76792	1.93352	1.19121	0.74253	0.57294
	NAT-lncRNA_676	0.119392	0.575205	1.09728		NAT-lncRNA_1569	0	0.0622018	0.0658891	0.0995205	0.299373		NAT-lncRNA_1738	0	0.169897	2.31407	4.2877	1.84434
	NAT-lncRNA_703	0.0883152	0.563388	0.135783		NAT-lncRNA_1590	0.118746	0.726846	0.674533	0.603846	0.476818		NAT-lncRNA_1760	6.02006	1.16786	0.937374	0.429598	0.242853
	NAT-lncRNA_718	3.21498	0.0942068	0.394603		NAT-lncRNA_1595	0	0.64555	1.12305	0.202521	0.0448334		NAT-lncRNA_1770	5.69804	4.24131	2.60027	0.4308	0.707345
	NAT-lncRNA_735	0.110086	0.212147	0		NAT-lncRNA_1643	0.336205	0.353009	0.319464	0	0.146897		NAT-lncRNA_1773	0.366766	0.0161449	0.0149894	0.172419	0.161434
	NAT-lncRNA_755	0	0.108856	2.09652		NAT-lncRNA_1647	0	0.586932	0.177724	0	0.028627		NAT-lncRNA_1789	1.42528	0.447142	1.25049	0.992466	1.14021
	NAT-lncRNA_797	0.351388	0	0		NAT-lncRNA_1654	0	0.292518	0.165298	0.0465243	0		NAT-lncRNA_1795	0.069283	2.22462	0	0	0.230532
	NAT-lncRNA_799	1.87738	0	4.85395		NAT-lncRNA_1655	0.0237488	0	0	0	0		NAT-lncRNA_1809	0.355709	0.0246488	0.0229552	0	0
	NAT-lncRNA_824	0	0.837858	0.394866		NAT-lncRNA_1667	1.02187	0.178072	0.0185491	0	0.00821995		NAT-lncRNA_1836	0.1973	0.21243	0.318672	0.47034	0.304065
	NAT-lncRNA_857	0	0	0.643226		NAT-lncRNA_1708	0.0679687	0.0249567	0	0.0188078	0		NAT-lncRNA_1863	0.223186	0.0596477	0.0948602	0.0554106	0.139344
	NAT-lncRNA_867	0.515999	0	0.0946198		NAT-lncRNA_1738	0.0560008	1.09777	7.85762	6.82574	1.77753		NAT-lncRNA_1864	0.11049	0	0.0188916	0	0
	NAT-lncRNA_874	0	0	0.235737		NAT-lncRNA_1760	3.24926	0.92724	0.398919	0.244951	0.209973		NAT-lncRNA_1882	0.0094699	0.0114891	0.135164	0.416562	0.221058
	NAT-lncRNA_896	1.15912	0.079791	0.668939		NAT-lncRNA_1770	5.92999	4.66421	1.79177	0.31377	0.894267		NAT-lncRNA_1886	5.4115	0	0	0	0
	NAT-lncRNA_909	3.45784	3.22044	0.568138		NAT-lncRNA_1773	0.322671	0.182252	0.0822745	0.0949617	0.0160852		NAT-lncRNA_1891	0.626217	0.717886	1.44936	1.62563	1.71398
	NAT-lncRNA_934	0.160385	0.0431747	0.0285285		NAT-lncRNA_1782	0	0	0.0239948	0.0707847	0		NAT-lncRNA_1934	1.89548	0.841662	0.526615	0.58909	0.48561
	NAT-lncRNA_936	0	0.15679	0.103602		NAT-lncRNA_1863	0.374083	0.129757	0.187679	0.109062	0.174191		NAT-lncRNA_1935	0	0	0.732633	0	0.0629025
	NAT-lncRNA_963	0.0364345	0.108809	3.50736		NAT-lncRNA_1922	0.145214	0.117525	0	0.0648765	0		NAT-lncRNA_1937	0.23931	0.306619	0.405963	0.362955	0.865621
	NAT-lncRNA_973	2.19272	0	0.561136		NAT-lncRNA_1927	0.0811238	0.0256103	0.0704399	0.063108	0.00916397		NAT-lncRNA_1944	0.456649	0.760495	0.934818	1.7231	1.62661
	NAT-lncRNA_983	0.028073	0.0405747	0.25278		NAT-lncRNA_1941	0.0737375	0.107677	0.0484395	0.110386	0		NAT-lncRNA_1954	0	0	0.0507322	0.812619	1.19188
	NAT-lncRNA_989	0	0	0.51506		NAT-lncRNA_1944	0.03573	0.534365	0.995912	1.20787	1.16904		NAT-lncRNA_1955	0	0.301464	0.141872	0.415495	0.422872
	NAT-lncRNA_990	0	0	0.614847		NAT-lncRNA_1945	0	0.495751	0.393517	0.314341	0.249861		NAT-lncRNA_1965	0.0107165	0	0	0.0497974	0.104427
	NAT-lncRNA_999	0.317997	0.612812	0.134977		NAT-lncRNA_1955	0.08226	0.110303	0.0539828	0.414764	0.111365		NAT-lncRNA_1969	3.28345	0	0.400751	0.031229	0.178732
	NAT-lncRNA_1017	1.1246	0.447074	0.175713		NAT-lncRNA_1957	0.0635425	0.0416517	0.00438583	0	0.0181202		NAT-lncRNA_1971	0	0.562666	0.167491	0.517633	0.51433
	NAT-lncRNA_1018	1.30961	0.0914215	0.0906133		NAT-lncRNA_1965	0	0.086581	0.0114603	0.0676227	0.122142		NAT-lncRNA_1972	1.82264	1.40673	0.779563	0.323669	0.227135
	NAT-lncRNA_1030	1.78253	14.8797	4.69398		NAT-lncRNA_1971	0.0985648	1.40514	2.58217	2.38416	2.17969		NAT-lncRNA_1978	2.1252	0	0	0	0
	NAT-lncRNA_1045	0	0.0801662	0.331072		NAT-lncRNA_1972	1.01739	1.00673	0.913875	0.342273	0.424092		NAT-lncRNA_1982	0	0.0439237	0	0	0.774465
	NAT-lncRNA_1050	0	1.77266	1.19995		NAT-lncRNA_1981	0.282294	0.343022	0.524937	0.566867	0.589679		NAT-lncRNA_1986	1.81101	0	0	0	0
	NAT-lncRNA_1056	0.140077	0.122926	0.806756		NAT-lncRNA_2004	2.71313	0.845925	0.659982	0.433786	0.31437		NAT-lncRNA_2004	3.82372	1.44256	0.367344	0.091067	1.16118
	NAT-lncRNA_1079	5.90687	0.123268	0.853519		NAT-lncRNA_2016	0.604673	0.0871286	0.170588	0.222702	0.168289		NAT-lncRNA_2015	0.449127	0.0641391	0.037716	0	0.0252575
	NAT-lncRNA_1116	1.41173	0	0		NAT-lncRNA_2018	0.0273492	0.672352	1.35839	0.514879	0.606341		NAT-lncRNA_2018	0.374943	1.38474	0.912454	1.0208	0.44402
	NAT-lncRNA_1123	0	0.14687	0		NAT-lncRNA_2030	1.82523	0.803856	0.594239	0.493613	0.668619		NAT-lncRNA_2026	0.309684	0.0270374	0.117449	0.0174494	0.133123
	NAT-lncRNA_1143	2.71975	0	0.0981955		NAT-lncRNA_2033	0	0.733927	1.57528	0.7629	0.628158		NAT-lncRNA_2030	1.64045	0.713057	0.833375	0.351814	0.562336
	NAT-lncRNA_1160	0.222632	0.053695	0.0988907		NAT-lncRNA_2036	0.53176	0.239963	0.0334972	0	0		NAT-lncRNA_2038	0.0208119	0.4948	0.40097	1.69601	1.23879
	NAT-lncRNA_1163	0	0.110455	0.163928		NAT-lncRNA_2038	0.356612	0.306811	0.519226	1.20968	1.726		NAT-lncRNA_2043	0.0474712	0	0.138121	0	0
	NAT-lncRNA_1164	0.153523	0	0.215742		NAT-lncRNA_2053	0	0.341228	0.31812	0.794394	0.759208		NAT-lncRNA_2052	0	0	0	1.57694	0
	NAT-lncRNA_1183	34.3163	1.60516	23.2367		NAT-lncRNA_2059	0	0.328465	0.030044	0.0883142	0.0337998		NAT-lncRNA_2053	0	0.131682	0.325908	0.0357613	0.24365
	NAT-lncRNA_1186	0.95365	0.0547122	0.697579		NAT-lncRNA_2060	0.209141	0	0	0	0.0181321		NAT-lncRNA_2069	0.042527	0	0	0.100469	0
	NAT-lncRNA_1228	0	0	3.12235		NAT-lncRNA_2063	0.545985	0.272171	0.0962717	0.11639	0.271356		NAT-lncRNA_2074	0.285385	0	0	0.030418	0.721663
	NAT-lncRNA_1276	0	0	0.988208		NAT-lncRNA_2073	0.520002	0	0.264875	0	0		NAT-lncRNA_2079	0.0911342	0.476211	0.508584	0.821871	0
	NAT-lncRNA_1278	0	1.15555	0.381777		NAT-lncRNA_2079	0	1.0988	1.85887	2.23955	0.725194		NAT-lncRNA_2084	0.927079	0.793582	0.928091	0.261807	0.214092
	NAT-lncRNA_1280	0	0.341165	0.292017		NAT-lncRNA_2084	0.713097	0.349158	0.404144	0.434675	0.311514		NAT-lncRNA_2089	0.446527	0.298755	0	0	0
	NAT-lncRNA_1307	0	0	0.989759		NAT-lncRNA_2085	0.477514	1.82105	2.04855	2.10675	2.27053		NAT-lncRNA_2090	0	0	0.072626	5.82003	5.75285
	NAT-lncRNA_1336	0	0	0.325203		NAT-lncRNA_2089	0	0.0492295	1.18029	0.755115	0		NAT-lncRNA_2093	0	0.253285	0.131331	0.0762285	0.0169431
	NAT-lncRNA_1352	0.0865392	0	0.770926		NAT-lncRNA_2090	0	0.091455	2.18174	0.0933767	3.49806		NAT-lncRNA_2095	0	0	0.0582348	0	0
	NAT-lncRNA_1356	0	0	0.104708		NAT-lncRNA_2091	0	0.118661	0.0978968	0.127859	0.0564902		NAT-lncRNA_2099	0.0119665	0.0358685	0	0.0136078	0
	NAT-lncRNA_1363	0	11.3203	0		NAT-lncRNA_2095	0	0	1.44784	0.0763117	0		NAT-lncRNA_2108	2.09144	14.656	10.658	0.090957	24.5027
	NAT-lncRNA_1370	0.0463234	0.503413	0.634035		NAT-lncRNA_2099	0.0104712	0	0.0221971	0	0		NAT-lncRNA_2111	0.111507	0.0268315	0.108843	0.0780286	0.0143093
	NAT-lncRNA_1377	0	0	2.53307		NAT-lncRNA_2108	0	9.5959	9.00797	12.0764	11.2061		NAT-lncRNA_2114	0	0.0348152	0	0	0
	NAT-lncRNA_1385	0.0198658	0.451912	0.229886		NAT-lncRNA_2114	0	0	0	0	0.0217612		NAT-lncRNA_2125	0.0230632	0.0845498	0.404185	0.24768	0.254491
	NAT-lncRNA_1398	0.0378973	0.587368	0.125121		NAT-lncRNA_2127	0	0	0.00837115	0.0175199	0.0313542		NAT-lncRNA_2128	0.0309555	0	0	0	0
	NAT-lncRNA_1410	0.614648	0.0668025	0		NAT-lncRNA_2144	0	0.0560925	1.77069	0.442447	0		NAT-lncRNA_2153	0.178781	0.489113	0.66642	1.24434	1.29277
	NAT-lncRNA_1417	0.0409257	0.506616	0.589047		NAT-lncRNA_2157	1.13606	1.13938	0.843216	0.530826	0.53162		NAT-lncRNA_2164	0.214604	4.19428	0	0	0
	NAT-lncRNA_1421	0	0.285417	0.314327		NAT-lncRNA_2164	0	2.95329	0	0	0		NAT-lncRNA_2174	0.146053	0	0	0.0614745	0
	NAT-lncRNA_1425	0.142351	1.0438	0.515304		NAT-lncRNA_2176	0	0	0	0	0.940383		NAT-lncRNA_2190	0.031332	0.0778917	0.135959	0.66617	0.166174
	NAT-lncRNA_1432	0.034914	0	0.066688		NAT-lncRNA_2180	0.161864	0.206314	0.14734	0.036209	0		NAT-lncRNA_2192	0.0414482	2.84776	10.4116	10.6023	1.72165
	NAT-lncRNA_1436	0	10.6927	0.0385788		NAT-lncRNA_2181	0.127682	0.0290125	0.0302244	0	0.0383749		NAT-lncRNA_2206	0.434912	0.197739	0.160496	0.0301053	0
	NAT-lncRNA_1449	3.96706	1.48139	1.8035		NAT-lncRNA_2182	0	0	0.112256	0	0.0969025		NAT-lncRNA_2210	0.100738	0	0	0	0
	NAT-lncRNA_1460	4.28421	0.0980348	1.30016		NAT-lncRNA_2190	0.138168	0.324271	0.141754	0.256768	0.409801		NAT-lncRNA_2211	1.23839	0.972563	0.523672	0.49559	1.03766
	NAT-lncRNA_1468	1.13151	0.248452	0.0860274		NAT-lncRNA_2192	0.140961	0.312528	1.72026	2.8986	3.9736		NAT-lncRNA_2234	0.0160522	0	0	0	0.00737995
	NAT-lncRNA_1470	4.51918	0	0		NAT-lncRNA_2193	0.491527	0.181856	0.199057	0.200384	0.0736785		NAT-lncRNA_2238	0.00993205	0.346319	0.579011	0.838585	0.722938
	NAT-lncRNA_1492	0.146203	0.0736778	0.874471		NAT-lncRNA_2205	0.0476525	0	0	0	0		NAT-lncRNA_2242	0.450902	0.175995	0.975564	1.02816	1.58986
	NAT-lncRNA_1507	0.57479	0.31108	3.13867		NAT-lncRNA_2208	0.242891	0.645106	0.283663	0.329649	0.391735		NAT-lncRNA_2246	0.211277	0.73079	0.987048	1.93237	1.88719
	NAT-lncRNA_1535	2.52289	0.237119	0.508963		NAT-lncRNA_2209	0	0.15918	0.0470937	0.0204281	0.0726426		NAT-lncRNA_2253	0.73638	0.38561	0.191528	0.0134272	0.19599
	NAT-lncRNA_1538	0.747635	0	0.222032		NAT-lncRNA_2237	0.248192	0.0832428	0.0339665	0.0611503	0.0566055		NAT-lncRNA_2275	0.623869	0.213565	0.310138	0.0918338	0.132346
	NAT-lncRNA_1558	0.0275665	0.547861	0.90364		NAT-lncRNA_2238	0	0.20018	0.264269	0.231499	0.335752		NAT-lncRNA_2277	0.0587548	0.0189046	0	0.0470401	0.0515331
	NAT-lncRNA_1564	0	0.333941	0.872588		NAT-lncRNA_2239	0.16711	0.0425367	0.0499013	0.0346103	0.0620493		NAT-lncRNA_2290	0	0.0265298	0.0181686	0	0
	NAT-lncRNA_1566	0.720981	31.4204	4.58993		NAT-lncRNA_2242	0.362126	0.409127	1.65425	0.530745	0.875548		NAT-lncRNA_2292	0.090301	0.0106584	0	0	0
	NAT-lncRNA_1570	0	0	0.522733		NAT-lncRNA_2246	0.463064	0.554244	1.40364	1.62329	1.72106		NAT-lncRNA_2301	0.0231647	3.22836	12.307	14.622	14.6739
	NAT-lncRNA_1571	1.11558	0	0		NAT-lncRNA_2253	0.326333	0.180222	0.233478	0.0741745	0.128608		NAT-lncRNA_2313	0.159827	0	0.0227632	0	0.0208212
	NAT-lncRNA_1584	2.14604	0.695765	0.0588388		NAT-lncRNA_2257	0.160467	0	0	0	0		NAT-lncRNA_2314	0.193675	1.17111	0.824125	0.725718	1.24586
	NAT-lncRNA_1585	0.950075	0.0237212	0.378435		NAT-lncRNA_2267	0	0.171553	0.072777	0.138212	0		NAT-lncRNA_2329	0.0597253	0.0270495	0.078604	0.152354	0.131775
	NAT-lncRNA_1629	0.051305	0.0164784	0.555618		NAT-lncRNA_2275	0.179708	0.097496	0.0380641	0.0256255	0.0217827		NAT-lncRNA_2343	0.0229817	0.0245627	0.0408371	0.0695225	0.0561305
	NAT-lncRNA_1640	0.820967	1.26145	2.13425		NAT-lncRNA_2278	0.138245	0	0.0212699	0.0628475	0.0480585		NAT-lncRNA_2352	0.397186	0	0.0177807	0.0922775	0
	NAT-lncRNA_1664	0	0.712484	0		NAT-lncRNA_2282	0.448541	0.525831	0.391327	0.284081	0.213488		NAT-lncRNA_2359	1.20131	0.99322	0.537529	0.38169	0.235928
	NAT-lncRNA_1669	0.0382775	0.0149213	0.404408		NAT-lncRNA_2287	0.454609	0	0	0	0.247971		NAT-lncRNA_2365	0.289978	0.0673468	0.0608525	0.0633643	0.0378452
	NAT-lncRNA_1685	0.0213516	0.652273	0.195236		NAT-lncRNA_2290	0	0	0.0232428	0	0		NAT-lncRNA_2367	0.0431502	0.305707	0.0907343	0.0639699	0.00976717
	NAT-lncRNA_1690	0	0.234625	0.851163		NAT-lncRNA_2301	0.198264	6.59428	12.4163	7.1803	6.44067		NAT-lncRNA_2369	0.0513574	0.176558	0.0975153	0.0542685	0.112995
	NAT-lncRNA_1722	0	0.894215	0		NAT-lncRNA_2312	0.263763	0.177213	0.0698683	0.0169287	0.0228694		NAT-lncRNA_2376	1.84813	1.61097	0.594283	0.260696	0.822824
	NAT-lncRNA_1725	0.345932	9.05121	1.77559		NAT-lncRNA_2314	0.200148	2.23229	1.08413	0.591565	0.396051		NAT-lncRNA_2384	0.166609	0	0.0477174	0	0.0072139
	NAT-lncRNA_1740	0	0	0.422239		NAT-lncRNA_2323	0.540212	0.232936	0.1695	0.131708	0.194899		NAT-lncRNA_2386	0.0658126	0.0205111	0.0290273	0.054865	0
	NAT-lncRNA_1746	0.0348028	0.0426635	0.550279		NAT-lncRNA_2329	0.0307537	0.0705158	0.126989	0.0512708	0.127801		NAT-lncRNA_2393	0	0.0803014	0.0865556	0.0330681	0.0687057
	NAT-lncRNA_1760	0.238385	0.0117538	0.089178		NAT-lncRNA_2330	0.0648145	1.29028	1.87556	0	0		NAT-lncRNA_2401	1.01541	0	0	0	0
	NAT-lncRNA_1770	3.94225	0.0399445	0.0614885		NAT-lncRNA_2362	0.0365043	0.163944	0.294681	0.158629	0.012338		NAT-lncRNA_2402	0.372778	0.0420124	0.048005	0.0425652	0.0456456
	NAT-lncRNA_1789	3.45135	0.515227	0.248436		NAT-lncRNA_2365	0.21807	0.156447	0.0425984	0.0448349	0.0824205		NAT-lncRNA_2403	0.818589	0.0260778	0.165481	0.444854	0.262304
	NAT-lncRNA_1798	0	1.30486	0		NAT-lncRNA_2367	0.029114	0.245055	0.0912712	0.0735395	0.025423		NAT-lncRNA_2405	0.502954	0.0153067	0.190597	0.090208	0.0719122
	NAT-lncRNA_1799	0.057752	0.0834707	0.895346		NAT-lncRNA_2370	0.209208	0.0778712	0.100958	0.0887961	0.0952344		NAT-lncRNA_2406	0.0947743	0	0.0762195	0.0187989	0.0629403
	NAT-lncRNA_1800	0.427873	0.0366367	0.11722		NAT-lncRNA_2371	1.15685	0.75165	0	0	0		NAT-lncRNA_2409	0.032389	0.0141666	0.081802	0.0278527	0.160922
	NAT-lncRNA_1820	0	1.0279	31.1973		NAT-lncRNA_2382	0.122898	0.359297	0.0415027	0.040582	0.036352		NAT-lncRNA_2411	0.459591	0.238895	0.21452	0.0703765	0.0424291
	NAT-lncRNA_1863	0.567156	0.0280278	0.135575		NAT-lncRNA_2384	0.0457099	0.0729115	0.0212328	0	0		NAT-lncRNA_2417	0.325792	0.946395	0.813808	2.08369	1.34798
	NAT-lncRNA_1882	0.0536213	10.1164	0.207603		NAT-lncRNA_2386	0.0268421	0.0199616	0	0	0		NAT-lncRNA_2418	0.307902	0.0206008	0.00919835	0	0.0248682
	NAT-lncRNA_1891	3.77895	0.361133	1.13645		NAT-lncRNA_2396	0	0.0403813	0.845456	0	0.190516		NAT-lncRNA_2419	0.111303	0	0.140129	0.0312735	0.333463
	NAT-lncRNA_1896	0	0.910686	0		NAT-lncRNA_2401	0.345842	0.290168	0	0	0.030525		NAT-lncRNA_2426	1.43941	0.583578	0.154523	0.0542781	0.0902073
	NAT-lncRNA_1918	1.95828	0.15027	0.619177		NAT-lncRNA_2403	0.246228	0.0665325	0.0372333	0.155242	0.0302057		NAT-lncRNA_2431	0	0	0.825271	0	0.0581525
	NAT-lncRNA_1927	0.108759	0.0147919	0.0152184		NAT-lncRNA_2405	0.396999	0.391801	0.123994	0.0904797	0.069337		NAT-lncRNA_2432	0.096668	0.210755	0.310702	0.135991	0.311182
	NAT-lncRNA_1934	0.628845	6.08936	1.35186		NAT-lncRNA_2411	0.329927	0.0757847	0.190786	0.146362	0.140184		NAT-lncRNA_2433	0.0547139	0.123974	0.0804391	0	0.0454167
	NAT-lncRNA_1937	0.566863	0	0.573202		NAT-lncRNA_2416	0	0.398537	1.29224	0	0		NAT-lncRNA_2442	2.49761	0	0	0	0
	NAT-lncRNA_1939	0.0800185	2.0183	0.823272		NAT-lncRNA_2417	0.388217	2.33528	4.86124	3.68106	4.34027		NAT-lncRNA_2448	0.150885	0	0.0744025	0.121558	0.00957675
	NAT-lncRNA_1944	0.888983	0	0.256284		NAT-lncRNA_2418	0.11982	0.0302895	0.022432	0.0535327	0.042411		NAT-lncRNA_2458	0	0	0.00870687	0.0092735	0.0157965
	NAT-lncRNA_1945	0.151762	0.506319	0		NAT-lncRNA_2419	0.0457115	0.238388	0.218927	0.301028	0.0859132		NAT-lncRNA_2463	0	0.173509	0.23637	0.403515	0.746448
	NAT-lncRNA_1947	0	0	0.0297995		NAT-lncRNA_2426	1.48438	0.499079	0.215646	0.094008	0.391881		NAT-lncRNA_2464	0	0.993192	2.41142	3.10517	3.83175
	NAT-lncRNA_1951	0	0.185802	0.0491085		NAT-lncRNA_2427	0.252192	0.908211	0.245423	0	0.0864525		NAT-lncRNA_2467	0.157665	0.893459	0.596042	0.826514	0.245574
	NAT-lncRNA_1954	0	0.163403	0.215945		NAT-lncRNA_2435	0	0	0	0.107094	0		NAT-lncRNA_2477	0.356666	0.109034	0.266856	0.071052	0
	NAT-lncRNA_1957	0.179092	0.0152069	0.00663697		NAT-lncRNA_2441	0	0.114705	0	0	0.0750777		NAT-lncRNA_2485	0.0169137	0.0206012	0.0191576	0.0604732	0.112023
	NAT-lncRNA_1961	0.208998	0	0		NAT-lncRNA_2458	0	0	0	0	0.0189843		NAT-lncRNA_2487	0.454854	0.0638017	0.032887	0.089296	0.0700242
	NAT-lncRNA_1963	8.03673	0	0.98784		NAT-lncRNA_2463	0	0.0962973	0.89245	0.481702	0.311359		NAT-lncRNA_2492	0.0211644	0.583495	0.294413	0.927996	0.110177
	NAT-lncRNA_1964	0.759192	0	0.150749		NAT-lncRNA_2464	0.00599712	1.16162	2.14887	1.70815	2.02774		NAT-lncRNA_2496	0.121006	0.294959	0.0850474	0.0631532	0.146257
	NAT-lncRNA_1965	0	0.424642	0.257361		NAT-lncRNA_2467	0.086928	0.689572	1.23817	0.571022	0.785298		NAT-lncRNA_2500	0	0	0.684539	0.036481	0.833828
	NAT-lncRNA_1967	0	0.106535	0.140791		NAT-lncRNA_2469	0.0883011	0.109974	0.116667	0.0661452	0.023564		NAT-lncRNA_2508	0	0	0.335214	1.02081	1.15812
	NAT-lncRNA_1974	0.0448008	0	0		NAT-lncRNA_2488	0.397952	0.740062	1.14861	0.955884	0.954094		NAT-lncRNA_2510	4.36648	0.130304	0	0	0
	NAT-lncRNA_1981	0.00701347	0.0127035	0.074494		NAT-lncRNA_2492	0.149398	0.529814	0.416816	1.12642	0.292262		NAT-lncRNA_2531	0.0143954	0.0660853	0.034582	0.0868259	0
	NAT-lncRNA_1987	0	0.171368	0.0566175		NAT-lncRNA_2494	8.5302	5.63484	0.109957	0	4.0183		NAT-lncRNA_2535	0.745074	0.148292	0.0708745	0	0.0672076
	NAT-lncRNA_2000	0	0	0.0103544		NAT-lncRNA_2495	0.120261	0.0610636	0.0154059	0.0166581	0.0277012		NAT-lncRNA_2552	0.0865545	0.0122024	0.02709	0	0
	NAT-lncRNA_2015	0.522497	0.137403	0.0461125		NAT-lncRNA_2497	0.0463655	0.197629	0.202376	0.132905	0.169314		NAT-lncRNA_2555	0.124867	0.0103045	0.0237394	0.0366124	0.0236051
	NAT-lncRNA_2022	0.0501093	0.536513	0.508729		NAT-lncRNA_2502	1.454	0.675122	0.068675	0.0303873	0.0272557		NAT-lncRNA_2564	0.136218	0.487658	0.552998	0.38305	0.702149
	NAT-lncRNA_2027	0.149463	0.0628483	0.0601727		NAT-lncRNA_2506	2.81448	1.74778	1.25215	1.0126	1.24295		NAT-lncRNA_2567	1.84201	1.60739	0.627323	0.77874	0.166496
	NAT-lncRNA_2038	0.386973	0.0209707	0		NAT-lncRNA_2508	0	0.738938	0	0.67217	0		NAT-lncRNA_2570	0	0.186308	0.336165	0.0590505	0.340437
	NAT-lncRNA_2052	0	0	1.35585		NAT-lncRNA_2510	1.42996	0	0	0	0		NAT-lncRNA_2603	64.505	13.352	9.37472	9.32381	8.41356
	NAT-lncRNA_2054	3.29456	0.034457	1.47753		NAT-lncRNA_2531	0.0937852	0	0.0118224	0	0		NAT-lncRNA_2612	0.115103	1.86784	5.52882	5.22018	4.16378
	NAT-lncRNA_2057	0.08714	0	0.0656507		NAT-lncRNA_2534	0	0.0692917	0	0.183632	0		NAT-lncRNA_2617	0.0291499	0.0820073	0.116092	0.177303	0.102081
	NAT-lncRNA_2066	0	0.0592916	0.246135		NAT-lncRNA_2535	0.632705	0.365398	0.205982	0.0609601	0.0528865		NAT-lncRNA_2628	4.33848	2.38555	1.82922	1.63882	1.48228
	NAT-lncRNA_2067	1.8943	0	0		NAT-lncRNA_2562	0	0.0232791	0	0.0699826	0		NAT-lncRNA_2635	8.0397	2.56592	2.03349	1.8469	3.26195
	NAT-lncRNA_2072	0.162208	0.0423745	0.12606		NAT-lncRNA_2570	0	0.200122	0.601444	0.364706	0.10238		NAT-lncRNA_2647	0.367344	0.54025	0.151283	0.026299	0.0749477
	NAT-lncRNA_2084	0.83346	0.149092	0.540288		NAT-lncRNA_2572	0.640738	0.445448	0.167985	0.0610916	0.316954		NAT-lncRNA_2648	2.09909	0.925476	0.720481	0.766025	1.14841
	NAT-lncRNA_2088	0.0292917	0.203157	0.502902		NAT-lncRNA_2577	0.249693	0.0271722	0.0187146	0.046494	0.042592		NAT-lncRNA_2652	0	0.668215	0.154771	2.50527	2.9319
	NAT-lncRNA_2089	0	0.510678	0		NAT-lncRNA_2594	4.66986	0.295803	2.97842	3.91232	2.73853		NAT-lncRNA_2653	0.04805	0.0116021	0.050241	0	0
	NAT-lncRNA_2090	1.43745	0.277012	0		NAT-lncRNA_2612	0.384067	4.56574	6.50152	4.37608	3.04762		NAT-lncRNA_2655	0.0861337	0.21762	0.0698322	0.0165656	0.0142828
	NAT-lncRNA_2092	0.0652111	0.256723	0.223307		NAT-lncRNA_2616	0.0852506	0.100845	0.144748	0.263935	0.115579		NAT-lncRNA_2662	0.424059	0.566913	0.934985	1.2929	1.33933
	NAT-lncRNA_2093	0	0.0378192	0.112863		NAT-lncRNA_2617	0.0648496	0.0582727	0.179315	0.0857411	0.0968256		NAT-lncRNA_2666	0.0779018	0.0138844	0.0270507	0	0.0166286
	NAT-lncRNA_2110	0	2.15489	3.0321		NAT-lncRNA_2636	0.235641	0.118008	0.108693	0.04233	0		NAT-lncRNA_2680	0.0264078	0.980345	1.09293	1.96584	2.40443
	NAT-lncRNA_2111	0.224395	0	0.0722181		NAT-lncRNA_2652	0	0.2164	1.69204	2.15724	2.54607		NAT-lncRNA_2682	0.375499	0.241727	0.036152	0.380078	0.0858136
	NAT-lncRNA_2114	0	0.0180097	0.035702		NAT-lncRNA_2653	0.0114556	0	0.0102305	0	0.0464772		NAT-lncRNA_2683	1.18449	0.0669327	0.993363	0.820084	0.323068
	NAT-lncRNA_2117	0	0	0.533226		NAT-lncRNA_2657	0	0.0560925	0.389223	0	0.44779		NAT-lncRNA_2691	0.0384927	0	0	0	0
	NAT-lncRNA_2121	0.365497	0.162929	0.224176		NAT-lncRNA_2667	1.43168	3.3021	7.56079	8.67706	10.658		NAT-lncRNA_2710	1.07015	0.612178	0.159315	0.196325	0.187548
	NAT-lncRNA_2127	0	0	0.271574		NAT-lncRNA_2671	4.82941	2.52973	1.95689	1.73039	2.3498		NAT-lncRNA_2711	0.682983	0.812473	1.1738	0.167581	0.368402
	NAT-lncRNA_2129	0.518424	0.497793	1.07109		NAT-lncRNA_2680	0.126159	1.15023	0.976633	0.815802	1.03198		NAT-lncRNA_2720	0.0833841	0.0345044	0.119903	0.109981	0.082756
	NAT-lncRNA_2135	0	0	0.60009		NAT-lncRNA_2682	0.201351	0.0985	0.144426	0.148345	0		NAT-lncRNA_2723	0.994387	0	0	0	0
	NAT-lncRNA_2136	1.02833	0.770198	0.311688		NAT-lncRNA_2683	0.964359	1.05858	0.616068	0	0		NAT-lncRNA_2733	0.0167566	0.150758	0.198215	0.536256	0.142041
	NAT-lncRNA_2138	0	0	0.033016		NAT-lncRNA_2684	0.0840847	0.0273402	0.0232424	0.0429673	0.11226		NAT-lncRNA_2742	4.25845	7.00584	11.422	13.4423	16.8972
	NAT-lncRNA_2142	0.314381	0.124691	0.0947912		NAT-lncRNA_2701	0	0.100399	0.0350645	0.43637	0.273215		NAT-lncRNA_2751	0.2036	0.0162786	0	0	0.0137625
	NAT-lncRNA_2150	0	0.0425377	0.874498		NAT-lncRNA_2711	1.41718	1.61611	0.808408	0.434831	0.339664		NAT-lncRNA_2752	0	0.0644426	0.0591687	0.123052	0.0942924
	NAT-lncRNA_2155	0.189033	0	0.0875472		NAT-lncRNA_2720	0.0177793	0.0884465	0.301667	0.537756	0.55894		NAT-lncRNA_2756	67.6546	6.48789	10.1565	25.18	5.49627
	NAT-lncRNA_2157	0.0200739	0.0172448	0.214593		NAT-lncRNA_2738	0.84591	0.181588	0.169712	0.666443	0.284668		NAT-lncRNA_2759	0	0.352143	1.70929	0.794148	0.0305195
	NAT-lncRNA_2161	0	0.0145828	0.192191		NAT-lncRNA_2742	5.22171	10.2779	16.1099	12.8132	11.8973		NAT-lncRNA_2789	9.18689	77.1956	79.0637	142.799	63.8335
	NAT-lncRNA_2175	0.0171792	0.00791395	0.0528304		NAT-lncRNA_2745	1.66556	3.2836	1.87525	0.57638	0		NAT-lncRNA_2792	0.0047066	0	0.0340357	0	0
	NAT-lncRNA_2176	0	0.489158	0.161611		NAT-lncRNA_2752	0.0332987	0.0858826	0.104125	0.0672148	0.098566		NAT-lncRNA_2802	0.305836	0.299007	0.810314	1.53386	1.52616
	NAT-lncRNA_2181	0.553898	0.0301592	0.064698		NAT-lncRNA_2756	27.947	28.9982	11.907	5.05853	2.50257		NAT-lncRNA_2803	5.24441	1.41625	1.41468	1.50765	1.79395
	NAT-lncRNA_2182	0.23903	0.388461	0.580816		NAT-lncRNA_2788	0.671788	0.380751	0.176011	0.231359	0.15785		NAT-lncRNA_2805	0.36536	0.422358	0.109433	0.0341618	0.143432
	NAT-lncRNA_2185	0	0	0.0504272		NAT-lncRNA_2792	0.0243536	0	0	0	0		NAT-lncRNA_2817	0.83582	0.281803	2.77925	2.65467	5.63361
	NAT-lncRNA_2190	0.0952473	0	0.121974		NAT-lncRNA_2794	1.12215	1.68858	6.71184	5.13365	5.70898		NAT-lncRNA_2818	0.010908	0	0.245904	0	0.0451312
	NAT-lncRNA_2191	1.65705	0	0		NAT-lncRNA_2801	0.102195	1.6436	3.82329	1.7685	1.90971		NAT-lncRNA_2830	1.75086	0.12097	0.671535	0.803075	0.424372
	NAT-lncRNA_2192	11.5123	12.8232	2.75173		NAT-lncRNA_2802	0.411422	0.958897	0.602484	0.489208	0.369682		NAT-lncRNA_2831	0.422775	0.0430065	0.0723186	0.0128564	0.114475
	NAT-lncRNA_2204	0	0	0.0191596		NAT-lncRNA_2803	2.34556	2.87137	1.67169	1.15486	1.4597		NAT-lncRNA_2836	5.22435	11.7178	4.87742	5.14189	5.43715
	NAT-lncRNA_2206	1.39704	0	0.156855		NAT-lncRNA_2817	0.179126	3.2596	3.669	2.06702	1.78126		NAT-lncRNA_2839	0.0084391	0.0611088	0.241403	0.26697	0.201192
	NAT-lncRNA_2208	0.723401	2.32058	0.508298		NAT-lncRNA_2818	0	0.0168907	0.034993	0.0742597	0		NAT-lncRNA_2845	0	0	0	0	2.16858
	NAT-lncRNA_2209	0.0306529	0	0.0325211		NAT-lncRNA_2831	1.05179	1.022	0.304121	0.0675802	0.240126		NAT-lncRNA_2854	339.13	145.564	130.957	114.339	85.9013
	NAT-lncRNA_2210	0	0.036677	0.0323135		NAT-lncRNA_2836	3.17373	7.17258	5.93338	5.58016	4.75948		NAT-lncRNA_2858	0.182299	0.408726	0.619663	0.308403	0.274292
	NAT-lncRNA_2216	0	0.0286655	0		NAT-lncRNA_2839	0.0299078	0.134804	0.416652	0.345915	0.178338		NAT-lncRNA_2864	0.462027	0.132454	0.0454997	0.00968767	0.0398303
	NAT-lncRNA_2219	0	18.4748	0		NAT-lncRNA_2845	0	0.055684	0	0	0		NAT-lncRNA_2880	0	0.52931	0.455645	0.0462745	0.482145
	NAT-lncRNA_2223	0	0.0126239	0.613152		NAT-lncRNA_2849	0	0.140049	0.145973	0.107634	0.274455		NAT-lncRNA_2881	0	0.285208	0.514861	0.059237	0.434831
	NAT-lncRNA_2227	1.88847	0.400227	1.01125		NAT-lncRNA_2858	0.246938	1.22006	1.02108	0.391668	0.121908		NAT-lncRNA_2889	0.181219	0.127242	0.458264	0.703208	1.33962
	NAT-lncRNA_2238	0	0.187919	0.36407		NAT-lncRNA_2862	0	0.271628	0	0	1.68145		NAT-lncRNA_2894	0	0	0.144414	0.12182	0.0412875
	NAT-lncRNA_2241	0.397469	0.0591605	0.228185		NAT-lncRNA_2889	0.202468	1.14613	0.760108	0.666374	0.387437		NAT-lncRNA_2902	0.531508	0.151087	0.122483	0.084491	0.166353
	NAT-lncRNA_2247	3.85949	0.180593	0.12527		NAT-lncRNA_2891	0.445159	0.161004	0.0716565	0.133231	0.0539022		NAT-lncRNA_2903	0.749665	0	0	0	0
	NAT-lncRNA_2256	0	0	0.0913045		NAT-lncRNA_2894	0	0.0206888	0.0143058	0.10464	0.0429192		NAT-lncRNA_2904	0.201264	7.7522	11.1576	13.6783	24.1572
	NAT-lncRNA_2259	0	0.0145894	0.0674817		NAT-lncRNA_2904	0	11.5615	22.9648	16.3775	18.8872		NAT-lncRNA_2908	0.231178	0.434868	0.692238	0.739751	0.459379
	NAT-lncRNA_2263	0	1.89989	0		NAT-lncRNA_2905	0	0	0.15623	0.101163	0.16793		NAT-lncRNA_2911	0	0	0.0309068	0	0
	NAT-lncRNA_2264	0	0	0.0531733		NAT-lncRNA_2906	0.738463	0.318954	0.120732	0.090127	0.0873239		NAT-lncRNA_2919	0.174546	0	0.0552015	0	0
	NAT-lncRNA_2272	0.654785	0.33197	0.219237		NAT-lncRNA_2908	0.238134	2.14789	2.40719	1.68893	1.69423		NAT-lncRNA_2921	1.65779	0	0	0	0
	NAT-lncRNA_2274	0.371579	1.21289	1.03335		NAT-lncRNA_2911	0.0144259	0	0	0	0		NAT-lncRNA_2927	0	0	0.127136	3.86208	3.33744
	NAT-lncRNA_2275	0.687191	0.135626	0.370209		NAT-lncRNA_2920	0.0206554	0	0	0	0.0178897		NAT-lncRNA_2941	0.885117	0.197752	0.513722	0.351237	0.480386
	NAT-lncRNA_2278	0.051282	0.09879	0.684851		NAT-lncRNA_2927	0	0	0	0.165385	1.22443		NAT-lncRNA_2955	0.0957067	0	0	0	0
	NAT-lncRNA_2282	0.585399	0.074648	0.267812		NAT-lncRNA_2940	0.583135	0.478996	0.0426573	0.274666	0.19384		NAT-lncRNA_2964	9.93146	4.06231	2.73374	3.02955	2.39779
	NAT-lncRNA_2288	0	0	0.153765		NAT-lncRNA_2941	1.04247	0.868934	0.534483	0.27477	0.304874		NAT-lncRNA_2991	0.334558	0	0.0175514	0	0
	NAT-lncRNA_2291	0.0097215	0.0093681	0.216288		NAT-lncRNA_2953	0.277143	0.120941	0.0208682	0.124221	0.168845		NAT-lncRNA_3033	0.274402	0	0	0.106686	0.10313
	NAT-lncRNA_2293	0	1.40413	0.154141		NAT-lncRNA_2956	0.11857	0.241937	0.386209	0.339154	0.517773		NAT-lncRNA_3034	0.0149862	0.0120925	0	0.0059789	0
	NAT-lncRNA_2301	0.114801	0.0702475	0.0159252		NAT-lncRNA_2988	0.410218	0.37959	0.203599	0.24625	0.0960638		NAT-lncRNA_3040	1.35678	0.467682	0.524593	0.393392	0.91117
	NAT-lncRNA_2306	0	0	0.0129042		NAT-lncRNA_2991	0.314949	0.0239305	0.0165656	0.135728	0.0556987		NAT-lncRNA_3046	0.0947555	0	0	0	0
	NAT-lncRNA_2323	0.889477	0	0.218616		NAT-lncRNA_3042	1.27372	0.231405	0.0721767	0.030686	0.0117103		NAT-lncRNA_3080	1.10284	0.173809	0.520422	0.591388	0.268726
	NAT-lncRNA_2328	0.0120772	0	0.0367673		NAT-lncRNA_3080	0.55916	0.0752753	0.104748	0.214604	0.214979		NAT-lncRNA_3083	0	0.0233783	0.241179	0.133649	0
	NAT-lncRNA_2329	0.0678442	0.028108	0.0568362		NAT-lncRNA_3083	0.189405	0.243036	0	0	0		NAT-lncRNA_3092	0.010908	0	0	0	0
	NAT-lncRNA_2330	0	1.03099	0.510935		NAT-lncRNA_3129	1.38707	0.307237	0.0637837	0.177413	0.124729		NAT-lncRNA_3129	0.718543	0.0226691	0.0057833	0	0
	NAT-lncRNA_2341	0	0	0.0646475		NAT-lncRNA_3141	0.760092	0	0.0665697	0.346473	0		NAT-lncRNA_3134	0	0.478752	0.328343	0.844864	0.590185
	NAT-lncRNA_2343	0.0161927	0.0866441	0.0582686		NAT-lncRNA_3147	0.0229879	0	0.00752123	0	0		NAT-lncRNA_3143	0.152867	0.427152	1.0496	2.14441	0.674061
	NAT-lncRNA_2359	4.28252	2.4749	0.863964		NAT-lncRNA_3162	0.0187399	0.735137	1.01944	0.378772	0.550045		NAT-lncRNA_3162	0	0.0962782	0.395313	0.712455	0.281801
	NAT-lncRNA_2367	0.416303	0.0899043	0.0332926		NAT-lncRNA_3190	0	2.7123	0.969243	0	0		NAT-lncRNA_3190	0	2.86587	0.480621	0	0.358708
	NAT-lncRNA_2369	0.297986	0.020011	0.100696		NAT-lncRNA_3195	0.668044	0.0212538	0.0300952	0.0292257	0.0440681		NAT-lncRNA_3195	2.38184	0.130157	0.124238	0.0769815	0.142778
	NAT-lncRNA_2373	0	0.3459	0.0571402		NAT-lncRNA_3196	1.72335	0.103475	0.126136	0.187585	0.0909387		NAT-lncRNA_3196	4.32965	0.436217	0.703043	0.498004	0.425788
	NAT-lncRNA_2376	0.074174	0	0.730251		NAT-lncRNA_3205	1.05843	0.116229	0.0147883	0.236315	0.620402		NAT-lncRNA_3212	0.100764	0.0503648	0.034502	0	0.0120124
	NAT-lncRNA_2386	0	0.024771	0.0402552		NAT-lncRNA_3212	0.285525	0.0515193	0.0125283	0.0598266	0.0142133		NAT-lncRNA_3230	1.09734	2.24398	2.22424	2.32701	3.36011
	NAT-lncRNA_2389	0.392692	0.0352017	0.189727		NAT-lncRNA_3230	2.056	2.09746	1.61376	0.976411	1.03471		NAT-lncRNA_3231	0.628717	0.868999	1.25978	1.27078	1.63204
	NAT-lncRNA_2402	0	0.0113472	0		NAT-lncRNA_3231	0.313316	1.92023	1.27866	1.43219	0.529952		NAT-lncRNA_3237	0	0.352755	0.432436	0.107669	0.963838
	NAT-lncRNA_2403	0.181336	0.0222947	0.167614		NAT-lncRNA_3234	0	0	0.388203	0	11.212		NAT-lncRNA_3249	0.707064	1.17215	1.80079	1.58017	2.17816
	NAT-lncRNA_2409	0.344537	0.0492225	0.138006		NAT-lncRNA_3237	0.0202286	2.39492	2.23397	0.404769	0.596899		NAT-lncRNA_3250	7.44705	0.081972	0	0	0
	NAT-lncRNA_2412	0	0	1.8189		NAT-lncRNA_3249	1.21539	3.43034	3.75524	3.03295	4.41613		NAT-lncRNA_3288	1.51801	0.690814	0.225268	0.244793	0.774842
	NAT-lncRNA_2417	2.58622	0.240198	2.16978		NAT-lncRNA_3296	0.0163174	0.0781286	0.0792471	0.0187736	0		NAT-lncRNA_3296	0.087728	0.0410034	0.00760055	0	0.0189839
	NAT-lncRNA_2418	0.0369123	0.0549335	0.205957		NAT-lncRNA_3298	0	0	0.121439	0.513853	0		NAT-lncRNA_3324	0	0	0.0357973	0	0.0502462
	NAT-lncRNA_2419	0.478316	1.18217	0.236049		NAT-lncRNA_3308	0	0	0	0	0.520962		NAT-lncRNA_3327	0.03839	0.0157567	0.34153	0.348485	0.0266298
	NAT-lncRNA_2426	1.85174	0.393302	0.305409		NAT-lncRNA_3312	0.237804	0	0	0	0		NAT-lncRNA_3330	0.713286	0	0.307368	0.402885	0
	NAT-lncRNA_2431	0.16561	1.84914	0.199157		NAT-lncRNA_3327	0.235859	0.293792	0.206368	0	0		NAT-lncRNA_3340	0.518192	0.111272	0.87798	0.878352	1.76032
	NAT-lncRNA_2444	0	0.0155536	0.0102774		NAT-lncRNA_3340	0.405417	0.597372	1.07286	2.33415	2.50261		NAT-lncRNA_3342	0.100738	0.0624287	0.117707	0.118724	2.23553
	NAT-lncRNA_2446	0	0.03716	0		NAT-lncRNA_3367	0	0	0.0706905	0	0		NAT-lncRNA_3356	0.0647838	1.06364	0.223524	0.509406	0.8682
	NAT-lncRNA_2448	0.279744	0	0.133701		NAT-lncRNA_3371	0	0.0152557	0.0110591	0	0.00954908		NAT-lncRNA_3357	217.417	0.434383	0	0	0
	NAT-lncRNA_2450	0	0.65742	0.17841		NAT-lncRNA_3374	0.109901	0.108008	0	0	0		NAT-lncRNA_3371	0	0	0	0	0.0150121
	NAT-lncRNA_2458	0	0	0.0657055		NAT-lncRNA_3379	0	0	0	0.0385827	0		NAT-lncRNA_3373	0	0.118643	1.32137	2.97216	0.867462
	NAT-lncRNA_2469	0.10944	0.0815215	1.08798		NAT-lncRNA_3397	0.0135402	0.0175508	0.340363	0.0732768	0.155682		NAT-lncRNA_3441	0.0206377	0	0	0	0.0239517
	NAT-lncRNA_2477	0	0.0521565	0.0301308		NAT-lncRNA_3413	0	0	0	0.160267	0.288074		NAT-lncRNA_3451	0	0	0.371702	1.07998	1.11272
	NAT-lncRNA_2483	0.186995	0	0		NAT-lncRNA_3433	0	0	1.36366	0	0.619178		NAT-lncRNA_3462	0.0558321	0.351601	0.371622	0.391568	0.118066
	NAT-lncRNA_2487	0.323116	0.0825395	0.107224		NAT-lncRNA_3447	0.191909	0	0	0.0282288	0.0760538		NAT-lncRNA_3464	0.518895	0.052362	0	0.0255147	0.190121
	NAT-lncRNA_2488	1.99165	1.3139	0.864719		NAT-lncRNA_3449	0.391618	0.429884	0.919686	1.01587	0.826958		NAT-lncRNA_3465	0.318657	0.0530452	0.0162456	0.0241969	0.0366826
	NAT-lncRNA_2489	0.0235408	0.036803	0.140997		NAT-lncRNA_3451	0	0.190286	0.981363	0.719862	0.219493		NAT-lncRNA_3479	0.475971	0.0168364	0	0	0
	NAT-lncRNA_2494	0	0	12.2698		NAT-lncRNA_3460	1.59377	10.4115	0	0	0		NAT-lncRNA_3488	0.0916318	0.01597	0.0296523	0	0
	NAT-lncRNA_2502	0.404002	0	0.0220431		NAT-lncRNA_3464	0.304111	0.264943	0	0	0.103159		NAT-lncRNA_3510	0.0810896	0.00685455	0.0459611	0.0605693	0.0261718
	NAT-lncRNA_2506	4.41029	0.35486	3.89565		NAT-lncRNA_3465	0.184773	0.136263	0.00389398	0.0346945	0.0451454		NAT-lncRNA_3520	0.028768	0.331629	0.50209	0.375582	0.590541
	NAT-lncRNA_2530	0	0.415745	0		NAT-lncRNA_3476	0	0.0257035	0.0047601	0.0105363	0		NAT-lncRNA_3530	0.0394555	0.059113	0.0252738	0	0.00454435
	NAT-lncRNA_2531	0.026666	0.105047	0.186431		NAT-lncRNA_3479	0.489468	0.0628197	0	0	0.045525		NAT-lncRNA_3533	0.135201	0.228608	0.495308	0.73392	0.411359
	NAT-lncRNA_2535	0.598188	0.0990552	0.155088		NAT-lncRNA_3488	0.0559822	0.0203037	0	0.0208279	0		NAT-lncRNA_3596	0.0283708	0.191906	0.256019	0.285728	0.443932
	NAT-lncRNA_2552	0	0	0.137895		NAT-lncRNA_3520	0	0.78951	1.83297	2.71815	0.594156		NAT-lncRNA_3611	0.0460352	0	0	0.0621937	0.00720333
	NAT-lncRNA_2553	0	0.0272893	0.393525		NAT-lncRNA_3530	0	0.0413293	0.0122308	0.0295176	0.0100908		NAT-lncRNA_3624	0.0187579	0.138748	0.0210916	0.0560395	0.0669205
	NAT-lncRNA_2555	0.0983975	0.118792	0.406114		NAT-lncRNA_3541	0	0	0	0.159704	0		NAT-lncRNA_3641	0	1.49509	0.655943	0	0
	NAT-lncRNA_2559	0	0	0.395141		NAT-lncRNA_3554	0.258655	0	0	0	0		NAT-lncRNA_3645	2.01129	0.131856	0.0674118	0.124688	0.0236774
	NAT-lncRNA_2562	0	0.11914	1.00451		NAT-lncRNA_3567	0	0	0.0124004	0	0		NAT-lncRNA_3652	0.0881162	0.0610798	0.229461	0.250476	0.099045
	NAT-lncRNA_2564	0.67504	0.0626458	0.566213		NAT-lncRNA_3584	0.307309	0.158273	0.184898	0.057992	0		NAT-lncRNA_3664	0	0.0359058	0	0.0347505	0
	NAT-lncRNA_2577	0.079474	0.319314	0.420071		NAT-lncRNA_3596	0.0694169	0.117219	0.15287	0.105901	0.323065		NAT-lncRNA_3665	0.182874	0.105373	0.0143398	0.0153005	0.053339
	NAT-lncRNA_2583	0	0	0.425551		NAT-lncRNA_3620	0	0.514657	0.771355	0.459495	0		NAT-lncRNA_3672	0.58936	0	0.0782365	1.03495	1.11435
	NAT-lncRNA_2585	0	0	0.128883		NAT-lncRNA_3631	0.0927228	0	0	0.0352288	0		NAT-lncRNA_3679	0.0543363	0	0.0621655	0.486683	0.114278
	NAT-lncRNA_2590	0.00393778	0	0.237769		NAT-lncRNA_3641	0	0	0.0487047	0	0.536208		NAT-lncRNA_3687	0	0.0617993	0.015414	0.0325783	0.271425
	NAT-lncRNA_2594	0	0	8.51978		NAT-lncRNA_3645	2.06792	0.422358	0.337915	0	0		NAT-lncRNA_3698	0	0	0.174497	0.17231	0.349281
	NAT-lncRNA_2600	0.0339102	0.143134	0.0285269		NAT-lncRNA_3651	0.124696	0.340901	0.248231	0.374987	0.100152		NAT-lncRNA_3703	0.053651	0	1.74013	0	2.04486
	NAT-lncRNA_2602	0.0538527	0	0.275775		NAT-lncRNA_3664	0	0	0.219038	0	0.188056		NAT-lncRNA_3720	0	0	1.30122	0.67753	0.089915
	NAT-lncRNA_2604	0	0.00534118	0.0274494		NAT-lncRNA_3670	0.258707	0.174513	0.0363815	0.0170299	0.13728		NAT-lncRNA_3731	0.416186	0.0219925	0	0.0362113	0
	NAT-lncRNA_2612	1.13527	0.0220712	0.206997		NAT-lncRNA_3677	0	0.160675	0	0	0		NAT-lncRNA_3737	1.94565	1.09103	0	0	0.04416
	NAT-lncRNA_2614	0	5.48318	0		NAT-lncRNA_3679	0.653598	0	0	0.523512	0.0325153		NAT-lncRNA_3742	0.144313	0	0	0	0
	NAT-lncRNA_2624	0.221232	0.0191493	0.0784757		NAT-lncRNA_3703	0	0	5.2293	2.56428	1.2525		NAT-lncRNA_3743	0.030378	0	0.171929	0	0
	NAT-lncRNA_2628	0.917828	15.0855	5.0146		NAT-lncRNA_3722	0.82885	0.37169	0.375272	0.285273	0.452456		NAT-lncRNA_3753	0.185605	0.927643	0.203215	0.603898	0.809807
	NAT-lncRNA_2640	1.23902	0.722811	2.28807		NAT-lncRNA_3731	0.196698	0.330254	0.120819	0	0		NAT-lncRNA_3755	1.22535	0.33775	0.217892	0.15268	0.120955
	NAT-lncRNA_2655	0	0.0305118	0.0403225		NAT-lncRNA_3734	1.21079	0	0	0	0		NAT-lncRNA_3772	0.0183085	0.0223166	0.062297	0.187813	0
	NAT-lncRNA_2664	0.0098876	0.228074	0.238306		NAT-lncRNA_3737	0	0.631695	0	0	0		NAT-lncRNA_3777	0.273561	0.165949	0.0599751	0.0705857	0.0507037
	NAT-lncRNA_2666	0	0.165242	0.236736		NAT-lncRNA_3742	0.0399847	0	0	0	0		NAT-lncRNA_3785	0.0275345	0	0.139552	0.055503	0.067539
	NAT-lncRNA_2667	0.989277	28.1242	12.602		NAT-lncRNA_3752	0	0.296805	0	0	0		NAT-lncRNA_3786	0.501032	0.790652	3.18934	2.01652	3.58211
	NAT-lncRNA_2669	7.71273	1.5586	2.10286		NAT-lncRNA_3755	0.299212	0.233546	0.142191	0.0459801	0.0622175		NAT-lncRNA_3799	0	0	0.407614	0	0.0240884
	NAT-lncRNA_2680	0.96104	0.778786	0.105621		NAT-lncRNA_3768	0.199241	0.0319057	0.0223709	0.0340393	0.0540231		NAT-lncRNA_3804	0.0942085	0.0191307	0	0.164045	0.0324318
	NAT-lncRNA_2682	1.75862	0.10957	0		NAT-lncRNA_3772	0	0.16225	0.0390537	0.40148	0.181678		NAT-lncRNA_3821	0.102837	0	0	0	0
	NAT-lncRNA_2684	0	0	0.0626566		NAT-lncRNA_3777	0.530799	0.117243	0.0163211	0	0.0196084		NAT-lncRNA_3827	0.0440543	0	0.0512035	0	0
	NAT-lncRNA_2700	0	0	0.218644		NAT-lncRNA_3786	0.547805	2.90773	3.67897	5.47887	4.40788		NAT-lncRNA_3828	0	0.0806468	0.308456	0.0389038	0.29869
	NAT-lncRNA_2710	0.0217184	1.32826	0.215677		NAT-lncRNA_3828	0.235831	0	0	0	0		NAT-lncRNA_3840	0.0954698	0.0139855	0.0129418	0.00691007	0.0155377
	NAT-lncRNA_2720	2.67652	0.328439	0.163529		NAT-lncRNA_3840	0.0293243	0	0	0.0144494	0		NAT-lncRNA_3845	0.023495	0	0.0132393	0	0
	NAT-lncRNA_2726	4.73163	0	0		NAT-lncRNA_3845	0.0280365	0.109063	0.037675	0	0		NAT-lncRNA_3854	297.322	3.981	4.763	2.32925	1.50422
	NAT-lncRNA_2744	0.121521	0.758101	0.51581		NAT-lncRNA_3846	0.0466195	0.247999	0.17392	0	0		NAT-lncRNA_3865	11.9889	30.5299	28.6931	37.7156	30.4633
	NAT-lncRNA_2747	0.257505	0	0		NAT-lncRNA_3851	0.026148	0	0	0	0.0268302		NAT-lncRNA_3868	0.025083	8.55976	95.5823	86.8574	43.6325
	NAT-lncRNA_2777	0	0.430214	0.0244203		NAT-lncRNA_3853	0.0147489	0	0.143169	0.1324	0		NAT-lncRNA_3871	0.159935	0	0	0.00353755	0
	NAT-lncRNA_2780	0.687221	0.0740105	0.232883		NAT-lncRNA_3865	5.60477	29.6084	99.4552	104.042	78.5485		NAT-lncRNA_3874	0.0425562	0	0	0.00923245	0
	NAT-lncRNA_2794	0.0361993	0.03488	1.51647		NAT-lncRNA_3868	0.370675	35.1954	111.331	84.5151	11.7112		NAT-lncRNA_3883	0.191565	0.465769	0.622471	0.386466	0.530637
	NAT-lncRNA_2795	0.132644	0.0202934	0.482682		NAT-lncRNA_3871	0.0287256	0	0	0.0139338	0.0036094		NAT-lncRNA_3884	0.221263	0.435105	0.718184	0.713194	0.517124
	NAT-lncRNA_2797	0	0.299364	0.536784		NAT-lncRNA_3887	0.046962	0.0105104	0	0.0314727	0.0164745		NAT-lncRNA_3894	0.0251877	0	0.730061	0.570598	1.0471
	NAT-lncRNA_2802	2.62593	0.291313	0.82845		NAT-lncRNA_3894	0.00903812	0.0553073	0.558948	0.330231	0.566182		NAT-lncRNA_3896	1.19226	3.1828	2.82009	2.6122	2.47021
	NAT-lncRNA_2803	0.533622	2.63125	3.87852		NAT-lncRNA_3896	1.39904	3.4247	1.47338	2.30988	2.90528		NAT-lncRNA_3908	0.0954327	0.0313905	0	0	0
	NAT-lncRNA_2804	0	0	0.0101619		NAT-lncRNA_3906	0.306299	0.366384	0.559365	0.522793	0.681726		NAT-lncRNA_3909	1.15318	0	0.116733	0	0
	NAT-lncRNA_2818	0	0	0.0681786		NAT-lncRNA_3909	1.08659	0.349886	0.312883	0.072269	0		NAT-lncRNA_3929	0.520216	0.297106	0.552248	0.143308	0.167956
	NAT-lncRNA_2820	0	0.0142959	0.0850168		NAT-lncRNA_3910	0.155204	0.0553261	0.0309593	0.0397413	0.0320832		NAT-lncRNA_3930	0.0764526	0.23053	0.26814	0.0896613	0.112234
	NAT-lncRNA_2830	0.262225	2.37229	1.77253		NAT-lncRNA_3925	0.335808	0.102548	0	0.0257358	0		NAT-lncRNA_3943	0.445271	0.00963123	0.18244	0.0094991	0.0242808
	NAT-lncRNA_2831	0.659082	0	0.128742		NAT-lncRNA_3929	1.90941	1.69428	0.437765	0.640216	0.851214		NAT-lncRNA_3944	0.307426	0.643243	0.515181	0.571866	0.373914
	NAT-lncRNA_2839	0	0	0.247163		NAT-lncRNA_3943	0.302409	0.389116	0.157394	0.163389	0.0389466		NAT-lncRNA_3951	0	0.0467826	0	0.0168805	0.027785
	NAT-lncRNA_2844	11.2823	6.80109	1.17279		NAT-lncRNA_3948	0.0487829	0.149259	0.109269	0.139252	1.35134		NAT-lncRNA_3962	1.69424	0.772474	0.693956	0.181254	0.333267
	NAT-lncRNA_2848	0.347486	0.00724875	0.0637251		NAT-lncRNA_3952	0.283818	0	0.0451901	0.0785258	0.0212918		NAT-lncRNA_3964	0	0.035075	0.244204	0	0.0148439
	NAT-lncRNA_2854	85.8835	240.664	84.6913		NAT-lncRNA_3959	0.911947	2.98536	4.81583	4.74874	3.78573		NAT-lncRNA_3987	0	0	0.0186969	0	0.869868
	NAT-lncRNA_2856	15.2906	1.79571	3.3738		NAT-lncRNA_3962	2.44496	1.42334	0.525413	0.288622	0.52597		NAT-lncRNA_3990	0.235216	0.011248	0.0208492	0.0110807	0.009466
	NAT-lncRNA_2858	0.176901	0.0147137	0.0351857		NAT-lncRNA_3987	0	0	0	0.545749	0.908961		NAT-lncRNA_3996	0.125697	0.196928	0.148944	0.33484	0.197473
	NAT-lncRNA_2870	0.050646	0.598088	0.31847		NAT-lncRNA_3996	0.0465892	0.421677	0.975389	1.82873	0.944518		NAT-lncRNA_4011	0.457475	0.0455878	0.255703	0.157371	0.0710955
	NAT-lncRNA_2902	0.00571548	0.025345	0.159564		NAT-lncRNA_4022	0.0501972	0.327916	0.641445	0.841755	0.463964		NAT-lncRNA_4022	0.126134	0.22887	0.395345	0.43709	0.51473
	NAT-lncRNA_2906	3.88649	0.439355	0.473323		NAT-lncRNA_4023	0	0.441155	1.26498	0.7166	0.955282		NAT-lncRNA_4023	0.0502812	0.620091	0.572339	0.282074	0.257112
	NAT-lncRNA_2908	0.386489	0.0272225	0.305382		NAT-lncRNA_4029	1.15692	0.404788	0.365762	0.24002	0.704695		NAT-lncRNA_4039	0.0654143	0.0100928	0.00935007	0.0337575	0
	NAT-lncRNA_2910	0.0241697	1.86356	0.963256		NAT-lncRNA_4032	0	0.152687	0.243383	0.142721	0.110285		NAT-lncRNA_4040	0	0.096372	0.196908	0	0.274907
	NAT-lncRNA_2911	1.059	0	0.0993533		NAT-lncRNA_4033	0.016432	0	0	0	0		NAT-lncRNA_4045	0.094131	0.081106	0.0944937	0	0.022715
	NAT-lncRNA_2916	0.0371018	0.0475073	0.131875		NAT-lncRNA_4040	0.0813798	0.125593	0.330614	0.459194	0.570747
	NAT-lncRNA_2920	0.0858854	0	0
	NAT-lncRNA_2921	4.8809	0	0.17973
	NAT-lncRNA_2940	0.065015	0.0990437	0.710129
	NAT-lncRNA_2956	1.12397	0.185315	0.699519
	NAT-lncRNA_2980	1.66587	0	0
	NAT-lncRNA_3040	0.526369	1.96523	0.77657
	NAT-lncRNA_3051	0	0.0476842	0.616255
	NAT-lncRNA_3074	4.08055	0	0.122964
	NAT-lncRNA_3076	0.357288	1.90562	1.74228
	NAT-lncRNA_3080	0.721962	0.080355	1.25298
	NAT-lncRNA_3084	0.1194	0.115048	0.0190052
	NAT-lncRNA_3123	0	0	0.219909
	NAT-lncRNA_3129	2.37388	0.413364	6.67989
	NAT-lncRNA_3155	0.018691	0.341215	0.0119003
	NAT-lncRNA_3162	0	0.576585	0.0238275
	NAT-lncRNA_3168	6.73367	0.842617	1.67711
	NAT-lncRNA_3183	2.82276	0	1.55028
	NAT-lncRNA_3187	0	0.60842	22.8767
	NAT-lncRNA_3195	3.22448	0.0444955	0.842821
	NAT-lncRNA_3196	5.07142	0.356152	1.46807
	NAT-lncRNA_3212	0	0.987135	0.156626
	NAT-lncRNA_3230	6.80604	0.458388	1.02329
	NAT-lncRNA_3231	1.03821	1.99694	0.202627
	NAT-lncRNA_3237	0	1.438	0
	NAT-lncRNA_3249	2.24194	0.0223576	0.114861
	NAT-lncRNA_3296	0.0163208	0	0
	NAT-lncRNA_3300	0	2.21446	0.879817
	NAT-lncRNA_3309	0	1.73332	0
	NAT-lncRNA_3365	0.178802	0	0
	NAT-lncRNA_3369	3.07924	0	4.37633
	NAT-lncRNA_3371	0	0	0.0814373
	NAT-lncRNA_3397	0	0.0237877	0.0808015
	NAT-lncRNA_3416	7.29263	0	0
	NAT-lncRNA_3422	0.171973	0	0
	NAT-lncRNA_3441	0.065977	0	0.0400798
	NAT-lncRNA_3449	0.0758858	2.59589	0.304787
	NAT-lncRNA_3462	0.103368	0	0.166345
	NAT-lncRNA_3474	0.165723	0.123819	0.390589
	NAT-lncRNA_3481	0	0.36424	2.6737
	NAT-lncRNA_3486	0	0	0.28626
	NAT-lncRNA_3488	0.059102	0.337536	0.263408
	NAT-lncRNA_3495	0	0.031527	0.956662
	NAT-lncRNA_3498	0.103903	1.2152	0
	NAT-lncRNA_3533	0.0844299	0.281904	0.172477
	NAT-lncRNA_3534	0	0.995162	0
	NAT-lncRNA_3536	24.6558	0	1.12567
	NAT-lncRNA_3554	9.60102	0	0
	NAT-lncRNA_3556	3.16634	0.0751923	0.348337
	NAT-lncRNA_3562	0	0.179429	0
	NAT-lncRNA_3576	0	0.349062	0.230677
	NAT-lncRNA_3596	0.342436	0.248143	0.852121
	NAT-lncRNA_3610	0	0	0.032809
	NAT-lncRNA_3611	0	0.0138097	0.00912505
	NAT-lncRNA_3626	1.00542	0	0.33363
	NAT-lncRNA_3638	0	0	0.567685
	NAT-lncRNA_3641	0	0	0.117626
	NAT-lncRNA_3659	0	0	0.156406
	NAT-lncRNA_3664	0	0.0872805	0.0576715
	NAT-lncRNA_3666	0.932517	2.10012	3.23302
	NAT-lncRNA_3672	5.69033	0.110048	1.39803
	NAT-lncRNA_3679	0	0.077758	2.50423
	NAT-lncRNA_3695	0.0323605	0.0935432	0.249225
	NAT-lncRNA_3698	1.14476	0.0934135	0.138901
	NAT-lncRNA_3704	0.03227	0.217658	0.155472
	NAT-lncRNA_3720	15.6151	0.152612	9.24396
	NAT-lncRNA_3722	3.63849	0.789943	0.892202
	NAT-lncRNA_3725	0	0	1.85145
	NAT-lncRNA_3731	0	0.0336062	0
	NAT-lncRNA_3734	0	0	0.45257
	NAT-lncRNA_3747	0	0.0570877	0.189448
	NAT-lncRNA_3748	0.169976	0	0.902894
	NAT-lncRNA_3752	0	0.571025	0.395552
	NAT-lncRNA_3772	0.0454968	0	0
	NAT-lncRNA_3776	0	0.0505697	0.0334035
	NAT-lncRNA_3786	0.835747	4.16106	9.08659
	NAT-lncRNA_3794	0	3.25305	0
	NAT-lncRNA_3800	0	0.972627	0.321342
	NAT-lncRNA_3804	0.03711	0	0.0989763
	NAT-lncRNA_3805	2.49506	0.96165	0
	NAT-lncRNA_3838	0.67758	0	0
	NAT-lncRNA_3843	0.106601	0	0.12894
	NAT-lncRNA_3845	0.0900825	0	0
	NAT-lncRNA_3854	75.3565	1.70482	3.3795
	NAT-lncRNA_3865	0.0989513	2.39872	0.127775
	NAT-lncRNA_3866	0	0.0179051	0.0987568
	NAT-lncRNA_3867	0	0.0106131	0
	NAT-lncRNA_3868	0.259622	0.0441457	5.70953
	NAT-lncRNA_3871	0.248604	0.0182168	0.0259442
	NAT-lncRNA_3874	0	0.0780552	0
	NAT-lncRNA_3883	0.721359	0.159383	0.510734
	NAT-lncRNA_3888	0	9.32201	0
	NAT-lncRNA_3890	0	0	0.514875
	NAT-lncRNA_3896	0.601069	3.04548	1.42188
	NAT-lncRNA_3908	0	0.652235	0.0484162
	NAT-lncRNA_3914	1.58017	0	0.0145416
	NAT-lncRNA_3925	0	0.063834	0.0706605
	NAT-lncRNA_3926	0	1.14237	0
	NAT-lncRNA_3929	0	1.32898	0.0300128
	NAT-lncRNA_3943	0.299446	0	0.0587416
	NAT-lncRNA_3948	0.106431	1.63884	0.644772
	NAT-lncRNA_3952	0.405186	3.74218	1.66429
	NAT-lncRNA_3956	0	0.0105864	0.387747
	NAT-lncRNA_3958	0.0349235	0.163405	0.872216
	NAT-lncRNA_3959	0	1.29001	0.00796423
	NAT-lncRNA_3962	8.05654	1.62932	0.542256
	NAT-lncRNA_3963	0	0.896211	0.0588279
	NAT-lncRNA_3971	0	4.74593	0
	NAT-lncRNA_3973	0.036514	4.82e-07	0.332777
	NAT-lncRNA_3974	3.06336	0.853604	2.25248
	NAT-lncRNA_3987	1.33415	0	0.0572233
	NAT-lncRNA_3991	0.234022	0	0.00763905
	NAT-lncRNA_3996	0	0.0160142	0
	NAT-lncRNA_3997	1.72042	0.841116	0.328567
	NAT-lncRNA_4005	0.0431874	0	0
	NAT-lncRNA_4012	0.0534987	0.121165	0.454582
	NAT-lncRNA_4023	0.0503038	1.33953	0.138594
	NAT-lncRNA_4040	0.547709	0	0.0412945

## Sheet: Figure 2b
Figure 2b
relative expression levels
		NAT-lncRNA_635
		replicate 1	replicate 2	replicate 3	average	s.e.m
	Leaf	1	1	1	1	0		P value
	Inflorescence	0.249609	0.0543674	0.145611	0.149863	0.0564015		Leaf vs Inflorescence	0.00437268
	Silique	0.393494	0.00647456	0.0284562	0.142808	0.125503		Leaf vs Silique	0.020771
		NAT-lncRNA_3962
		replicate 1	replicate 2	replicate 3	average	s.e.m
	Leaf	1	1	1	1	0		P value
	Inflorescence	0.0707989	0.0188419	0.034664	0.0414349	0.015376		Leaf vs Inflorescence	0.000257203
	Silique	0.250494	0.141491	0.0901367	0.160707	0.0472777		Leaf vs Silique	0.0031581
		NAT-lncRNA_1228
		replicate 1	replicate 2	replicate 3	average	s.e.m
	Leaf	1	1	1	1	0		P value
	Inflorescence	104.966	121.818	111.041	112.608	4.92731		Inflorescence vs Leaf	0.0019434
	Silique	5.40846	1.29535	8.27413	4.99264	2.0253		Inflorescence vs Silique	0.00365004
		NAT-lncRNA_1363
		replicate 1	replicate 2	replicate 3	average	s.e.m
	Leaf	1	1	1	1	0		P value
	Inflorescence	21.7586	47.3569	38.0803	35.7319	7.48229		Silique vs Inflorescence	0.00777778
	Silique	646.476	892.747	836.062	791.762	74.4631		Silique vs Leaf	0.00875107
		LincRNA_305
		replicate 1	replicate 2	replicate 3	average	s.e.m
	Leaf	1	1	1	1	0		P value
	Inflorescence	7.42145	6.32863	6.97247	6.90751	0.317137		Silique vs Inflorescence	0.0344442
	Silique	73.342	40.38	53.1877	55.6365	9.59377		Silique vs Leaf	0.0294763

## Sheet: Figure 2c
Figure 2c
relative expression levels
		NAT-lncRNA_1971							NAT-lncRNA_1971
	drought treated time (h)	replicate 1	replicate 2	replicate 3	average	s.e.m		ABA treated time (h)	replicate 1	replicate 2	replicate 3	average	s.e.m
	0	1	1	1	1	0		0	1	1	1	1	0
	2	5.30556	8.72616	7.07356	7.03509	0.98763		2	2.79042	3.95436	13.6059	6.78355	3.42767
	4	6.86605	12.1268	12.851	10.6146	1.88591		4	5.25726	5.8885	8.57492	6.57356	1.01714
	6	7.44325	8.87	9.57825	8.6305	0.627847		6	3.44867	6.68833	8.56013	6.23238	1.49306
	8	6.72824	7.5945	9.95118	8.09131	0.962972		8	3.53465	4.27914	8.35289	5.38889	1.4975
		NAT-lncRNA_3865							NAT-lncRNA_3865
	drought treated time (h)	replicate 1	replicate 2	replicate 3	average	s.e.m		ABA treated time (h)	replicate 1	replicate 2	replicate 3	average	s.e.m
	0	1	1	1	1	0		0	1	1	1	1	0
	2	1.76462	3.65102	2.34126	2.58563	0.558097		2	2.66547	3.33109	4.36649	3.45435	0.494893
	4	3.1715	6.1837	2.66897	4.00806	1.09745		4	6.28798	7.52329	2.32513	5.3788	1.56792
	6	3.97036	2.44227	4.83789	3.75018	0.700263		6	9.16419	7.24756	4.34771	6.91982	1.40002
	8	7.67617	6.20358	7.14954	7.00976	0.430806		8	3.78886	14.4044	6.7246	8.30595	3.16479
		NAT-lncRNA_3868							NAT-lncRNA_3868
	drought treated time (h)	replicate 1	replicate 2	replicate 3	average	s.e.m		ABA treated time (h)	replicate 1	replicate 2	replicate 3	average	s.e.m
	0	1	1	1	1	0		0	1	1	1	1	0
	2	388.835	659.819	1341.13	796.596	283.284		2	482.281	2214.98	2881.87	1859.71	715.115
	4	8892.53	14958	18116.8	13989.1	2706.54		4	1296.7	3651.71	9924.99	4957.8	2574.96
	6	11631.9	11888.5	33256.5	18925.6	7165.83		6	506.741	1256.38	11164.5	4309.19	3434.45
	8	5230.03	5938.88	4495.36	5221.42	416.731		8	40.7097	229.326	1481.74	583.925	452.197
		NAT-lncRNA_2612							NAT-lncRNA_2612
	drought treated time (h)	replicate 1	replicate 2	replicate 3	average	s.e.m		ABA treated time (h)	replicate 1	replicate 2	replicate 3	average	s.e.m
	0	1	1	1	1	0		0	1	1	1	1	0
	2	8.73688	10.1549	5.56899	8.15358	1.35557		2	6.40684	8.90745	9.22543	8.17991	0.891273
	4	21.4157	39.1315	15.3636	25.3036	7.13127		4	15.5952	12.3162	12.6534	13.5216	1.04138
	6	35.7818	39.7714	26.7061	34.0864	3.86571		6	12.8478	8.87118	21.6172	14.4454	3.76517
	8	37.9715	32.5948	44.5791	38.3818	3.46566		8	3.48826	3.34857	41.6557	16.1642	12.7458
		NAT-lncRNA_1654							NAT-lncRNA_1654
	drought treated time (h)	replicate 1	replicate 2	replicate 3	average	s.e.m		ABA treated time (h)	replicate 1	replicate 2	replicate 3	average	s.e.m
	0	1	1	1	1	0		0	1	1	1	1	0
	2	111.126	260.14	49.8146	140.36	62.4505		2	81.1387	227.676	100.849	136.555	45.9147
	4	514.818	1098.89	414.366	676.027	213.413		4	142.563	286.633	217.023	215.406	41.5975
	6	621.801	779.903	626.487	676.064	51.9373		6	62.8807	149.863	416.087	209.61	106.248
	8	801.668	1222.98	626.921	883.855	176.906		8	64.8254	167.529	456.62	229.658	117.29
		LincRNA_1487							LincRNA_1487
	drought treated time	replicate 1	replicate 2	replicate 3	average	s.e.m		ABA treated time (h)	replicate 1	replicate 2	replicate 3	average	s.e.m
	0	1	1	1	1	0		0	1	1	1	1	0
	2	0.820604	1.07205	0.751148	0.881268	0.0974764		2	0.267756	0.565463	0.590657	0.474625	0.10369
	4	0.264894	0.562505	0.43039	0.419263	0.0860929		4	0.127654	0.156158	0.308288	0.197367	0.0560677
	6	0.081413	0.0865819	0.113901	0.0939654	0.010079		6	0.0310097	0.0331911	0.0728952	0.0456987	0.0136128
	8	0.0389395	0.0680656	0.0430972	0.0500341	0.00909529		8	0.0559237	0.0206313	0.0542308	0.0435953	0.0114924

## Sheet: Figure 2d
Figure 2d
relative expression levels
		NAT-lncRNA_101
	cold treated time (d)	replicate 1	replicate 2	replicate 3	average	s.e.m	P value
	0	1	1	1	1	0
	20	0.55909	0.0525182	0.52027	0.377293	0.162773	0.0310188
		NAT-lncRNA_864
	cold treated time (d)	replicate 1	replicate 2	replicate 3	average	s.e.m	P value
	0	1	1	1	1	0
	20	147.021	48.8383	43.8388	79.8992	33.5917	0.0393105
		NAT-lncRNA_2038
	cold treated time (d)	replicate 1	replicate 2	replicate 3	average	s.e.m	P value
	0	1	1	1	1	0
	20	316.236	137.438	191.501	215.059	52.9415	0.0280366
		COOLAIR
	cold treated time (d)	replicate 1	replicate 2	replicate 3	average	s.e.m	P value
	0	1	1	1	1	0
	20	4.72459	5.747	2.12287	4.19815	1.0788	0.0487192

## Sheet: Figure 3a
Figure 3a
boxplot
	CCO		pcc value		CCD		pcc value		CCC		pcc value		NCO		pcc value		NCD		pcc value		NCC		pcc value		LC		pcc value
	AT1G01040	AT1G01050	-0.123299		AT4G00893	AT4G00895	-0.380329		AT1G76630	AT1G76640	-0.0815796		NAT-lncRNA_1934	AT1G01130	0.498317		NAT-lncRNA_1	AT1G01140	-0.256156		NAT-lncRNA_1297	AT1G02900	0.306851		LincRNA_2	AT1G01070	0.328333
	AT1G01050	AT1G01040	-0.123299		AT4G24890	AT4G24900	0.249131		AT3G11860	AT3G11870	0.571058		NAT-lncRNA_1935	AT1G01250	0.204161		NAT-lncRNA_3	AT1G01490	-0.244035		NAT-lncRNA_1300	AT1G04990	-0.109344		LincRNA_4	AT1G01490	0.0623138
	AT1G01160	AT1G01170	-0.326882		AT4G34900	AT4G34910	-0.458592		AT3G05980	AT3G05990	0.200058		NAT-lncRNA_1937	AT1G01700	0.308563		NAT-lncRNA_4	AT1G01680	0.0634805		NAT-lncRNA_1301	AT1G05310	-0.0265436		LincRNA_6	AT1G05250	0.148603			P value matrix of Mann–Whitney U test
	AT1G01170	AT1G01160	-0.326882		AT2G32080	AT2G32090	0.179296		AT5G53160	AT5G53170	0.878122		NAT-lncRNA_1939	AT1G04260	0.672546		NAT-lncRNA_5	AT1G03060	-0.055321		NAT-lncRNA_1303	AT1G07550	-0.33431		LincRNA_7	AT1G05250	-0.529169				NCO	NCD	NCC	LC	CCO	CCD	CCC
	AT1G01310	AT1G01320	-0.42057		AT5G42765	AT5G42770	-0.113943		AT1G44414	AT1G44446	-0.318473		NAT-lncRNA_1940	AT1G05020	0.469915		NAT-lncRNA_6	AT1G04750	0.48246		NAT-lncRNA_1304	AT1G07590	-0.602635		LincRNA_10	AT1G07725	0.306654			NCO		1.28687e-10	5.95427e-20	2.72364e-06	3.15824e-41	2.00908e-18	1.22427e-42
	AT1G01320	AT1G01310	-0.42057		AT4G24230	AT4G24231	0.0231292		AT3G24715	AT3G24730	-0.44007		NAT-lncRNA_1941	AT1G05640	0.70803		NAT-lncRNA_7	AT1G04780	-0.492365		NAT-lncRNA_1305	AT1G07650	-0.257644		LincRNA_11	AT1G09520	0.827695			NCD	1.28687e-10		0.00208279	0.188713	6.2261e-15	0.00855469	9.18999e-16
	AT1G01720	AT1G01725	0.166763		AT2G45160	AT2G45161	-0.121852		AT3G05310	AT3G05320	0.527246		NAT-lncRNA_1944	AT1G08230	0.596565		NAT-lncRNA_8	AT1G04850	-0.13945		NAT-lncRNA_1307	AT1G07725	0.31807		LincRNA_13	AT1G10270	0.0341936			NCC	5.95427e-20	0.00208279		2.41196e-05	6.0777e-07	0.821961	2.73547e-07
	AT1G01725	AT1G01720	0.166763		AT2G39805	AT2G39810	0.403925		AT3G11760	AT3G11770	-0.615277		NAT-lncRNA_1945	AT1G09950	0.86865		NAT-lncRNA_9	AT1G07650	-0.102186		NAT-lncRNA_1309	AT1G09575	0.524242		LincRNA_15	AT1G12730	-0.0120771			LC	2.72364e-06	0.188713	2.41196e-05		6.24436e-20	4.17878e-05	6.43818e-21
	AT1G01750	AT1G01760	0.400749		AT2G21280	AT2G21290	0.578302		AT3G24490	AT3G24495	0.0907752		NAT-lncRNA_1946	AT1G10000	0.59844		NAT-lncRNA_10	AT1G07720	0.0511338		NAT-lncRNA_1310	AT1G10470	-0.292926		LincRNA_16	AT1G13195	-0.0987499			CCO	3.15824e-41	6.2261e-15	6.0777e-07	6.24436e-20		3.37385e-06	0.931295
	AT1G01760	AT1G01750	0.400749		AT5G26980	AT5G26990	0.353117		AT5G22545	AT5G22550	0.218208		NAT-lncRNA_1947	AT1G10460	0.759896		NAT-lncRNA_11	AT1G08030	0.513706		NAT-lncRNA_1311	AT1G10470	0.261215		LincRNA_19	AT1G14345	0.561755			CCD	2.00908e-18	0.00855469	0.821961	4.17878e-05	3.37385e-06		1.68342e-06
	AT1G01840	AT1G01860	-0.0299466		AT5G27290	AT5G27300	0.388698		AT5G55530	AT5G55540	0.679505		NAT-lncRNA_1949	AT1G14455	-0.0886936		NAT-lncRNA_12	AT1G08640	0.259347		NAT-lncRNA_1313	AT1G14130	-0.283093		LincRNA_20	AT1G15030	0.196654			CCC	1.22427e-42	9.18999e-16	2.73547e-07	6.43818e-21	0.931295	1.68342e-06
	AT1G01860	AT1G01840	-0.0299466		AT2G36230	AT2G36240	-0.315592		AT3G29070	AT3G29075	0.196875		NAT-lncRNA_1951	AT1G14760	0.980276		NAT-lncRNA_13	AT1G09570	0.259313		NAT-lncRNA_1314	AT1G15100	0.404273		LincRNA_21	AT1G15100	-0.374313
	AT1G01900	AT1G01910	0.150649		AT5G37280	AT5G37290	-0.109873		AT1G72970	AT1G72980	0.828702		NAT-lncRNA_1952	AT1G16515	-0.199434		NAT-lncRNA_14	AT1G09575	-0.147761		NAT-lncRNA_1317	AT1G19840	0.0624158		LincRNA_23	AT1G17940	0.477137
	AT1G01910	AT1G01900	0.150649		AT4G38780	AT4G38790	0.502663		AT1G55150	AT1G55152	-0.427462		NAT-lncRNA_1954	AT1G17310	-0.0403704		NAT-lncRNA_15	AT1G10740	0.435598		NAT-lncRNA_1320	AT1G23310	-0.212535		LincRNA_25	AT1G18070	0.332568
	AT1G01950	AT1G01960	0.64064		AT5G22330	AT5G22340	-0.120084		AT1G71690	AT1G71691	0.999941		NAT-lncRNA_1955	AT1G19210	0.0543616		NAT-lncRNA_16	AT1G11360	-0.0891199		NAT-lncRNA_1323	AT1G26300	-0.00377742		LincRNA_26	AT1G18900	-0.0948829
	AT1G01960	AT1G01950	0.64064		AT1G32610	AT1G32630	-0.136763		AT2G21160	AT2G21170	-0.100577		NAT-lncRNA_1956	AT1G19300	0.140982		NAT-lncRNA_17	AT1G11592	0.440458		NAT-lncRNA_1325	AT1G30600	0.580177		LincRNA_27	AT1G19410	0.580623
	AT1G02170	AT1G02180	-0.575585		AT2G04410	AT2G04420	0.278379		AT1G23790	AT1G23800	-0.300339		NAT-lncRNA_1957	AT1G20490	0.495025		NAT-lncRNA_18	AT1G12380	0.34924		NAT-lncRNA_1326	AT1G30930	0.975768		LincRNA_29	AT1G19840	-0.0879754
	AT1G02180	AT1G02170	-0.575585		AT2G42940	AT2G42950	-0.145766		AT2G42990	AT2G43000	-0.323249		NAT-lncRNA_1959	AT1G21326	0.492662		NAT-lncRNA_19	AT1G12440	0.0333427		NAT-lncRNA_1328	AT1G31335	0.444672		LincRNA_30	AT1G21000	-0.446311
	AT1G02305	AT1G02310	-0.162916		AT3G17465	AT3G17470	-0.152517		AT4G14120	AT4G14130	0.166113		NAT-lncRNA_1961	AT1G21510	0.563981		NAT-lncRNA_20	AT1G12830	-0.0352414		NAT-lncRNA_1329	AT1G32100	-0.111228		LincRNA_32	AT1G22040	-0.237644
	AT1G02310	AT1G02305	-0.162916		AT5G09830	AT5G09840	-0.212002		AT5G64160	AT5G64170	-0.350385		NAT-lncRNA_1963	AT1G22350	0.861086		NAT-lncRNA_21	AT1G13245	-0.137342		NAT-lncRNA_1330	AT1G35270	-0.0498976		LincRNA_33	AT1G22040	-0.158412
	AT1G02420	AT1G02430	0.0716468		AT4G17190	AT4G17200	0.519941		AT5G24105	AT5G24110	-0.125732		NAT-lncRNA_1964	AT1G22370	-0.0185017		NAT-lncRNA_22	AT1G13250	0.191415		NAT-lncRNA_1333	AT1G50430	-0.370379		LincRNA_34	AT1G22570	-0.00232048
	AT1G02430	AT1G02420	0.0716468		AT1G13870	AT1G13880	0.103572		AT5G40760	AT5G40770	0.0572166		NAT-lncRNA_1965	AT1G22470	-0.0671762		NAT-lncRNA_23	AT1G13360	-0.292727		NAT-lncRNA_1334	AT1G52855	-0.110877		LincRNA_35	AT1G22600	0.236289
	AT1G02860	AT1G02870	-0.564265		AT3G22770	AT3G22780	0.359808		AT3G06760	AT3G06770	0.221468		NAT-lncRNA_1966	AT1G22600	-0.532986		NAT-lncRNA_24	AT1G13390	-0.0658755		NAT-lncRNA_1336	AT1G55290	-0.257924		LincRNA_37	AT1G22920	0.811755
	AT1G02870	AT1G02860	-0.564265		AT1G02965	AT1G02970	0.148071		AT5G58250	AT5G58260	-0.119503		NAT-lncRNA_1967	AT1G23350	0.649934		NAT-lncRNA_25	AT1G13650	-0.199473		NAT-lncRNA_1337	AT1G55760	-0.0946838		LincRNA_38	AT1G23030	0.74525
	AT1G03050	AT1G03055	-0.155888		AT1G07160	AT1G07170	-0.518367		AT3G22520	AT3G22530	-0.160026		NAT-lncRNA_1968	AT1G23980	0.322018		NAT-lncRNA_27	AT1G14520	-0.0869365		NAT-lncRNA_1338	AT1G55770	-0.117711		LincRNA_40	AT1G23980	-0.431324
	AT1G03055	AT1G03050	-0.155888		AT5G56930	AT5G56940	-0.621274		AT5G22000	AT5G22010	0.572388		NAT-lncRNA_1969	AT1G25400	0.766229		NAT-lncRNA_30	AT1G14970	0.0323096		NAT-lncRNA_1339	AT1G56145	-0.248886		LincRNA_41	AT1G24212	1
	AT1G03090	AT1G03100	0.0724877		AT4G17750	AT4G17760	-0.231976		AT5G17080	AT5G17090	0.133075		NAT-lncRNA_1970	AT1G26930	-0.00223036		NAT-lncRNA_31	AT1G15020	0.136002		NAT-lncRNA_1342	AT1G58242	0.382816		LincRNA_43	AT1G25240	0.348725
	AT1G03100	AT1G03090	0.0724877		AT4G23620	AT4G23630	0.152686		AT5G03545	AT5G03550	0.413233		NAT-lncRNA_1971	AT1G28610	0.649258		NAT-lncRNA_32	AT1G15130	0.259292		NAT-lncRNA_1344	AT1G60000	-0.290571		LincRNA_46	AT1G27200	0.267361
	AT1G03750	AT1G03760	0.74694		AT1G05850	AT1G05860	0.276588		AT5G63900	AT5G63905	-0.269707		NAT-lncRNA_1972	AT1G31335	0.090059		NAT-lncRNA_33	AT1G15350	0.423108		NAT-lncRNA_1347	AT1G61380	-0.0824602		LincRNA_50	AT1G28430	-0.0655081
	AT1G03760	AT1G03750	0.74694		AT1G23110	AT1G23120	-0.0399993		AT5G57340	AT5G57345	0.346086		NAT-lncRNA_1974	AT1G33102	0.229873		NAT-lncRNA_34	AT1G15550	0.403598		NAT-lncRNA_1348	AT1G61390	0.0483501		LincRNA_51	AT1G29060	0.29551
	AT1G03970	AT1G03980	0.959475		AT1G17090	AT1G17100	0.747689		AT5G04910	AT5G04920	0.324339		NAT-lncRNA_1975	AT1G33350	-0.285065		NAT-lncRNA_35	AT1G15800	0.166384		NAT-lncRNA_1351	AT1G62510	0.394024		LincRNA_53	AT1G29700	0.495917
	AT1G03980	AT1G03970	0.959475		AT1G07310	AT1G07320	-0.439656		AT5G01225	AT5G01230	-0.191009		NAT-lncRNA_1976	AT1G33550	1		NAT-lncRNA_36	AT1G15970	0.183272		NAT-lncRNA_1352	AT1G62700	0.34523		LincRNA_54	AT1G29950	-0.424447
	AT1G04030	AT1G04040	-0.263741		AT5G05990	AT5G06000	0.710084		AT3G57450	AT3G57460	0.0655		NAT-lncRNA_1978	AT1G33817	0.666935		NAT-lncRNA_37	AT1G16850	0.292434		NAT-lncRNA_1353	AT1G64040	-0.0243519		LincRNA_57	AT1G30310	-0.106675
	AT1G04040	AT1G04030	-0.263741		AT5G10740	AT5G10745	0.299456		AT3G56650	AT3G56660	0.273895		NAT-lncRNA_1979	AT1G34110	0.208116		NAT-lncRNA_38	AT1G17920	-0.021394		NAT-lncRNA_1354	AT1G65580	0.0677913		LincRNA_61	AT1G31173	0.0254603
	AT1G04130	AT1G04140	0.34127		AT5G13020	AT5G13030	0.488897		AT2G44010	AT2G44020	-0.144974		NAT-lncRNA_1980	AT1G34315	0.542634		NAT-lncRNA_39	AT1G18550	-0.0897218		NAT-lncRNA_1356	AT1G67090	-0.199715		LincRNA_62	AT1G31550	0.276517
	AT1G04140	AT1G04130	0.34127		AT1G21600	AT1G21610	0.573106		AT4G14760	AT4G14770	-0.342145		NAT-lncRNA_1981	AT1G35260	0.704663		NAT-lncRNA_41	AT1G20010	0.713797		NAT-lncRNA_1357	AT1G67520	-0.127695		LincRNA_63	AT1G31570	0.973232
	AT1G04210	AT1G04220	-0.529211		AT2G42230	AT2G42240	-0.283627		AT1G49032	AT1G49040	-0.0434404		NAT-lncRNA_1982	AT1G35350	-0.331473		NAT-lncRNA_43	AT1G20880	0.204671		NAT-lncRNA_1358	AT1G67610	0.976237		LincRNA_64	AT1G31940	-0.0684673
	AT1G04220	AT1G04210	-0.529211		AT3G12280	AT3G12290	0.462495		AT4G15180	AT4G15200	-0.506365		NAT-lncRNA_1983	AT1G35430	-0.170372		NAT-lncRNA_44	AT1G21260	0.804225		NAT-lncRNA_1359	AT1G67865	0.982555		LincRNA_65	AT1G31940	0.198599
	AT1G04900	AT1G04910	0.0742727		AT1G55365	AT1G55370	-0.192071		AT1G19600	AT1G19610	0.69056		NAT-lncRNA_1986	AT1G44608	-0.00722994		NAT-lncRNA_45	AT1G21260	-0.164046		NAT-lncRNA_1360	AT1G67870	0.804942		LincRNA_66	AT1G31950	0.661485
	AT1G04910	AT1G04900	0.0742727		AT5G43490	AT5G43500	0.0374965		AT3G59390	AT3G59400	-0.00763942		NAT-lncRNA_1987	AT1G45207	-0.0471943		NAT-lncRNA_46	AT1G22030	0.705656		NAT-lncRNA_1361	AT1G68800	-0.136367		LincRNA_67	AT1G31983	-0.0699778
	AT1G04945	AT1G04950	-0.0333819		AT1G74270	AT1G74280	-0.698378		AT2G32580	AT2G32590	-0.367171		NAT-lncRNA_1988	AT1G47765	-0.0563574		NAT-lncRNA_47	AT1G22310	-0.256741		NAT-lncRNA_1363	AT1G69920	-0.265697		LincRNA_68	AT1G31983	-0.564298
	AT1G04950	AT1G04945	-0.0333819		AT2G31190	AT2G31200	0.282679		AT3G53580	AT3G53590	0.335762		NAT-lncRNA_1989	AT1G48670	-0.201056		NAT-lncRNA_49	AT1G22960	0.31904		NAT-lncRNA_1365	AT1G71000	0.0130554		LincRNA_69	AT1G31983	-0.067923
	AT1G05200	AT1G05205	0.128773		AT5G17400	AT5G17410	0.615449		AT3G10860	AT3G10870	0.512885		NAT-lncRNA_1990	AT1G48680	1		NAT-lncRNA_50	AT1G23020	0.120801		NAT-lncRNA_1366	AT1G71050	-0.33412		LincRNA_70	AT1G31983	-0.0331311
	AT1G05205	AT1G05200	0.128773		AT3G03150	AT3G03160	0.685756		AT2G35140	AT2G35150	0.408681		NAT-lncRNA_1991	AT1G49500	0.112514		NAT-lncRNA_52	AT1G23330	0.00434082		NAT-lncRNA_1367	AT1G71210	0.450529		LincRNA_74	AT1G32440	0.0242452
	AT1G05220	AT1G05230	0.289732		AT2G42730	AT2G42740	0.138614		AT1G71840	AT1G71850	0.0258896		NAT-lncRNA_1992	AT1G49620	0.027406		NAT-lncRNA_53	AT1G23390	0.0409627		NAT-lncRNA_1369	AT1G72500	0.120069		LincRNA_75	AT1G32460	0.372404
	AT1G05230	AT1G05220	0.289732		AT3G12260	AT3G12270	0.156771		AT3G11960	AT3G11964	0.0496782		NAT-lncRNA_1993	AT1G49780	0.61337		NAT-lncRNA_54	AT1G24140	0.712673		NAT-lncRNA_1370	AT1G75690	-0.103489		LincRNA_76	AT1G32570	0.132652
	AT1G05400	AT1G05410	-0.318174		AT5G47880	AT5G47890	-0.0132549		AT3G58160	AT3G58170	-0.200179		NAT-lncRNA_1994	AT1G51150	0.692651		NAT-lncRNA_55	AT1G25390	0.136497		NAT-lncRNA_1371	AT1G76380	-0.0757548		LincRNA_77	AT1G32570	-0.17984
	AT1G05410	AT1G05400	-0.318174		AT5G49500	AT5G49510	-0.15011		AT1G06120	AT1G06130	-0.241551		NAT-lncRNA_1995	AT1G51170	0.197207		NAT-lncRNA_56	AT1G25510	0.758704		NAT-lncRNA_1374	AT1G02620	0.839089		LincRNA_79	AT1G34750	0.0365851
	AT1G05450	AT1G05460	-0.321079		AT2G45800	AT2G45810	-0.130332		AT1G75400	AT1G75410	-0.0924866		NAT-lncRNA_1998	AT1G53860	0.602196		NAT-lncRNA_57	AT1G25560	0.469638		NAT-lncRNA_1377	AT1G05240	0.511143		LincRNA_81	AT1G35210	-0.140394
	AT1G05460	AT1G05450	-0.321079		AT5G50230	AT5G50240	0.311979		AT5G61140	AT5G61150	0.836104		NAT-lncRNA_1999	AT1G54050	-0.0831697		NAT-lncRNA_58	AT1G26120	0.398862		NAT-lncRNA_1378	AT1G07890	-0.324344		LincRNA_82	AT1G35220	0.438563
	AT1G05720	AT1G05730	0.345702		AT5G65840	AT5G65850	-0.394137		AT2G31090	AT2G31100	0.49343		NAT-lncRNA_2000	AT1G55410	0.905995		NAT-lncRNA_59	AT1G27200	-0.200569		NAT-lncRNA_1380	AT1G10050	-0.215027		LincRNA_83	AT1G35240	-0.35266
	AT1G05730	AT1G05720	0.345702		AT3G06970	AT3G06980	-0.402699		AT2G35310	AT2G35320	-0.291985		NAT-lncRNA_2002	AT1G57730	0.223957		NAT-lncRNA_62	AT1G28260	0.176235		NAT-lncRNA_1383	AT1G12200	0.219655		LincRNA_84	AT1G35270	0.0219049
	AT1G05750	AT1G05760	-0.34127		AT3G01770	AT3G01780	0.060705		AT1G28250	AT1G28260	0.263889		NAT-lncRNA_2004	AT1G62422	0.545886		NAT-lncRNA_63	AT1G28330	0.336415		NAT-lncRNA_1384	AT1G12670	0.542286		LincRNA_86	AT1G35435	1
	AT1G05760	AT1G05750	-0.34127		AT5G54850	AT5G54855	0.193783		AT1G19620	AT1G19630	-0.238125		NAT-lncRNA_2005	AT1G63100	0.498692		NAT-lncRNA_64	AT1G28600	0.0299973		NAT-lncRNA_1385	AT1G16110	-0.33311		LincRNA_87	AT1G35630	0.750992
	AT1G05835	AT1G05840	-0.356972		AT1G75200	AT1G75210	-0.435936		AT1G08600	AT1G08610	0.121685		NAT-lncRNA_2009	AT1G64020	-0.183435		NAT-lncRNA_66	AT1G30810	0.173273		NAT-lncRNA_1386	AT1G16130	-0.246302		LincRNA_98	AT1G36920	0.109639
	AT1G05840	AT1G05835	-0.356972		AT3G11620	AT3G11630	-0.75632		AT5G18040	AT5G18050	-0.117105		NAT-lncRNA_2010	AT1G66690	0.0313902		NAT-lncRNA_68	AT1G31240	0.621104		NAT-lncRNA_1387	AT1G16705	-0.182323		LincRNA_100	AT1G42490	0.211222
	AT1G06060	AT1G06070	0.380054		AT1G77550	AT1G77570	0.077039		AT1G10670	AT1G10680	0.814506		NAT-lncRNA_2011	AT1G67010	-0.076056		NAT-lncRNA_69	AT1G31310	-0.250477		NAT-lncRNA_1393	AT1G21050	0.238803		LincRNA_103	AT1G43005	-0.0829037
	AT1G06070	AT1G06060	0.380054		AT2G44090	AT2G44100	-0.233851		AT1G11260	AT1G11270	-0.166063		NAT-lncRNA_2013	AT1G68526	0.77397		NAT-lncRNA_70	AT1G32640	0.0152641		NAT-lncRNA_1395	AT1G22040	-0.0390478		LincRNA_108	AT1G43886	-0.429445
	AT1G06390	AT1G06400	0.316756		AT1G52920	AT1G52930	-0.279427		AT3G20170	AT3G20180	0.15204		NAT-lncRNA_2014	AT1G68907	0.155113		NAT-lncRNA_72	AT1G33240	-0.0980307		NAT-lncRNA_1396	AT1G22750	-0.451789		LincRNA_110	AT1G44170	-0.044224
	AT1G06400	AT1G06390	0.316756		AT2G04650	AT2G04660	0.311993		AT5G06590	AT5G06600	-0.399698		NAT-lncRNA_2015	AT1G72070	0.852356		NAT-lncRNA_73	AT1G33250	-0.195262		NAT-lncRNA_1397	AT1G24148	-0.16203		LincRNA_114	AT1G44940	-0.0769231
	AT1G06450	AT1G06460	-0.098902		AT5G25440	AT5G25450	-0.229296		AT2G42750	AT2G42760	-0.209105		NAT-lncRNA_2016	AT1G72270	0.143199		NAT-lncRNA_74	AT1G33520	-0.1225		NAT-lncRNA_1398	AT1G24706	-0.285543		LincRNA_115	AT1G44940	0.538089
	AT1G06460	AT1G06450	-0.098902		AT4G33350	AT4G33355	-0.516747		AT2G40200	AT2G40205	0.161514		NAT-lncRNA_2018	AT1G74070	-0.235768		NAT-lncRNA_79	AT1G44350	-0.168999		NAT-lncRNA_1399	AT1G25425	0.184518		LincRNA_116	AT1G45191	-0.139941
	AT1G06500	AT1G06515	-0.504568		AT3G08910	AT3G08920	-0.0112726		AT1G06420	AT1G06430	-0.577991		NAT-lncRNA_2020	AT1G77200	-0.115808		NAT-lncRNA_82	AT1G48450	-0.190488		NAT-lncRNA_1400	AT1G26796	0.999999		LincRNA_119	AT1G47240	-0.0876946
	AT1G06515	AT1G06500	-0.504568		AT3G52240	AT3G52250	0.822141		AT5G18750	AT5G18760	-0.591218		NAT-lncRNA_2022	AT1G77880	0.891248		NAT-lncRNA_83	AT1G48620	-0.247124		NAT-lncRNA_1401	AT1G26798	0.99995		LincRNA_120	AT1G47240	-0.0876946
	AT1G06560	AT1G06570	-0.121406		AT2G01720	AT2G01730	0.273688		AT4G21213	AT4G21215	0.32112		NAT-lncRNA_2023	AT1G78330	0.357163		NAT-lncRNA_87	AT1G49600	-0.244209		NAT-lncRNA_1402	AT1G27752	-0.0123774		LincRNA_121	AT1G47240	-0.0876946
	AT1G06570	AT1G06560	-0.121406		AT5G66080	AT5G66090	-0.16824		AT3G14890	AT3G14900	0.27997		NAT-lncRNA_2025	AT1G79740	-0.211628		NAT-lncRNA_88	AT1G49600	-0.444811		NAT-lncRNA_1403	AT1G28090	0.0664798		LincRNA_122	AT1G47310	-0.2747
	AT1G06650	AT1G06660	-0.555371		AT4G05410	AT4G05420	0.13537		AT1G20140	AT1G20150	0.3395		NAT-lncRNA_2026	AT1G02010	-0.224764		NAT-lncRNA_89	AT1G49660	-0.270459		NAT-lncRNA_1405	AT1G30520	-0.290047		LincRNA_123	AT1G47765	-0.136771
	AT1G06660	AT1G06650	-0.555371		AT1G06900	AT1G06910	0.32517		AT5G48950	AT5G48953	0.357777		NAT-lncRNA_2027	AT1G03440	0.0441722		NAT-lncRNA_90	AT1G49750	-0.278967		NAT-lncRNA_1407	AT1G32920	-0.119748		LincRNA_124	AT1G47765	-0.35766
	AT1G06750	AT1G06760	0.502299		AT1G79440	AT1G79450	0.720421		AT5G10120	AT5G10130	-0.175339		NAT-lncRNA_2028	AT1G03990	0.14719		NAT-lncRNA_91	AT1G49790	-0.463259		NAT-lncRNA_1409	AT1G34040	0.0218679		LincRNA_125	AT1G47765	-0.158254
	AT1G06760	AT1G06750	0.502299		AT1G71420	AT1G71430	-0.17011		AT3G16830	AT3G16840	-0.167611		NAT-lncRNA_2029	AT1G04180	0.113268		NAT-lncRNA_94	AT1G51965	-0.0320421		NAT-lncRNA_1410	AT1G34190	0.152832		LincRNA_126	AT1G47765	-0.106559
	AT1G06790	AT1G06800	-0.523971		AT1G72370	AT1G72390	-0.0574877		AT5G55630	AT5G55640	-0.384082		NAT-lncRNA_2030	AT1G04540	0.748864		NAT-lncRNA_96	AT1G52390	-0.19334		NAT-lncRNA_1412	AT1G35410	-0.0769231		LincRNA_127	AT1G47770	0.1006
	AT1G06800	AT1G06790	-0.523971		AT2G02750	AT2G02760	-0.0133292		AT1G48600	AT1G48605	-0.565126		NAT-lncRNA_2031	AT1G04555	-0.0401339		NAT-lncRNA_97	AT1G52857	-0.123954		NAT-lncRNA_1415	AT1G43600	0.139645		LincRNA_128	AT1G47770	-0.112576
	AT1G06923	AT1G06925	-0.16948		AT5G10690	AT5G10695	-0.543678		AT5G54770	AT5G54780	-0.644552		NAT-lncRNA_2032	AT1G08940	0.3679		NAT-lncRNA_98	AT1G53170	0.448856		NAT-lncRNA_1417	AT1G47570	0.0250734		LincRNA_129	AT1G47770	0.106645
	AT1G06925	AT1G06923	-0.16948		AT3G52040	AT3G52050	-0.0620527		AT5G16270	AT5G16280	0.581892		NAT-lncRNA_2033	AT1G09176	0.647989		NAT-lncRNA_99	AT1G55180	0.0412874		NAT-lncRNA_1418	AT1G49200	0.275222		LincRNA_130	AT1G47770	0.0758595
	AT1G07010	AT1G07020	-0.67238		AT5G63000	AT5G63010	-0.423759		AT3G63520	AT3G63530	0.29566		NAT-lncRNA_2035	AT1G10220	0.293995		NAT-lncRNA_100	AT1G55280	0.132259		NAT-lncRNA_1419	AT1G49240	0.020529		LincRNA_131	AT1G47980	0.149382
	AT1G07020	AT1G07010	-0.67238		AT1G05205	AT1G05210	0.230562		AT1G07610	AT1G07615	-0.440083		NAT-lncRNA_2036	AT1G12100	0.455916		NAT-lncRNA_101	AT1G55450	0.51523		NAT-lncRNA_1420	AT1G49975	-0.592373		LincRNA_132	AT1G48010	0.0574269
	AT1G07210	AT1G07220	-0.300257		AT4G14790	AT4G14800	-0.271112		AT1G09815	AT1G09820	0.0256254		NAT-lncRNA_2037	AT1G12663	0.0165881		NAT-lncRNA_102	AT1G56440	0.144032		NAT-lncRNA_1421	AT1G53160	0.253266		LincRNA_134	AT1G49840	0.568206
	AT1G07220	AT1G07210	-0.300257		AT1G29250	AT1G29260	-0.206949		AT1G71400	AT1G71410	0.683706		NAT-lncRNA_2038	AT1G13609	0.0505236		NAT-lncRNA_103	AT1G57640	0.515853		NAT-lncRNA_1422	AT1G53590	0.588629		LincRNA_135	AT1G50310	-0.100967
	AT1G07470	AT1G07473	-0.38666		AT4G02560	AT4G02570	0.0950884		AT1G34420	AT1G34430	-0.691405		NAT-lncRNA_2039	AT1G13670	0.735396		NAT-lncRNA_108	AT1G60790	0.17773		NAT-lncRNA_1423	AT1G53800	-0.0114862		LincRNA_145	AT1G51980	-0.206446
	AT1G07473	AT1G07470	-0.38666		AT3G06310	AT3G06320	0.473213		AT3G15578	AT3G15580	0.463924		NAT-lncRNA_2043	AT1G18290	0.417022		NAT-lncRNA_109	AT1G61260	-0.0201747		NAT-lncRNA_1425	AT1G58150	0.396143		LincRNA_146	AT1G52100	-0.478465
	AT1G07476	AT1G07480	0.0017987		AT5G38660	AT5G38670	0.276084		AT1G15870	AT1G15880	-0.472599		NAT-lncRNA_2045	AT1G22000	0.707804		NAT-lncRNA_110	AT1G61563	0.945309		NAT-lncRNA_1427	AT1G63740	0.123846		LincRNA_147	AT1G52110	-0.14464
	AT1G07480	AT1G07476	0.0017987		AT3G04820	AT3G04830	-0.35029		AT3G03710	AT3G03720	-0.138855		NAT-lncRNA_2046	AT1G22230	-0.115926		NAT-lncRNA_111	AT1G62450	0.990281		NAT-lncRNA_1428	AT1G63740	0.256544		LincRNA_148	AT1G52110	-0.0218958
	AT1G07485	AT1G07490	0.454696		AT4G29820	AT4G29830	-0.174348		AT1G30740	AT1G30750	-0.39743		NAT-lncRNA_2047	AT1G22880	0.614869		NAT-lncRNA_113	AT1G63010	-0.228739		NAT-lncRNA_1429	AT1G64250	-0.35445		LincRNA_150	AT1G52696	-0.0346709
	AT1G07490	AT1G07485	0.454696		AT5G64670	AT5G64680	0.327348		AT1G68080	AT1G68090	-0.21362		NAT-lncRNA_2050	AT1G28447	0.763549		NAT-lncRNA_114	AT1G63240	-0.174985		NAT-lncRNA_1430	AT1G64530	0.816525		LincRNA_154	AT1G53300	0.313634
	AT1G08120	AT1G08125	-0.00974038		AT1G63970	AT1G63980	0.104613		AT5G18407	AT5G18410	0.195257		NAT-lncRNA_2051	AT1G29000	-0.11686		NAT-lncRNA_115	AT1G63490	-0.0353138		NAT-lncRNA_1431	AT1G64530	0.750449		LincRNA_156	AT1G54440	0.209263
	AT1G08125	AT1G08120	-0.00974038		AT3G05060	AT3G05070	-0.0200398		AT1G06510	AT1G06520	-0.712861		NAT-lncRNA_2052	AT1G29540	-0.141137		NAT-lncRNA_116	AT1G63610	0.563252		NAT-lncRNA_1432	AT1G64620	-0.152595		LincRNA_158	AT1G55020	0.0376325
	AT1G08260	AT1G08270	-0.442318		AT1G14140	AT1G14150	0.00883683		AT1G32928	AT1G32930	0.78336		NAT-lncRNA_2053	AT1G29650	0.71115		NAT-lncRNA_117	AT1G63800	-0.108393		NAT-lncRNA_1433	AT1G64625	-0.344049		LincRNA_164	AT1G58030	0.0178929
	AT1G08270	AT1G08260	-0.442318		AT5G24970	AT5G24980	0.216727		AT4G20010	AT4G20020	-0.139742		NAT-lncRNA_2054	AT1G30400	0.386859		NAT-lncRNA_118	AT1G64170	-0.145825		NAT-lncRNA_1436	AT1G68540	-0.0386182		LincRNA_165	AT1G58330	-0.244468
	AT1G08310	AT1G08315	0.4886		AT4G01880	AT4G01883	0.30874		AT1G68020	AT1G68030	-0.117532		NAT-lncRNA_2057	AT1G31710	0.473962		NAT-lncRNA_119	AT1G64380	-0.238895		NAT-lncRNA_1438	AT1G69526	-0.0662645		LincRNA_167	AT1G58340	-0.169719
	AT1G08315	AT1G08310	0.4886		AT1G10500	AT1G10510	0.138059		AT3G55800	AT3G55810	0.184722		NAT-lncRNA_2059	AT1G33330	0.551359		NAT-lncRNA_120	AT1G64450	-0.286464		NAT-lncRNA_1440	AT1G70640	-0.120533		LincRNA_168	AT1G58350	0.310576
	AT1G08340	AT1G08350	0.757958		AT1G21160	AT1G21170	0.556399		AT3G10500	AT3G10510	-0.219934		NAT-lncRNA_2060	AT1G33930	0.551214		NAT-lncRNA_121	AT1G64583	-0.0791493		NAT-lncRNA_1442	AT1G72175	0.118471		LincRNA_169	AT1G58350	0.0756982
	AT1G08350	AT1G08340	0.757958		AT5G57450	AT5G57460	0.287958		AT2G16850	AT2G16860	-0.139047		NAT-lncRNA_2062	AT1G35500	-0.0769231		NAT-lncRNA_122	AT1G65130	0.186904		NAT-lncRNA_1443	AT1G74670	0.512798		LincRNA_171	AT1G59640	0.140604
	AT1G08830	AT1G08840	-0.267251		AT5G03980	AT5G03990	0.337596		AT4G26390	AT4G26400	0.695728		NAT-lncRNA_2063	AT1G35710	-0.205137		NAT-lncRNA_123	AT1G65420	0.617054		NAT-lncRNA_1444	AT1G75230	0.183888		LincRNA_173	AT1G60220	-0.161953
	AT1G08840	AT1G08830	-0.267251		AT5G08580	AT5G08590	-0.482823		AT4G38940	AT4G38950	-0.312257		NAT-lncRNA_2065	AT1G43040	-0.250241		NAT-lncRNA_127	AT1G67590	-0.0915812		NAT-lncRNA_1446	AT1G76900	0.347305		LincRNA_175	AT1G61180	-0.266393
	AT1G09000	AT1G09010	0.0825773		AT1G48630	AT1G48635	-0.480431		AT1G30530	AT1G30540	0.249228		NAT-lncRNA_2066	AT1G44740	0.440548		NAT-lncRNA_130	AT1G68400	-0.177494		NAT-lncRNA_1447	AT1G76990	-0.470497		LincRNA_176	AT1G61630	0.494006
	AT1G09010	AT1G09000	0.0825773		AT1G08380	AT1G08390	0.744073		AT5G48480	AT5G48485	0.370317		NAT-lncRNA_2067	AT1G47440	0.865221		NAT-lncRNA_131	AT1G68530	-0.16533		NAT-lncRNA_1448	AT1G76990	0.225532		LincRNA_177	AT1G62270	0.526444
	AT1G09090	AT1G09100	-0.191343		AT5G07360	AT5G07370	0.292075		AT1G74320	AT1G74330	0.656847		NAT-lncRNA_2069	AT1G49330	0.197743		NAT-lncRNA_134	AT1G68710	-0.283573		NAT-lncRNA_1449	AT1G76990	0.54611		LincRNA_178	AT1G62305	-0.253154
	AT1G09100	AT1G09090	-0.191343		AT5G25510	AT5G25520	-0.755367		AT2G46020	AT2G46030	0.103056		NAT-lncRNA_2070	AT1G50040	-0.168327		NAT-lncRNA_135	AT1G68800	0.524276		NAT-lncRNA_1450	AT1G76990	0.329953		LincRNA_179	AT1G62310	0.088284
	AT1G09270	AT1G09280	-0.593981		AT2G28230	AT2G28240	0.261747		AT5G57280	AT5G57290	0.683308		NAT-lncRNA_2071	AT1G51920	-0.299932		NAT-lncRNA_136	AT1G69120	-0.122749		NAT-lncRNA_1451	AT1G77440	0.0490487		LincRNA_180	AT1G62370	0.59712
	AT1G09280	AT1G09270	-0.593981		AT1G30880	AT1G30890	-0.261689		AT3G13225	AT3G13227	-0.437831		NAT-lncRNA_2072	AT1G52820	-0.133284		NAT-lncRNA_137	AT1G69140	0.356004		NAT-lncRNA_1452	AT1G78070	0.184191		LincRNA_181	AT1G62530	0.831654
	AT1G09290	AT1G09300	0.129134		AT1G22260	AT1G22270	0.0424545		AT1G10810	AT1G10820	-0.180326		NAT-lncRNA_2073	AT1G53163	0.000849337		NAT-lncRNA_138	AT1G69550	0.162771		NAT-lncRNA_1453	AT1G78080	0.547388		LincRNA_185	AT1G64380	0.461343
	AT1G09300	AT1G09290	0.129134		AT5G67580	AT5G67590	0.0207368		AT5G14860	AT5G14870	0.092939		NAT-lncRNA_2074	AT1G53270	-0.0917864		NAT-lncRNA_139	AT1G69760	-0.189414		NAT-lncRNA_1456	AT2G01830	-0.234538		LincRNA_186	AT1G65430	0.0288317
	AT1G09390	AT1G09400	0.613241		AT2G47760	AT2G47770	0.430421		AT4G01915	AT4G01920	-0.226936		NAT-lncRNA_2075	AT1G54400	-0.367454		NAT-lncRNA_141	AT1G70340	0.30895		NAT-lncRNA_1457	AT2G02950	0.84855		LincRNA_187	AT1G65480	-0.0455485
	AT1G09400	AT1G09390	0.613241		AT1G78620	AT1G78630	-0.045243		AT5G42290	AT5G42300	0.844438		NAT-lncRNA_2076	AT1G55700	-0.127026		NAT-lncRNA_143	AT1G71380	0.572316		NAT-lncRNA_1460	AT2G04378	0.403885		LincRNA_188	AT1G65481	0.975975
	AT1G09460	AT1G09470	0.177769		AT1G53790	AT1G53800	-0.68383		AT4G15236	AT4G15240	-0.38786		NAT-lncRNA_2077	AT1G57830	0.330453		NAT-lncRNA_144	AT1G71870	0.0844606		NAT-lncRNA_1462	AT2G05770	-0.0769231		LincRNA_190	AT1G66100	-0.21266
	AT1G09470	AT1G09460	0.177769		AT1G73980	AT1G73990	0.488466		AT5G52990	AT5G53000	-0.0318618		NAT-lncRNA_2078	AT1G58210	-0.191237		NAT-lncRNA_145	AT1G71960	-0.0372401		NAT-lncRNA_1463	AT2G05914	0.944376		LincRNA_193	AT1G66245	0.478542
	AT1G09610	AT1G09620	0.201705		AT1G71280	AT1G71290	0.335933		AT2G25480	AT2G25482	0.0276073		NAT-lncRNA_2079	AT1G58420	0.636413		NAT-lncRNA_146	AT1G72500	-0.304752		NAT-lncRNA_1465	AT2G10440	-0.187182		LincRNA_194	AT1G66350	0.653585
	AT1G09620	AT1G09610	0.201705		AT1G62590	AT1G62600	-0.0735323		AT1G02010	AT1G02020	-0.239374		NAT-lncRNA_2081	AT1G60520	0.175119		NAT-lncRNA_147	AT1G73360	0.107837		NAT-lncRNA_1466	AT2G10735	-0.0793746		LincRNA_195	AT1G67010	-0.114067
	AT1G09750	AT1G09760	-0.258146		AT4G25540	AT4G25550	0.0230643		AT5G42330	AT5G42340	0.44989		NAT-lncRNA_2083	AT1G60980	0.322411		NAT-lncRNA_149	AT1G73680	0.71451		NAT-lncRNA_1467	AT2G11140	-0.0204834		LincRNA_196	AT1G67100	-0.0776988
	AT1G09760	AT1G09750	-0.258146		AT3G57100	AT3G57110	0.348211		AT4G00755	AT4G00760	-0.279222		NAT-lncRNA_2084	AT1G61600	0.601416		NAT-lncRNA_151	AT1G73820	-0.485018		NAT-lncRNA_1470	AT2G15790	-0.280132		LincRNA_197	AT1G67120	-0.351019
	AT1G09795	AT1G09800	-0.637982		AT2G22250	AT2G22260	0.578075		AT5G47690	AT5G47700	-0.413056		NAT-lncRNA_2085	AT1G61667	0.293687		NAT-lncRNA_152	AT1G74740	-0.167347		NAT-lncRNA_1472	AT2G16440	-0.493331		LincRNA_198	AT1G67120	-0.353569
	AT1G09800	AT1G09795	-0.637982		AT3G03130	AT3G03140	0.289193		AT5G24310	AT5G24313	-0.0516897		NAT-lncRNA_2086	AT1G62370	-0.13245		NAT-lncRNA_155	AT1G75990	0.275708		NAT-lncRNA_1473	AT2G17490	0.156851		LincRNA_199	AT1G67148	0.956826
	AT1G09850	AT1G09860	-0.197024		AT1G55490	AT1G55500	-0.144329		AT4G35350	AT4G35360	0.110627		NAT-lncRNA_2088	AT1G64690	0.739832		NAT-lncRNA_156	AT1G75990	0.349125		NAT-lncRNA_1474	AT2G17550	-0.265235		LincRNA_200	AT1G67260	0.992208
	AT1G09860	AT1G09850	-0.197024		AT4G25130	AT4G25140	-0.310716		AT1G11130	AT1G11145	-0.284572		NAT-lncRNA_2089	AT1G67810	0.0396768		NAT-lncRNA_157	AT1G78610	-0.170975		NAT-lncRNA_1475	AT2G17550	0.568328		LincRNA_201	AT1G67265	0.143694
	AT1G10070	AT1G10090	-0.480604		AT3G02555	AT3G02560	-0.0340907		AT3G54180	AT3G54190	-0.0908514		NAT-lncRNA_2090	AT1G68610	0.142151		NAT-lncRNA_159	AT1G78830	-0.180579		NAT-lncRNA_1476	AT2G18180	-0.0758884		LincRNA_202	AT1G67340	0.334008
	AT1G10090	AT1G10070	-0.480604		AT4G25510	AT4G25515	0.134131		AT3G53750	AT3G53760	0.295221		NAT-lncRNA_2091	AT1G68620	0.491981		NAT-lncRNA_160	AT1G79030	-0.164068		NAT-lncRNA_1478	AT2G19310	0.227884		LincRNA_203	AT1G67800	-0.0785604
	AT1G10110	AT1G10120	0.77287		AT5G58440	AT5G58450	0.795372		AT1G46984	AT1G47056	-0.12757		NAT-lncRNA_2092	AT1G68945	0.449478		NAT-lncRNA_162	AT1G79250	-0.0748297		NAT-lncRNA_1479	AT2G19590	-0.418879		LincRNA_204	AT1G68140	-0.229525
	AT1G10120	AT1G10110	0.77287		AT5G59460	AT5G59470	0.064097		AT5G45710	AT5G45720	-0.101234		NAT-lncRNA_2093	AT1G69050	0.0712437		NAT-lncRNA_164	AT1G79610	-0.0251917		NAT-lncRNA_1480	AT2G20290	0.177799		LincRNA_205	AT1G68170	0.952005
	AT1G10490	AT1G10500	-0.0345114		AT5G63890	AT5G63900	-0.578958		AT1G09665	AT1G09680	0.0419849		NAT-lncRNA_2094	AT1G69160	0.276588		NAT-lncRNA_167	AT1G80130	-0.223201		NAT-lncRNA_1482	AT2G21230	-0.0897424		LincRNA_206	AT1G68500	0.182589
	AT1G10500	AT1G10490	-0.0345114		AT3G20230	AT3G20240	0.598536		AT5G03570	AT5G03580	-0.31037		NAT-lncRNA_2095	AT1G70640	-0.159372		NAT-lncRNA_168	AT1G80610	0.834116		NAT-lncRNA_1483	AT2G21260	0.377543		LincRNA_207	AT1G68500	0.576128
	AT1G10522	AT1G10530	0.68255		AT2G45500	AT2G45510	0.280191		AT1G32250	AT1G32260	-0.219736		NAT-lncRNA_2096	AT1G70690	0.00068155		NAT-lncRNA_169	AT1G01110	0.897628		NAT-lncRNA_1484	AT2G21490	0.103165		LincRNA_210	AT1G68570	0.218453
	AT1G10530	AT1G10522	0.68255		AT1G26640	AT1G26650	0.0297312		AT5G63940	AT5G63950	0.346148		NAT-lncRNA_2097	AT1G72240	0.173568		NAT-lncRNA_170	AT1G01500	0.28911		NAT-lncRNA_1485	AT2G23840	0.206031		LincRNA_211	AT1G68800	0.441011
	AT1G10610	AT1G10620	0.107504		AT3G18235	AT3G18240	-0.489357		AT2G30970	AT2G30980	0.229944		NAT-lncRNA_2098	AT1G75190	0.297173		NAT-lncRNA_171	AT1G01570	-0.169901		NAT-lncRNA_1486	AT2G24200	0.171904		LincRNA_213	AT1G68800	0.37662
	AT1G10620	AT1G10610	0.107504		AT4G02195	AT4G02200	-0.364178		AT4G10890	AT4G10895	-0.593381		NAT-lncRNA_2099	AT1G75490	-0.041187		NAT-lncRNA_172	AT1G01790	0.143701		NAT-lncRNA_1487	AT2G25240	-0.351905		LincRNA_214	AT1G68800	0.524276
	AT1G10747	AT1G10750	0.61311		AT5G63540	AT5G63550	0.546546		AT1G49400	AT1G49405	0.32969		NAT-lncRNA_2100	AT1G76185	0.0324182		NAT-lncRNA_174	AT1G03220	-0.0823478		NAT-lncRNA_1489	AT2G25460	0.282768		LincRNA_217	AT1G69040	-0.269724
	AT1G10750	AT1G10747	0.61311		AT5G23590	AT5G23600	-0.0595339		AT3G52920	AT3G52930	-0.0314485		NAT-lncRNA_2102	AT1G76610	-0.316505		NAT-lncRNA_175	AT1G03230	-0.130369		NAT-lncRNA_1490	AT2G27315	0.2428		LincRNA_218	AT1G69150	0.19079
	AT1G10850	AT1G10865	-0.643694		AT2G32940	AT2G32950	-0.371308		AT3G11460	AT3G11470	-0.245069		NAT-lncRNA_2103	AT1G77730	-0.00874855		NAT-lncRNA_176	AT1G03490	0.369498		NAT-lncRNA_1491	AT2G27315	0.0994312		LincRNA_219	AT1G69160	0.278226
	AT1G10865	AT1G10850	-0.643694		AT3G62800	AT3G62810	-0.0197855		AT5G08500	AT5G08505	0.206043		NAT-lncRNA_2104	AT1G78030	0.0583267		NAT-lncRNA_177	AT1G03600	0.298473		NAT-lncRNA_1492	AT2G27680	-0.561785		LincRNA_221	AT1G70080	-0.326368
	AT1G11090	AT1G11100	-0.353722		AT3G14130	AT3G14140	-0.000119194		AT1G77870	AT1G77880	0.702663		NAT-lncRNA_2106	AT1G79310	0.320092		NAT-lncRNA_178	AT1G04350	0.00783994		NAT-lncRNA_1495	AT2G32510	0.182707		LincRNA_222	AT1G70300	-0.245263
	AT1G11100	AT1G11090	-0.353722		AT3G10850	AT3G10860	-0.389793		AT1G55130	AT1G55140	-0.641312		NAT-lncRNA_2108	AT1G80290	-0.0128531		NAT-lncRNA_179	AT1G04480	0.440575		NAT-lncRNA_1496	AT2G33240	-0.165763		LincRNA_224	AT1G70790	0.645178
	AT1G11530	AT1G11540	-0.299547		AT4G33600	AT4G33610	-0.224945		AT1G04640	AT1G04645	-0.330792		NAT-lncRNA_2109	AT2G01505	0.568327		NAT-lncRNA_181	AT1G05100	0.30651		NAT-lncRNA_1497	AT2G34520	0.0371998		LincRNA_225	AT1G70790	0.852373
	AT1G11540	AT1G11530	-0.299547		AT1G68090	AT1G68100	-0.433439		AT2G27340	AT2G27350	0.669519		NAT-lncRNA_2110	AT2G02520	0.594984		NAT-lncRNA_182	AT1G05785	0.175518		NAT-lncRNA_1499	AT2G36210	-0.0284349		LincRNA_226	AT1G70790	-0.0763247
	AT1G11750	AT1G11755	-0.698153		AT5G19729	AT5G19730	0.559087		AT1G71800	AT1G71810	-0.112777		NAT-lncRNA_2111	AT2G02950	0.749756		NAT-lncRNA_183	AT1G05805	0.308663		NAT-lncRNA_1500	AT2G36270	0.166984		LincRNA_227	AT1G73687	0.52871
	AT1G11755	AT1G11750	-0.698153		AT3G16970	AT3G16980	0.721697		AT5G57950	AT5G57960	-0.377804		NAT-lncRNA_2112	AT2G03760	-0.428628		NAT-lncRNA_184	AT1G05900	0.415961		NAT-lncRNA_1502	AT2G39390	-0.096104		LincRNA_228	AT1G74470	-0.149383
	AT1G11770	AT1G11780	0.431335		AT1G13800	AT1G13810	0.281789		AT3G43290	AT3G43291	1		NAT-lncRNA_2114	AT2G04110	-0.153959		NAT-lncRNA_185	AT1G08260	-0.152483		NAT-lncRNA_1503	AT2G40270	-0.123096		LincRNA_229	AT1G75520	0.458403
	AT1G11780	AT1G11770	0.431335		AT5G06940	AT5G06950	0.221593		AT1G20310	AT1G20320	0.491211		NAT-lncRNA_2115	AT2G05640	-0.00754014		NAT-lncRNA_186	AT1G08460	0.35799		NAT-lncRNA_1504	AT2G42290	-0.155548		LincRNA_230	AT1G75520	0.458403
	AT1G11810	AT1G11820	-0.0981863		AT1G29810	AT1G29820	-0.0428022		AT2G18770	AT2G18780	-0.202219		NAT-lncRNA_2116	AT2G05640	0.00280385		NAT-lncRNA_187	AT1G08990	0.629708		NAT-lncRNA_1507	AT2G44745	0.595245		LincRNA_231	AT1G75690	-0.0452307
	AT1G11820	AT1G11810	-0.0981863		AT4G38150	AT4G38160	0.168193		AT5G65274	AT5G65280	0.0543667		NAT-lncRNA_2117	AT2G11570	1		NAT-lncRNA_188	AT1G09340	0.339378		NAT-lncRNA_1508	AT2G44900	-0.147213		LincRNA_233	AT1G76350	-0.141871
	AT1G11890	AT1G11900	-0.54585		AT3G48870	AT3G48880	-0.172512		AT3G23200	AT3G23210	0.177438		NAT-lncRNA_2119	AT2G14460	0.0826384		NAT-lncRNA_189	AT1G11125	0.791857		NAT-lncRNA_1510	AT2G46670	0.729047		LincRNA_234	AT1G76580	0.290748
	AT1G11900	AT1G11890	-0.54585		AT1G01150	AT1G01160	-0.214034		AT1G29900	AT1G29910	0.528381		NAT-lncRNA_2120	AT2G15070	0.729797		NAT-lncRNA_190	AT1G12270	-0.10196		NAT-lncRNA_1511	AT2G46770	0.258592		LincRNA_235	AT1G78100	-0.195642
	AT1G12140	AT1G12150	-0.33948		AT3G10525	AT3G10526	-0.233379		AT1G57780	AT1G57790	0.143709		NAT-lncRNA_2121	AT2G15320	0.553333		NAT-lncRNA_191	AT1G12270	-0.134722		NAT-lncRNA_1513	AT2G47900	-0.679521		LincRNA_236	AT1G78220	0.69025
	AT1G12150	AT1G12140	-0.33948		AT3G13674	AT3G13677	-0.0946209		AT3G09900	AT3G09910	-0.0799675		NAT-lncRNA_2122	AT2G15640	1		NAT-lncRNA_194	AT1G13420	-0.0252645		NAT-lncRNA_1514	AT2G01810	-0.110631		LincRNA_237	AT1G78290	-0.222676
	AT1G12360	AT1G12370	-0.273179		AT5G63870	AT5G63880	0.161991		AT4G02220	AT4G02230	-0.114738		NAT-lncRNA_2123	AT2G15840	0.699308		NAT-lncRNA_195	AT1G13420	-0.208048		NAT-lncRNA_1517	AT2G05520	0.240433		LincRNA_241	AT1G02205	-0.491011
	AT1G12370	AT1G12360	-0.273179		AT3G02190	AT3G02200	-0.148037		AT3G22200	AT3G22220	-0.547583		NAT-lncRNA_2124	AT2G15840	0.00474385		NAT-lncRNA_196	AT1G14040	0.371089		NAT-lncRNA_1518	AT2G07678	-0.0584138		LincRNA_243	AT1G04570	0.572227
	AT1G12470	AT1G12480	0.114167		AT1G55140	AT1G55150	0.412633		AT4G26070	AT4G26080	-0.187725		NAT-lncRNA_2125	AT2G16720	0.17646		NAT-lncRNA_197	AT1G14345	-0.201995		NAT-lncRNA_1519	AT2G07667	0.136669		LincRNA_244	AT1G05136	0.214742
	AT1G12480	AT1G12470	0.114167		AT5G61910	AT5G61920	0.62615		AT4G30690	AT4G30700	-0.458599		NAT-lncRNA_2126	AT2G19100	-0.163642		NAT-lncRNA_198	AT1G14920	-0.309827		NAT-lncRNA_1520	AT2G13910	-0.230939		LincRNA_245	AT1G05230	-0.105345
	AT1G12775	AT1G12780	0.341743		AT5G64460	AT5G64470	0.483789		AT2G17920	AT2G17930	-0.245201		NAT-lncRNA_2127	AT2G19500	0.162495		NAT-lncRNA_199	AT1G15810	0.362742		NAT-lncRNA_1521	AT2G13960	0.353745		LincRNA_247	AT1G08910	-0.104244
	AT1G12780	AT1G12775	0.341743		AT3G63500	AT3G63510	-0.497954		AT1G52380	AT1G52390	-0.263963		NAT-lncRNA_2128	AT2G21030	0.828084		NAT-lncRNA_201	AT1G16500	-0.00877273		NAT-lncRNA_1523	AT2G14890	0.546608		LincRNA_248	AT1G08910	0.0396362
	AT1G12810	AT1G12820	-0.370065		AT3G03330	AT3G03340	-0.027216		AT1G75310	AT1G75330	-0.399778		NAT-lncRNA_2129	AT2G21180	-0.154003		NAT-lncRNA_202	AT1G16550	-0.00218538		NAT-lncRNA_1526	AT2G18000	-0.110607		LincRNA_249	AT1G08920	0.609874
	AT1G12820	AT1G12810	-0.370065		AT1G72640	AT1G72645	0.485797		AT1G20090	AT1G20100	-0.485369		NAT-lncRNA_2130	AT2G22460	0.0899625		NAT-lncRNA_203	AT1G17170	-0.101032		NAT-lncRNA_1527	AT2G18050	0.575367		LincRNA_250	AT1G09250	0.00148973
	AT1G13160	AT1G13170	0.356761		AT1G11240	AT1G11250	-0.0889495		AT5G10080	AT5G10090	0.0721065		NAT-lncRNA_2131	AT2G23430	-0.159404		NAT-lncRNA_204	AT1G17190	-0.309522		NAT-lncRNA_1529	AT2G18760	0.274802		LincRNA_251	AT1G09520	0.596498
	AT1G13170	AT1G13160	0.356761		AT3G20780	AT3G20790	0.0550384		AT5G02660	AT5G02670	0.00392524		NAT-lncRNA_2132	AT2G25200	0.79021		NAT-lncRNA_205	AT1G17340	-0.440042		NAT-lncRNA_1530	AT2G18970	0.196707		LincRNA_252	AT1G11260	0.463247
	AT1G13190	AT1G13195	-0.0308474		AT4G01310	AT4G01320	-0.0526342		AT2G35020	AT2G35030	0.203226		NAT-lncRNA_2133	AT2G25240	-0.309014		NAT-lncRNA_206	AT1G17620	-0.167191		NAT-lncRNA_1531	AT2G21390	-0.306076		LincRNA_253	AT1G12270	0.035605
	AT1G13195	AT1G13190	-0.0308474		AT4G20690	AT4G20700	-0.0714819		AT4G23760	AT4G23770	0.467733		NAT-lncRNA_2135	AT2G26940	0.238713		NAT-lncRNA_208	AT1G20780	-0.158512		NAT-lncRNA_1533	AT2G22425	0.432902		LincRNA_254	AT1G13700	-0.2398
	AT1G13330	AT1G13340	0.0690935		AT5G06280	AT5G06290	0.414101		AT4G28500	AT4G28510	0.453366		NAT-lncRNA_2136	AT2G27310	0.905808		NAT-lncRNA_209	AT1G21050	-0.114218		NAT-lncRNA_1534	AT2G22425	0.131997		LincRNA_256	AT1G14590	0.131254
	AT1G13340	AT1G13330	0.0690935		AT3G03370	AT3G03380	-0.236934		AT2G30160	AT2G30170	-0.245038		NAT-lncRNA_2137	AT2G27630	0.47841		NAT-lncRNA_210	AT1G21400	0.140239		NAT-lncRNA_1535	AT2G22805	-0.0462966		LincRNA_257	AT1G15560	0.996284
	AT1G13690	AT1G13700	-0.0542612		AT1G04660	AT1G04670	-0.0597889		AT3G02200	AT3G02210	0.424276		NAT-lncRNA_2138	AT2G28500	0.323828		NAT-lncRNA_211	AT1G21740	0.433181		NAT-lncRNA_1537	AT2G23680	-0.0673495		LincRNA_258	AT1G15680	-0.109077
	AT1G13700	AT1G13690	-0.0542612		AT1G64510	AT1G64520	-0.0592254		AT1G49300	AT1G49310	0.641401		NAT-lncRNA_2139	AT2G29500	-0.120541		NAT-lncRNA_212	AT1G22070	0.15931		NAT-lncRNA_1538	AT2G25295	-0.389086		LincRNA_259	AT1G16110	-0.224929
	AT1G13740	AT1G13750	-0.187971		AT3G10270	AT3G10280	0.132161		AT1G27880	AT1G27890	0.335806		NAT-lncRNA_2140	AT2G31230	-0.521843		NAT-lncRNA_214	AT1G22870	-0.111782		NAT-lncRNA_1539	AT2G26220	-0.0754514		LincRNA_260	AT1G16120	0.591383
	AT1G13750	AT1G13740	-0.187971		AT4G12820	AT4G12825	0.0379235		AT1G43700	AT1G43710	-0.567496		NAT-lncRNA_2141	AT2G31480	0.055816		NAT-lncRNA_215	AT1G23149	-0.159341		NAT-lncRNA_1541	AT2G27820	-0.247444		LincRNA_261	AT1G16530	0.507744
	AT1G14000	AT1G14010	0.465511		AT3G14900	AT3G14910	-0.256545		AT3G24160	AT3G24170	0.600203		NAT-lncRNA_2142	AT2G31990	0.215838		NAT-lncRNA_217	AT1G23720	0.43443		NAT-lncRNA_1542	AT2G28240	-0.0220443		LincRNA_262	AT1G17410	-0.271396
	AT1G14010	AT1G14000	0.465511		AT2G27330	AT2G27340	-0.474033		AT4G26455	AT4G26466	0.308135		NAT-lncRNA_2143	AT2G32020	0.0397925		NAT-lncRNA_218	AT1G24150	0.00670309		NAT-lncRNA_1543	AT2G30690	-0.0220763		LincRNA_263	AT1G17420	0.683294
	AT1G14020	AT1G14030	0.0201842		AT1G15825	AT1G15830	0.983932		AT5G62310	AT5G62320	0.467445		NAT-lncRNA_2144	AT2G34990	0.18763		NAT-lncRNA_219	AT1G26945	0.0682815		NAT-lncRNA_1544	AT2G30730	-0.0842847		LincRNA_264	AT1G17830	-0.162245
	AT1G14030	AT1G14020	0.0201842		AT1G80550	AT1G80555	-0.0398837		AT2G21420	AT2G21430	0.987089		NAT-lncRNA_2146	AT2G37670	0.110188		NAT-lncRNA_220	AT1G27285	0.468165		NAT-lncRNA_1546	AT2G32260	0.556824		LincRNA_265	AT1G18000	-0.156202
	AT1G14150	AT1G14160	0.219843		AT5G65260	AT5G65270	0.293339		AT3G16060	AT3G16070	0.0413691		NAT-lncRNA_2147	AT2G38150	0.291835		NAT-lncRNA_221	AT1G27320	0.173585		NAT-lncRNA_1547	AT2G32795	-0.395641		LincRNA_266	AT1G18070	0.332568
	AT1G14160	AT1G14150	0.219843		AT2G39490	AT2G39500	0.18342		AT3G27830	AT3G27831	-0.434596		NAT-lncRNA_2149	AT2G42140	-0.0211791		NAT-lncRNA_224	AT1G28090	-0.421673		NAT-lncRNA_1548	AT2G34160	-0.403208		LincRNA_268	AT1G19230	0.532453
	AT1G14205	AT1G14210	0.514539		AT1G03300	AT1G03310	-0.726723		AT4G33060	AT4G33070	0.0951116		NAT-lncRNA_2150	AT2G42570	0.72908		NAT-lncRNA_227	AT1G29380	0.733918		NAT-lncRNA_1549	AT2G34250	0.161933		LincRNA_270	AT1G19840	-0.259649
	AT1G14210	AT1G14205	0.514539		AT2G47840	AT2G47844	-0.197597		AT2G04900	AT2G04910	-0.390115		NAT-lncRNA_2151	AT2G43830	0.552223		NAT-lncRNA_230	AT1G30440	0.386249		NAT-lncRNA_1551	AT2G37760	0.155215		LincRNA_271	AT1G19950	0.318365
	AT1G14260	AT1G14270	-0.660349		AT1G03530	AT1G03540	0.159369		AT4G14870	AT4G14880	0.532552		NAT-lncRNA_2153	AT2G45850	0.450478		NAT-lncRNA_231	AT1G30520	0.578163		NAT-lncRNA_1552	AT2G38250	-0.262471		LincRNA_272	AT1G20360	0.988977
	AT1G14270	AT1G14260	-0.660349		AT5G08185	AT5G08190	-0.311715		AT3G10880	AT3G10890	0.369307		NAT-lncRNA_2155	AT2G47150	0.121162		NAT-lncRNA_232	AT1G30530	0.381		NAT-lncRNA_1553	AT2G39870	-0.213042		LincRNA_273	AT1G21000	-0.119541
	AT1G14310	AT1G14315	-0.034118		AT3G24730	AT3G24740	0.810222		AT1G21065	AT1G21070	-0.530854		NAT-lncRNA_2156	AT2G47150	0.0274151		NAT-lncRNA_233	AT1G31170	-0.183555		NAT-lncRNA_1554	AT2G41310	0.152347		LincRNA_274	AT1G21130	0.0875256
	AT1G14315	AT1G14310	-0.034118		AT3G06100	AT3G06110	-0.0362279		AT2G32788	AT2G32790	0.285634		NAT-lncRNA_2157	AT2G02450	-0.0968418		NAT-lncRNA_234	AT1G31772	0.30315		NAT-lncRNA_1558	AT2G45630	-0.524737		LincRNA_279	AT1G22190	0.550219
	AT1G14350	AT1G14360	-0.323664		AT1G48145	AT1G48150	-0.18161		AT3G17360	AT3G17365	-0.441894		NAT-lncRNA_2158	AT2G02498	-0.0745192		NAT-lncRNA_236	AT1G31950	-0.00644479		NAT-lncRNA_1560	AT2G47210	0.440669		LincRNA_282	AT1G23980	-0.197608
	AT1G14360	AT1G14350	-0.323664		AT1G48830	AT1G48840	-0.158008		AT3G62410	AT3G62422	0.189111		NAT-lncRNA_2159	AT2G02640	0.558168		NAT-lncRNA_237	AT1G33170	0.526952		NAT-lncRNA_1563	AT2G48010	-0.371349		LincRNA_283	AT1G24150	0.446725
	AT1G14370	AT1G14380	-0.230806		AT1G73177	AT1G73180	0.0625091		AT3G59550	AT3G59570	-0.340358		NAT-lncRNA_2161	AT2G03520	0.165489		NAT-lncRNA_239	AT1G33600	0.109448		NAT-lncRNA_1564	AT3G01319	-0.158258		LincRNA_285	AT1G25240	0.986056
	AT1G14380	AT1G14370	-0.230806		AT3G59800	AT3G59810	0.370254		AT5G03710	AT5G03720	-0.184073		NAT-lncRNA_2163	AT2G05430	0.700481		NAT-lncRNA_240	AT1G33610	-0.137622		NAT-lncRNA_1565	AT3G01510	-0.117221		LincRNA_289	AT1G26558	0.699035
	AT1G14780	AT1G14790	-0.345509		AT3G28956	AT3G28958	0.082793		AT3G16370	AT3G16380	-0.158794		NAT-lncRNA_2164	AT2G06045	0.593147		NAT-lncRNA_241	AT1G33770	-0.159432		NAT-lncRNA_1566	AT3G03620	0.232732		LincRNA_291	AT1G26770	-0.0789155
	AT1G14790	AT1G14780	-0.345509		AT5G52910	AT5G52920	0.155833		AT5G46530	AT5G46540	0.0871801		NAT-lncRNA_2165	AT2G07767	0.777663		NAT-lncRNA_243	AT1G34340	0.215633		NAT-lncRNA_1567	AT3G04240	-0.0990086		LincRNA_299	AT1G29220	0.116494
	AT1G14800	AT1G14810	-0.0878437		AT3G19210	AT3G19220	0.520219		AT3G22090	AT3G22100	0.123058		NAT-lncRNA_2166	AT2G07768	0.0411044		NAT-lncRNA_244	AT1G35115	-0.315703		NAT-lncRNA_1568	AT3G05650	0.292865		LincRNA_300	AT1G29550	0.105539
	AT1G14810	AT1G14800	-0.0878437		AT1G08840	AT1G08845	-0.0876065		AT2G27380	AT2G27385	-0.346086		NAT-lncRNA_2167	AT2G07669	-0.0342328		NAT-lncRNA_245	AT1G35460	0.0122064		NAT-lncRNA_1569	AT3G07330	0.216094		LincRNA_301	AT1G29950	0.00699814
	AT1G15030	AT1G15040	0.681263		AT4G12930	AT4G12940	0.942156		AT3G19190	AT3G19200	-0.486524		NAT-lncRNA_2168	AT2G07713	0.266412		NAT-lncRNA_246	AT1G35500	-0.239639		NAT-lncRNA_1570	AT3G08770	0.162372		LincRNA_302	AT1G30100	-0.126574
	AT1G15040	AT1G15030	0.681263		AT1G69460	AT1G69470	0.383332		AT3G58570	AT3G58580	0.626744		NAT-lncRNA_2169	AT2G10990	0.869684		NAT-lncRNA_249	AT1G35660	-0.230487		NAT-lncRNA_1571	AT3G08860	0.385192		LincRNA_303	AT1G30310	-0.0150898
	AT1G15215	AT1G15220	0.416431		AT1G66500	AT1G66510	0.355807		AT2G42720	AT2G42730	0.0842806		NAT-lncRNA_2171	AT2G15810	-0.121498		NAT-lncRNA_250	AT1G36160	-0.206898		NAT-lncRNA_1574	AT3G12140	-0.505825		LincRNA_304	AT1G30835	-0.236769
	AT1G15220	AT1G15215	0.416431		AT2G04845	AT2G04850	0.0744255		AT1G11980	AT1G11990	0.809053		NAT-lncRNA_2173	AT2G17064	0.115103		NAT-lncRNA_251	AT1G36185	-0.183019		NAT-lncRNA_1576	AT3G14060	0.211003		LincRNA_305	AT1G31258	0.658203
	AT1G15390	AT1G15400	-0.19974		AT1G09400	AT1G09410	0.543018		AT3G12775	AT3G12780	-0.261745		NAT-lncRNA_2174	AT2G17770	0.28204		NAT-lncRNA_252	AT1G43670	-0.60063		NAT-lncRNA_1582	AT3G17520	0.0514389		LincRNA_306	AT1G31570	0.424526
	AT1G15400	AT1G15390	-0.19974		AT4G29420	AT4G29430	0.23646		AT2G30410	AT2G30420	-0.468852		NAT-lncRNA_2175	AT2G18560	0.105938		NAT-lncRNA_253	AT1G43790	0.915583		NAT-lncRNA_1583	AT3G19260	-0.131467		LincRNA_307	AT1G31810	0.294115
	AT1G15410	AT1G15415	-0.150399		AT4G21860	AT4G21865	-0.496188		AT1G16000	AT1G16010	0.341199		NAT-lncRNA_2176	AT2G18620	0.404159		NAT-lncRNA_254	AT1G44810	-0.141676		NAT-lncRNA_1584	AT3G20640	0.490173		LincRNA_308	AT1G31950	-0.300971
	AT1G15415	AT1G15410	-0.150399		AT4G39290	AT4G39300	0.102857		AT3G17410	AT3G17420	-0.148163		NAT-lncRNA_2177	AT2G21780	0.563528		NAT-lncRNA_256	AT1G47310	0.330489		NAT-lncRNA_1585	AT3G21215	0.357789		LincRNA_309	AT1G31990	-0.140132
	AT1G15690	AT1G15700	0.588561		AT3G47836	AT3G47840	-0.350675		AT3G05070	AT3G05090	-0.527321		NAT-lncRNA_2178	AT2G22560	-0.0204982		NAT-lncRNA_257	AT1G47490	0.165138		NAT-lncRNA_1588	AT3G24480	0.328319		LincRNA_311	AT1G32350	-0.199013
	AT1G15700	AT1G15690	0.588561		AT3G58600	AT3G58610	-0.46946		AT3G20860	AT3G20865	-0.166575		NAT-lncRNA_2179	AT2G23985	0.157182		NAT-lncRNA_258	AT1G47610	-0.0586891		NAT-lncRNA_1589	AT3G24880	-0.320636		LincRNA_312	AT1G32360	-0.470274
	AT1G15720	AT1G15730	-0.423475		AT3G27580	AT3G27590	0.352644		AT1G02080	AT1G02090	-0.248752		NAT-lncRNA_2180	AT2G25890	-0.30258		NAT-lncRNA_259	AT1G48880	-0.117758		NAT-lncRNA_1590	AT3G25170	0.221866		LincRNA_313	AT1G32360	-0.575716
	AT1G15730	AT1G15720	-0.423475		AT1G72680	AT1G72690	0.489768		AT5G65687	AT5G65690	0.238878		NAT-lncRNA_2181	AT2G26975	0.855092		NAT-lncRNA_260	AT1G49010	0.24587		NAT-lncRNA_1591	AT3G25180	0.212062		LincRNA_316	AT1G32920	0.410037
	AT1G15740	AT1G15750	0.571413		AT1G09760	AT1G09770	-0.475634		AT5G62040	AT5G62050	0.436978		NAT-lncRNA_2182	AT2G27130	0.664608		NAT-lncRNA_261	AT1G49200	0.826388		NAT-lncRNA_1593	AT3G26240	-0.039658		LincRNA_317	AT1G33200	-0.248632
	AT1G15750	AT1G15740	0.571413		AT3G07920	AT3G07930	-0.269732		AT3G26440	AT3G26445	-0.335365		NAT-lncRNA_2183	AT2G27229	0.227929		NAT-lncRNA_262	AT1G49450	-0.012007		NAT-lncRNA_1595	AT3G26295	0.296365		LincRNA_319	AT1G33811	0.119096
	AT1G15810	AT1G15820	-0.442729		AT5G12030	AT5G12040	0.270105		AT3G49130	AT3G49140	0.195749		NAT-lncRNA_2185	AT2G27930	0.000506395		NAT-lncRNA_264	AT1G51580	0.654698		NAT-lncRNA_1596	AT3G26520	-0.117995		LincRNA_332	AT1G35230	-0.00306115
	AT1G15820	AT1G15810	-0.442729		AT3G16640	AT3G16650	0.353972		AT5G48520	AT5G48530	-0.0141758		NAT-lncRNA_2186	AT2G30690	0.287864		NAT-lncRNA_265	AT1G52870	-0.139825		NAT-lncRNA_1599	AT3G26940	0.270166		LincRNA_333	AT1G35230	0.138978
	AT1G15950	AT1G15960	0.591889		AT1G03330	AT1G03340	-0.336252		AT2G17140	AT2G17150	0.756249		NAT-lncRNA_2188	AT2G32740	-0.134065		NAT-lncRNA_266	AT1G53060	0.025885		NAT-lncRNA_1602	AT3G29185	-0.269697		LincRNA_334	AT1G35230	-0.108697
	AT1G15960	AT1G15950	0.591889		AT3G04640	AT3G04650	-0.102185		AT3G22460	AT3G22470	-0.279444		NAT-lncRNA_2189	AT2G33180	-0.388643		NAT-lncRNA_267	AT1G53160	0.261993		NAT-lncRNA_1603	AT3G29572	1		LincRNA_335	AT1G35240	0.205214
	AT1G15980	AT1G15990	-0.204888		AT3G62880	AT3G62890	-0.0264943		AT1G10790	AT1G10800	0.196335		NAT-lncRNA_2190	AT2G36090	0.120687		NAT-lncRNA_268	AT1G53470	0.465172		NAT-lncRNA_1606	AT3G41762	0.124461		LincRNA_336	AT1G35240	0.0350091
	AT1G15990	AT1G15980	-0.204888		AT5G52950	AT5G52960	0.177928		AT2G37110	AT2G37120	0.595663		NAT-lncRNA_2191	AT2G36540	0.554475		NAT-lncRNA_269	AT1G53660	-0.278037		NAT-lncRNA_1613	AT3G44290	-0.150324		LincRNA_337	AT1G35240	-0.19486
	AT1G16022	AT1G16025	0.781971		AT2G21820	AT2G21830	0.625521		AT2G32220	AT2G32230	-0.234131		NAT-lncRNA_2192	AT2G37580	0.140372		NAT-lncRNA_271	AT1G54200	0.59475		NAT-lncRNA_1614	AT3G46250	0.241034		LincRNA_338	AT1G35240	-0.243879
	AT1G16025	AT1G16022	0.781971		AT2G27110	AT2G27120	0.337799		AT1G50310	AT1G50320	-0.370292		NAT-lncRNA_2193	AT2G38823	0.321368		NAT-lncRNA_272	AT1G54575	0.0161844		NAT-lncRNA_1618	AT3G49400	0.0536227		LincRNA_339	AT1G35330	0.230929
	AT1G16560	AT1G16570	-0.364689		AT4G30840	AT4G30845	0.322882		AT3G09180	AT3G09190	0.405507		NAT-lncRNA_2195	AT2G40160	-0.266673		NAT-lncRNA_273	AT1G54740	0.13417		NAT-lncRNA_1619	AT3G49580	-0.192303		LincRNA_342	AT1G35340	0.224593
	AT1G16570	AT1G16560	-0.364689		AT5G51220	AT5G51230	0.0497429		AT3G22900	AT3G22910	0.653928		NAT-lncRNA_2196	AT2G40160	0.238902		NAT-lncRNA_274	AT1G55020	-0.199673		NAT-lncRNA_1623	AT3G54390	-0.010447		LincRNA_343	AT1G35350	0.0379024
	AT1G16720	AT1G16730	0.700007		AT3G03310	AT3G03320	0.626968		AT4G32400	AT4G32410	0.252747		NAT-lncRNA_2197	AT2G40160	-0.390146		NAT-lncRNA_275	AT1G55550	0.514375		NAT-lncRNA_1624	AT3G54400	-0.299382		LincRNA_346	AT1G35365	1
	AT1G16730	AT1G16720	0.700007		AT5G54960	AT5G54970	0.00217615		AT4G15075	AT4G15080	0.547244		NAT-lncRNA_2198	AT2G40240	0.589		NAT-lncRNA_276	AT1G55920	-0.308833		NAT-lncRNA_1625	AT3G54900	0.456081		LincRNA_347	AT1G35365	-0.110664
	AT1G16770	AT1G16780	0.760666		AT1G23740	AT1G23750	-0.107835		AT2G41690	AT2G41700	-0.116023		NAT-lncRNA_2200	AT2G41510	0.267169		NAT-lncRNA_278	AT1G58190	0.823249		NAT-lncRNA_1626	AT3G55950	-0.0417039		LincRNA_348	AT1G35365	0.404938
	AT1G16780	AT1G16770	0.760666		AT1G13900	AT1G13910	-0.409067		AT1G29520	AT1G29530	-0.219216		NAT-lncRNA_2201	AT2G41510	-0.154676		NAT-lncRNA_280	AT1G58370	-0.360735		NAT-lncRNA_1628	AT3G59070	-0.0688887		LincRNA_350	AT1G35580	0.0600813
	AT1G16810	AT1G16820	0.621966		AT2G01918	AT2G01920	0.0158116		AT5G04840	AT5G04850	0.242054		NAT-lncRNA_2202	AT2G41510	-0.312016		NAT-lncRNA_281	AT1G59970	0.397796		NAT-lncRNA_1629	AT3G60980	-0.267915		LincRNA_351	AT1G35580	-0.0269599
	AT1G16820	AT1G16810	0.621966		AT2G02360	AT2G02370	0.746434		AT2G38350	AT2G38360	0.816263		NAT-lncRNA_2203	AT2G41570	0.219739		NAT-lncRNA_283	AT1G61170	0.350359		NAT-lncRNA_1630	AT3G61200	-0.16044		LincRNA_352	AT1G35580	0.0125977
	AT1G16880	AT1G16890	-0.0763233		AT1G71750	AT1G71760	-0.120962		AT3G12390	AT3G12400	-0.475591		NAT-lncRNA_2204	AT2G43220	0.977475		NAT-lncRNA_284	AT1G61350	-0.171816		NAT-lncRNA_1631	AT3G61340	0.0136078		LincRNA_354	AT1G35710	-0.329893
	AT1G16890	AT1G16880	-0.0763233		AT3G17680	AT3G17690	0.0981213		AT1G19540	AT1G19550	0.255099		NAT-lncRNA_2205	AT2G44010	-0.168213		NAT-lncRNA_285	AT1G63110	0.151443		NAT-lncRNA_1632	AT3G61650	-0.480025		LincRNA_355	AT1G35780	0.111581
	AT1G16960	AT1G16970	-0.274115		AT3G45040	AT3G45050	-0.317313		AT3G01700	AT3G01710	0.224472		NAT-lncRNA_2206	AT2G44383	0.821997		NAT-lncRNA_286	AT1G64490	0.107136		NAT-lncRNA_1633	AT3G62270	-0.0388433		LincRNA_357	AT1G36060	0.0516734
	AT1G16970	AT1G16960	-0.274115		AT1G50940	AT1G50950	0.0406344		AT3G25140	AT3G25150	0.294256		NAT-lncRNA_2207	AT2G44400	0.35009		NAT-lncRNA_287	AT1G65590	0.238746		NAT-lncRNA_1634	AT3G63120	-0.146959		LincRNA_358	AT1G36070	-0.0842674
	AT1G17070	AT1G17080	-0.477994		AT5G15850	AT5G15853	0.475419		AT5G11450	AT5G11460	-0.0409659		NAT-lncRNA_2208	AT2G44430	0.69385		NAT-lncRNA_290	AT1G66725	0.596019		NAT-lncRNA_1635	AT3G02900	-0.429624		LincRNA_359	AT1G36180	0.330008
	AT1G17080	AT1G17070	-0.477994		AT2G33835	AT2G33840	0.344687		AT5G58940	AT5G58950	0.695243		NAT-lncRNA_2209	AT2G45830	-0.139112		NAT-lncRNA_292	AT1G66890	-0.334033		NAT-lncRNA_1637	AT3G10470	-0.013255		LincRNA_360	AT1G36185	-0.183019
	AT1G17100	AT1G17110	-0.16691		AT1G23280	AT1G23290	0.552692		AT4G04972	AT4G04980	-0.34247		NAT-lncRNA_2210	AT2G46210	0.997229		NAT-lncRNA_296	AT1G68440	-0.075236		NAT-lncRNA_1638	AT3G11590	-0.143733		LincRNA_362	AT1G36630	-0.145755
	AT1G17110	AT1G17100	-0.16691		AT5G61930	AT5G61940	0.656496		AT2G43280	AT2G43290	0.559568		NAT-lncRNA_2211	AT3G01430	0.775723		NAT-lncRNA_297	AT1G68490	-0.0266446		NAT-lncRNA_1640	AT3G14690	-0.616174		LincRNA_371	AT1G43667	-0.0758389
	AT1G17130	AT1G17140	-0.108298		AT3G63160	AT3G63170	0.103152		AT3G45740	AT3G45750	0.531216		NAT-lncRNA_2212	AT3G01513	0.109823		NAT-lncRNA_298	AT1G68500	0.209707		NAT-lncRNA_1641	AT3G15210	-0.182607		LincRNA_373	AT1G43860	0.0559851
	AT1G17140	AT1G17130	-0.108298		AT3G21055	AT3G21060	-0.426901		AT2G04550	AT2G04560	-0.137576		NAT-lncRNA_2215	AT3G04360	0.25454		NAT-lncRNA_299	AT1G69320	-0.0316975		NAT-lncRNA_1642	AT3G15500	0.151351		LincRNA_374	AT1G44000	-0.122905
	AT1G17430	AT1G17440	-0.151796		AT1G33350	AT1G33360	0.573882		AT1G33770	AT1G33780	0.280525		NAT-lncRNA_2216	AT3G04900	0.666086		NAT-lncRNA_301	AT1G69910	0.164726		NAT-lncRNA_1643	AT3G16010	0.299024		LincRNA_375	AT1G44010	-0.0769231
	AT1G17440	AT1G17430	-0.151796		AT1G30755	AT1G30757	0.926857		AT5G35900	AT5G35910	0.475954		NAT-lncRNA_2217	AT3G05920	-0.38267		NAT-lncRNA_302	AT1G70090	0.0543816		NAT-lncRNA_1644	AT3G16340	0.590306		LincRNA_377	AT1G44224	-0.0717732
	AT1G17744	AT1G17745	0.585813		AT4G05390	AT4G05400	0.473832		AT2G16630	AT2G16640	-0.473553		NAT-lncRNA_2218	AT3G06145	0.101995		NAT-lncRNA_303	AT1G71010	0.0273786		NAT-lncRNA_1646	AT3G17100	-0.112862		LincRNA_379	AT1G44740	-0.438699
	AT1G17745	AT1G17744	0.585813		AT3G07850	AT3G07860	0.372955		AT1G27420	AT1G27430	0.216583		NAT-lncRNA_2219	AT3G07710	0.998551		NAT-lncRNA_304	AT1G71100	0.184922		NAT-lncRNA_1647	AT3G17650	-0.438803		LincRNA_380	AT1G45616	0.335278
	AT1G17750	AT1G17760	-0.302792		AT1G24040	AT1G24050	-0.258899		AT1G52820	AT1G52825	0.122155		NAT-lncRNA_2220	AT3G09280	-0.157963		NAT-lncRNA_305	AT1G71130	-0.264083		NAT-lncRNA_1649	AT3G18040	0.067162		LincRNA_382	AT1G47405	0.600076
	AT1G17760	AT1G17750	-0.302792		AT5G21125	AT5G21130	0.345571		AT4G38340	AT4G38350	0.217071		NAT-lncRNA_2221	AT3G09400	-0.0495484		NAT-lncRNA_310	AT1G73710	-0.0725616		NAT-lncRNA_1650	AT3G20160	-0.209031		LincRNA_385	AT1G47603	0.217203
	AT1G17810	AT1G17820	0.0156734		AT2G46308	AT2G46310	0.542336		AT4G35295	AT4G35300	0.215238		NAT-lncRNA_2222	AT3G10960	0.119012		NAT-lncRNA_311	AT1G73740	-0.262299		NAT-lncRNA_1654	AT3G27250	0.607861		LincRNA_386	AT1G47765	0.0624701
	AT1G17820	AT1G17810	0.0156734		AT1G23400	AT1G23410	0.040016		AT5G06820	AT5G06830	-0.201724		NAT-lncRNA_2223	AT3G10986	-0.0956194		NAT-lncRNA_313	AT1G74780	0.251535		NAT-lncRNA_1655	AT3G28170	0.284264		LincRNA_390	AT1G48880	-0.158336
	AT1G17840	AT1G17850	-0.600916		AT5G22540	AT5G22545	0.445158		AT3G17210	AT3G17220	-0.0799268		NAT-lncRNA_2224	AT3G11010	-0.113455		NAT-lncRNA_314	AT1G75020	0.265311		NAT-lncRNA_1661	AT3G43688	-0.109077		LincRNA_392	AT1G49360	0.701539
	AT1G17850	AT1G17840	-0.600916		AT2G38650	AT2G38660	-0.570542		AT4G21620	AT4G21630	0.602574		NAT-lncRNA_2225	AT3G11650	0.681615		NAT-lncRNA_315	AT1G75230	0.11465		NAT-lncRNA_1664	AT3G45250	0.997441		LincRNA_394	AT1G49740	0.664551
	AT1G17860	AT1G17870	-0.168986		AT2G47330	AT2G47340	-0.239986		AT2G31340	AT2G31345	0.463092		NAT-lncRNA_2226	AT3G12460	0.939724		NAT-lncRNA_318	AT1G76500	0.892132		NAT-lncRNA_1665	AT3G47510	0.151207		LincRNA_395	AT1G50460	0.416535
	AT1G17870	AT1G17860	-0.168986		AT3G58910	AT3G58920	-0.0388153		AT4G30780	AT4G30790	0.412262		NAT-lncRNA_2227	AT3G13270	0.234975		NAT-lncRNA_319	AT1G76520	-0.0320616		NAT-lncRNA_1666	AT3G48500	0.0200334		LincRNA_396	AT1G50960	-0.159013
	AT1G18030	AT1G18040	-0.703871		AT1G73050	AT1G73060	-0.690562		AT5G56630	AT5G56640	-0.510299		NAT-lncRNA_2229	AT3G17130	0.367194		NAT-lncRNA_323	AT1G77400	-0.228722		NAT-lncRNA_1667	AT3G49940	0.922234		LincRNA_398	AT1G51340	-0.32695
	AT1G18040	AT1G18030	-0.703871		AT3G06600	AT3G06610	0.48442		AT4G00830	AT4G00840	-0.285819		NAT-lncRNA_2230	AT3G17460	-0.43353		NAT-lncRNA_324	AT1G78020	0.277605		NAT-lncRNA_1668	AT3G50390	0.194153		LincRNA_400	AT1G51790	0.153256
	AT1G18090	AT1G18100	-0.581128		AT5G57690	AT5G57700	0.68015		AT1G19910	AT1G19920	-0.0631229		NAT-lncRNA_2232	AT3G18845	-0.0187896		NAT-lncRNA_325	AT1G78110	0.534745		NAT-lncRNA_1669	AT3G50400	-0.368122		LincRNA_402	AT1G52087	-0.186152
	AT1G18100	AT1G18090	-0.581128		AT1G24320	AT1G24330	-0.493951		AT1G23940	AT1G23950	-0.22054		NAT-lncRNA_2233	AT3G18930	0.610258		NAT-lncRNA_327	AT1G78300	0.239577		NAT-lncRNA_1670	AT3G50470	0.765396		LincRNA_404	AT1G53160	0.458264
	AT1G18180	AT1G18190	0.613262		AT1G29840	AT1G29850	-0.142718		AT2G02955	AT2G02960	-0.500662		NAT-lncRNA_2234	AT3G19380	0.378134		NAT-lncRNA_328	AT1G80290	0.0214672		NAT-lncRNA_1672	AT3G51630	0.211586		LincRNA_405	AT1G53610	0.4823
	AT1G18190	AT1G18180	0.613262		AT5G56670	AT5G56680	0.473317		AT3G07200	AT3G07210	-0.306208		NAT-lncRNA_2236	AT3G20480	0.235103		NAT-lncRNA_329	AT1G80770	0.0911759		NAT-lncRNA_1673	AT3G51740	-0.0800856		LincRNA_407	AT1G53820	-0.0365601
	AT1G18350	AT1G18360	-0.416321		AT1G20225	AT1G20230	-0.323451		AT5G49710	AT5G49720	-0.287579		NAT-lncRNA_2237	AT3G21260	0.850486		NAT-lncRNA_330	AT1G20620	0.175863		NAT-lncRNA_1674	AT3G51860	-0.127807		LincRNA_409	AT1G54955	-0.0614898
	AT1G18360	AT1G18350	-0.416321		AT3G26630	AT3G26640	-0.0874854		AT1G50620	AT1G50630	-0.759603		NAT-lncRNA_2238	AT3G21680	0.638482		NAT-lncRNA_332	AT2G01420	0.74592		NAT-lncRNA_1676	AT3G52830	-0.189167		LincRNA_412	AT1G56233	-0.31602
	AT1G18630	AT1G18640	0.0862535		AT3G57060	AT3G57062	-0.423376		AT5G37670	AT5G37680	-0.109767		NAT-lncRNA_2239	AT3G22600	-0.292914		NAT-lncRNA_333	AT2G01913	0.682736		NAT-lncRNA_1677	AT3G52840	-0.236358		LincRNA_413	AT1G56620	0.961615
	AT1G18640	AT1G18630	0.0862535		AT5G47680	AT5G47690	0.276787		AT3G59220	AT3G59230	0.212577		NAT-lncRNA_2241	AT3G24982	0.411411		NAT-lncRNA_334	AT2G02520	0.00473438		NAT-lncRNA_1678	AT3G53470	0.182152		LincRNA_414	AT1G58030	-0.534004
	AT1G18880	AT1G18890	0.0781528		AT4G25110	AT4G25120	0.39611		AT1G62333	AT1G62340	0.999842		NAT-lncRNA_2242	AT3G25870	0.408906		NAT-lncRNA_335	AT2G02910	0.528505		NAT-lncRNA_1681	AT3G59080	0.0672687		LincRNA_415	AT1G58037	-0.138564
	AT1G18890	AT1G18880	0.0781528		AT5G45910	AT5G45920	-0.194533		AT3G03760	AT3G03770	0.149483		NAT-lncRNA_2243	AT3G26150	0.956382		NAT-lncRNA_338	AT2G04490	-0.170495		NAT-lncRNA_1682	AT3G59080	-0.183438		LincRNA_416	AT1G58250	-0.272346
	AT1G18900	AT1G18910	-0.1065		AT1G06510	AT1G06515	-0.369635		AT5G25050	AT5G25060	0.679734		NAT-lncRNA_2244	AT3G27906	0.697922		NAT-lncRNA_340	AT2G05290	0.636939		NAT-lncRNA_1683	AT3G59440	-0.212715		LincRNA_418	AT1G58270	-0.0361142
	AT1G18910	AT1G18900	-0.1065		AT2G20250	AT2G20260	0.100784		AT1G47278	AT1G47280	0.562744		NAT-lncRNA_2245	AT3G27910	0.459612		NAT-lncRNA_342	AT2G07773	0.245268		NAT-lncRNA_1684	AT3G59440	0.0352626		LincRNA_419	AT1G58410	0.0495739
	AT1G19120	AT1G19130	-0.654651		AT5G60142	AT5G60150	0.211666		AT1G50410	AT1G50420	0.52598		NAT-lncRNA_2246	AT3G27997	0.925675		NAT-lncRNA_344	AT2G07671	-0.354565		NAT-lncRNA_1685	AT3G59600	0.211781		LincRNA_420	AT1G59725	-0.339034
	AT1G19130	AT1G19120	-0.654651		AT1G80710	AT1G80720	0.689148		AT3G50990	AT3G51000	0.732947		NAT-lncRNA_2247	AT3G28930	0.862731		NAT-lncRNA_346	AT2G10430	0.414837		NAT-lncRNA_1686	AT3G59640	-0.475479		LincRNA_421	AT1G59730	-0.0538093
	AT1G19230	AT1G19240	0.758881		AT1G70600	AT1G70610	0.0456147		AT3G50590	AT3G50610	-0.550827		NAT-lncRNA_2248	AT3G29150	0.283817		NAT-lncRNA_350	AT2G13840	-0.0404815		NAT-lncRNA_1690	AT4G00026	0.326096		LincRNA_423	AT1G59970	0.425669
	AT1G19240	AT1G19230	0.758881		AT3G51040	AT3G51050	-0.0010829		AT5G62380	AT5G62390	0.192387		NAT-lncRNA_2250	AT3G33000	0.107952		NAT-lncRNA_351	AT2G16660	0.263587		NAT-lncRNA_1691	AT4G00165	-0.307477		LincRNA_424	AT1G59990	0.108029
	AT1G19680	AT1G19690	0.178132		AT1G30630	AT1G30640	0.578718		AT1G14500	AT1G14510	0.143547		NAT-lncRNA_2251	AT3G43110	-0.201494		NAT-lncRNA_352	AT2G17230	0.279733		NAT-lncRNA_1692	AT4G00880	0.856749		LincRNA_427	AT1G61300	0.722612
	AT1G19690	AT1G19680	0.178132		AT1G05385	AT1G05400	0.335354		AT1G71320	AT1G71330	0.133887		NAT-lncRNA_2252	AT3G43280	1		NAT-lncRNA_353	AT2G17340	0.0372841		NAT-lncRNA_1693	AT4G02140	0.542334		LincRNA_428	AT1G61330	0.716907
	AT1G19710	AT1G19715	-0.128519		AT1G05350	AT1G05360	-0.203383		AT3G16800	AT3G16810	0.130288		NAT-lncRNA_2253	AT3G44380	0.0220232		NAT-lncRNA_354	AT2G17490	0.114385		NAT-lncRNA_1694	AT4G02715	-0.0866939		LincRNA_429	AT1G61340	0.242898
	AT1G19715	AT1G19710	-0.128519		AT3G61070	AT3G61080	-0.434133		AT1G08280	AT1G08290	-0.607779		NAT-lncRNA_2254	AT3G45080	0.343244		NAT-lncRNA_357	AT2G20300	0.515603		NAT-lncRNA_1698	AT4G04420	0.876498		LincRNA_431	AT1G61600	-0.00136826
	AT1G20065	AT1G20070	0.788316		AT1G53520	AT1G53530	0.0779811		AT1G21090	AT1G21100	-0.21904		NAT-lncRNA_2255	AT3G45210	0.172711		NAT-lncRNA_358	AT2G20590	0.402307		NAT-lncRNA_1699	AT4G04420	0.606414		LincRNA_434	AT1G62510	0.285412
	AT1G20070	AT1G20065	0.788316		AT1G19140	AT1G19150	0.47401		AT3G43590	AT3G43600	0.411448		NAT-lncRNA_2256	AT3G45840	-0.134592		NAT-lncRNA_359	AT2G20980	0.337399		NAT-lncRNA_1700	AT4G07840	0.328667		LincRNA_435	AT1G62530	0.191075
	AT1G20290	AT1G20300	0.247794		AT1G74370	AT1G74380	-0.366386		AT1G06320	AT1G06330	0.505426		NAT-lncRNA_2257	AT3G46310	0.33378		NAT-lncRNA_360	AT2G21130	0.120893		NAT-lncRNA_1701	AT4G07990	0.113925		LincRNA_436	AT1G62900	0.352881
	AT1G20300	AT1G20290	0.247794		AT1G02180	AT1G02190	0.729903		AT5G66360	AT5G66370	-0.0686871		NAT-lncRNA_2259	AT3G49350	0.334276		NAT-lncRNA_361	AT2G21210	-0.24037		NAT-lncRNA_1703	AT4G08874	0.346733		LincRNA_439	AT1G64355	0.0386242
	AT1G20470	AT1G20480	0.283808		AT2G47680	AT2G47690	-0.256375		AT5G37250	AT5G37260	0.296113		NAT-lncRNA_2260	AT3G49580	0.469844		NAT-lncRNA_362	AT2G21300	0.053909		NAT-lncRNA_1705	AT4G09875	0.876899		LincRNA_441	AT1G64860	-0.271522
	AT1G20480	AT1G20470	0.283808		AT1G76400	AT1G76405	0.329684		AT1G20640	AT1G20650	0.195886		NAT-lncRNA_2261	AT3G49645	0.230985		NAT-lncRNA_363	AT2G21510	0.86006		NAT-lncRNA_1706	AT4G10925	-0.187527		LincRNA_443	AT1G66220	-0.24317
	AT1G20540	AT1G20550	-0.324982		AT3G56860	AT3G56870	-0.366771		AT4G38080	AT4G38090	0.223011		NAT-lncRNA_2263	AT3G51200	1		NAT-lncRNA_365	AT2G22170	-0.329178		NAT-lncRNA_1708	AT4G11550	-0.108419		LincRNA_444	AT1G66590	0.180652
	AT1G20550	AT1G20540	-0.324982		AT3G26410	AT3G26420	0.60915		AT3G01990	AT3G02000	-0.332532		NAT-lncRNA_2264	AT3G51410	0.298196		NAT-lncRNA_366	AT2G22850	-0.240735		NAT-lncRNA_1709	AT4G11610	-0.122775		LincRNA_446	AT1G67060	-0.0467042
	AT1G21270	AT1G21280	-0.149341		AT1G17520	AT1G17530	0.0991737		AT1G78870	AT1G78882	-0.583413		NAT-lncRNA_2266	AT3G52480	0.22944		NAT-lncRNA_367	AT2G23030	-0.103135		NAT-lncRNA_1710	AT4G11710	0.441239		LincRNA_447	AT1G67260	-0.107319
	AT1G21280	AT1G21270	-0.149341		AT3G21740	AT3G21750	0.0961984		AT2G38420	AT2G38430	0.661855		NAT-lncRNA_2267	AT3G52820	0.105042		NAT-lncRNA_368	AT2G23290	-0.144937		NAT-lncRNA_1713	AT4G12520	0.120271		LincRNA_449	AT1G68250	-0.182931
	AT1G21370	AT1G21380	-0.428976		AT5G45050	AT5G45060	0.938931		AT1G24265	AT1G24267	-0.15788		NAT-lncRNA_2268	AT3G53510	-0.321673		NAT-lncRNA_369	AT2G23450	0.024287		NAT-lncRNA_1716	AT4G14210	0.277341		LincRNA_452	AT1G68800	-0.127203
	AT1G21380	AT1G21370	-0.428976		AT3G08510	AT3G08520	-0.0472852		AT3G56680	AT3G56690	0.458939		NAT-lncRNA_2269	AT3G55090	-0.367171		NAT-lncRNA_370	AT2G24230	0.644412		NAT-lncRNA_1717	AT4G14905	0.0103485		LincRNA_454	AT1G69150	0.0655091
	AT1G21430	AT1G21440	0.193912		AT1G67930	AT1G67940	0.00405169		AT4G00850	AT4G00860	0.608957		NAT-lncRNA_2270	AT3G56890	0.445759		NAT-lncRNA_371	AT2G24500	0.654493		NAT-lncRNA_1719	AT4G15755	0.999844		LincRNA_455	AT1G69680	-0.0197781
	AT1G21440	AT1G21430	0.193912		AT5G14240	AT5G14250	0.303933		AT1G31175	AT1G31180	-0.0877661		NAT-lncRNA_2271	AT3G57920	0.106057		NAT-lncRNA_372	AT2G24580	0.431098		NAT-lncRNA_1720	AT4G16500	-0.197266		LincRNA_456	AT1G69680	-0.263431
	AT1G21640	AT1G21650	0.256951		AT4G15780	AT4G15790	-0.132504		AT3G13210	AT3G13220	-0.0618452		NAT-lncRNA_2272	AT3G57980	0.236147		NAT-lncRNA_373	AT2G24600	0.123827		NAT-lncRNA_1721	AT4G16566	0.516559		LincRNA_457	AT1G69950	0.470869
	AT1G21650	AT1G21640	0.256951		AT2G20700	AT2G20710	0.884485		AT1G29380	AT1G29390	0.363479		NAT-lncRNA_2273	AT3G62690	0.416024		NAT-lncRNA_374	AT2G25050	0.19721		NAT-lncRNA_1722	AT4G17170	-0.0145556		LincRNA_459	AT1G70430	-0.19809
	AT1G21760	AT1G21770	0.461139		AT5G20650	AT5G20660	-0.0700336		AT3G07650	AT3G07660	0.130025		NAT-lncRNA_2274	AT3G63450	-0.129527		NAT-lncRNA_375	AT2G25260	0.687181		NAT-lncRNA_1724	AT4G17470	0.147852		LincRNA_461	AT1G71030	0.673458
	AT1G21770	AT1G21780	0.482361		AT1G79090	AT1G79100	0.0884317		AT5G16320	AT5G16330	-0.0409995		NAT-lncRNA_2275	AT3G03990	0.673378		NAT-lncRNA_377	AT2G26030	0.486614		NAT-lncRNA_1725	AT4G18425	0.433319		LincRNA_462	AT1G71100	-0.228634
	AT1G21770	AT1G21760	0.461139		AT5G05000	AT5G05010	0.0449808		AT1G26470	AT1G26480	-0.0695187		NAT-lncRNA_2276	AT3G04000	-0.0305723		NAT-lncRNA_378	AT2G26290	-0.175452		NAT-lncRNA_1728	AT4G19700	-0.0485902		LincRNA_463	AT1G72175	-0.0340055
	AT1G21780	AT1G21770	0.482361		AT5G64720	AT5G64730	-0.216952		AT4G13540	AT4G13550	-0.509171		NAT-lncRNA_2277	AT3G04300	-0.408381		NAT-lncRNA_379	AT2G26330	0.143916		NAT-lncRNA_1734	AT4G23230	-0.183622		LincRNA_464	AT1G72500	0.00965227
	AT1G21880	AT1G21890	0.0787648		AT1G33030	AT1G33040	-0.671445		AT1G76070	AT1G76080	0.166388		NAT-lncRNA_2278	AT3G06160	0.951927		NAT-lncRNA_380	AT2G26410	0.820385		NAT-lncRNA_1737	AT4G25480	0.217335		LincRNA_465	AT1G72770	-0.274097
	AT1G21890	AT1G21880	0.0787648		AT5G08315	AT5G08320	-0.298718		AT5G45990	AT5G46000	-0.189366		NAT-lncRNA_2279	AT3G36659	-0.0966041		NAT-lncRNA_382	AT2G28400	0.451778		NAT-lncRNA_1738	AT4G25490	0.512846		LincRNA_468	AT1G74670	0.384171
	AT1G22050	AT1G22060	0.228056		AT4G14840	AT4G14850	0.557117		AT5G06420	AT5G06430	-0.570396		NAT-lncRNA_2280	AT3G06830	0.47922		NAT-lncRNA_383	AT2G28470	0.433089		NAT-lncRNA_1739	AT4G27520	0.290335		LincRNA_469	AT1G75510	-0.255058
	AT1G22060	AT1G22050	0.228056		AT1G02090	AT1G02100	-0.753111		AT3G14290	AT3G14300	-0.21224		NAT-lncRNA_2281	AT3G06840	0.0334869		NAT-lncRNA_384	AT2G28910	-0.0740762		NAT-lncRNA_1740	AT4G29310	0.4578		LincRNA_470	AT1G75750	0.0460986
	AT1G22250	AT1G22260	0.781827		AT2G25830	AT2G25840	0.778981		AT3G04020	AT3G04030	0.626169		NAT-lncRNA_2282	AT3G07390	-0.367775		NAT-lncRNA_385	AT2G30330	0.0913854		NAT-lncRNA_1741	AT4G29710	-0.0925559		LincRNA_471	AT1G75830	-0.149099
	AT1G22260	AT1G22250	0.781827		AT3G15920	AT3G15930	0.38337		AT1G27480	AT1G27490	-0.151075		NAT-lncRNA_2283	AT3G09385	-0.0423775		NAT-lncRNA_391	AT2G32690	0.0769372		NAT-lncRNA_1742	AT4G32150	0.0619103		LincRNA_472	AT1G75830	-0.0210317
	AT1G22500	AT1G22510	-0.142792		AT4G17390	AT4G17410	-0.491899		AT5G61380	AT5G61390	0.381073		NAT-lncRNA_2284	AT3G09520	-0.00870273		NAT-lncRNA_392	AT2G32970	-0.112126		NAT-lncRNA_1743	AT4G33780	0.314483		LincRNA_473	AT1G75940	0.999994
	AT1G22510	AT1G22500	-0.142792		AT1G06950	AT1G06960	0.133627		AT5G07960	AT5G07970	-0.541512		NAT-lncRNA_2285	AT3G10470	-0.384524		NAT-lncRNA_394	AT2G33580	-0.058665		NAT-lncRNA_1744	AT4G33780	0.0833579		LincRNA_474	AT1G75950	0.198169
	AT1G22690	AT1G22700	0.591193		AT2G23118	AT2G23120	-0.314413		AT1G51620	AT1G51630	-0.233858		NAT-lncRNA_2286	AT3G10560	0.82434		NAT-lncRNA_395	AT2G33820	-0.00548882		NAT-lncRNA_1746	AT4G35130	0.366303		LincRNA_475	AT1G76590	0.100844
	AT1G22700	AT1G22690	0.591193		AT2G20210	AT2G20230	0.733624		AT1G27340	AT1G27350	0.426187		NAT-lncRNA_2287	AT3G10570	0.395357		NAT-lncRNA_396	AT2G34340	0.360474		NAT-lncRNA_1747	AT4G36260	0.194025		LincRNA_476	AT1G76590	0.292985
	AT1G22800	AT1G22810	0.175683		AT5G11480	AT5G11490	-0.254972		AT3G62920	AT3G62930	-0.494871		NAT-lncRNA_2288	AT3G11180	-0.0278258		NAT-lncRNA_397	AT2G34830	-0.23459		NAT-lncRNA_1748	AT4G37540	0.270633		LincRNA_477	AT1G76680	-0.406255
	AT1G22810	AT1G22800	0.175683		AT1G16030	AT1G16040	0.34959		AT1G71270	AT1G71280	0.139863		NAT-lncRNA_2289	AT3G11260	0.0345713		NAT-lncRNA_398	AT2G36300	0.646126		NAT-lncRNA_1749	AT4G38680	-0.238345		LincRNA_478	AT1G76890	-0.247487
	AT1G22840	AT1G22850	0.0715994		AT3G52130	AT3G52140	-0.1728		AT3G46880	AT3G46890	-0.186848		NAT-lncRNA_2290	AT3G11420	-0.257122		NAT-lncRNA_399	AT2G37230	-0.393736		NAT-lncRNA_1750	AT4G38690	-0.0890877		LincRNA_480	AT1G76990	-0.123687
	AT1G22850	AT1G22840	0.0715994		AT5G24313	AT5G24314	0.19259		AT5G08660	AT5G08670	0.0598908		NAT-lncRNA_2291	AT3G12700	0.085151		NAT-lncRNA_400	AT2G37570	-0.124756		NAT-lncRNA_1751	AT4G39100	-0.392225		LincRNA_481	AT1G77765	0.44374
	AT1G22940	AT1G22950	-0.46638		AT1G11960	AT1G11970	-0.0440337		AT1G61250	AT1G61255	-0.0831022		NAT-lncRNA_2292	AT3G13432	0.61139		NAT-lncRNA_402	AT2G38060	-0.0668321		NAT-lncRNA_1752	AT4G00160	0.918052		LincRNA_483	AT1G78030	0.0403947
	AT1G22950	AT1G22940	-0.46638		AT1G59960	AT1G59970	-0.00571055		AT4G10060	AT4G10070	-0.35432		NAT-lncRNA_2293	AT3G13662	0.247439		NAT-lncRNA_403	AT2G38260	0.40154		NAT-lncRNA_1753	AT4G00300	0.254615		LincRNA_484	AT1G78170	-0.124407
	AT1G23100	AT1G23110	-0.231706		AT3G11240	AT3G11250	-0.0978454		AT4G03100	AT4G03110	0.116705		NAT-lncRNA_2294	AT3G16280	0.037394		NAT-lncRNA_404	AT2G38750	-0.343453		NAT-lncRNA_1755	AT4G02010	-0.324934		LincRNA_486	AT1G78240	0.0234756
	AT1G23110	AT1G23100	-0.231706		AT1G09420	AT1G09430	0.0626		AT1G72870	AT1G72880	0.400485		NAT-lncRNA_2295	AT3G16340	-0.475357		NAT-lncRNA_405	AT2G39300	0.0897838		NAT-lncRNA_1758	AT4G04925	0.320385		LincRNA_487	AT1G78290	-0.0859196
	AT1G23550	AT1G23560	0.132562		AT2G38025	AT2G38040	0.436496		AT5G01060	AT5G01070	-0.108635		NAT-lncRNA_2298	AT3G20966	-0.110618		NAT-lncRNA_406	AT2G39350	0.399137		NAT-lncRNA_1760	AT4G05310	-0.119387		LincRNA_488	AT1G78670	-0.302046
	AT1G23560	AT1G23550	0.132562		AT1G27440	AT1G27450	-0.0409683		AT1G29990	AT1G30000	-0.348079		NAT-lncRNA_2301	AT3G27250	0.932805		NAT-lncRNA_407	AT2G39435	-0.210899		NAT-lncRNA_1763	AT4G09650	-0.148562		LincRNA_489	AT1G80140	-0.0769231
	AT1G23730	AT1G23740	-0.447339		AT2G20780	AT2G20784	-0.047713		AT2G03330	AT2G03340	0.284852		NAT-lncRNA_2302	AT3G28630	0.445609		NAT-lncRNA_408	AT2G39720	-0.366957		NAT-lncRNA_1765	AT4G10120	-0.27451		LincRNA_491	AT2G01060	0.113484
	AT1G23740	AT1G23730	-0.447339		AT3G12650	AT3G12660	0.243022		AT3G13380	AT3G13390	-0.0857292		NAT-lncRNA_2304	AT3G28985	1		NAT-lncRNA_410	AT2G40000	0.240114		NAT-lncRNA_1768	AT4G12680	-0.20919		LincRNA_495	AT2G01580	-0.130031
	AT1G23820	AT1G23830	-0.420755		AT2G17975	AT2G17980	-0.299629		AT2G37280	AT2G37290	0.610883		NAT-lncRNA_2306	AT3G30213	0.449783		NAT-lncRNA_412	AT2G40380	0.0780926		NAT-lncRNA_1770	AT4G13572	0.661808		LincRNA_498	AT2G01830	-0.14492
	AT1G23830	AT1G23820	-0.420755		AT4G34090	AT4G34100	-0.136991		AT2G40980	AT2G40990	0.463293		NAT-lncRNA_2307	AT3G42570	0.0180643		NAT-lncRNA_413	AT2G40475	-0.0847143		NAT-lncRNA_1771	AT4G15670	0.780275		LincRNA_499	AT2G01850	-0.158567
	AT1G24030	AT1G24040	-0.561726		AT5G64170	AT5G64180	0.890515		AT4G39370	AT4G39380	0.343525		NAT-lncRNA_2309	AT3G43580	-0.341043		NAT-lncRNA_414	AT2G40620	-0.60006		NAT-lncRNA_1773	AT4G17245	0.431181		LincRNA_504	AT2G02520	0.661983
	AT1G24040	AT1G24030	-0.561726		AT5G01580	AT5G01590	-0.0205895		AT4G18596	AT4G18600	-0.053309		NAT-lncRNA_2310	AT3G44800	-0.155465		NAT-lncRNA_415	AT2G40990	0.989364		NAT-lncRNA_1775	AT4G17616	0.143249		LincRNA_510	AT2G04080	0.337201
	AT1G24280	AT1G24290	0.336311		AT5G66030	AT5G66040	0.126118		AT4G35783	AT4G35785	0.00454067		NAT-lncRNA_2311	AT3G46110	-0.162137		NAT-lncRNA_416	AT2G41290	0.0913563		NAT-lncRNA_1777	AT4G18170	-0.289804		LincRNA_511	AT2G04540	0.361577
	AT1G24290	AT1G24280	0.336311		AT1G29700	AT1G29710	-0.0738843		AT3G47150	AT3G47160	0.143944		NAT-lncRNA_2312	AT3G47100	0.322089		NAT-lncRNA_417	AT2G41410	0.209484		NAT-lncRNA_1779	AT4G23170	0.564167		LincRNA_513	AT2G05025	0.982618
	AT1G24310	AT1G24320	0.414781		AT3G03740	AT3G03750	0.330246		AT2G32410	AT2G32415	-0.143471		NAT-lncRNA_2313	AT3G47820	0.0434724		NAT-lncRNA_420	AT2G42870	-0.186993		NAT-lncRNA_1782	AT4G25830	0.369066		LincRNA_514	AT2G05100	-0.014824
	AT1G24320	AT1G24310	0.414781		AT2G38430	AT2G38440	-0.200771		AT1G03710	AT1G03720	0.282812		NAT-lncRNA_2314	AT3G48240	0.860447		NAT-lncRNA_421	AT2G42870	0.260018		NAT-lncRNA_1783	AT4G26410	-0.228566		LincRNA_515	AT2G05120	0.340726
	AT1G24340	AT1G24350	-0.0130587		AT4G21710	AT4G21720	0.506489		AT5G37020	AT5G37030	0.952014		NAT-lncRNA_2315	AT3G49820	-0.362692		NAT-lncRNA_423	AT2G45380	0.451004		NAT-lncRNA_1784	AT4G26410	-0.11027		LincRNA_516	AT2G05140	0.728904
	AT1G24350	AT1G24340	-0.0130587		AT1G13320	AT1G13330	0.283931		AT1G69350	AT1G69360	-0.328995		NAT-lncRNA_2319	AT3G50460	-0.122954		NAT-lncRNA_425	AT2G45470	-0.129992		NAT-lncRNA_1785	AT4G26520	0.311602		LincRNA_517	AT2G05420	-0.268615
	AT1G24350	AT1G24360	0.0482135		AT2G01110	AT2G01120	-0.497124		AT5G48780	AT5G48790	-0.103565		NAT-lncRNA_2320	AT3G51325	0.308232		NAT-lncRNA_426	AT2G46505	0.0216949		NAT-lncRNA_1786	AT4G27490	-0.0481784		LincRNA_518	AT2G05580	0.778993
	AT1G24360	AT1G24350	0.0482135		AT5G05200	AT5G05210	-0.0471327		AT2G14850	AT2G14860	-0.361923		NAT-lncRNA_2321	AT3G51500	0.286365		NAT-lncRNA_427	AT2G46700	-0.264802		NAT-lncRNA_1788	AT4G27740	-0.016666		LincRNA_526	AT2G05950	0.200818
	AT1G24470	AT1G24480	0.556113		AT4G17720	AT4G17730	-0.221853		AT4G02070	AT4G02075	0.0927621		NAT-lncRNA_2322	AT3G51710	0.314738		NAT-lncRNA_428	AT2G47650	0.104447		NAT-lncRNA_1789	AT4G31400	0.251262		LincRNA_527	AT2G05950	-0.105988
	AT1G24480	AT1G24470	0.556113		AT3G63410	AT3G63420	-0.235556		AT5G11140	AT5G11150	-0.299112		NAT-lncRNA_2323	AT3G52430	0.611914		NAT-lncRNA_429	AT2G48030	-0.065847		NAT-lncRNA_1790	AT4G31400	0.597061		LincRNA_528	AT2G05950	0.887809
	AT1G24600	AT1G24610	0.308448		AT3G06150	AT3G06160	0.269948		AT5G21020	AT5G21030	-0.0384551		NAT-lncRNA_2324	AT3G52470	-0.0530948		NAT-lncRNA_433	AT2G01900	-0.166259		NAT-lncRNA_1791	AT4G31400	-0.00445388		LincRNA_529	AT2G05950	0.762673
	AT1G24610	AT1G24600	0.308448		AT1G75340	AT1G75350	-0.429319		AT5G54830	AT5G54840	-0.219047		NAT-lncRNA_2325	AT3G53950	0.322954		NAT-lncRNA_438	AT2G04430	-0.0462052		NAT-lncRNA_1792	AT4G32010	-0.259829		LincRNA_530	AT2G05950	0.847498
	AT1G24735	AT1G24764	-0.48938		AT1G26170	AT1G26180	0.334484		AT5G35980	AT5G35995	-0.418697		NAT-lncRNA_2327	AT3G57690	0.120648		NAT-lncRNA_441	AT2G05030	-0.218043		NAT-lncRNA_1793	AT4G34250	0.200639		LincRNA_531	AT2G05950	0.906208
	AT1G24764	AT1G24735	-0.48938		AT5G08490	AT5G08500	-0.0607493		AT1G06830	AT1G06840	-0.0456838		NAT-lncRNA_2328	AT3G58865	0.228542		NAT-lncRNA_445	AT2G06990	-0.20916		NAT-lncRNA_1794	AT4G34400	0.255496		LincRNA_536	AT2G06985	0.989071
	AT1G25211	AT1G25220	-0.342935		AT3G52220	AT3G52230	0.580001		AT3G19310	AT3G19320	-0.320137		NAT-lncRNA_2329	AT3G61630	0.72834		NAT-lncRNA_446	AT2G07701	0.134672		NAT-lncRNA_1795	AT4G35290	0.0271227		LincRNA_537	AT2G07100	0.750744
	AT1G25220	AT1G25211	-0.342935		AT1G61780	AT1G61790	-0.186187		AT3G48160	AT3G48170	-0.214372		NAT-lncRNA_2330	AT3G61900	0.480955		NAT-lncRNA_447	AT2G09990	0.358069		NAT-lncRNA_1796	AT4G36100	0.352261		LincRNA_538	AT2G07100	-0.242736
	AT1G25320	AT1G25330	0.351179		AT3G07560	AT3G07565	0.0777164		AT4G31740	AT4G31750	0.755546		NAT-lncRNA_2331	AT3G62050	0.427518		NAT-lncRNA_451	AT2G11880	-0.0356725		NAT-lncRNA_1797	AT4G36105	-0.190445		LincRNA_540	AT2G07779	0.125254
	AT1G25330	AT1G25320	0.351179		AT3G45820	AT3G45830	-0.0902604		AT5G60320	AT5G60330	0.257158		NAT-lncRNA_2334	AT3G63200	-0.479363		NAT-lncRNA_453	AT2G13970	0.0743208		NAT-lncRNA_1798	AT4G37430	0.000533008		LincRNA_545	AT2G10530	-0.146715
	AT1G25520	AT1G25530	0.0376865		AT1G21700	AT1G21710	-0.253577		AT3G46430	AT3G46440	-0.0422146		NAT-lncRNA_2335	AT4G00232	1		NAT-lncRNA_454	AT2G14530	0.233947		NAT-lncRNA_1799	AT4G38215	0.271175		LincRNA_547	AT2G10735	-0.221671
	AT1G25530	AT1G25520	0.0376865		AT5G19660	AT5G19670	-0.0700288		AT2G13680	AT2G13690	0.245654		NAT-lncRNA_2337	AT4G01985	-0.229177		NAT-lncRNA_456	AT2G14890	-0.152685		NAT-lncRNA_1800	AT4G39050	0.848486		LincRNA_555	AT2G10970	0.9962
	AT1G26090	AT1G26100	-0.306904		AT4G39150	AT4G39160	0.164115		AT2G04740	AT2G04750	-0.0969986		NAT-lncRNA_2341	AT4G03820	-0.172938		NAT-lncRNA_458	AT2G15580	0.0243676		NAT-lncRNA_1801	AT4G39940	-0.0531002		LincRNA_557	AT2G11345	0.845451
	AT1G26100	AT1G26090	-0.306904		AT1G26900	AT1G26910	0.223625		AT1G77460	AT1G77470	0.340025		NAT-lncRNA_2342	AT4G07830	0.385102		NAT-lncRNA_459	AT2G15580	0.258317		NAT-lncRNA_1802	AT5G02220	-0.0452027		LincRNA_558	AT2G11851	0.219279
	AT1G26290	AT1G26300	0.132115		AT3G19630	AT3G19640	0.0970234		AT2G37070	AT2G37080	0.591442		NAT-lncRNA_2343	AT4G08850	-0.112417		NAT-lncRNA_460	AT2G15830	-0.193233		NAT-lncRNA_1804	AT5G03700	-0.233096		LincRNA_565	AT2G13820	0.0860294
	AT1G26300	AT1G26290	0.132115		AT4G12590	AT4G12600	0.0460626		AT1G64500	AT1G64510	-0.0565235		NAT-lncRNA_2344	AT4G08850	-0.241633		NAT-lncRNA_462	AT2G16586	-0.431181		NAT-lncRNA_1805	AT5G03850	0.133755		LincRNA_566	AT2G14070	-0.0453964
	AT1G26500	AT1G26510	-0.0779395		AT3G15420	AT3G15430	0.45062		AT1G24575	AT1G24580	0.256329		NAT-lncRNA_2345	AT4G08991	0.165356		NAT-lncRNA_463	AT2G17705	0.0934783		NAT-lncRNA_1806	AT5G04480	0.403665		LincRNA_569	AT2G14520	0.513464
	AT1G26510	AT1G26500	-0.0779395		AT1G22620	AT1G22630	0.226665		AT3G30380	AT3G30390	0.0136184		NAT-lncRNA_2346	AT4G09875	0.845867		NAT-lncRNA_464	AT2G18030	-0.0102779		NAT-lncRNA_1808	AT5G06450	0.182555		LincRNA_571	AT2G14560	0.964221
	AT1G26520	AT1G26530	0.409541		AT4G37409	AT4G37420	0.203773		AT5G35375	AT5G35380	-0.15948		NAT-lncRNA_2349	AT4G11140	-0.266764		NAT-lncRNA_465	AT2G18530	0.146747		NAT-lncRNA_1809	AT5G07180	0.576564		LincRNA_572	AT2G14560	-0.153847
	AT1G26530	AT1G26520	0.409541		AT3G26410	AT3G26430	0.415956		AT5G46730	AT5G46740	-0.0392743		NAT-lncRNA_2350	AT4G11550	-0.108502		NAT-lncRNA_466	AT2G18570	-0.0949999		NAT-lncRNA_1810	AT5G07225	1		LincRNA_573	AT2G14560	0.992885
	AT1G26750	AT1G26760	0.0142257		AT2G42770	AT2G42780	-0.339952		AT3G44590	AT3G44600	-0.0986453		NAT-lncRNA_2351	AT4G12410	0.102098		NAT-lncRNA_467	AT2G18890	0.0522146		NAT-lncRNA_1811	AT5G08130	-0.388885		LincRNA_574	AT2G14560	0.973562
	AT1G26760	AT1G26750	0.0142257		AT3G18810	AT3G18820	-0.298273		AT1G78260	AT1G78270	-0.0757479		NAT-lncRNA_2352	AT4G12450	-0.0660055		NAT-lncRNA_470	AT2G22055	0.987159		NAT-lncRNA_1816	AT5G13680	0.529371		LincRNA_577	AT2G15070	0.603011
	AT1G27060	AT1G27070	0.747425		AT2G38340	AT2G38350	0.0797225		AT3G61110	AT3G61111	0.386248		NAT-lncRNA_2353	AT4G13000	0.804191		NAT-lncRNA_474	AT2G23148	0.794265		NAT-lncRNA_1817	AT5G13900	-0.0861703		LincRNA_578	AT2G15100	-0.156679
	AT1G27070	AT1G27060	0.747425		AT2G39782	AT2G39790	0.462206		AT3G48980	AT3G48990	-0.640192		NAT-lncRNA_2354	AT4G13950	0.183031		NAT-lncRNA_475	AT2G23690	0.715323		NAT-lncRNA_1819	AT5G15350	-0.217231		LincRNA_579	AT2G15100	0.596337
	AT1G27300	AT1G27310	0.0962293		AT3G63120	AT3G63130	-0.469003		AT1G16250	AT1G16260	0.693999		NAT-lncRNA_2355	AT4G14080	-0.0738703		NAT-lncRNA_476	AT2G24280	0.53841		NAT-lncRNA_1820	AT5G17430	0.473313		LincRNA_582	AT2G15430	0.152036
	AT1G27310	AT1G27300	0.0962293		AT1G04630	AT1G04635	0.535528		AT2G01735	AT2G01740	-0.755535		NAT-lncRNA_2356	AT4G14165	0.0749246		NAT-lncRNA_479	AT2G25470	0.420819		NAT-lncRNA_1822	AT5G18270	0.437641		LincRNA_583	AT2G15440	-0.210903
	AT1G27595	AT1G27600	-0.0894258		AT5G35480	AT5G35490	0.919775		AT5G42965	AT5G42970	-0.0881247		NAT-lncRNA_2357	AT4G14165	-0.111532		NAT-lncRNA_480	AT2G25625	0.573033		NAT-lncRNA_1824	AT5G19110	-0.201562		LincRNA_585	AT2G16220	0.999908
	AT1G27600	AT1G27595	-0.0894258		AT4G30300	AT4G30310	0.118842		AT1G51490	AT1G51500	-0.374825		NAT-lncRNA_2358	AT4G14910	0.0954882		NAT-lncRNA_482	AT2G26510	-0.0884156		NAT-lncRNA_1826	AT5G24750	0.0625599		LincRNA_587	AT2G16290	-0.0816066
	AT1G27640	AT1G27650	-0.232458		AT3G02450	AT3G02460	-0.216702		AT3G19650	AT3G19660	-0.346359		NAT-lncRNA_2359	AT4G15765	0.873632		NAT-lncRNA_483	AT2G26710	0.0989583		NAT-lncRNA_1828	AT5G28773	0.6012		LincRNA_589	AT2G17460	0.740438
	AT1G27650	AT1G27640	-0.232458		AT2G17020	AT2G17030	0.682875		AT1G06100	AT1G06110	0.238709		NAT-lncRNA_2361	AT4G16610	-0.137378		NAT-lncRNA_484	AT2G26760	-0.039514		NAT-lncRNA_1833	AT5G35570	0.0862667		LincRNA_594	AT2G18390	0.350109
	AT1G27710	AT1G27720	0.0680084		AT2G41945	AT2G41950	-0.266047		AT2G25530	AT2G25540	-0.110618		NAT-lncRNA_2362	AT4G17480	-0.165051		NAT-lncRNA_488	AT2G27810	0.378788		NAT-lncRNA_1836	AT5G38500	0.387427		LincRNA_595	AT2G18480	-0.0142246
	AT1G27720	AT1G27710	0.0680084		AT1G48550	AT1G48560	-0.135368		AT2G34870	AT2G34880	0.922192		NAT-lncRNA_2365	AT4G18670	0.405669		NAT-lncRNA_489	AT2G27820	0.114064		NAT-lncRNA_1838	AT5G43260	0.214205		LincRNA_596	AT2G18480	0.275742
	AT1G28100	AT1G28110	0.0878645		AT4G02210	AT4G02220	0.435079		AT3G54690	AT3G54700	0.180019		NAT-lncRNA_2367	AT4G21920	0.834859		NAT-lncRNA_490	AT2G28350	-0.106792		NAT-lncRNA_1840	AT5G45460	-0.0739609		LincRNA_597	AT2G18480	0.014918
	AT1G28110	AT1G28100	0.0878645		AT5G01970	AT5G01980	-0.00383263		AT2G31820	AT2G31830	-0.0701579		NAT-lncRNA_2368	AT4G22550	0.400675		NAT-lncRNA_491	AT2G28590	0.579796		NAT-lncRNA_1842	AT5G47100	-0.0715936		LincRNA_598	AT2G18480	0.027591
	AT1G28380	AT1G28390	-0.513672		AT4G22920	AT4G22930	-0.0315771		AT4G17560	AT4G17565	-0.171143		NAT-lncRNA_2369	AT4G22980	0.84982		NAT-lncRNA_494	AT2G29350	0.112461		NAT-lncRNA_1843	AT5G47620	0.0823746		LincRNA_599	AT2G18480	0.229052
	AT1G28390	AT1G28380	-0.513672		AT3G04180	AT3G04181	-0.148551		AT4G39675	AT4G39680	0.0507499		NAT-lncRNA_2370	AT4G24910	-0.00888129		NAT-lncRNA_496	AT2G30550	-0.0428033		NAT-lncRNA_1849	AT5G53880	0.912577		LincRNA_600	AT2G18480	0.0820258
	AT1G29040	AT1G29050	0.0532006		AT4G14510	AT4G14520	0.435005		AT5G26940	AT5G26950	-0.135658		NAT-lncRNA_2371	AT4G25270	-0.147313		NAT-lncRNA_497	AT2G30730	-0.0665397		NAT-lncRNA_1851	AT5G54730	0.23274		LincRNA_601	AT2G18480	0.19606
	AT1G29050	AT1G29040	0.0532006		AT1G65020	AT1G65030	-0.299731		AT4G12617	AT4G12620	0.323078		NAT-lncRNA_2373	AT4G25380	0.198382		NAT-lncRNA_498	AT2G31960	-0.18842		NAT-lncRNA_1855	AT5G59550	-0.180549		LincRNA_602	AT2G18880	-0.103563
	AT1G29200	AT1G29220	-0.284036		AT1G07360	AT1G07370	0.191871		AT5G02310	AT5G02320	0.629401		NAT-lncRNA_2374	AT4G26320	-0.0572934		NAT-lncRNA_499	AT2G32270	0.161391		NAT-lncRNA_1856	AT5G60460	-0.0117771		LincRNA_604	AT2G19500	0.155526
	AT1G29220	AT1G29200	-0.284036		AT4G04790	AT4G04800	-0.432944		AT2G28320	AT2G28330	-0.523553		NAT-lncRNA_2376	AT4G26830	0.43903		NAT-lncRNA_500	AT2G32760	-0.203144		NAT-lncRNA_1857	AT5G62440	0.123506		LincRNA_605	AT2G19500	0.187553
	AT1G29320	AT1G29330	-0.252458		AT2G07825	AT2G07827	-0.236154		AT1G16790	AT1G16800	-0.35173		NAT-lncRNA_2378	AT4G28100	0.535019		NAT-lncRNA_501	AT2G33775	-0.00844015		NAT-lncRNA_1859	AT5G63630	0.382179		LincRNA_606	AT2G19806	0.696427
	AT1G29330	AT1G29320	-0.252458		AT2G37240	AT2G37250	0.0926728		AT4G09130	AT4G09140	0.0444523		NAT-lncRNA_2380	AT4G28330	0.622013		NAT-lncRNA_502	AT2G34330	-0.35876		NAT-lncRNA_1860	AT5G63630	-0.0413223		LincRNA_607	AT2G20080	0.209933
	AT1G29418	AT1G29420	0.925438		AT4G19985	AT4G19990	-0.376147		AT4G25680	AT4G25692	0.615956		NAT-lncRNA_2381	AT4G30250	-0.0345696		NAT-lncRNA_503	AT2G36420	-0.0944054		NAT-lncRNA_1861	AT5G64770	0.416094		LincRNA_609	AT2G20610	-0.238146
	AT1G29420	AT1G29418	0.925438		AT1G20340	AT1G20350	-0.274143		AT3G09670	AT3G09680	0.13266		NAT-lncRNA_2382	AT4G31875	0.238482		NAT-lncRNA_504	AT2G36540	-0.0818695		NAT-lncRNA_1862	AT5G65240	0.545254		LincRNA_611	AT2G21210	0.732305
	AT1G29670	AT1G29680	-0.246111		AT3G61800	AT3G61810	0.198565		AT5G38530	AT5G38540	-0.0886313		NAT-lncRNA_2383	AT4G38300	0.375682		NAT-lncRNA_505	AT2G36830	0.146536		NAT-lncRNA_1863	AT5G65810	-0.320007		LincRNA_612	AT2G21510	0.239179
	AT1G29680	AT1G29670	-0.246111		AT3G09925	AT3G09930	-0.542668		AT2G32770	AT2G32780	0.975274		NAT-lncRNA_2384	AT4G38700	0.405393		NAT-lncRNA_506	AT2G36950	-0.182664		NAT-lncRNA_1864	AT5G67420	0.849797		LincRNA_613	AT2G21510	0.00931399
	AT1G29800	AT1G29810	0.226777		AT1G56440	AT1G56450	-0.49084		AT5G56170	AT5G56180	-0.265271		NAT-lncRNA_2386	AT4G39600	0.476373		NAT-lncRNA_507	AT2G36970	-0.130059		NAT-lncRNA_1866	AT5G02580	0.0227076		LincRNA_617	AT2G22805	0.656706
	AT1G29810	AT1G29800	0.226777		AT2G44630	AT2G44640	0.0404804		AT5G27510	AT5G27520	-0.273242		NAT-lncRNA_2387	AT4G39610	0.994367		NAT-lncRNA_508	AT2G37650	0.663666		NAT-lncRNA_1868	AT5G05130	0.247184		LincRNA_618	AT2G23230	1
	AT1G29830	AT1G29840	0.55763		AT4G17040	AT4G17050	0.689162		AT1G51780	AT1G51790	-0.0846199		NAT-lncRNA_2388	AT4G39720	0.224355		NAT-lncRNA_511	AT2G38310	-0.0468757		NAT-lncRNA_1870	AT5G07860	-0.115804		LincRNA_620	AT2G23290	0.0932535
	AT1G29840	AT1G29830	0.55763		AT4G35530	AT4G35540	-0.595697		AT1G22660	AT1G22670	-0.0607007		NAT-lncRNA_2389	AT4G00750	0.504193		NAT-lncRNA_512	AT2G39010	0.36884		NAT-lncRNA_1873	AT5G08330	-0.381739		LincRNA_621	AT2G23290	-0.158464
	AT1G30010	AT1G30020	0.19344		AT5G61820	AT5G61830	0.408706		AT2G22640	AT2G22650	-0.210873		NAT-lncRNA_2393	AT4G03823	0.317904		NAT-lncRNA_514	AT2G41100	-0.2004		NAT-lncRNA_1874	AT5G08420	-0.48691		LincRNA_622	AT2G23450	-0.320587
	AT1G30020	AT1G30010	0.19344		AT3G18380	AT3G18390	-0.574705		AT5G45160	AT5G45170	-0.227864		NAT-lncRNA_2394	AT4G03965	0.682075		NAT-lncRNA_515	AT2G41312	0.0650069		NAT-lncRNA_1875	AT5G11090	0.338846		LincRNA_624	AT2G24330	0.479578
	AT1G30473	AT1G30475	0.542215		AT3G47560	AT3G47570	0.70862		AT5G02010	AT5G02020	-0.0818834		NAT-lncRNA_2396	AT4G05018	0.824869		NAT-lncRNA_516	AT2G41660	0.497951		NAT-lncRNA_1876	AT5G11740	0.0781991		LincRNA_626	AT2G25240	-0.0454441
	AT1G30475	AT1G30473	0.542215		AT2G27750	AT2G27760	-0.106899		AT4G31805	AT4G31810	0.750727		NAT-lncRNA_2397	AT4G07825	0.30299		NAT-lncRNA_518	AT2G42200	0.572432		NAT-lncRNA_1877	AT5G11890	-0.445699		LincRNA_628	AT2G25700	-0.150757
	AT1G30475	AT1G30480	0.375592		AT4G27090	AT4G27100	-0.373912		AT3G56960	AT3G56970	-0.223807		NAT-lncRNA_2398	AT4G10270	-0.0283786		NAT-lncRNA_519	AT2G42300	0.0795155		NAT-lncRNA_1878	AT5G13210	-0.413277		LincRNA_629	AT2G25910	-0.360339
	AT1G30480	AT1G30475	0.375592		AT1G07820	AT1G07830	0.406806		AT5G12220	AT5G12230	-0.141854		NAT-lncRNA_2400	AT4G11780	0.085455		NAT-lncRNA_521	AT2G42320	0.0194837		NAT-lncRNA_1879	AT5G13310	-0.174248		LincRNA_633	AT2G27080	0.89088
	AT1G30800	AT1G30810	-0.0755403		AT4G03115	AT4G03120	-0.0589894		AT5G15290	AT5G15300	0.460202		NAT-lncRNA_2401	AT4G12270	0.427086		NAT-lncRNA_522	AT2G43010	0.22969		NAT-lncRNA_1881	AT5G17440	0.261705		LincRNA_634	AT2G27310	0.479429
	AT1G30810	AT1G30800	-0.0755403		AT1G02140	AT1G02145	0.137441		AT3G48860	AT3G48870	-0.468067		NAT-lncRNA_2402	AT4G13660	0.604245		NAT-lncRNA_524	AT2G45120	-0.204063		NAT-lncRNA_1882	AT5G17560	-0.395551		LincRNA_635	AT2G27535	0.0433142
	AT1G31190	AT1G31200	0.773557		AT1G54860	AT1G54870	0.99808		AT5G14310	AT5G14320	-0.478513		NAT-lncRNA_2403	AT4G14860	0.205476		NAT-lncRNA_525	AT2G45130	-0.113474		NAT-lncRNA_1884	AT5G20190	0.571849		LincRNA_637	AT2G28070	0.373582
	AT1G31200	AT1G31190	0.773557		AT5G38720	AT5G38730	-0.0430325		AT5G66010	AT5G66020	0.0343354		NAT-lncRNA_2404	AT4G16600	0.113539		NAT-lncRNA_527	AT2G45590	0.157746		NAT-lncRNA_1886	AT5G20240	0.166282		LincRNA_638	AT2G28080	0.699642
	AT1G31220	AT1G31230	0.0650763		AT3G03560	AT3G03570	-0.372826		AT1G62380	AT1G62390	0.67862		NAT-lncRNA_2405	AT4G17245	0.76845		NAT-lncRNA_528	AT2G45960	0.278228		NAT-lncRNA_1889	AT5G25230	-0.324466		LincRNA_639	AT2G28290	-0.195802
	AT1G31230	AT1G31220	0.0650763		AT3G60286	AT3G60290	0.101312		AT5G21930	AT5G21940	0.653095		NAT-lncRNA_2406	AT4G18280	0.430761		NAT-lncRNA_529	AT2G46130	-0.231575		NAT-lncRNA_1890	AT5G25250	0.475678		LincRNA_641	AT2G28340	0.825185
	AT1G31480	AT1G31490	0.755533		AT1G71730	AT1G71740	0.392907		AT4G33420	AT4G33430	0.635678		NAT-lncRNA_2407	AT4G18350	-0.121136		NAT-lncRNA_530	AT2G46150	-0.0171066		NAT-lncRNA_1891	AT5G25754	-0.486885		LincRNA_644	AT2G28890	-0.391525
	AT1G31490	AT1G31480	0.755533		AT3G13280	AT3G13290	-0.0722959		AT5G05910	AT5G05920	-0.240676		NAT-lncRNA_2408	AT4G18680	0.10682		NAT-lncRNA_531	AT2G46160	0.070116		NAT-lncRNA_1892	AT5G25754	-0.10159		LincRNA_649	AT2G30520	-0.166244
	AT1G31780	AT1G31790	-0.514884		AT5G14150	AT5G14160	-0.427281		AT3G60450	AT3G60460	-0.0927336		NAT-lncRNA_2409	AT4G18830	0.340884		NAT-lncRNA_534	AT2G46710	0.557763		NAT-lncRNA_1893	AT5G25754	-0.471159		LincRNA_650	AT2G31082	-0.133388
	AT1G31790	AT1G31780	-0.514884		AT2G01060	AT2G01070	0.199547		AT4G25120	AT4G25130	-0.374357		NAT-lncRNA_2410	AT4G19170	-0.250258		NAT-lncRNA_536	AT2G46800	0.316886		NAT-lncRNA_1894	AT5G25754	0.649609		LincRNA_651	AT2G31750	0.132854
	AT1G31800	AT1G31810	-0.377896		AT4G02425	AT4G02430	-0.369485		AT2G35520	AT2G35530	0.266126		NAT-lncRNA_2411	AT4G21740	0.541672		NAT-lncRNA_537	AT2G47350	-0.0799771		NAT-lncRNA_1896	AT5G26805	0.999895		LincRNA_653	AT2G33509	-0.0769231
	AT1G31810	AT1G31800	-0.377896		AT5G27640	AT5G27650	0.226473		AT1G30110	AT1G30120	-0.346231		NAT-lncRNA_2412	AT4G22160	0.333532		NAT-lncRNA_538	AT2G47400	-0.437239		NAT-lncRNA_1897	AT5G26990	-0.355841		LincRNA_655	AT2G34900	-0.331303
	AT1G32460	AT1G32470	0.0235133		AT3G09660	AT3G09670	0.415327		AT3G09600	AT3G09620	-0.0314495		NAT-lncRNA_2413	AT4G22230	-0.185905		NAT-lncRNA_540	AT2G47960	-0.27333		NAT-lncRNA_1899	AT5G27600	-0.19811		LincRNA_663	AT2G38100	0.380208
	AT1G32470	AT1G32460	0.0235133		AT3G49170	AT3G49180	0.195522		AT5G57800	AT5G57810	0.383944		NAT-lncRNA_2414	AT4G22270	-0.0657036		NAT-lncRNA_542	AT3G01120	0.0126352		NAT-lncRNA_1900	AT5G27990	0.0283563		LincRNA_664	AT2G38270	0.0325591
	AT1G32600	AT1G32610	0.815288		AT3G26616	AT3G26618	-0.280845		AT5G43570	AT5G43580	0.901753		NAT-lncRNA_2415	AT4G23550	-0.0305518		NAT-lncRNA_544	AT3G01930	0.465254		NAT-lncRNA_1903	AT5G39960	-0.130067		LincRNA_666	AT2G39140	0.221116
	AT1G32610	AT1G32600	0.815288		AT5G10700	AT5G10710	-0.539129		AT1G26680	AT1G26690	0.314841		NAT-lncRNA_2416	AT4G24040	-0.037739		NAT-lncRNA_545	AT3G02140	0.74751		NAT-lncRNA_1905	AT5G41710	0.838311		LincRNA_667	AT2G39360	0.0702046
	AT1G32740	AT1G32750	-0.401083		AT1G08490	AT1G08500	0.366108		AT3G47833	AT3G47836	0.864265		NAT-lncRNA_2417	AT4G24210	0.837092		NAT-lncRNA_548	AT3G03720	0.584252		NAT-lncRNA_1906	AT5G42230	0.843223		LincRNA_668	AT2G39705	0.151957
	AT1G32750	AT1G32740	-0.401083		AT1G12830	AT1G12840	-0.243182		AT2G03810	AT2G03820	-0.169201		NAT-lncRNA_2418	AT4G25835	0.759427		NAT-lncRNA_549	AT3G03820	0.00918928		NAT-lncRNA_1907	AT5G43620	-0.0981244		LincRNA_669	AT2G40230	0.273143
	AT1G32870	AT1G32880	0.546263		AT1G32980	AT1G32990	-0.431096		AT1G58210	AT1G58220	0.395469		NAT-lncRNA_2419	AT4G28085	0.946219		NAT-lncRNA_551	AT3G05350	-0.71787		NAT-lncRNA_1908	AT5G44060	-0.253133		LincRNA_670	AT2G40260	0.0369754
	AT1G32880	AT1G32870	0.546263		AT4G33400	AT4G33410	0.518339		AT3G27520	AT3G27530	0.213006		NAT-lncRNA_2422	AT4G28940	-0.406483		NAT-lncRNA_554	AT3G06960	-0.164049		NAT-lncRNA_1909	AT5G45095	-0.00291492		LincRNA_673	AT2G40620	-0.30998
	AT1G33020	AT1G33030	-0.279908		AT4G01930	AT4G01935	-0.535568		AT4G29350	AT4G29360	-0.21896		NAT-lncRNA_2423	AT4G29770	-0.045284		NAT-lncRNA_555	AT3G07130	0.0791927		NAT-lncRNA_1910	AT5G45370	0.266623		LincRNA_677	AT2G40745	-0.0769231
	AT1G33030	AT1G33020	-0.279908		AT1G75860	AT1G75870	0.218417		AT1G16270	AT1G16280	0.222744		NAT-lncRNA_2424	AT4G30630	0.15151		NAT-lncRNA_556	AT3G07470	0.315498		NAT-lncRNA_1911	AT5G46630	-0.200696		LincRNA_678	AT2G40830	0.0678918
	AT1G33040	AT1G33050	-0.411327		AT1G78760	AT1G78770	0.411967		AT1G34260	AT1G34270	0.123606		NAT-lncRNA_2426	AT4G33560	0.323072		NAT-lncRNA_558	AT3G07710	0.838516		NAT-lncRNA_1914	AT5G47390	-0.401122		LincRNA_680	AT2G41170	-0.0132811
	AT1G33050	AT1G33040	-0.411327		AT1G69730	AT1G69740	-0.463885		AT3G10190	AT3G10195	0.524066		NAT-lncRNA_2427	AT4G37235	0.507872		NAT-lncRNA_559	AT3G08530	0.37903		NAT-lncRNA_1915	AT5G47990	0.239803		LincRNA_681	AT2G42620	0.272493
	AT1G33265	AT1G33270	0.627418		AT4G26400	AT4G26410	-0.567339		AT4G12110	AT4G12120	-0.630124		NAT-lncRNA_2430	AT5G01360	-0.0497287		NAT-lncRNA_560	AT3G08840	-0.176314		NAT-lncRNA_1916	AT5G48335	-0.187488		LincRNA_682	AT2G42620	-0.225605
	AT1G33270	AT1G33265	0.627418		AT5G06905	AT5G06910	0.512447		AT2G25605	AT2G25610	0.167598		NAT-lncRNA_2431	AT5G01790	0.870823		NAT-lncRNA_561	AT3G09270	0.292077		NAT-lncRNA_1918	AT5G51460	0.139954		LincRNA_683	AT2G42620	-0.195758
	AT1G33680	AT1G33700	0.286099		AT2G20480	AT2G20490	0.515003		AT1G52660	AT1G52670	0.141213		NAT-lncRNA_2432	AT5G02070	0.342871		NAT-lncRNA_562	AT3G09390	0.0296044		NAT-lncRNA_1919	AT5G53450	-0.422402		LincRNA_685	AT2G43490	0.0111655
	AT1G33700	AT1G33680	0.286099		AT3G50420	AT3G50430	0.514935		AT1G11200	AT1G11210	0.0677721		NAT-lncRNA_2433	AT5G03550	0.78543		NAT-lncRNA_563	AT3G09580	0.379544		NAT-lncRNA_1920	AT5G54820	-0.0356004		LincRNA_686	AT2G43620	0.294803
	AT1G33990	AT1G34000	0.398613		AT1G32210	AT1G32220	-0.0237706		AT4G18830	AT4G18840	0.230063		NAT-lncRNA_2434	AT5G04520	-0.388256		NAT-lncRNA_565	AT3G10030	-0.230618		NAT-lncRNA_1922	AT5G57660	0.806883		LincRNA_688	AT2G44120	-0.16974
	AT1G34000	AT1G33990	0.398613		AT2G34450	AT2G34460	0.821815		AT5G09220	AT5G09225	-0.437239		NAT-lncRNA_2435	AT5G06790	0.65679		NAT-lncRNA_566	AT3G11010	0.00685786		NAT-lncRNA_1923	AT5G59420	0.132339		LincRNA_690	AT2G45900	-0.0416296
	AT1G34210	AT1G34220	-0.626688		AT2G19670	AT2G19680	0.106035		AT1G72100	AT1G72110	0.388528		NAT-lncRNA_2436	AT5G09540	0.0525505		NAT-lncRNA_568	AT3G11580	0.0327794		NAT-lncRNA_1924	AT5G59440	-0.0748981		LincRNA_691	AT2G46680	0.147775
	AT1G34220	AT1G34210	-0.626688		AT1G47790	AT1G47800	1		AT3G49850	AT3G49860	-0.141401		NAT-lncRNA_2437	AT5G09750	0.0971232		NAT-lncRNA_575	AT3G13965	0.373559		NAT-lncRNA_1925	AT5G60850	0.700095		LincRNA_692	AT2G46690	-0.399593
	AT1G34370	AT1G34380	-0.0732178		AT5G11330	AT5G11340	-0.646844		AT5G45570	AT5G45573	-0.182968		NAT-lncRNA_2439	AT5G13880	0.49668		NAT-lncRNA_576	AT3G14067	-0.244228		NAT-lncRNA_1927	AT5G62420	0.286677		LincRNA_697	AT2G01580	0.0877319
	AT1G34380	AT1G34370	-0.0732178		AT5G24440	AT5G24450	-0.334407		AT5G37478	AT5G37480	-0.582388		NAT-lncRNA_2441	AT5G14380	0.0171652		NAT-lncRNA_577	AT3G14070	-0.196612		NAT-lncRNA_1928	AT5G63085	0.889074		LincRNA_698	AT2G01810	0.314951
	AT1G34630	AT1G34640	0.472235		AT2G18400	AT2G18410	0.428009		AT4G14819	AT4G14820	-0.0798308		NAT-lncRNA_2442	AT5G16410	0.561564		NAT-lncRNA_578	AT3G14240	-0.154212		NAT-lncRNA_1929	AT5G63800	-0.00168936		LincRNA_700	AT2G01940	-0.0635502
	AT1G34640	AT1G34630	0.472235		AT4G33500	AT4G33510	0.71041		AT4G37090	AT4G37095	-0.282835		NAT-lncRNA_2443	AT5G17040	0.594614		NAT-lncRNA_579	AT3G14440	-0.274931		NAT-lncRNA_1930	AT5G63920	0.278016		LincRNA_705	AT2G04032	0.307879
	AT1G34770	AT1G34780	-0.353348		AT4G15010	AT4G15020	-0.656894		AT5G07870	AT5G07880	-0.295674		NAT-lncRNA_2444	AT5G17600	-0.141246		NAT-lncRNA_580	AT3G15120	-0.128485		NAT-lncRNA_1931	AT5G65170	-0.176863		LincRNA_706	AT2G04210	0.969148
	AT1G34780	AT1G34770	-0.353348		AT3G01200	AT3G01210	0.466132		AT5G36740	AT5G36770	0.486166		NAT-lncRNA_2446	AT5G19040	0.324379		NAT-lncRNA_581	AT3G15630	0.28655						LincRNA_707	AT2G04220	-0.0856196
	AT1G35620	AT1G35625	0.55123		AT1G54140	AT1G54150	0.233238		AT3G03828	AT3G03830	0.528039		NAT-lncRNA_2447	AT5G19100	0.544567		NAT-lncRNA_582	AT3G16910	-0.0050434						LincRNA_708	AT2G04540	0.217153
	AT1G35625	AT1G35620	0.55123		AT3G51490	AT3G51500	-0.171487		AT3G26380	AT3G26390	-0.0770511		NAT-lncRNA_2448	AT5G20110	0.326618		NAT-lncRNA_584	AT3G18035	0.75933						LincRNA_710	AT2G05030	-0.0953859
	AT1G36380	AT1G36390	0.218808		AT1G14300	AT1G14310	-0.333792		AT2G21600	AT2G21610	0.288719		NAT-lncRNA_2449	AT5G20635	0.313328		NAT-lncRNA_585	AT3G18710	0.769765						LincRNA_711	AT2G05030	-0.157887
	AT1G36390	AT1G36380	0.218808		AT4G22150	AT4G22160	0.0226823		AT5G13820	AT5G13825	0.0565427		NAT-lncRNA_2450	AT5G20790	-0.0447104		NAT-lncRNA_586	AT3G19260	0.0626031						LincRNA_712	AT2G05040	0.0108839
	AT1G43900	AT1G43910	0.2714		AT4G29880	AT4G29890	-0.319774		AT1G77320	AT1G77330	0.447517		NAT-lncRNA_2452	AT5G26960	0.714795		NAT-lncRNA_587	AT3G20300	0.592264						LincRNA_715	AT2G05380	-0.0576156
	AT1G43910	AT1G43900	0.2714		AT5G08040	AT5G08050	0.440295		AT3G48950	AT3G48960	0.476444		NAT-lncRNA_2454	AT5G28920	-0.420686		NAT-lncRNA_589	AT3G22750	0.411606						LincRNA_717	AT2G05410	-0.2582
	AT1G44160	AT1G44170	0.190176		AT3G57560	AT3G57570	-0.594269		AT5G19440	AT5G19450	-0.196411		NAT-lncRNA_2455	AT5G34820	-0.361804		NAT-lncRNA_590	AT3G23030	0.362565						LincRNA_719	AT2G05580	-0.0853568
	AT1G44170	AT1G44160	0.190176		AT3G16000	AT3G16010	0.539132		AT4G16270	AT4G16280	-0.380496		NAT-lncRNA_2456	AT5G35798	0.973777		NAT-lncRNA_591	AT3G23170	0.570153						LincRNA_723	AT2G05950	-0.20473
	AT1G44780	AT1G44790	-0.349025		AT3G57350	AT3G57360	0.256556		AT4G13968	AT4G13970	-0.319155		NAT-lncRNA_2457	AT5G35798	0.966083		NAT-lncRNA_592	AT3G23440	0.688864						LincRNA_734	AT2G10605	-0.0636492
	AT1G44790	AT1G44780	-0.349025		AT4G03620	AT4G03630	0.695301		AT4G03500	AT4G03505	0.401661		NAT-lncRNA_2458	AT5G37500	-0.00466566		NAT-lncRNA_593	AT3G24480	-0.347251						LincRNA_738	AT2G12390	-0.0769231
	AT1G44910	AT1G44920	0.220662		AT5G05670	AT5G05680	0.110764		AT4G11290	AT4G11300	0.0427759		NAT-lncRNA_2461	AT5G39532	1		NAT-lncRNA_594	AT3G24503	0.592079						LincRNA_740	AT2G13380	0.823939
	AT1G44920	AT1G44910	0.220662		AT2G34224	AT2G34230	0.293284		AT3G45320	AT3G45330	-0.217355		NAT-lncRNA_2463	AT5G40790	0.904916		NAT-lncRNA_595	AT3G25020	0.703873						LincRNA_742	AT2G14110	0.241941
	AT1G45163	AT1G45165	0.0389294		AT1G80670	AT1G80680	0.380207		AT2G20030	AT2G20050	-0.225677		NAT-lncRNA_2464	AT5G40800	0.876612		NAT-lncRNA_596	AT3G25717	0.615934						LincRNA_748	AT2G14510	-0.180547
	AT1G45165	AT1G45163	0.0389294		AT1G08350	AT1G08360	0.151452		AT3G13900	AT3G13910	-0.535938		NAT-lncRNA_2465	AT5G41430	0.157102		NAT-lncRNA_597	AT3G25905	0.601938						LincRNA_755	AT2G15000	0.0157948
	AT1G45231	AT1G45243	0.0388778		AT4G31170	AT4G31180	0.652188		AT4G40080	AT4G40090	0.438339		NAT-lncRNA_2467	AT5G42380	-0.186503		NAT-lncRNA_599	AT3G26460	-0.0420918						LincRNA_756	AT2G15090	-0.125011
	AT1G45243	AT1G45231	0.0388778		AT5G53340	AT5G53350	-0.0601792		AT1G08035	AT1G08040	0.565168		NAT-lncRNA_2468	AT5G42655	0.0204583		NAT-lncRNA_600	AT3G26510	-0.203265						LincRNA_758	AT2G15430	0.642656
	AT1G45474	AT1G45545	0.339088		AT2G02970	AT2G02980	-0.292529		AT2G42620	AT2G42640	-0.105795		NAT-lncRNA_2469	AT5G43190	-0.0113296		NAT-lncRNA_601	AT3G27060	0.0722066						LincRNA_760	AT2G15470	-0.113071
	AT1G45545	AT1G45474	0.339088		AT3G07580	AT3G07590	-0.357894		AT2G28370	AT2G28380	-0.134668		NAT-lncRNA_2471	AT5G45460	0.365192		NAT-lncRNA_604	AT3G29034	0.153728						LincRNA_761	AT2G15580	0.830869
	AT1G47230	AT1G47240	-0.314197		AT1G74050	AT1G74055	0.59565		AT3G58820	AT3G58830	0.25605		NAT-lncRNA_2472	AT5G48170	-0.326373		NAT-lncRNA_605	AT3G29170	-0.16817						LincRNA_762	AT2G15580	0.83366
	AT1G47240	AT1G47230	-0.314197		AT3G05240	AT3G05250	-0.0652185		AT3G46520	AT3G46530	0.0155821		NAT-lncRNA_2473	AT5G49310	-0.301568		NAT-lncRNA_606	AT3G29170	0.0693322						LincRNA_764	AT2G16280	-0.408005
	AT1G47330	AT1G47340	0.00953245		AT1G47497	AT1G47500	0.109798		AT4G38960	AT4G38970	0.671561		NAT-lncRNA_2477	AT5G51795	0.779926		NAT-lncRNA_607	AT3G29170	0.513406						LincRNA_767	AT2G16586	-0.35223
	AT1G47340	AT1G47330	0.00953245		AT4G21270	AT4G21280	0.109928		AT3G02180	AT3G02190	0.763584		NAT-lncRNA_2479	AT5G54850	0.206334		NAT-lncRNA_608	AT3G29575	0.333714						LincRNA_769	AT2G16700	-0.1265
	AT1G47410	AT1G47420	0.285059		AT1G09630	AT1G09640	0.674211		AT2G20208	AT2G20210	0.00782831		NAT-lncRNA_2480	AT5G54950	-0.131494		NAT-lncRNA_609	AT3G29680	-0.134022						LincRNA_771	AT2G16750	-0.113124
	AT1G47420	AT1G47410	0.285059		AT4G18372	AT4G18375	0.564127		AT1G71697	AT1G71710	-0.178324		NAT-lncRNA_2481	AT5G55490	0.926512		NAT-lncRNA_612	AT3G30300	0.0179361						LincRNA_773	AT2G17300	-0.445023
	AT1G47740	AT1G47750	-0.340362		AT4G16900	AT4G16915	0.50219		AT1G03770	AT1G03780	0.374369		NAT-lncRNA_2483	AT5G56230	0.601852		NAT-lncRNA_613	AT3G30300	-0.0999765						LincRNA_774	AT2G17460	-0.0769231
	AT1G47750	AT1G47740	-0.340362		AT2G21950	AT2G21960	-0.413103		AT5G27540	AT5G27550	0.449776		NAT-lncRNA_2485	AT5G58570	-0.217794		NAT-lncRNA_614	AT3G30300	0.198044						LincRNA_775	AT2G17490	-0.0538234
	AT1G48100	AT1G48110	0.159848		AT2G43270	AT2G43280	0.549198		AT4G31210	AT4G31230	-0.0574101		NAT-lncRNA_2486	AT5G59530	0.47744		NAT-lncRNA_615	AT3G30300	0.0231396						LincRNA_778	AT2G18380	-0.103861
	AT1G48110	AT1G48100	0.159848		AT3G46940	AT3G46950	0.523548		AT3G03510	AT3G03520	-0.0445033		NAT-lncRNA_2487	AT5G61600	0.868045		NAT-lncRNA_616	AT3G30300	0.738383						LincRNA_780	AT2G19100	0.991796
	AT1G48160	AT1G48170	0.136974		AT1G50890	AT1G50900	0.0985374		AT1G62020	AT1G62030	0.00855867		NAT-lncRNA_2488	AT5G62140	0.345649		NAT-lncRNA_617	AT3G30300	0.160534						LincRNA_781	AT2G19110	0.567319
	AT1G48170	AT1G48160	0.136974		AT1G06200	AT1G06210	0.863669		AT1G55510	AT1G55520	-0.402596		NAT-lncRNA_2489	AT5G62180	0.416591		NAT-lncRNA_618	AT3G30300	0.369377						LincRNA_782	AT2G19110	0.355036
	AT1G48195	AT1G48200	0.653168		AT2G22100	AT2G22120	0.591317		AT4G39540	AT4G39550	-0.734169		NAT-lncRNA_2490	AT5G63390	-0.146953		NAT-lncRNA_623	AT3G43430	-0.0652041						LincRNA_783	AT2G19170	0.837777
	AT1G48200	AT1G48195	0.653168		AT3G12870	AT3G12880	0.51021		AT1G09650	AT1G09660	0.612048		NAT-lncRNA_2492	AT5G65300	0.245918		NAT-lncRNA_625	AT3G44260	0.35265						LincRNA_785	AT2G20620	0.879267
	AT1G48300	AT1G48310	0.0423155		AT1G60640	AT1G60650	-0.000915787		AT3G05630	AT3G05640	0.210741		NAT-lncRNA_2493	AT5G65320	-0.364236		NAT-lncRNA_626	AT3G44400	-0.546216						LincRNA_786	AT2G20620	0.0362428
	AT1G48310	AT1G48300	0.0423155		AT1G23890	AT1G23900	-0.458213		AT4G20890	AT4G20900	0.30838		NAT-lncRNA_2494	AT5G65390	0.0373621		NAT-lncRNA_627	AT3G44400	-0.659028						LincRNA_788	AT2G21450	0.897767
	AT1G48440	AT1G48450	-0.383905		AT2G40770	AT2G40780	-0.62808		AT2G21810	AT2G21820	0.257935		NAT-lncRNA_2495	AT5G65830	-0.391853		NAT-lncRNA_630	AT3G46550	0.0795339						LincRNA_790	AT2G21640	-0.115779
	AT1G48450	AT1G48440	-0.383905		AT4G28470	AT4G28480	0.06743		AT2G29210	AT2G29220	0.273108		NAT-lncRNA_2496	AT5G67160	0.362855		NAT-lncRNA_631	AT3G46620	-0.0774509						LincRNA_791	AT2G21640	-0.141991
	AT1G48560	AT1G48570	-0.489163		AT5G53640	AT5G53650	-0.13009		AT5G02560	AT5G02570	0.269818		NAT-lncRNA_2497	AT5G67245	0.373693		NAT-lncRNA_632	AT3G46700	0.167858						LincRNA_792	AT2G21640	-0.00893002
	AT1G48570	AT1G48560	-0.489163		AT3G15390	AT3G15395	0.0577979		AT2G28930	AT2G28940	0.688344		NAT-lncRNA_2498	AT5G67460	0.854766		NAT-lncRNA_633	AT3G46700	0.10933						LincRNA_793	AT2G21640	-0.0990603
	AT1G48750	AT1G48760	0.912114		AT1G20060	AT1G20065	0.557926		AT1G08790	AT1G08800	-0.208386		NAT-lncRNA_2500	AT5G01840	-0.203705		NAT-lncRNA_634	AT3G47180	0.125277						LincRNA_794	AT2G21640	-0.064753
	AT1G48760	AT1G48750	0.912114		AT4G37110	AT4G37120	-0.0390123		AT4G26870	AT4G26880	-0.512391		NAT-lncRNA_2501	AT5G03090	-0.167078		NAT-lncRNA_635	AT3G47480	0.576221						LincRNA_795	AT2G21655	-0.145936
	AT1G48840	AT1G48850	0.26289		AT3G57290	AT3G57300	-0.264286		AT4G25515	AT4G25520	-0.0448161		NAT-lncRNA_2502	AT5G03130	0.861437		NAT-lncRNA_637	AT3G48050	0.102837						LincRNA_796	AT2G22180	-0.169737
	AT1G48850	AT1G48840	0.26289		AT3G56910	AT3G56920	-0.348108		AT5G40690	AT5G40700	-0.36019		NAT-lncRNA_2503	AT5G04390	0.439745		NAT-lncRNA_640	AT3G48185	0.249633						LincRNA_799	AT2G22330	-0.00743401
	AT1G48960	AT1G48970	0.587697		AT3G53570	AT3G53580	-0.204586		AT3G07880	AT3G07890	0.0175464		NAT-lncRNA_2504	AT5G05880	-0.00232004		NAT-lncRNA_641	AT3G48250	0.515622						LincRNA_806	AT2G23290	-0.111453
	AT1G48970	AT1G48960	0.587697		AT4G27020	AT4G27030	0.0775791		AT4G28440	AT4G28450	0.421265		NAT-lncRNA_2505	AT5G06010	-0.0769231		NAT-lncRNA_642	AT3G48520	0.210405						LincRNA_808	AT2G24120	-0.620173
	AT1G49350	AT1G49360	0.0206513		AT4G23930	AT4G23940	-0.501129		AT1G66900	AT1G66910	0.502981		NAT-lncRNA_2506	AT5G07150	0.763155		NAT-lncRNA_644	AT3G49551	0.0870345						LincRNA_810	AT2G24240	-0.0741632
	AT1G49360	AT1G49350	0.0206513		AT3G10210	AT3G10220	0.11789		AT1G55820	AT1G55830	-0.163775		NAT-lncRNA_2508	AT5G09610	0.744752		NAT-lncRNA_645	AT3G49790	0.760443						LincRNA_813	AT2G24570	0.224134
	AT1G49530	AT1G49540	0.177184		AT1G26480	AT1G26500	-0.289164		AT5G56570	AT5G56580	0.174108		NAT-lncRNA_2509	AT5G10340	0.316767		NAT-lncRNA_647	AT3G50820	0.453208						LincRNA_814	AT2G24570	0.585425
	AT1G49540	AT1G49530	0.177184		AT1G11510	AT1G11520	0.924343		AT1G74810	AT1G74820	-0.487259		NAT-lncRNA_2510	AT5G10570	0.176515		NAT-lncRNA_648	AT3G51560	0.824654						LincRNA_815	AT2G24570	0.475898
	AT1G49720	AT1G49730	-0.522684		AT1G07500	AT1G07510	0.112013		AT4G30040	AT4G30050	0.674044		NAT-lncRNA_2511	AT5G13210	0.338452		NAT-lncRNA_649	AT3G53380	-0.249971						LincRNA_816	AT2G24570	0.352611
	AT1G49730	AT1G49720	-0.522684		AT4G32378	AT4G32380	0.999979		AT3G23770	AT3G23780	0.418969		NAT-lncRNA_2512	AT5G14090	0.272732		NAT-lncRNA_650	AT3G53730	0.532131						LincRNA_817	AT2G24570	0.171965
	AT1G49960	AT1G49970	0.156963		AT5G66120	AT5G66130	-0.620243		AT1G71720	AT1G71730	-0.481429		NAT-lncRNA_2513	AT5G14090	-0.164519		NAT-lncRNA_651	AT3G54100	0.166844						LincRNA_818	AT2G24762	0.00687932
	AT1G49970	AT1G49960	0.156963		AT4G26720	AT4G26730	0.234608		AT5G40440	AT5G40450	-0.0802866		NAT-lncRNA_2514	AT5G16230	-0.0722635		NAT-lncRNA_653	AT3G54650	0.284273						LincRNA_819	AT2G24880	-0.210548
	AT1G49990	AT1G50000	0.0558347		AT4G14170	AT4G14180	0.268617		AT2G36550	AT2G36560	0.835221		NAT-lncRNA_2516	AT5G20220	-0.459294		NAT-lncRNA_654	AT3G55100	0.0321334						LincRNA_820	AT2G25025	0.95972
	AT1G50000	AT1G49990	0.0558347		AT5G65490	AT5G65495	-0.594293		AT5G18500	AT5G18510	0.304984		NAT-lncRNA_2517	AT5G20540	0.711177		NAT-lncRNA_656	AT3G55950	0.726523						LincRNA_821	AT2G25090	0.126376
	AT1G50010	AT1G50020	-0.528856		AT5G07950	AT5G07960	-0.389305		AT2G40580	AT2G40590	-0.157481		NAT-lncRNA_2518	AT5G23180	-0.107983		NAT-lncRNA_657	AT3G56050	0.00601283						LincRNA_823	AT2G25295	-0.11289
	AT1G50020	AT1G50010	-0.528856		AT4G03175	AT4G03180	0.0580042		AT3G23350	AT3G23360	-0.00785186		NAT-lncRNA_2519	AT5G23270	-0.190097		NAT-lncRNA_658	AT3G56480	-0.0993998						LincRNA_825	AT2G26692	-0.11988
	AT1G50270	AT1G50280	0.758255		AT5G07890	AT5G07900	-0.299684		AT3G10110	AT3G10113	0.114266		NAT-lncRNA_2520	AT5G24130	-0.0327223		NAT-lncRNA_659	AT3G56710	0.433573						LincRNA_826	AT2G26695	0.449869
	AT1G50280	AT1G50270	0.758255		AT4G26760	AT4G26770	0.388908		AT4G32330	AT4G32340	-0.496483		NAT-lncRNA_2521	AT5G24920	0.24626		NAT-lncRNA_660	AT3G56760	0.0325481						LincRNA_827	AT2G27050	-0.0186976
	AT1G50440	AT1G50450	0.575231		AT5G48030	AT5G48040	-0.0698112		AT2G44530	AT2G44540	0.121577		NAT-lncRNA_2522	AT5G25550	-0.0740637		NAT-lncRNA_661	AT3G57150	0.115374						LincRNA_832	AT2G30020	0.957949
	AT1G50450	AT1G50440	0.575231		AT5G19930	AT5G19940	-0.197943		AT5G22650	AT5G22660	-0.0563399		NAT-lncRNA_2523	AT5G26790	0.0707222		NAT-lncRNA_662	AT3G57420	-0.183138						LincRNA_833	AT2G30530	-0.184456
	AT1G50480	AT1G50490	-0.34071		AT5G38880	AT5G38890	-0.669743		AT2G27940	AT2G27950	-0.268391		NAT-lncRNA_2524	AT5G27037	-0.18234		NAT-lncRNA_663	AT3G57540	0.231813						LincRNA_834	AT2G32100	-0.273434
	AT1G50490	AT1G50480	-0.34071		AT5G65740	AT5G65750	0.247869		AT4G04610	AT4G04614	0.101296		NAT-lncRNA_2527	AT5G35760	0.435903		NAT-lncRNA_664	AT3G57780	0.210994						LincRNA_835	AT2G32275	0.493686
	AT1G50560	AT1G50570	-0.3762		AT3G28223	AT3G28230	0.325979		AT2G20540	AT2G20550	0.846184		NAT-lncRNA_2528	AT5G35920	0.579334		NAT-lncRNA_666	AT3G57930	-0.121187						LincRNA_839	AT2G36370	-0.315227
	AT1G50570	AT1G50560	-0.3762		AT5G10900	AT5G10910	0.336372		AT5G59750	AT5G59760	-0.162227		NAT-lncRNA_2529	AT5G35926	0.561541		NAT-lncRNA_667	AT3G58850	0.577467						LincRNA_842	AT2G38170	-0.0533339
	AT1G50700	AT1G50710	-0.203724		AT2G46230	AT2G46240	-0.300274		AT4G25930	AT4G25940	-0.15622		NAT-lncRNA_2530	AT5G36900	-0.0891496		NAT-lncRNA_668	AT3G59730	-0.0142988						LincRNA_843	AT2G39010	0.00245485
	AT1G50710	AT1G50700	-0.203724		AT1G29030	AT1G29040	-0.476669		AT5G56590	AT5G56600	-0.298591		NAT-lncRNA_2531	AT5G38120	0.589596		NAT-lncRNA_669	AT3G59990	-0.362589						LincRNA_846	AT2G39705	-0.202112
	AT1G50900	AT1G50910	0.843471		AT3G29280	AT3G29290	-0.331975		AT5G60830	AT5G60840	-0.329617		NAT-lncRNA_2533	AT5G40680	-0.045776		NAT-lncRNA_670	AT3G61460	-0.067791						LincRNA_847	AT2G39705	0.223567
	AT1G50910	AT1G50900	0.843471		AT3G09800	AT3G09810	-0.378693		AT1G08620	AT1G08630	0.299573		NAT-lncRNA_2534	AT5G41070	-0.154776		NAT-lncRNA_671	AT3G61640	0.37178						LincRNA_850	AT2G40990	0.101626
	AT1G50930	AT1G50940	0.817303		AT4G21900	AT4G21902	0.00401232		AT4G27010	AT4G27020	-0.644478		NAT-lncRNA_2535	AT5G41761	0.892152		NAT-lncRNA_672	AT3G62090	-0.276958						LincRNA_854	AT2G44070	-0.0294488
	AT1G50940	AT1G50930	0.817303		AT3G49990	AT3G50000	-0.719235		AT3G53930	AT3G53940	-0.247335		NAT-lncRNA_2536	AT5G43080	-0.0159623		NAT-lncRNA_673	AT3G62540	-0.267656						LincRNA_855	AT2G44490	-0.249845
	AT1G51070	AT1G51080	-0.00864752		AT1G71120	AT1G71130	0.17977		AT1G62350	AT1G62360	0.230379		NAT-lncRNA_2537	AT5G45770	0.405103		NAT-lncRNA_674	AT3G62540	-0.0624842						LincRNA_856	AT2G44850	0.206563
	AT1G51080	AT1G51070	-0.00864752		AT2G41600	AT2G41610	0.665668		AT5G11760	AT5G11770	-0.243066		NAT-lncRNA_2539	AT5G48950	-0.188466		NAT-lncRNA_676	AT3G63180	0.380867						LincRNA_857	AT2G45760	0.115718
	AT1G51390	AT1G51400	-0.402279		AT3G53610	AT3G53611	-0.0350352		AT2G25840	AT2G25850	-0.0220148		NAT-lncRNA_2542	AT5G53740	0.224189		NAT-lncRNA_677	AT3G63210	-0.195423						LincRNA_859	AT2G46580	0.372033
	AT1G51400	AT1G51390	-0.402279		AT1G69670	AT1G69680	-0.12435		AT5G05720	AT5G05730	-0.283339		NAT-lncRNA_2543	AT5G53740	-0.18809		NAT-lncRNA_678	AT3G63260	-0.24354						LincRNA_860	AT2G46670	-0.225374
	AT1G51400	AT1G51402	0.928706		AT5G47850	AT5G47860	0.0478249		AT3G51480	AT3G51490	-0.273744		NAT-lncRNA_2544	AT5G53740	0.784996		NAT-lncRNA_679	AT3G63270	0.633786						LincRNA_863	AT2G19170	0.860206
	AT1G51402	AT1G51400	0.928706		AT5G06580	AT5G06590	-0.740743		AT3G18100	AT3G18110	0.36572		NAT-lncRNA_2545	AT5G53740	0.5507		NAT-lncRNA_680	AT3G01220	-0.126616						LincRNA_864	AT2G29960	-0.0256507
	AT1G51540	AT1G51550	0.0578131		AT5G03070	AT5G03080	0.60819		AT3G11830	AT3G11840	-0.58399		NAT-lncRNA_2546	AT5G53740	-0.377398		NAT-lncRNA_681	AT3G02480	-0.230969						LincRNA_865	AT3G01015	-0.138402
	AT1G51550	AT1G51540	0.0578131		AT2G26140	AT2G26150	0.620589		AT3G49950	AT3G49960	0.539711		NAT-lncRNA_2547	AT5G54560	0.729422		NAT-lncRNA_682	AT3G02680	0.13979						LincRNA_866	AT3G02250	0.205531
	AT1G51580	AT1G51590	-0.0557682		AT1G20770	AT1G20780	-0.121425		AT3G23540	AT3G23550	0.0517761		NAT-lncRNA_2548	AT5G58530	-0.174859		NAT-lncRNA_683	AT3G02680	0.107542						LincRNA_867	AT3G02260	0.00955302
	AT1G51590	AT1G51580	-0.0557682		AT1G04930	AT1G04940	-0.259279		AT4G28640	AT4G28650	0.201145		NAT-lncRNA_2549	AT5G58660	0.503855		NAT-lncRNA_684	AT3G02680	0.395063						LincRNA_868	AT3G05030	0.497313
	AT1G51590	AT1G51600	0.563284		AT3G53740	AT3G53750	0.608085		AT3G62370	AT3G62380	0.0779996		NAT-lncRNA_2552	AT5G59720	0.323668		NAT-lncRNA_685	AT3G03170	0.876994						LincRNA_869	AT3G05650	0.36146
	AT1G51600	AT1G51590	0.563284		AT1G48970	AT1G48980	0.505342		AT4G03120	AT4G03130	0.145783		NAT-lncRNA_2553	AT5G60480	0.976006		NAT-lncRNA_686	AT3G05220	-0.00723524						LincRNA_870	AT3G05890	0.402907
	AT1G51720	AT1G51730	0.0312723		AT4G17530	AT4G17540	-0.0962899		AT3G14580	AT3G14590	-0.335439		NAT-lncRNA_2554	AT5G62260	-0.0390944		NAT-lncRNA_687	AT3G05490	-0.0318491						LincRNA_871	AT3G06140	-0.0418614
	AT1G51730	AT1G51720	0.0312723		AT5G53850	AT5G53860	0.293354		AT1G15190	AT1G15200	-0.235326		NAT-lncRNA_2555	AT5G62865	0.631373		NAT-lncRNA_688	AT3G05830	-0.506223						LincRNA_873	AT3G06433	0.0626855
	AT1G52320	AT1G52325	-0.392042		AT4G28820	AT4G28830	0.572687		AT5G17020	AT5G17030	-0.0833741		NAT-lncRNA_2557	AT5G64640	-0.199276		NAT-lncRNA_689	AT3G06270	-0.362402						LincRNA_875	AT3G09260	-0.0433093
	AT1G52325	AT1G52320	-0.392042		AT5G45010	AT5G45020	0.492539		AT1G60720	AT1G60730	-0.265659		NAT-lncRNA_2558	AT5G65710	-0.102009		NAT-lncRNA_690	AT3G06433	-0.173876						LincRNA_876	AT3G11010	-0.216762
	AT1G52330	AT1G52340	-0.523683		AT5G17550	AT5G17560	0.437177		AT3G13930	AT3G13940	0.290578		NAT-lncRNA_2559	AT5G66110	-0.264128		NAT-lncRNA_691	AT3G07350	-0.125413						LincRNA_877	AT3G11590	0.314288
	AT1G52340	AT1G52330	-0.523683		AT2G38130	AT2G38140	0.0504863		AT4G25530	AT4G25540	0.552684		NAT-lncRNA_2560	AT5G66980	0.777987		NAT-lncRNA_692	AT3G07550	-0.23407						LincRNA_878	AT3G11920	0.803585
	AT1G52500	AT1G52510	-0.471118		AT3G53690	AT3G53700	0.460548		AT4G23000	AT4G23010	0.264973		NAT-lncRNA_2561	AT5G67080	-0.181891		NAT-lncRNA_693	AT3G08600	0.341122						LincRNA_880	AT3G13320	-0.0882256
	AT1G52510	AT1G52500	-0.471118		AT4G21140	AT4G21150	0.135991		AT3G20410	AT3G20420	0.23467		NAT-lncRNA_2562	AT1G01150	0.927029		NAT-lncRNA_694	AT3G10100	0.79887						LincRNA_882	AT3G14205	0.197592
	AT1G52580	AT1G52590	-0.104216		AT1G16780	AT1G16790	0.420545		AT1G53570	AT1G53580	0.808033		NAT-lncRNA_2563	AT1G01680	-0.0328679		NAT-lncRNA_695	AT3G10450	0.082955						LincRNA_883	AT3G14350	0.221082
	AT1G52590	AT1G52580	-0.104216		AT4G18480	AT4G18490	0.346506		AT4G12760	AT4G12770	-0.198348		NAT-lncRNA_2564	AT1G01700	0.152182		NAT-lncRNA_696	AT3G11260	0.326129						LincRNA_885	AT3G14560	0.0349387
	AT1G52690	AT1G52695	-0.226103		AT2G33630	AT2G33640	-0.384651		AT1G69828	AT1G69830	-0.332036		NAT-lncRNA_2565	AT1G01700	0.351667		NAT-lncRNA_698	AT3G11420	-0.125643						LincRNA_886	AT3G15200	-0.365954
	AT1G52695	AT1G52690	-0.226103		AT5G63020	AT5G63030	0.796504		AT4G25250	AT4G25260	0.672372		NAT-lncRNA_2566	AT1G03950	-0.0162415		NAT-lncRNA_700	AT3G12060	-0.0510551						LincRNA_887	AT3G15220	0.206159
	AT1G52740	AT1G52750	0.571763		AT3G59400	AT3G59410	0.101327		AT3G57970	AT3G57980	-0.395232		NAT-lncRNA_2567	AT1G03950	-0.380932		NAT-lncRNA_701	AT3G12290	-0.25835						LincRNA_891	AT3G17110	0.474528
	AT1G52750	AT1G52740	0.571763		AT5G05740	AT5G05750	0.0156744		AT5G56610	AT5G56620	-0.217865		NAT-lncRNA_2568	AT1G04380	-0.169513		NAT-lncRNA_702	AT3G12350	-0.236804						LincRNA_892	AT3G18040	0.252151
	AT1G52910	AT1G52920	-0.710976		AT1G29460	AT1G29465	0.844085		AT3G01085	AT3G01090	-0.396109		NAT-lncRNA_2569	AT1G04380	-0.220742		NAT-lncRNA_703	AT3G12630	0.130369						LincRNA_893	AT3G18485	0.0230024
	AT1G52920	AT1G52910	-0.710976		AT1G05580	AT1G05590	0.448348		AT5G26180	AT5G26190	-0.278987		NAT-lncRNA_2570	AT1G04840	-0.300313		NAT-lncRNA_704	AT3G12860	0.265869						LincRNA_894	AT3G19280	-0.261543
	AT1G53090	AT1G53100	0.147463		AT3G23570	AT3G23580	0.67174		AT3G32930	AT3G32940	-0.417249		NAT-lncRNA_2571	AT1G05577	0.967839		NAT-lncRNA_705	AT3G12977	0.264235						LincRNA_895	AT3G21270	0.630268
	AT1G53100	AT1G53090	0.147463		AT5G27980	AT5G27990	0.115284		AT1G21560	AT1G21580	-0.374467		NAT-lncRNA_2572	AT1G09220	0.199687		NAT-lncRNA_706	AT3G13800	0.356275						LincRNA_900	AT3G22886	0.134455
	AT1G53120	AT1G53130	-0.174557		AT5G59600	AT5G59610	-0.22428		AT4G34881	AT4G34890	-0.0357332		NAT-lncRNA_2573	AT1G11070	-0.132754		NAT-lncRNA_707	AT3G14360	0.609497						LincRNA_902	AT3G23370	0.510967
	AT1G53130	AT1G53120	-0.174557		AT2G48060	AT2G48070	0.37923		AT5G58850	AT5G58860	-0.359959		NAT-lncRNA_2575	AT1G12700	-0.189438		NAT-lncRNA_709	AT3G14595	-0.54466						LincRNA_903	AT3G23370	0.432998
	AT1G53400	AT1G53420	-0.657885		AT1G06925	AT1G06930	-0.200755		AT1G42980	AT1G42990	0.397723		NAT-lncRNA_2577	AT1G15770	0.696641		NAT-lncRNA_710	AT3G14850	-0.291634						LincRNA_904	AT3G23370	0.453611
	AT1G53420	AT1G53400	-0.657885		AT1G13030	AT1G13040	0.220215		AT3G02490	AT3G02493	-0.00647959		NAT-lncRNA_2578	AT1G20320	0.450303		NAT-lncRNA_711	AT3G15210	-0.0620548						LincRNA_905	AT3G23380	-0.227274
	AT1G53440	AT1G53450	0.330055		AT4G13500	AT4G13510	0.410096		AT2G39725	AT2G39730	-0.640879		NAT-lncRNA_2579	AT1G20990	0.0523346		NAT-lncRNA_712	AT3G15534	0.273399						LincRNA_906	AT3G23380	0.0305342
	AT1G53450	AT1G53440	0.330055		AT4G30890	AT4G30900	-0.57007		AT2G33060	AT2G33070	0.0777511		NAT-lncRNA_2580	AT1G21940	-0.061985		NAT-lncRNA_713	AT3G15820	0.762484						LincRNA_907	AT3G23380	-0.105723
	AT1G53480	AT1G53490	0.731577		AT5G10820	AT5G10830	0.52187		AT4G19020	AT4G19030	-0.0623576		NAT-lncRNA_2583	AT1G23700	0.992616		NAT-lncRNA_714	AT3G15850	-0.0646668						LincRNA_908	AT3G23380	-0.00494919
	AT1G53490	AT1G53480	0.731577		AT4G19550	AT4G19560	-0.0781254		AT5G01980	AT5G01990	-0.00463692		NAT-lncRNA_2585	AT1G28560	-0.0809919		NAT-lncRNA_717	AT3G17090	-0.100087						LincRNA_910	AT3G23450	0.257955
	AT1G53490	AT1G53500	-0.352512		AT1G09330	AT1G09340	-0.245442		AT1G03320	AT1G03330	0.538433		NAT-lncRNA_2586	AT1G35120	0.32962		NAT-lncRNA_718	AT3G17640	0.0757512						LincRNA_911	AT3G23450	0.0383662
	AT1G53500	AT1G53490	-0.352512		AT3G13410	AT3G13420	-0.309388		AT5G13610	AT5G13620	0.495072		NAT-lncRNA_2589	AT1G51460	-0.171226		NAT-lncRNA_719	AT3G17650	-0.1706						LincRNA_912	AT3G23730	-0.37239
	AT1G53708	AT1G53710	-0.470792		AT1G03106	AT1G03110	-0.0704536		AT5G17280	AT5G17290	-0.0701334		NAT-lncRNA_2590	AT1G53510	-0.341843		NAT-lncRNA_721	AT3G18040	-0.0796322						LincRNA_913	AT3G24210	0.0868451
	AT1G53710	AT1G53708	-0.470792		AT1G70350	AT1G70360	0.0297911		AT4G02970	AT4G02980	-0.188433		NAT-lncRNA_2591	AT1G53860	0.125685		NAT-lncRNA_724	AT3G18510	-0.142121						LincRNA_914	AT3G24530	-0.263091
	AT1G54150	AT1G54160	0.531865		AT1G54840	AT1G54850	0.0851655		AT4G30130	AT4G30140	-0.425602		NAT-lncRNA_2593	AT1G62490	-0.346419		NAT-lncRNA_725	AT3G18773	-0.0853411						LincRNA_915	AT3G24535	0.189694
	AT1G54160	AT1G54150	0.531865		AT3G52090	AT3G52100	-0.430453		AT1G72570	AT1G72580	0.996151		NAT-lncRNA_2594	AT1G62700	0.593228		NAT-lncRNA_726	AT3G18840	-0.436916						LincRNA_916	AT3G24620	0.806884
	AT1G54310	AT1G54320	0.371465		AT1G07060	AT1G07070	-0.469612		AT4G07408	AT4G07410	-0.202612		NAT-lncRNA_2595	AT1G63860	-0.405937		NAT-lncRNA_727	AT3G18980	0.312088						LincRNA_917	AT3G24630	-0.519953
	AT1G54320	AT1G54310	0.371465		AT5G04047	AT5G04050	0.0251755		AT2G06510	AT2G06520	-0.690934		NAT-lncRNA_2596	AT1G66460	0.0172898		NAT-lncRNA_728	AT3G20170	-0.0115963						LincRNA_920	AT3G25870	0.259354
	AT1G54360	AT1G54370	0.521133		AT1G77410	AT1G77420	-0.272548		AT1G11380	AT1G11390	0.0558159		NAT-lncRNA_2597	AT1G66460	-0.296346		NAT-lncRNA_732	AT3G22370	-0.332123						LincRNA_921	AT3G26520	0.632424
	AT1G54370	AT1G54360	0.521133		AT1G64220	AT1G64230	0.418704		AT4G39400	AT4G39403	0.767374		NAT-lncRNA_2598	AT1G66810	-0.15715		NAT-lncRNA_735	AT3G23920	-0.0658998						LincRNA_925	AT3G27190	0.0424956
	AT1G54680	AT1G54690	-0.262851		AT3G21215	AT3G21220	0.49916		AT3G23870	AT3G23880	0.499491		NAT-lncRNA_2599	AT1G72760	-0.367947		NAT-lncRNA_736	AT3G23930	-0.036897						LincRNA_926	AT3G27220	-0.134729
	AT1G54690	AT1G54680	-0.262851		AT1G28530	AT1G28540	-0.219328		AT4G29285	AT4G29290	0.070683		NAT-lncRNA_2600	AT1G72760	0.0200208		NAT-lncRNA_738	AT3G25210	0.0950786						LincRNA_927	AT3G27500	-0.289421
	AT1G54700	AT1G54710	-0.117059		AT2G34960	AT2G34970	0.155742		AT5G62065	AT5G62070	-0.0884501		NAT-lncRNA_2601	AT1G78340	-0.224664		NAT-lncRNA_739	AT3G25690	0.682688						LincRNA_928	AT3G27500	-0.126873
	AT1G54710	AT1G54700	-0.117059		AT5G66510	AT5G66520	0.133728		AT3G15095	AT3G15110	-0.0939186		NAT-lncRNA_2602	AT1G78450	0.390469		NAT-lncRNA_741	AT3G25940	0.123298						LincRNA_935	AT3G28345	0.429236
	AT1G54780	AT1G54790	-0.467402		AT3G46210	AT3G46220	-0.589945		AT5G02080	AT5G02090	-0.165123		NAT-lncRNA_2603	AT1G02350	-0.00701914		NAT-lncRNA_744	AT3G26570	0.15649						LincRNA_939	AT3G28923	0.99821
	AT1G54790	AT1G54780	-0.467402		AT4G04470	AT4G04480	-0.1763		AT5G64640	AT5G64650	0.413415		NAT-lncRNA_2604	AT1G03230	0.835698		NAT-lncRNA_746	AT3G26612	-0.581528						LincRNA_940	AT3G29034	0.182154
	AT1G54830	AT1G54840	-0.202215		AT2G07738	AT2G07795	0.183138		AT5G64450	AT5G64460	-0.261534		NAT-lncRNA_2606	AT1G03990	-0.151455		NAT-lncRNA_747	AT3G26700	0.493222						LincRNA_942	AT3G29255	0.0991751
	AT1G54840	AT1G54830	-0.202215		AT3G48820	AT3G48830	-0.327868		AT1G70480	AT1G70490	0.436711		NAT-lncRNA_2607	AT1G05780	-0.407775		NAT-lncRNA_750	AT3G28917	0.414639						LincRNA_944	AT3G29290	0.767143
	AT1G55190	AT1G55200	-0.366896		AT4G33530	AT4G33540	0.00772518		AT4G05210	AT4G05220	0.308672		NAT-lncRNA_2608	AT1G05780	-0.0140213		NAT-lncRNA_752	AT3G29670	-0.0111493						LincRNA_946	AT3G29360	0.532639
	AT1G55200	AT1G55190	-0.366896		AT4G10740	AT4G10750	-0.139257		AT1G56170	AT1G56180	-0.203019		NAT-lncRNA_2612	AT1G13920	0.973612		NAT-lncRNA_753	AT3G29770	-0.369358						LincRNA_947	AT3G29572	-0.0769231
	AT1G55205	AT1G55207	0.0715579		AT2G04378	AT2G04390	-0.327748		AT3G09570	AT3G09580	0.0323479		NAT-lncRNA_2613	AT1G13920	0.85911		NAT-lncRNA_754	AT3G30765	-0.110235						LincRNA_949	AT3G29577	-0.0902247
	AT1G55207	AT1G55205	0.0715579		AT2G05500	AT2G05510	0.301786		AT3G59650	AT3G59660	-0.732819		NAT-lncRNA_2614	AT1G15830	0.845993		NAT-lncRNA_755	AT3G32383	-0.164494						LincRNA_950	AT3G29638	-0.125383
	AT1G55265	AT1G55270	-0.00439218		AT1G18270	AT1G18280	-0.133744		AT4G24100	AT4G24110	0.814652		NAT-lncRNA_2616	AT1G25550	0.854548		NAT-lncRNA_756	AT3G42150	0.308781						LincRNA_951	AT3G29639	0.742602
	AT1G55270	AT1G55265	-0.00439218		AT5G25070	AT5G25080	-0.0961602		AT3G22780	AT3G22790	0.700403		NAT-lncRNA_2617	AT1G28135	-0.00950945		NAT-lncRNA_757	AT3G42630	-0.142126						LincRNA_952	AT3G29639	0.994114
	AT1G55850	AT1G55860	0.31112		AT4G24370	AT4G24380	0.905909		AT5G48920	AT5G48930	0.115275		NAT-lncRNA_2618	AT1G28815	-0.187971		NAT-lncRNA_759	AT3G43230	0.146965						LincRNA_954	AT3G29770	0.152433
	AT1G55860	AT1G55850	0.31112		AT2G29570	AT2G29580	0.182718		AT1G18870	AT1G18871	0.698968		NAT-lncRNA_2619	AT1G28815	0.312038		NAT-lncRNA_760	AT3G43230	-0.473565						LincRNA_957	AT3G30187	1
	AT1G56000	AT1G56010	0.0208626		AT2G38690	AT2G38695	0.0548887		AT4G28580	AT4G28590	-0.104915		NAT-lncRNA_2620	AT1G28815	-0.377409		NAT-lncRNA_763	AT3G44720	0.544704						LincRNA_958	AT3G30187	1
	AT1G56010	AT1G56000	0.0208626		AT3G54970	AT3G54980	-0.437958		AT3G17500	AT3G17510	-0.30926		NAT-lncRNA_2621	AT1G28815	0.0992822		NAT-lncRNA_764	AT3G46130	0.924325						LincRNA_966	AT3G32914	-0.0769231
	AT1G56310	AT1G56320	-0.761399		AT5G53270	AT5G53280	0.427057		AT2G01760	AT2G01770	-0.0770935		NAT-lncRNA_2622	AT1G28815	-0.157866		NAT-lncRNA_766	AT3G47540	0.102638						LincRNA_968	AT3G33448	0.0579909
	AT1G56320	AT1G56310	-0.761399		AT5G16250	AT5G16260	0.176942		AT4G36410	AT4G36420	-0.116779		NAT-lncRNA_2623	AT1G28815	0.400197		NAT-lncRNA_767	AT3G48526	0.377541						LincRNA_977	AT3G42727	-0.182236
	AT1G59710	AT1G59720	-0.0876872		AT1G50430	AT1G50440	-0.504638		AT1G56430	AT1G56440	0.198249		NAT-lncRNA_2624	AT1G28815	-0.326676		NAT-lncRNA_772	AT3G50760	-0.367342						LincRNA_979	AT3G43280	-0.112611
	AT1G59720	AT1G59710	-0.0876872		AT4G29050	AT4G29060	0.567023		AT1G15430	AT1G15440	0.141777		NAT-lncRNA_2625	AT1G28815	0.057357		NAT-lncRNA_773	AT3G51080	-0.282911						LincRNA_983	AT3G43990	0.0377882
	AT1G59840	AT1G59850	0.390891		AT5G08415	AT5G08420	-0.636976		AT5G66930	AT5G66940	-0.0556685		NAT-lncRNA_2626	AT1G28815	0.194422		NAT-lncRNA_774	AT3G51150	-0.269362						LincRNA_984	AT3G43990	-0.0530072
	AT1G59850	AT1G59840	0.390891		AT4G33680	AT4G33690	-0.103255		AT5G41110	AT5G41120	-0.256874		NAT-lncRNA_2628	AT1G29540	0.749098		NAT-lncRNA_776	AT3G51720	-0.200378						LincRNA_985	AT3G44005	0.858065
	AT1G60220	AT1G60230	-0.1081		AT1G17210	AT1G17220	0.366939		AT5G65925	AT5G65930	0.527854		NAT-lncRNA_2629	AT1G31950	-0.355868		NAT-lncRNA_777	AT3G51740	-0.239744						LincRNA_987	AT3G44400	-0.394581
	AT1G60230	AT1G60220	-0.1081		AT3G57210	AT3G57220	0.571011		AT1G03030	AT1G03040	0.48687		NAT-lncRNA_2630	AT1G31950	0.227209		NAT-lncRNA_778	AT3G51990	0.541928						LincRNA_988	AT3G44550	-0.334064
	AT1G60420	AT1G60430	-0.473697		AT3G15840	AT3G15850	-0.166902		AT1G78230	AT1G78240	0.0446269		NAT-lncRNA_2631	AT1G32172	0.285946		NAT-lncRNA_779	AT3G52440	-0.0376265						LincRNA_989	AT3G44590	0.0572928
	AT1G60430	AT1G60420	-0.473697		AT1G19570	AT1G19580	0.283173		AT5G66520	AT5G66530	0.0441619		NAT-lncRNA_2632	AT1G32172	0.224147		NAT-lncRNA_780	AT3G52440	0.0466666						LincRNA_991	AT3G44704	-0.0769231
	AT1G60460	AT1G60470	0.00965084		AT2G46567	AT2G46570	0.571507		AT2G31910	AT2G31920	0.0108126		NAT-lncRNA_2633	AT1G32172	-0.166952		NAT-lncRNA_781	AT3G52460	-0.163861						LincRNA_992	AT3G44704	-0.0769231
	AT1G60470	AT1G60460	0.00965084		AT1G30290	AT1G30300	0.0345299		AT4G07390	AT4G07400	-0.569629		NAT-lncRNA_2635	AT1G33360	0.209335		NAT-lncRNA_782	AT3G54000	0.659206						LincRNA_993	AT3G44720	-0.365482
	AT1G60670	AT1G60680	0.0199798		AT1G25350	AT1G25360	-0.44476		AT5G06620	AT5G06630	-0.218549		NAT-lncRNA_2636	AT1G48280	-0.151459		NAT-lncRNA_785	AT3G55980	0.678098						LincRNA_994	AT3G44720	-0.198264
	AT1G60680	AT1G60670	0.0199798		AT4G03490	AT4G03500	-0.178651		AT4G33890	AT4G33900	-0.133858		NAT-lncRNA_2638	AT1G49230	0.925237		NAT-lncRNA_787	AT3G57400	-0.033428						LincRNA_995	AT3G44720	-0.158429
	AT1G60989	AT1G60990	0.5019		AT2G43390	AT2G43400	-0.263331		AT4G20280	AT4G20290	-0.203719		NAT-lncRNA_2639	AT1G49230	-0.192496		NAT-lncRNA_791	AT3G58865	-0.152093						LincRNA_996	AT3G44720	-0.166393
	AT1G60990	AT1G60989	0.5019		AT1G50910	AT1G50920	0.0504912		AT1G54490	AT1G54500	-0.0463233		NAT-lncRNA_2640	AT1G51402	0.0205607		NAT-lncRNA_793	AT3G59640	0.23228						LincRNA_997	AT3G44720	0.518554
	AT1G61415	AT1G61420	0.399383		AT3G51960	AT3G51970	0.354261		AT1G63280	AT1G63290	-0.00999229		NAT-lncRNA_2641	AT1G52950	0.147306		NAT-lncRNA_794	AT3G60080	-0.142335						LincRNA_998	AT3G44720	-0.294077
	AT1G61420	AT1G61415	0.399383		AT3G55900	AT3G55910	0.940832		AT5G25520	AT5G25530	-0.180144		NAT-lncRNA_2645	AT1G57830	-0.141288		NAT-lncRNA_795	AT3G60110	-0.533176						LincRNA_999	AT3G44760	0.674057
	AT1G61670	AT1G61680	-0.0880261		AT1G01930	AT1G01940	0.142572		AT3G04660	AT3G04670	-0.367823		NAT-lncRNA_2647	AT1G59980	-0.382565		NAT-lncRNA_796	AT3G60690	0.529722						LincRNA_1002	AT3G44910	-0.15443
	AT1G61680	AT1G61670	-0.0880261		AT2G24690	AT2G24692	0.292108		AT3G48920	AT3G48930	-0.175675		NAT-lncRNA_2648	AT1G59980	0.0724309		NAT-lncRNA_797	AT3G60970	-0.28086						LincRNA_1007	AT3G45450	-0.20817
	AT1G62170	AT1G62180	0.844679		AT2G04230	AT2G04235	-0.486324		AT5G59070	AT5G59080	0.90144		NAT-lncRNA_2652	AT1G65310	-0.219952		NAT-lncRNA_799	AT3G61690	-0.41665						LincRNA_1008	AT3G45450	0.46709
	AT1G62180	AT1G62170	0.844679		AT4G15830	AT4G15840	-0.467226		AT5G10260	AT5G10270	-0.0181179		NAT-lncRNA_2653	AT1G66120	0.51516		NAT-lncRNA_800	AT3G61830	0.112125						LincRNA_1009	AT3G45530	0.0958024
	AT1G62240	AT1G62250	-0.2452		AT2G42120	AT2G42130	-0.0459774		AT1G50660	AT1G50670	-0.369838		NAT-lncRNA_2654	AT1G66534	-0.0814285		NAT-lncRNA_802	AT3G63350	-0.100602						LincRNA_1010	AT3G45530	-0.143957
	AT1G62250	AT1G62240	-0.2452		AT2G42160	AT2G42170	-0.252843		AT1G01810	AT1G01820	-0.340766		NAT-lncRNA_2655	AT1G69600	0.425404		NAT-lncRNA_804	AT4G00165	0.379466						LincRNA_1011	AT3G45560	-0.080059
	AT1G62580	AT1G62590	-0.176201		AT2G25850	AT2G25870	-0.108466		AT1G70100	AT1G70110	0.452257		NAT-lncRNA_2657	AT1G70510	0.156609		NAT-lncRNA_805	AT4G00210	0.356082						LincRNA_1013	AT3G46510	-0.431936
	AT1G62590	AT1G62580	-0.176201		AT1G04070	AT1G04080	-0.745671		AT3G01150	AT3G01160	-0.071391		NAT-lncRNA_2661	AT1G76500	0.990331		NAT-lncRNA_807	AT4G01760	-0.0982702						LincRNA_1014	AT3G46613	-0.190567
	AT1G62600	AT1G62610	0.840905		AT5G44265	AT5G44270	0.34024		AT5G16130	AT5G16140	0.108709		NAT-lncRNA_2662	AT1G76770	0.571431		NAT-lncRNA_808	AT4G02420	-0.104929						LincRNA_1017	AT3G46710	0.147044
	AT1G62610	AT1G62600	0.840905		AT3G24150	AT3G24160	-0.0755993		AT5G25260	AT5G25265	0.899282		NAT-lncRNA_2663	AT1G77710	-0.461373		NAT-lncRNA_809	AT4G02530	0.458769						LincRNA_1018	AT3G46710	-0.256353
	AT1G62610	AT1G62620	0.953254		AT3G01580	AT3G01590	-0.21801		AT5G06100	AT5G06110	0.12737		NAT-lncRNA_2664	AT1G77710	-0.767942		NAT-lncRNA_811	AT4G03110	0.189124						LincRNA_1019	AT3G46830	0.472225
	AT1G62620	AT1G62610	0.953254		AT2G39450	AT2G39460	0.363738		AT1G34560	AT1G34570	-0.0451729		NAT-lncRNA_2665	AT1G79330	-0.170803		NAT-lncRNA_812	AT4G03190	-0.00107592						LincRNA_1020	AT3G47250	0.0759468
	AT1G62720	AT1G62730	-0.0943183		AT1G07645	AT1G07660	0.854514		AT3G62250	AT3G62260	0.15894		NAT-lncRNA_2666	AT1G79330	-0.0893409		NAT-lncRNA_813	AT4G03415	-0.0133024						LincRNA_1021	AT3G47510	0.151207
	AT1G62730	AT1G62720	-0.0943183		AT2G27470	AT2G27480	-0.280824		AT4G24690	AT4G24700	-0.462954		NAT-lncRNA_2667	AT1G80160	0.602967		NAT-lncRNA_814	AT4G03460	0.203314						LincRNA_1022	AT3G47610	-0.269466
	AT1G62740	AT1G62750	-0.276087		AT1G56280	AT1G56290	0.0188358		AT1G50740	AT1G50750	0.765631		NAT-lncRNA_2669	AT2G01022	0.113692		NAT-lncRNA_816	AT4G04630	-0.149265						LincRNA_1024	AT3G48640	0.728097
	AT1G62750	AT1G62740	-0.276087		AT2G45690	AT2G45695	-0.163397		AT5G56750	AT5G56760	-0.236628		NAT-lncRNA_2670	AT2G07704	0.418505		NAT-lncRNA_821	AT4G05390	0.0631521						LincRNA_1025	AT3G49210	0.331175
	AT1G62790	AT1G62800	0.468361		AT5G05980	AT5G05987	-0.344341		AT4G00100	AT4G00110	0.310023		NAT-lncRNA_2671	AT2G12462	0.352451		NAT-lncRNA_823	AT4G08310	-0.0237397						LincRNA_1026	AT3G49210	0.474715
	AT1G62800	AT1G62790	0.468361		AT3G09410	AT3G09430	-0.268391		AT2G31050	AT2G31060	-0.179364		NAT-lncRNA_2672	AT2G17300	-0.272865		NAT-lncRNA_824	AT4G08810	0.668421						LincRNA_1027	AT3G49210	0.299721
	AT1G62840	AT1G62850	0.6933		AT5G47460	AT5G47470	0.641235		AT2G29260	AT2G29263	-0.1281		NAT-lncRNA_2674	AT2G19320	0.821351		NAT-lncRNA_827	AT4G09580	-0.202498						LincRNA_1028	AT3G49210	0.234091
	AT1G62850	AT1G62840	0.6933		AT1G08000	AT1G08005	0.103126		AT4G22860	AT4G22870	0.609723		NAT-lncRNA_2675	AT2G23348	-0.105399		NAT-lncRNA_829	AT4G11540	-0.110212						LincRNA_1032	AT3G52920	-0.187772
	AT1G62950	AT1G62960	-0.43738		AT5G01950	AT5G01960	0.194492		AT3G07140	AT3G07150	-0.331037		NAT-lncRNA_2677	AT2G30505	-0.0906742		NAT-lncRNA_832	AT4G14440	0.27104						LincRNA_1033	AT3G52980	1
	AT1G62960	AT1G62950	-0.43738		AT3G18850	AT3G18860	-0.122395		AT1G68050	AT1G68060	-0.199802		NAT-lncRNA_2678	AT2G36895	-0.461187		NAT-lncRNA_833	AT4G14661	1						LincRNA_1034	AT3G53060	0.897604
	AT1G63980	AT1G63990	0.483427		AT5G47430	AT5G47435	-0.0248518		AT5G18170	AT5G18180	-0.585484		NAT-lncRNA_2680	AT2G45500	0.649207		NAT-lncRNA_834	AT4G14770	-0.438692						LincRNA_1035	AT3G53160	-0.198622
	AT1G63990	AT1G63980	0.483427		AT4G00026	AT4G00030	-0.30904		AT3G57570	AT3G57580	-0.10216		NAT-lncRNA_2681	AT2G46880	-0.0317683		NAT-lncRNA_835	AT4G14900	-0.163053						LincRNA_1036	AT3G53510	0.162099
	AT1G64185	AT1G64190	-0.335911		AT1G14270	AT1G14280	0.0192379		AT3G05590	AT3G05600	0.421832		NAT-lncRNA_2682	AT2G47140	-0.089025		NAT-lncRNA_836	AT4G15390	0.684767						LincRNA_1042	AT3G55730	0.575903
	AT1G64190	AT1G64185	-0.335911		AT3G01390	AT3G01400	-0.291626		AT1G49910	AT1G49920	0.736424		NAT-lncRNA_2683	AT2G48080	-0.204515		NAT-lncRNA_837	AT4G15500	0.0218336						LincRNA_1044	AT3G55970	0.479471
	AT1G64740	AT1G64750	-0.0694378		AT2G33210	AT2G33220	-0.19597		AT1G63170	AT1G63180	-0.347449		NAT-lncRNA_2684	AT2G02840	0.679145		NAT-lncRNA_838	AT4G15760	-0.0277271						LincRNA_1046	AT3G56710	-0.316678
	AT1G64750	AT1G64740	-0.0694378		AT3G62910	AT3G62920	-0.151151		AT2G45480	AT2G45490	0.913202		NAT-lncRNA_2686	AT2G05430	0.326643		NAT-lncRNA_839	AT4G16442	0.44071						LincRNA_1047	AT3G57800	0.47351
	AT1G64960	AT1G64970	0.459001		AT5G18110	AT5G18120	-0.238242		AT1G15015	AT1G15020	0.455632		NAT-lncRNA_2688	AT2G07672	-0.353776		NAT-lncRNA_840	AT4G16490	-0.720823						LincRNA_1050	AT3G58120	-0.204601
	AT1G64970	AT1G64960	0.459001		AT4G02980	AT4G02990	-0.534207		AT1G18460	AT1G18470	-0.110247		NAT-lncRNA_2689	AT2G07677	0.640427		NAT-lncRNA_841	AT4G16500	0.347591						LincRNA_1051	AT3G58850	-0.143019
	AT1G65030	AT1G65032	-0.447185		AT1G67540	AT1G67550	-0.241311		AT4G38880	AT4G38890	-0.218152		NAT-lncRNA_2690	AT2G07669	0.395888		NAT-lncRNA_842	AT4G16880	0.87287						LincRNA_1052	AT3G60500	0.213432
	AT1G65032	AT1G65030	-0.447185		AT5G41350	AT5G41360	0.418528		AT3G09430	AT3G09440	0.0441122		NAT-lncRNA_2692	AT2G10990	-0.14143		NAT-lncRNA_843	AT4G17090	-0.153842						LincRNA_1053	AT3G60520	0.650377
	AT1G65080	AT1G65090	-0.28945		AT3G08780	AT3G08790	0.029545		AT5G67500	AT5G67510	0.26391		NAT-lncRNA_2693	AT2G11880	0.546394		NAT-lncRNA_844	AT4G17090	-0.116754						LincRNA_1054	AT3G60520	-0.129421
	AT1G65090	AT1G65080	-0.28945		AT2G37780	AT2G37790	-0.189926		AT3G19220	AT3G19230	-0.0411869		NAT-lncRNA_2697	AT2G14940	0.518229		NAT-lncRNA_845	AT4G17490	0.416447						LincRNA_1055	AT3G60530	-0.133217
	AT1G65230	AT1G65240	-0.503794		AT5G58480	AT5G58490	-0.485548		AT5G13010	AT5G13020	0.647325		NAT-lncRNA_2699	AT2G15128	0.235914		NAT-lncRNA_847	AT4G19110	-0.361483						LincRNA_1056	AT3G60530	-0.0548685
	AT1G65240	AT1G65230	-0.503794		AT5G18620	AT5G18630	0.630125		AT1G21840	AT1G21850	-0.124119		NAT-lncRNA_2700	AT2G16015	1		NAT-lncRNA_848	AT4G19185	0.218088						LincRNA_1057	AT3G60530	-0.133607
	AT1G65410	AT1G65420	0.238178		AT3G01360	AT3G01370	-0.319876		AT3G03570	AT3G03580	-0.22468		NAT-lncRNA_2701	AT2G17705	-0.402368		NAT-lncRNA_850	AT4G19390	0.361258						LincRNA_1058	AT3G60550	0.67223
	AT1G65420	AT1G65410	0.238178		AT5G05700	AT5G05710	0.210758		AT5G11390	AT5G11400	-0.117745		NAT-lncRNA_2703	AT2G18320	-0.143641		NAT-lncRNA_853	AT4G20870	0.586891						LincRNA_1061	AT3G61520	0.367257
	AT1G65960	AT1G65970	-0.325219		AT5G54910	AT5G54920	-0.220519		AT1G80070	AT1G80080	0.0876993		NAT-lncRNA_2704	AT2G18938	0.0140678		NAT-lncRNA_854	AT4G21903	0.0597303						LincRNA_1062	AT3G61590	0.773346
	AT1G65970	AT1G65960	-0.325219		AT1G52590	AT1G52600	0.424537		AT1G69010	AT1G69020	-0.233397		NAT-lncRNA_2706	AT2G22070	0.258586		NAT-lncRNA_856	AT4G22920	0.0223079						LincRNA_1063	AT3G61897	-0.183835
	AT1G66510	AT1G66520	-0.435399		AT2G01755	AT2G01760	0.540163		AT2G35615	AT2G35620	0.121231		NAT-lncRNA_2707	AT2G22496	-0.0769231		NAT-lncRNA_857	AT4G23580	0.972628						LincRNA_1064	AT3G62490	-0.11164
	AT1G66520	AT1G66510	-0.435399		AT2G38360	AT2G38365	-0.2533		AT1G01920	AT1G01930	-0.489803		NAT-lncRNA_2708	AT2G26220	-0.185613		NAT-lncRNA_858	AT4G23650	-0.192163						LincRNA_1065	AT3G62490	-0.287153
	AT1G66870	AT1G66880	-0.348188		AT1G16870	AT1G16880	-0.383277		AT3G55350	AT3G55360	0.151005		NAT-lncRNA_2709	AT2G27940	-0.121787		NAT-lncRNA_859	AT4G23660	0.868416						LincRNA_1066	AT3G62490	-0.0750239
	AT1G66880	AT1G66870	-0.348188		AT2G35450	AT2G35460	-0.246302		AT3G18350	AT3G18360	-0.280259		NAT-lncRNA_2710	AT2G34330	0.244887		NAT-lncRNA_860	AT4G24390	0.365634						LincRNA_1067	AT3G62499	-0.000218727
	AT1G66930	AT1G66940	0.918274		AT5G65560	AT5G65570	0.827243		AT2G43250	AT2G43255	-0.394068		NAT-lncRNA_2711	AT2G34610	-0.206009		NAT-lncRNA_861	AT4G24610	-0.0979212						LincRNA_1068	AT3G62528	-0.0343343
	AT1G66940	AT1G66930	0.918274		AT3G54480	AT3G54490	0.144055		AT1G19397	AT1G19400	0.4411		NAT-lncRNA_2713	AT2G38823	0.489656		NAT-lncRNA_862	AT4G24620	-0.00356614						LincRNA_1069	AT3G62528	-0.230853
	AT1G67350	AT1G67360	0.159138		AT4G01037	AT4G01040	0.274647		AT5G27000	AT5G27010	0.339517		NAT-lncRNA_2716	AT2G40240	0.317727		NAT-lncRNA_864	AT4G25480	-0.228502						LincRNA_1071	AT3G62610	-0.151528
	AT1G67360	AT1G67350	0.159138		AT3G57958	AT3G57960	0.767972		AT2G20585	AT2G20590	0.134196		NAT-lncRNA_2717	AT2G40670	0.338012		NAT-lncRNA_865	AT4G25490	0.758604						LincRNA_1072	AT3G62680	-0.357178
	AT1G67530	AT1G67540	-0.239745		AT5G21920	AT5G21930	-0.0558735		AT3G57910	AT3G57920	-0.127595		NAT-lncRNA_2718	AT2G40670	0.00160808		NAT-lncRNA_866	AT4G26130	0.0313719						LincRNA_1073	AT3G01480	-0.046859
	AT1G67540	AT1G67530	-0.239745		AT4G31200	AT4G31210	-0.421432		AT5G14610	AT5G14620	0.624051		NAT-lncRNA_2719	AT2G40740	-0.27654		NAT-lncRNA_867	AT4G26620	0.0192925						LincRNA_1074	AT3G01516	-0.112549
	AT1G67855	AT1G67856	0.438212		AT4G27370	AT4G27380	-0.0238687		AT3G59530	AT3G59540	0.337917		NAT-lncRNA_2720	AT2G41080	0.623311		NAT-lncRNA_869	AT4G27050	0.475745						LincRNA_1075	AT3G02270	0.926983
	AT1G67856	AT1G67855	0.438212		AT2G19720	AT2G19730	0.446819		AT1G65280	AT1G65290	-0.567521		NAT-lncRNA_2721	AT2G41580	-0.00201668		NAT-lncRNA_870	AT4G27280	0.0921577						LincRNA_1077	AT3G04300	-0.185258
	AT1G67940	AT1G67950	-0.468594		AT4G03240	AT4G03250	0.15275		AT1G63300	AT1G63310	-0.119459		NAT-lncRNA_2722	AT2G41990	-0.130257		NAT-lncRNA_871	AT4G27610	0.102539						LincRNA_1078	AT3G05040	-0.30949
	AT1G67950	AT1G67940	-0.468594		AT1G17540	AT1G17545	-0.103041		AT3G42170	AT3G42180	-0.126459		NAT-lncRNA_2723	AT2G42350	-0.292178		NAT-lncRNA_872	AT4G27840	0.597112						LincRNA_1079	AT3G05210	0.365391
	AT1G68290	AT1G68300	-0.0197182		AT3G62240	AT3G62250	-0.0118721		AT1G07810	AT1G07820	-0.246895		NAT-lncRNA_2724	AT2G42860	0.156277		NAT-lncRNA_874	AT4G28090	0.999904						LincRNA_1081	AT3G07350	-0.452204
	AT1G68300	AT1G68290	-0.0197182		AT3G49400	AT3G49410	0.0671164		AT4G34550	AT4G34555	0.0299064		NAT-lncRNA_2726	AT2G44383	0.811038		NAT-lncRNA_875	AT4G29190	0.627843						LincRNA_1083	AT3G07550	-0.287254
	AT1G68585	AT1G68590	-0.198327		AT2G19630	AT2G19640	0.214548		AT1G64160	AT1G64170	-0.0927584		NAT-lncRNA_2727	AT2G44400	-0.106376		NAT-lncRNA_876	AT4G29700	0.813469						LincRNA_1084	AT3G10090	-0.202922
	AT1G68590	AT1G68585	-0.198327		AT2G35360	AT2G35370	0.409987		AT5G11870	AT5G11880	-0.20486		NAT-lncRNA_2728	AT2G45710	0.256518		NAT-lncRNA_877	AT4G29905	0.116203						LincRNA_1085	AT3G11415	0.254217
	AT1G68630	AT1G68640	0.604273		AT3G10380	AT3G10390	0.261593		AT3G01185	AT3G01190	-0.407894		NAT-lncRNA_2730	AT2G46160	0.658092		NAT-lncRNA_878	AT4G30270	0.0635535						LincRNA_1086	AT3G11580	0.779739
	AT1G68640	AT1G68630	0.604273		AT1G03410	AT1G03430	0.54278		AT4G17215	AT4G17220	-0.231142		NAT-lncRNA_2731	AT2G46630	-0.20465		NAT-lncRNA_879	AT4G30410	-0.0964037						LincRNA_1088	AT3G12620	0.428327
	AT1G68650	AT1G68660	-0.126657		AT5G55130	AT5G55131	-0.00239657		AT3G48620	AT3G48630	-0.0107205		NAT-lncRNA_2733	AT2G48121	0.751429		NAT-lncRNA_881	AT4G30790	-0.284692						LincRNA_1089	AT3G13320	-0.105675
	AT1G68660	AT1G68650	-0.126657		AT4G19480	AT4G19490	0.0345901		AT5G18610	AT5G18620	0.759312		NAT-lncRNA_2734	AT2G48121	0.439908		NAT-lncRNA_882	AT4G31550	0.761654						LincRNA_1090	AT3G13970	0.584166
	AT1G68700	AT1G68710	0.763263		AT3G10915	AT3G10920	0.764876		AT3G12860	AT3G12870	0.637365		NAT-lncRNA_2735	AT2G48121	0.19385		NAT-lncRNA_883	AT4G31590	0.0372817						LincRNA_1091	AT3G14205	0.337272
	AT1G68710	AT1G68700	0.763263		AT3G02700	AT3G02710	-0.0518929		AT2G32370	AT2G32380	-0.323284		NAT-lncRNA_2736	AT3G04360	-0.100132		NAT-lncRNA_885	AT4G32340	0.324843						LincRNA_1092	AT3G15210	0.0662718
	AT1G68935	AT1G68940	0.799468		AT3G01620	AT3G01630	0.982776		AT5G06120	AT5G06130	0.570919		NAT-lncRNA_2738	AT3G05700	0.173126		NAT-lncRNA_887	AT4G34220	0.0636182						LincRNA_1094	AT3G15980	-0.0920573
	AT1G68940	AT1G68935	0.799468		AT2G44180	AT2G44190	-0.0179097		AT4G33160	AT4G33170	-0.321408		NAT-lncRNA_2739	AT3G07800	0.143776		NAT-lncRNA_888	AT4G34480	0.195233						LincRNA_1095	AT3G16500	0.703659
	AT1G68980	AT1G68990	-0.251667		AT2G20725	AT2G20740	0.0950071		AT1G58190	AT1G58200	0.0709506		NAT-lncRNA_2740	AT3G09170	-0.0769231		NAT-lncRNA_889	AT4G34760	0.122976						LincRNA_1100	AT3G17570	-0.095673
	AT1G68990	AT1G68980	-0.251667		AT1G16800	AT1G16810	-0.488779		AT4G30320	AT4G30330	0.112806		NAT-lncRNA_2741	AT3G09170	-0.0769231		NAT-lncRNA_890	AT4G35263	-0.108556						LincRNA_1101	AT3G17570	0.139563
	AT1G69060	AT1G69070	-0.118685		AT1G79210	AT1G79220	-0.614358		AT3G61180	AT3G61182	-0.419111		NAT-lncRNA_2742	AT3G12140	-0.340783		NAT-lncRNA_891	AT4G36220	0.204872						LincRNA_1103	AT3G18550	0.290976
	AT1G69070	AT1G69060	-0.118685		AT1G80060	AT1G80070	0.0630741		AT3G15990	AT3G16000	-0.176431		NAT-lncRNA_2743	AT3G13090	-0.071069		NAT-lncRNA_892	AT4G36450	-0.434366						LincRNA_1104	AT3G18550	0.00971095
	AT1G69200	AT1G69210	0.197168		AT4G32900	AT4G32910	0.118367		AT4G03220	AT4G03230	-0.147255		NAT-lncRNA_2744	AT3G14185	0.773411		NAT-lncRNA_893	AT4G36470	0.475569						LincRNA_1105	AT3G18550	0.133945
	AT1G69210	AT1G69200	0.197168		AT2G19930	AT2G19940	0.0200754		AT4G05020	AT4G05030	0.400409		NAT-lncRNA_2745	AT3G17225	0.273083		NAT-lncRNA_894	AT4G36670	-0.0578993						LincRNA_1106	AT3G19280	-0.150568
	AT1G69260	AT1G69270	0.539536		AT1G52970	AT1G52980	-0.241797		AT2G29140	AT2G29150	-0.134481		NAT-lncRNA_2747	AT3G23020	0.606696		NAT-lncRNA_895	AT4G36890	-0.211361						LincRNA_1110	AT3G21270	0.162246
	AT1G69270	AT1G69260	0.539536		AT3G10670	AT3G10680	0.0170971		AT1G48540	AT1G48550	0.0858667		NAT-lncRNA_2748	AT3G23420	-0.114199		NAT-lncRNA_896	AT4G36910	-0.358863						LincRNA_1111	AT3G21410	-0.0810528
	AT1G69370	AT1G69380	0.497651		AT5G18760	AT5G18770	-0.594765		AT1G32630	AT1G32640	-0.123567		NAT-lncRNA_2751	AT3G26220	-0.183363		NAT-lncRNA_898	AT4G37330	0.570421						LincRNA_1112	AT3G21810	-0.271272
	AT1G69380	AT1G69370	0.497651		AT2G22040	AT2G22050	0.999924		AT3G60245	AT3G60250	-0.151102		NAT-lncRNA_2752	AT3G26614	0.56297		NAT-lncRNA_899	AT4G37590	0.0868554						LincRNA_1115	AT3G22540	0.690662
	AT1G70330	AT1G70340	0.487911		AT4G30000	AT4G30010	0.00751159		AT1G24159	AT1G24160	-0.154297		NAT-lncRNA_2753	AT3G27480	0.297731		NAT-lncRNA_900	AT4G38380	-0.198933						LincRNA_1117	AT3G22880	0.461893
	AT1G70340	AT1G70330	0.487911		AT1G15320	AT1G15330	-0.149984		AT4G29550	AT4G29560	0.215095		NAT-lncRNA_2754	AT3G27480	0.323745		NAT-lncRNA_902	AT4G38740	0.79744						LincRNA_1118	AT3G22880	0.093458
	AT1G70430	AT1G70440	-0.387819		AT2G33735	AT2G33740	0.497201		AT5G42840	AT5G42850	-0.468943		NAT-lncRNA_2756	AT3G28660	-0.486035		NAT-lncRNA_904	AT4G00440	0.290386						LincRNA_1123	AT3G23380	0.940846
	AT1G70440	AT1G70430	-0.387819		AT1G60560	AT1G60570	0.0191538		AT3G48760	AT3G48770	-0.255217		NAT-lncRNA_2759	AT3G29590	0.493692		NAT-lncRNA_908	AT4G02940	0.295442						LincRNA_1127	AT3G24465	-0.0769231
	AT1G70760	AT1G70770	-0.300385		AT2G31600	AT2G31610	0.112192		AT5G05270	AT5G05282	0.3461		NAT-lncRNA_2760	AT3G30737	0.468969		NAT-lncRNA_909	AT4G03100	-0.272978						LincRNA_1132	AT3G25585	0.589203
	AT1G70770	AT1G70760	-0.300385		AT5G18810	AT5G18820	-0.135291		AT1G78600	AT1G78610	0.602178		NAT-lncRNA_2761	AT3G30737	-0.235395		NAT-lncRNA_910	AT4G03200	0.22189						LincRNA_1133	AT3G25597	-0.0199661
	AT1G71180	AT1G71190	0.756148		AT5G09250	AT5G09260	-0.0688676		AT5G17450	AT5G17460	0.781198		NAT-lncRNA_2762	AT3G30737	0.585313		NAT-lncRNA_913	AT4G04860	0.0546904						LincRNA_1134	AT3G25620	0.77968
	AT1G71190	AT1G71180	0.756148		AT1G71780	AT1G71790	0.0438789		AT4G10250	AT4G10260	-0.143937		NAT-lncRNA_2763	AT3G30737	0.663158		NAT-lncRNA_914	AT4G04860	-0.0753338						LincRNA_1136	AT3G26790	0.592747
	AT1G71250	AT1G71260	0.337821		AT3G56430	AT3G56440	0.18077		AT1G67570	AT1G67580	-0.611933		NAT-lncRNA_2764	AT3G30737	0.277131		NAT-lncRNA_919	AT4G09180	0.432987						LincRNA_1137	AT3G26805	1
	AT1G71260	AT1G71250	0.337821		AT1G11900	AT1G11905	0.820336		AT1G17360	AT1G17370	0.161907		NAT-lncRNA_2766	AT3G31990	0.471799		NAT-lncRNA_920	AT4G09590	0.825599						LincRNA_1141	AT3G27190	0.316414
	AT1G71300	AT1G71310	0.0678688		AT2G39260	AT2G39270	0.293681		AT4G12570	AT4G12580	-0.424803		NAT-lncRNA_2767	AT3G31990	-0.247958		NAT-lncRNA_921	AT4G09850	0.805184						LincRNA_1142	AT3G27490	-0.0478908
	AT1G71310	AT1G71300	0.0678688		AT3G46740	AT3G46750	-0.134982		AT4G14500	AT4G14510	0.0426115		NAT-lncRNA_2768	AT3G33000	-0.535519		NAT-lncRNA_922	AT4G10120	0.179308						LincRNA_1143	AT3G27490	-0.188763
	AT1G71430	AT1G71440	-0.236266		AT4G38870	AT4G38880	0.631027		AT3G51180	AT3G51190	-0.0238052		NAT-lncRNA_2770	AT3G43970	-0.0745122		NAT-lncRNA_923	AT4G10120	0.499793						LincRNA_1149	AT3G28540	-0.0892424
	AT1G71440	AT1G71430	-0.236266		AT2G47090	AT2G47110	0.274366		AT3G13850	AT3G13860	-0.0165565		NAT-lncRNA_2772	AT3G45080	0.397988		NAT-lncRNA_925	AT4G10830	-0.23897						LincRNA_1151	AT3G28890	-0.264317
	AT1G71450	AT1G71460	-0.0713298		AT2G35320	AT2G35330	0.192918		AT5G10050	AT5G10060	-0.331611		NAT-lncRNA_2773	AT3G45390	0.245053		NAT-lncRNA_927	AT4G11330	0.614189						LincRNA_1155	AT3G28923	0.365601
	AT1G71460	AT1G71450	-0.0713298		AT1G11290	AT1G11300	0.00391098		AT4G28130	AT4G28140	-0.0497408		NAT-lncRNA_2776	AT3G46180	0.0323005		NAT-lncRNA_931	AT4G12720	0.556863						LincRNA_1156	AT3G28930	-0.118861
	AT1G71480	AT1G71490	0.778554		AT3G26360	AT3G26370	0.00847477		AT5G51210	AT5G51220	-0.457657		NAT-lncRNA_2777	AT3G47230	0.365714		NAT-lncRNA_932	AT4G13340	-0.148302						LincRNA_1157	AT3G28930	0.143088
	AT1G71490	AT1G71480	0.778554		AT1G17450	AT1G17455	0.301849		AT1G28680	AT1G28690	-0.096303		NAT-lncRNA_2780	AT3G52530	0.422232		NAT-lncRNA_934	AT4G13830	0.320706						LincRNA_1158	AT3G28940	-0.312984
	AT1G71760	AT1G71770	0.331028		AT1G80980	AT1G80990	-0.105368		AT5G61490	AT5G61500	-0.0205475		NAT-lncRNA_2781	AT3G53720	0.679574		NAT-lncRNA_935	AT4G13850	-0.302988						LincRNA_1159	AT3G28940	-0.0381488
	AT1G71770	AT1G71760	0.331028		AT3G48800	AT3G48810	-0.23716		AT1G74680	AT1G74690	-0.297956		NAT-lncRNA_2783	AT3G57460	0.117966		NAT-lncRNA_936	AT4G13990	0.508775						LincRNA_1160	AT3G28940	-0.159926
	AT1G71865	AT1G71866	-0.222643		AT5G18400	AT5G18403	0.154796		AT5G55270	AT5G55280	-0.276345		NAT-lncRNA_2785	AT3G61500	-0.179115		NAT-lncRNA_937	AT4G14560	0.190038						LincRNA_1161	AT3G28930	0.313814
	AT1G71866	AT1G71865	-0.222643		AT2G33585	AT2G33590	0.499067		AT5G37630	AT5G37640	-0.0185488		NAT-lncRNA_2787	AT3G03855	0.0761444		NAT-lncRNA_940	AT4G17870	0.343417						LincRNA_1162	AT3G28940	-0.184875
	AT1G71940	AT1G71950	0.853889		AT5G52330	AT5G52340	0.792839		AT5G16350	AT5G16360	-0.299149		NAT-lncRNA_2788	AT3G03855	-0.154262		NAT-lncRNA_943	AT4G18890	0.289964						LincRNA_1163	AT3G28940	0.000248493
	AT1G71950	AT1G71940	0.853889		AT1G61410	AT1G61415	0.496777		AT4G14640	AT4G14650	0.336989		NAT-lncRNA_2789	AT3G04440	0.398466		NAT-lncRNA_946	AT4G19960	0.811517						LincRNA_1164	AT3G29076	-0.320753
	AT1G72030	AT1G72040	0.329825		AT2G07741	AT2G07835	0.696397		AT2G32630	AT2G32640	-0.609821		NAT-lncRNA_2790	AT3G05746	-0.130364		NAT-lncRNA_947	AT4G20140	0.0340249						LincRNA_1166	AT3G29150	0.202829
	AT1G72040	AT1G72030	0.329825		AT1G50575	AT1G50580	0.354472		AT4G11810	AT4G11820	0.547558		NAT-lncRNA_2791	AT3G36659	0.379205		NAT-lncRNA_949	AT4G20960	-0.371738						LincRNA_1167	AT3G29170	0.662243
	AT1G72060	AT1G72070	0.965976		AT3G19553	AT3G19560	0.353815		AT2G16800	AT2G16810	-0.106179		NAT-lncRNA_2792	AT3G08660	0.138382		NAT-lncRNA_950	AT4G21880	0.0856354						LincRNA_1169	AT3G29255	0.0369092
	AT1G72070	AT1G72060	0.965976		AT5G11440	AT5G11450	-0.0708188		AT1G05330	AT1G05340	0.203546		NAT-lncRNA_2793	AT3G09050	0.618895		NAT-lncRNA_952	AT4G24290	0.59834						LincRNA_1171	AT3G29577	0.356889
	AT1G72180	AT1G72190	-0.579351		AT5G16310	AT5G16320	0.421352		AT1G29930	AT1G29940	0.293624		NAT-lncRNA_2794	AT3G15690	0.385104		NAT-lncRNA_953	AT4G26450	-0.0466924						LincRNA_1174	AT3G29639	-0.13487
	AT1G72190	AT1G72180	-0.579351		AT5G25752	AT5G25754	-0.265785		AT5G19120	AT5G19130	0.650279		NAT-lncRNA_2795	AT3G17090	-0.13815		NAT-lncRNA_954	AT4G27652	-0.075789						LincRNA_1175	AT3G29639	0.340685
	AT1G72390	AT1G72410	0.441696		AT5G10870	AT5G10880	-0.00953699		AT2G39780	AT2G39782	-0.356601		NAT-lncRNA_2796	AT3G17152	-0.15282		NAT-lncRNA_955	AT4G27910	-0.0386972						LincRNA_1182	AT3G30212	0.104581
	AT1G72410	AT1G72390	0.441696		AT1G48200	AT1G48210	0.237547		AT1G20050	AT1G20060	-0.314175		NAT-lncRNA_2797	AT3G17890	0.575475		NAT-lncRNA_957	AT4G29780	-0.0584911						LincRNA_1184	AT3G30383	-0.0912024
	AT1G72600	AT1G72610	0.764304		AT2G45980	AT2G45990	0.512504		AT5G05680	AT5G05690	0.717099		NAT-lncRNA_2798	AT3G18773	0.0171283		NAT-lncRNA_958	AT4G30996	0.103261						LincRNA_1186	AT3G30800	-0.0769231
	AT1G72610	AT1G72600	0.764304		AT4G34020	AT4G34030	0.621773		AT1G55070	AT1G55080	0.126677		NAT-lncRNA_2799	AT3G18773	0.0888653		NAT-lncRNA_961	AT4G32160	-0.0442283						LincRNA_1189	AT3G30867	0.43996
	AT1G73030	AT1G73040	0.0508365		AT3G07740	AT3G07750	-0.589543		AT2G19430	AT2G19440	0.477099		NAT-lncRNA_2800	AT3G21805	-0.190842		NAT-lncRNA_962	AT4G32710	0.558546						LincRNA_1193	AT3G32371	1
	AT1G73040	AT1G73030	0.0508365		AT4G19080	AT4G19090	0.521895		AT5G58920	AT5G58930	0.455822		NAT-lncRNA_2801	AT3G24640	0.213369		NAT-lncRNA_963	AT4G32717	0.998742						LincRNA_1194	AT3G42727	-0.1357
	AT1G73100	AT1G73110	-0.201123		AT1G06050	AT1G06060	0.445887		AT1G79890	AT1G79900	-0.241377		NAT-lncRNA_2802	AT3G26730	0.189154		NAT-lncRNA_964	AT4G33140	0.42138						LincRNA_1196	AT3G42727	0.0887409
	AT1G73110	AT1G73100	-0.201123		AT1G04010	AT1G04020	-0.27502		AT3G09150	AT3G09160	0.133232		NAT-lncRNA_2803	AT3G27350	0.614095		NAT-lncRNA_966	AT4G33565	-0.00119697						LincRNA_1198	AT3G43083	-0.34514
	AT1G73220	AT1G73230	-0.302787		AT2G23348	AT2G23350	-0.406127		AT2G44620	AT2G44630	-0.407952		NAT-lncRNA_2804	AT3G28917	0.150506		NAT-lncRNA_967	AT4G34240	0.0104071						LincRNA_1199	AT3G43083	-0.194015
	AT1G73230	AT1G73220	-0.302787		AT3G12955	AT3G12960	0.857059		AT1G32960	AT1G32970	-0.10222		NAT-lncRNA_2805	AT3G29035	0.113828		NAT-lncRNA_968	AT4G34380	0.120432						LincRNA_1205	AT3G43715	0.934289
	AT1G73380	AT1G73390	-0.727239		AT3G07525	AT3G07530	0.385615		AT5G44316	AT5G44320	0.244727		NAT-lncRNA_2807	AT3G44006	0.131644		NAT-lncRNA_969	AT4G34380	0.120432						LincRNA_1206	AT3G43720	0.212761
	AT1G73390	AT1G73380	-0.727239		AT2G35490	AT2G35500	0.401195		AT4G13860	AT4G13870	0.693921		NAT-lncRNA_2808	AT3G45250	1		NAT-lncRNA_970	AT4G35500	-0.0387956						LincRNA_1207	AT3G43740	0.270007
	AT1G73640	AT1G73650	-0.485067		AT1G63390	AT1G63400	-0.389915		AT4G03010	AT4G03020	-0.388833		NAT-lncRNA_2810	AT3G46840	0.459799		NAT-lncRNA_972	AT4G36540	0.586235						LincRNA_1208	AT3G43740	0.0599271
	AT1G73650	AT1G73640	-0.485067		AT2G45260	AT2G45270	-0.713417		AT2G21850	AT2G21860	0.0152801		NAT-lncRNA_2811	AT3G46840	0.537133		NAT-lncRNA_973	AT4G37260	0.0730958						LincRNA_1209	AT3G44005	0.855817
	AT1G74300	AT1G74310	-0.411171		AT3G47450	AT3G47460	-0.138997		AT2G26340	AT2G26350	0.77866		NAT-lncRNA_2813	AT3G48526	0.117267		NAT-lncRNA_974	AT4G38430	0.115634						LincRNA_1210	AT3G44115	0.0299725
	AT1G74310	AT1G74300	-0.411171		AT3G18260	AT3G18270	0.180063		AT2G47070	AT2G47090	0.5097		NAT-lncRNA_2814	AT3G48790	0.125987		NAT-lncRNA_975	AT4G39030	0.128542						LincRNA_1212	AT3G44235	1
	AT1G74360	AT1G74370	0.0482296		AT5G11270	AT5G11280	0.123109		AT2G42550	AT2G42560	-0.225183		NAT-lncRNA_2815	AT3G49050	-0.72993		NAT-lncRNA_976	AT4G39050	0.00731114						LincRNA_1213	AT3G44300	-0.0883131
	AT1G74370	AT1G74360	0.0482296		AT1G48940	AT1G48950	0.0477714		AT2G27035	AT2G27040	0.110712		NAT-lncRNA_2817	AT3G52100	-0.0777503		NAT-lncRNA_977	AT4G39270	-0.175927						LincRNA_1216	AT3G45093	-0.131059
	AT1G74410	AT1G74420	0.0788052		AT2G25880	AT2G25890	0.0961954		AT1G64660	AT1G64670	0.244163		NAT-lncRNA_2818	AT3G52460	-0.0693813		NAT-lncRNA_979	AT4G39700	0.449384						LincRNA_1217	AT3G45140	0.34113
	AT1G74420	AT1G74410	0.0788052		AT3G61100	AT3G61110	0.68499		AT5G47800	AT5G47810	0.412156		NAT-lncRNA_2820	AT3G53305	0.935253		NAT-lncRNA_980	AT4G39730	0.221309						LincRNA_1219	AT3G45555	0.0281505
	AT1G74430	AT1G74440	0.443343		AT5G14590	AT5G14600	-0.342931		AT2G33200	AT2G33205	-0.364006		NAT-lncRNA_2824	AT3G60290	0.292803		NAT-lncRNA_981	AT5G01020	0.639389						LincRNA_1220	AT3G45560	0.91649
	AT1G74440	AT1G74430	0.443343		AT3G49080	AT3G49100	0.491118		AT5G28900	AT5G28910	-0.116423		NAT-lncRNA_2825	AT3G60957	-0.338923		NAT-lncRNA_982	AT5G01050	0.675301						LincRNA_1222	AT3G46290	0.0389574
	AT1G74550	AT1G74560	0.288595		AT1G20750	AT1G20760	-0.104241		AT4G39060	AT4G39070	0.0370521		NAT-lncRNA_2827	AT3G63430	-0.116474		NAT-lncRNA_983	AT5G01075	0.416201						LincRNA_1224	AT3G46613	-0.372941
	AT1G74560	AT1G74550	0.288595		AT2G45860	AT2G45870	0.132222		AT1G10330	AT1G10340	0.515926		NAT-lncRNA_2829	AT4G01010	-0.192651		NAT-lncRNA_985	AT5G01820	0.0658031						LincRNA_1225	AT3G46613	-0.0138001
	AT1G74730	AT1G74740	-0.587402		AT1G64850	AT1G64860	0.0234141		AT4G16360	AT4G16370	0.312034		NAT-lncRNA_2830	AT4G01880	0.0549685		NAT-lncRNA_986	AT5G02470	0.0958279						LincRNA_1229	AT3G47210	0.0497523
	AT1G74740	AT1G74730	-0.587402		AT1G04410	AT1G04420	-0.294289		AT1G73990	AT1G74000	-0.311748		NAT-lncRNA_2831	AT4G04408	0.955686		NAT-lncRNA_987	AT5G02470	-0.00747384						LincRNA_1230	AT3G47610	-0.400796
	AT1G74900	AT1G74910	0.415949		AT2G20440	AT2G20450	-0.147797		AT3G13690	AT3G13700	0.0450632		NAT-lncRNA_2833	AT4G11090	0.624478		NAT-lncRNA_988	AT5G02600	0.182861						LincRNA_1233	AT3G48235	-0.254939
	AT1G74910	AT1G74900	0.415949		AT2G20760	AT2G20770	0.0654036		AT1G19850	AT1G19860	-0.515261		NAT-lncRNA_2835	AT4G15010	-0.0248177		NAT-lncRNA_989	AT5G02890	0.0167699						LincRNA_1234	AT3G48450	-0.0508827
	AT1G75080	AT1G75090	0.478369		AT4G31830	AT4G31840	0.206437		AT5G15010	AT5G15020	-0.125797		NAT-lncRNA_2836	AT4G15150	0.829018		NAT-lncRNA_990	AT5G03140	-0.176235						LincRNA_1236	AT3G49210	0.402816
	AT1G75090	AT1G75080	0.478369		AT3G54910	AT3G54920	0.0463888		AT5G54440	AT5G54450	0.0744246		NAT-lncRNA_2837	AT4G16790	-0.170521		NAT-lncRNA_991	AT5G03210	0.00659586						LincRNA_1237	AT3G50470	0.765396
	AT1G75170	AT1G75180	-0.647725		AT4G29548	AT4G29550	-0.213201		AT5G52260	AT5G52270	0.760034		NAT-lncRNA_2839	AT4G18422	0.759279		NAT-lncRNA_992	AT5G03880	-0.759143						LincRNA_1239	AT3G50651	-0.142784
	AT1G75180	AT1G75170	-0.647725		AT5G53300	AT5G53310	0.179791		AT5G19350	AT5G19360	-0.189805		NAT-lncRNA_2840	AT4G19480	-0.113054		NAT-lncRNA_993	AT5G03880	-0.586756						LincRNA_1240	AT3G50651	-0.138861
	AT1G75335	AT1G75340	-0.394934		AT1G11420	AT1G11430	-0.26319		AT3G19910	AT3G19920	-0.209997		NAT-lncRNA_2841	AT4G22550	0.414236		NAT-lncRNA_995	AT5G04670	0.356164						LincRNA_1242	AT3G52500	0.283325
	AT1G75340	AT1G75335	-0.394934		AT1G74929	AT1G74930	0.316087		AT5G26860	AT5G26880	0.283389		NAT-lncRNA_2844	AT4G27660	0.00310492		NAT-lncRNA_997	AT5G05020	0.999999						LincRNA_1244	AT3G53050	-0.146558
	AT1G75440	AT1G75450	-0.0382221		AT5G40520	AT5G40530	-0.0546809		AT3G45890	AT3G45900	-0.430831		NAT-lncRNA_2846	AT4G31320	-0.341568		NAT-lncRNA_998	AT5G05020	0.999999						LincRNA_1245	AT3G53050	-0.149473
	AT1G75450	AT1G75440	-0.0382221		AT1G07885	AT1G07890	-0.351631		AT1G14730	AT1G14740	-0.377978		NAT-lncRNA_2847	AT4G31520	-0.71169		NAT-lncRNA_999	AT5G05250	0.306131						LincRNA_1246	AT3G53600	0.20813
	AT1G75840	AT1G75850	-0.182844		AT3G56460	AT3G56470	0.824877		AT1G27760	AT1G27770	-0.630341		NAT-lncRNA_2848	AT4G33970	-0.316939		NAT-lncRNA_1000	AT5G05250	0.179108						LincRNA_1247	AT3G54090	0.765643
	AT1G75850	AT1G75840	-0.182844		AT1G31180	AT1G31190	0.324649		AT3G51460	AT3G51470	0.323911		NAT-lncRNA_2849	AT4G33990	0.0219588		NAT-lncRNA_1001	AT5G05760	-0.326771						LincRNA_1248	AT3G54840	0.580791
	AT1G76050	AT1G76060	-0.444863		AT3G29305	AT3G29310	-0.0175237		AT3G13580	AT3G13590	0.460332		NAT-lncRNA_2853	AT4G02482	-0.338069		NAT-lncRNA_1003	AT5G06790	0.427683						LincRNA_1249	AT3G55240	0.514774
	AT1G76060	AT1G76050	-0.444863		AT4G38010	AT4G38020	0.156827		AT5G06460	AT5G06470	0.346135		NAT-lncRNA_2854	AT4G02970	0.864429		NAT-lncRNA_1006	AT5G09620	0.502103						LincRNA_1250	AT3G55240	0.218026
	AT1G76140	AT1G76150	0.524694		AT5G27110	AT5G27120	0.14446		AT5G60390	AT5G60400	0.0716619		NAT-lncRNA_2856	AT4G04925	-0.0475645		NAT-lncRNA_1007	AT5G10330	-0.480978						LincRNA_1252	AT3G55730	-0.299366
	AT1G76150	AT1G76140	0.524694		AT3G19790	AT3G19800	-0.0596442		AT1G72800	AT1G72810	0.677206		NAT-lncRNA_2858	AT4G08020	0.69884		NAT-lncRNA_1008	AT5G10650	0.0231811						LincRNA_1258	AT3G57040	0.358694
	AT1G76260	AT1G76270	0.0846231		AT5G22360	AT5G22370	-0.531781		AT1G04970	AT1G04980	0.493229		NAT-lncRNA_2860	AT4G11110	-0.370499		NAT-lncRNA_1009	AT5G10946	0.119631						LincRNA_1259	AT3G57320	0.113157
	AT1G76270	AT1G76260	0.0846231		AT4G35440	AT4G35450	0.207458		AT1G11790	AT1G11800	-0.486178		NAT-lncRNA_2861	AT4G16835	0.101801		NAT-lncRNA_1011	AT5G11550	-0.194738						LincRNA_1261	AT3G58770	-0.213997
	AT1G76350	AT1G76360	-0.20551		AT2G46200	AT2G46210	-0.227024		AT4G37500	AT4G37510	0.0163829		NAT-lncRNA_2862	AT4G17690	0.132397		NAT-lncRNA_1012	AT5G11840	0.174514						LincRNA_1262	AT3G59150	-0.23658
	AT1G76360	AT1G76350	-0.20551		AT2G37310	AT2G37320	0.424277		AT3G57690	AT3G57710	0.191249		NAT-lncRNA_2863	AT4G19930	0.0974931		NAT-lncRNA_1013	AT5G11880	0.080475						LincRNA_1263	AT3G59450	0.479074
	AT1G76390	AT1G76400	-0.421738		AT3G44740	AT3G44750	0.218993		AT5G05310	AT5G05320	0.550006		NAT-lncRNA_2864	AT4G19950	0.453941		NAT-lncRNA_1014	AT5G11990	0.617803						LincRNA_1265	AT3G59640	-0.533663
	AT1G76400	AT1G76390	-0.421738		AT1G33970	AT1G33980	0.199843		AT1G07660	AT1G07670	0.631394		NAT-lncRNA_2865	AT4G21060	0.119002		NAT-lncRNA_1015	AT5G12430	-0.0319063						LincRNA_1266	AT3G59710	0.188277
	AT1G76450	AT1G76460	-0.470896		AT3G01160	AT3G01170	-0.257509		AT2G30985	AT2G30990	-0.28348		NAT-lncRNA_2866	AT4G21060	0.629213		NAT-lncRNA_1017	AT5G13205	0.936121						LincRNA_1267	AT3G60040	0.543128
	AT1G76460	AT1G76450	-0.470896		AT1G15970	AT1G15980	-0.438868		AT5G03300	AT5G03310	-0.211543		NAT-lncRNA_2867	AT4G21060	0.226073		NAT-lncRNA_1018	AT5G13290	0.36268						LincRNA_1272	AT3G60520	0.837496
	AT1G76530	AT1G76540	-0.504588		AT3G15150	AT3G15160	-0.271036		AT4G23960	AT4G23970	0.668464		NAT-lncRNA_2868	AT4G21130	-0.121118		NAT-lncRNA_1020	AT5G13710	0.58459						LincRNA_1273	AT3G60520	0.64625
	AT1G76540	AT1G76530	-0.504588		AT1G26540	AT1G26550	-0.627897		AT3G48470	AT3G48480	0.737108		NAT-lncRNA_2870	AT4G22760	0.332849		NAT-lncRNA_1021	AT5G13990	0.751842						LincRNA_1274	AT3G60520	-0.036171
	AT1G76690	AT1G76700	-0.326049		AT5G59970	AT5G59980	-0.150833		AT3G09450	AT3G09470	-0.23297		NAT-lncRNA_2872	AT4G26670	0.0684987		NAT-lncRNA_1022	AT5G14110	0.0287921						LincRNA_1276	AT3G60970	-0.339268
	AT1G76700	AT1G76690	-0.326049		AT4G39230	AT4G39235	-0.0926393		AT2G39190	AT2G39200	-0.0884736		NAT-lncRNA_2873	AT4G28160	0.320666		NAT-lncRNA_1025	AT5G14510	0.286538						LincRNA_1279	AT3G62490	0.0727938
	AT1G76750	AT1G76760	0.276223		AT5G58260	AT5G58270	0.177998		AT3G24929	AT3G24982	0.362568		NAT-lncRNA_2875	AT4G30860	0.266414		NAT-lncRNA_1026	AT5G14840	-0.300238						LincRNA_1281	AT3G62520	-0.22212
	AT1G76760	AT1G76750	0.276223		AT5G64490	AT5G64500	0.314059		AT3G55605	AT3G55610	-0.150023		NAT-lncRNA_2877	AT4G31710	0.848079		NAT-lncRNA_1028	AT5G16340	0.478551						LincRNA_1282	AT3G62680	-0.333633
	AT1G76780	AT1G76790	-0.144734		AT5G17523	AT5G17530	0.132275		AT5G53486	AT5G53490	-0.135868		NAT-lncRNA_2879	AT4G37030	0.0694194		NAT-lncRNA_1029	AT5G16520	-0.198898						LincRNA_1283	AT3G62980	0.170489
	AT1G76790	AT1G76780	-0.144734		AT5G60030	AT5G60040	0.302765		AT5G45770	AT5G45775	0.294084		NAT-lncRNA_2880	AT5G05282	0.544725		NAT-lncRNA_1030	AT5G16610	-0.457596						LincRNA_1285	AT4G00210	0.309605
	AT1G76850	AT1G76860	-0.426215		AT4G29480	AT4G29490	-0.110687		AT5G54640	AT5G54650	-0.206359		NAT-lncRNA_2881	AT5G10090	-0.191015		NAT-lncRNA_1031	AT5G17490	-0.18464						LincRNA_1289	AT4G01440	-0.127055
	AT1G76860	AT1G76850	-0.426215		AT4G23820	AT4G23840	0.761939		AT1G04778	AT1G04780	-0.257243		NAT-lncRNA_2886	AT5G11970	-0.168242		NAT-lncRNA_1032	AT5G17710	-0.0488241						LincRNA_1292	AT4G02380	0.467205
	AT1G77120	AT1G77122	-0.35901		AT4G18230	AT4G18240	0.447591		AT1G55480	AT1G55490	0.561493		NAT-lncRNA_2887	AT5G13560	-0.46516		NAT-lncRNA_1033	AT5G18010	0.851444						LincRNA_1295	AT4G03350	-0.259702
	AT1G77122	AT1G77120	-0.35901		AT1G09140	AT1G09150	-0.525384		AT2G25560	AT2G25565	0.488813		NAT-lncRNA_2889	AT5G15700	-0.0887024		NAT-lncRNA_1035	AT5G18930	0.237885						LincRNA_1296	AT4G03430	0.751958
	AT1G77230	AT1G77240	-0.187268		AT2G33655	AT2G33670	0.998197		AT3G45400	AT3G45410	-0.177807		NAT-lncRNA_2890	AT5G17200	-0.105458		NAT-lncRNA_1037	AT5G19610	0.993156						LincRNA_1298	AT4G03813	0.331265
	AT1G77240	AT1G77230	-0.187268		AT5G37340	AT5G37350	0.465899		AT2G19940	AT2G19950	-0.595787		NAT-lncRNA_2891	AT5G19100	-0.0434673		NAT-lncRNA_1038	AT5G19770	-0.327145						LincRNA_1299	AT4G03816	-0.00077584
	AT1G77610	AT1G77620	0.0207937		AT5G06110	AT5G06120	-0.255868		AT2G27180	AT2G27190	-0.269429		NAT-lncRNA_2894	AT5G26230	0.257092		NAT-lncRNA_1041	AT5G21960	0.504288						LincRNA_1301	AT4G04408	0.00834361
	AT1G77620	AT1G77610	0.0207937		AT5G23080	AT5G23090	0.741242		AT1G12840	AT1G12845	0.478023		NAT-lncRNA_2897	AT5G32460	-0.161308		NAT-lncRNA_1042	AT5G21280	-0.0285197						LincRNA_1302	AT4G04408	0.950755
	AT1G77765	AT1G77770	-0.403495		AT3G14110	AT3G14120	0.294045		AT5G62100	AT5G62110	-0.298135		NAT-lncRNA_2900	AT5G36920	0.721231		NAT-lncRNA_1043	AT5G22090	-0.137858						LincRNA_1305	AT4G05018	0.184224
	AT1G77770	AT1G77765	-0.403495		AT4G33280	AT4G33290	0.320422		AT3G06000	AT3G06010	-0.344569		NAT-lncRNA_2902	AT5G37890	-0.315848		NAT-lncRNA_1045	AT5G22480	-0.219147						LincRNA_1306	AT4G05040	0.411316
	AT1G77800	AT1G77810	0.601614		AT5G27460	AT5G27470	-0.45749		AT1G05260	AT1G05270	0.0306732		NAT-lncRNA_2904	AT5G40800	0.957091		NAT-lncRNA_1046	AT5G22870	0.728091						LincRNA_1313	AT4G06539	-0.121837
	AT1G77810	AT1G77800	0.601614		AT3G61760	AT3G61770	-0.428457		AT5G60150	AT5G60160	-0.547766		NAT-lncRNA_2905	AT5G43590	-0.220945		NAT-lncRNA_1047	AT5G23060	0.522233						LincRNA_1318	AT4G07840	-0.223165
	AT1G77930	AT1G77932	-0.547224		AT1G56040	AT1G56045	0.211254		AT2G02147	AT2G02148	-0.136819		NAT-lncRNA_2906	AT5G46280	-0.550442		NAT-lncRNA_1048	AT5G23940	-0.0921322						LincRNA_1320	AT4G08040	0.123223
	AT1G77932	AT1G77930	-0.547224		AT4G02460	AT4G02465	0.201731		AT5G20020	AT5G20030	-0.205015		NAT-lncRNA_2907	AT5G52000	-0.0685715		NAT-lncRNA_1049	AT5G24430	-0.0989677						LincRNA_1321	AT4G08090	0.0907619
	AT1G77950	AT1G77960	0.558264		AT2G02500	AT2G02510	0.398259		AT1G30360	AT1G30370	-0.346122		NAT-lncRNA_2908	AT5G54030	0.740037		NAT-lncRNA_1050	AT5G24660	-0.14126						LincRNA_1323	AT4G08108	-0.0769231
	AT1G77960	AT1G77950	0.558264		AT5G25757	AT5G25760	0.126773		AT1G64710	AT1G64720	-0.39096		NAT-lncRNA_2909	AT5G55490	-0.0473797		NAT-lncRNA_1052	AT5G24780	0.0303734						LincRNA_1324	AT4G08135	-0.0769231
	AT1G78050	AT1G78060	-0.152831		AT5G42820	AT5G42825	0.255463		AT2G23360	AT2G23370	-0.619824		NAT-lncRNA_2910	AT5G55680	0.849662		NAT-lncRNA_1053	AT5G25205	-0.110604						LincRNA_1325	AT4G08450	-0.343029
	AT1G78060	AT1G78050	-0.152831		AT1G16820	AT1G16825	0.0160229		AT1G65590	AT1G65610	0.012325		NAT-lncRNA_2911	AT5G56230	0.829758		NAT-lncRNA_1054	AT5G25830	0.235116						LincRNA_1326	AT4G08530	-0.148003
	AT1G78130	AT1G78140	0.230875		AT2G44040	AT2G44050	0.600772		AT2G32960	AT2G32970	0.16313		NAT-lncRNA_2912	AT5G58690	-0.00979985		NAT-lncRNA_1056	AT5G26340	-0.389718						LincRNA_1329	AT4G08874	0.410155
	AT1G78140	AT1G78130	0.230875		AT5G63080	AT5G63085	-0.351726		AT4G23500	AT4G23510	-0.169891		NAT-lncRNA_2913	AT5G59260	-0.0878841		NAT-lncRNA_1059	AT5G28040	-0.00471264						LincRNA_1330	AT4G08874	0.627088
	AT1G78180	AT1G78190	0.372726		AT4G35010	AT4G35020	0.615049		AT2G13600	AT2G13610	-0.163361		NAT-lncRNA_2914	AT5G59260	-0.0935683		NAT-lncRNA_1060	AT5G28100	-0.138673						LincRNA_1331	AT4G08876	0.744436
	AT1G78190	AT1G78180	0.372726		AT2G47710	AT2G47730	0.33192		AT3G55990	AT3G56000	-0.240921		NAT-lncRNA_2915	AT5G59260	-0.285092		NAT-lncRNA_1061	AT5G28300	0.187249						LincRNA_1332	AT4G08910	0.301915
	AT1G78280	AT1G78290	0.184832		AT3G14075	AT3G14080	0.241065		AT3G06840	AT3G06850	0.584765		NAT-lncRNA_2916	AT5G61340	0.322513		NAT-lncRNA_1062	AT5G28442	-0.255194						LincRNA_1334	AT4G09180	0.115072
	AT1G78290	AT1G78280	0.184832		AT5G10605	AT5G10610	0.388917		AT5G15570	AT5G15580	0.760222		NAT-lncRNA_2917	AT5G66020	-0.0939061		NAT-lncRNA_1065	AT5G28920	-0.177912						LincRNA_1338	AT4G09870	0.630627
	AT1G78476	AT1G78480	0.401234		AT3G17620	AT3G17626	0.104025		AT5G64030	AT5G64040	-0.337765		NAT-lncRNA_2918	AT5G66500	-0.222635		NAT-lncRNA_1066	AT5G35100	0.0513767						LincRNA_1339	AT4G09875	-0.134618
	AT1G78480	AT1G78476	0.401234		AT5G56130	AT5G56140	-0.161785		AT2G37440	AT2G37450	-0.00749492		NAT-lncRNA_2919	AT5G66990	-0.196388		NAT-lncRNA_1069	AT5G35935	-0.102249						LincRNA_1340	AT4G09875	-0.149912
	AT1G78570	AT1G78580	0.12559		AT5G02960	AT5G02970	-0.860498		AT4G34940	AT4G34950	-0.336666		NAT-lncRNA_2920	AT5G05090	0.361326		NAT-lncRNA_1073	AT5G39410	-0.042617						LincRNA_1341	AT4G09880	-0.101592
	AT1G78580	AT1G78570	0.12559		AT3G58520	AT3G58530	0.0805587		AT3G61950	AT3G61960	-0.447724		NAT-lncRNA_2921	AT5G05290	-0.402599		NAT-lncRNA_1076	AT5G40370	-0.185667						LincRNA_1342	AT4G10150	-0.0875922
	AT1G78770	AT1G78780	0.474367		AT1G26740	AT1G26750	0.604197		AT5G07340	AT5G07350	0.0168303		NAT-lncRNA_2925	AT5G07170	0.735161		NAT-lncRNA_1077	AT5G41690	-0.369342						LincRNA_1344	AT4G10820	-0.112068
	AT1G78780	AT1G78770	0.474367		AT4G27000	AT4G27010	0.413377		AT3G48140	AT3G48150	0.211538		NAT-lncRNA_2926	AT5G07170	0.976618		NAT-lncRNA_1078	AT5G42280	0.530932						LincRNA_1345	AT4G10850	-0.159539
	AT1G78910	AT1G78915	0.147475		AT1G06660	AT1G06670	0.0564847		AT4G19100	AT4G19112	0.154989		NAT-lncRNA_2927	AT5G09610	0.839201		NAT-lncRNA_1079	AT5G42440	0.436562						LincRNA_1346	AT4G10850	0.375728
	AT1G78915	AT1G78910	0.147475		AT5G54060	AT5G54062	0.0748147		AT1G03103	AT1G03106	0.999488		NAT-lncRNA_2928	AT5G09805	0.738741		NAT-lncRNA_1081	AT5G43020	0.852204						LincRNA_1347	AT4G11300	0.0433876
	AT1G78920	AT1G78922	0.00491819		AT4G18520	AT4G18530	0.558275		AT2G41820	AT2G41830	0.299739		NAT-lncRNA_2929	AT5G10880	-0.0449118		NAT-lncRNA_1082	AT5G43260	0.115052						LincRNA_1349	AT4G12860	-0.0921951
	AT1G78922	AT1G78920	0.00491819		AT2G07749	AT2G07776	0.082341		AT2G31610	AT2G31620	0.404348		NAT-lncRNA_2930	AT5G11780	-0.0284799		NAT-lncRNA_1083	AT5G43480	0.691211						LincRNA_1350	AT4G12980	0.15596
	AT1G78970	AT1G78980	0.909709		AT2G24681	AT2G24683	0.357195		AT2G37140	AT2G37150	-0.188417		NAT-lncRNA_2931	AT5G15530	-0.555363		NAT-lncRNA_1084	AT5G43880	0.150462						LincRNA_1351	AT4G13494	-0.14721
	AT1G78980	AT1G78970	0.909709		AT2G23070	AT2G23080	-0.235997		AT3G50000	AT3G50010	0.576706		NAT-lncRNA_2936	AT5G27810	-0.00346166		NAT-lncRNA_1085	AT5G44000	0.328795						LincRNA_1357	AT4G14730	0.102005
	AT1G79040	AT1G79050	0.0079552		AT2G43980	AT2G43990	0.0437552		AT1G78890	AT1G78895	0.315655		NAT-lncRNA_2937	AT5G28280	-0.101736		NAT-lncRNA_1086	AT5G44800	-0.137984						LincRNA_1358	AT4G14730	0.195817
	AT1G79050	AT1G79040	0.0079552		AT2G24450	AT2G24460	0.689423		AT3G17920	AT3G17930	0.0539743		NAT-lncRNA_2940	AT5G35760	0.403467		NAT-lncRNA_1088	AT5G45520	0.422306						LincRNA_1359	AT4G14730	0.847225
	AT1G79340	AT1G79350	0.549808		AT5G47229	AT5G47230	-0.245562		AT1G71150	AT1G71160	0.828212		NAT-lncRNA_2941	AT5G35926	0.713164		NAT-lncRNA_1089	AT5G45800	-0.200078						LincRNA_1360	AT4G14743	0.170211
	AT1G79350	AT1G79340	0.549808		AT3G51320	AT3G51325	0.610715		AT1G28540	AT1G28550	-0.399175		NAT-lncRNA_2942	AT5G36900	0.324323		NAT-lncRNA_1090	AT5G45820	0.278429						LincRNA_1362	AT4G15215	-0.324298
	AT1G79380	AT1G79390	-0.377173		AT1G15880	AT1G15885	0.085953		AT5G17500	AT5G17510	0.0735885		NAT-lncRNA_2947	AT5G43065	-0.197077		NAT-lncRNA_1091	AT5G46240	0.418865						LincRNA_1363	AT4G15370	-0.0953645
	AT1G79390	AT1G79380	-0.377173		AT2G43180	AT2G43190	0.221635		AT2G44430	AT2G44440	0.153424		NAT-lncRNA_2949	AT5G44570	-0.138278		NAT-lncRNA_1095	AT5G47550	0.282968						LincRNA_1364	AT4G15733	0.979455
	AT1G79500	AT1G79510	-0.318678		AT1G76760	AT1G76770	-0.074766		AT5G49880	AT5G49890	-0.142332		NAT-lncRNA_2950	AT5G45116	0.563261		NAT-lncRNA_1096	AT5G47560	0.244547						LincRNA_1368	AT4G18422	-0.216532
	AT1G79510	AT1G79500	-0.318678		AT1G08400	AT1G08410	0.548409		AT4G16150	AT4G16155	-0.287989		NAT-lncRNA_2951	AT5G45116	0.448901		NAT-lncRNA_1097	AT5G48490	0.934776						LincRNA_1369	AT4G18650	0.632032
	AT1G79560	AT1G79570	0.108084		AT3G12380	AT3G12390	-0.30732		AT2G45695	AT2G45700	-0.0390064		NAT-lncRNA_2952	AT5G45116	0.529476		NAT-lncRNA_1098	AT5G48680	-0.323975						LincRNA_1370	AT4G18650	0.645562
	AT1G79570	AT1G79560	0.108084		AT1G68862	AT1G68870	0.462525		AT4G31360	AT4G31370	0.507198		NAT-lncRNA_2953	AT5G46390	0.14373		NAT-lncRNA_1099	AT5G49280	0.0223045						LincRNA_1371	AT4G18650	0.710284
	AT1G79660	AT1G79670	-0.300253		AT2G13550	AT2G13560	-0.401116		AT3G04330	AT3G04340	0.252682		NAT-lncRNA_2954	AT5G50750	-0.0767754		NAT-lncRNA_1100	AT5G49665	0.246456						LincRNA_1372	AT4G18650	0.694017
	AT1G79670	AT1G79660	-0.300253		AT5G04238	AT5G04240	-0.342973		AT2G27402	AT2G27410	-0.146897		NAT-lncRNA_2955	AT5G52830	0.188072		NAT-lncRNA_1102	AT5G50390	0.119726						LincRNA_1373	AT4G18650	0.287774
	AT1G79690	AT1G79700	-0.322414		AT1G72020	AT1G72030	0.207681		AT5G20540	AT5G20550	-0.0951989		NAT-lncRNA_2956	AT5G55000	0.485046		NAT-lncRNA_1103	AT5G50915	0.842662						LincRNA_1374	AT4G18650	0.292281
	AT1G79700	AT1G79690	-0.322414		AT4G02720	AT4G02725	-0.555723		AT4G26010	AT4G26020	-0.34661		NAT-lncRNA_2957	AT5G60270	-0.273455		NAT-lncRNA_1105	AT5G53210	-0.203685						LincRNA_1377	AT4G19530	0.538325
	AT1G79710	AT1G79720	0.682159		AT3G07620	AT3G07630	-0.413752		AT3G23685	AT3G23690	-0.36734		NAT-lncRNA_2958	AT5G62160	0.118623		NAT-lncRNA_1107	AT5G54380	0.375828						LincRNA_1384	AT4G20860	-0.375332
	AT1G79720	AT1G79710	0.682159		AT4G01560	AT4G01570	-0.144603		AT3G01780	AT3G01790	-0.380221		NAT-lncRNA_2959	AT5G63040	0.521769		NAT-lncRNA_1108	AT5G55040	0.204382						LincRNA_1385	AT4G20960	-0.321897
	AT1G79780	AT1G79790	-0.335759		AT1G72320	AT1G72330	0.194829		AT3G24070	AT3G24080	0.301507		NAT-lncRNA_2961	AT5G64620	0.425651		NAT-lncRNA_1109	AT5G55090	0.547389						LincRNA_1386	AT4G21350	0.0910464
	AT1G79790	AT1G79780	-0.335759		AT2G22200	AT2G22201	0.614674		AT1G11410	AT1G11420	0.0339248		NAT-lncRNA_2962	AT5G65070	0.0737755		NAT-lncRNA_1110	AT5G56980	-0.205681						LincRNA_1389	AT4G21680	-0.0644256
	AT1G79810	AT1G79820	-0.321819		AT1G72860	AT1G72870	0.292951		AT4G35970	AT4G35980	0.561317		NAT-lncRNA_2963	AT5G65080	-0.145375		NAT-lncRNA_1111	AT5G57480	-0.120844						LincRNA_1391	AT4G22485	-0.0050347
	AT1G79820	AT1G79810	-0.321819		AT1G19670	AT1G19680	0.541658		AT4G33925	AT4G33930	0.634845		NAT-lncRNA_2964	AT5G65610	-0.153602		NAT-lncRNA_1112	AT5G57560	-0.147569						LincRNA_1392	AT4G22770	-0.242276
	AT1G79840	AT1G79850	-0.386096		AT4G29860	AT4G29870	-0.220063		AT1G79950	AT1G79960	-0.55981		NAT-lncRNA_2966	AT1G01190	-0.36283		NAT-lncRNA_1113	AT5G57685	0.763215						LincRNA_1393	AT4G22770	0.13568
	AT1G79850	AT1G79840	-0.386096		AT1G53240	AT1G53250	-0.173311		AT1G17550	AT1G17560	-0.545759		NAT-lncRNA_2967	AT1G01200	0.14086		NAT-lncRNA_1115	AT5G58700	0.283432						LincRNA_1394	AT4G23570	-0.216988
	AT1G79915	AT1G79920	-0.279704		AT3G25460	AT3G25470	-0.588133		AT1G10230	AT1G10240	0.28325		NAT-lncRNA_2968	AT1G01680	0.0336586		NAT-lncRNA_1116	AT5G59050	0.17327						LincRNA_1395	AT4G25480	0.112348
	AT1G79920	AT1G79915	-0.279704		AT1G50390	AT1G50400	-0.0293868		AT1G04790	AT1G04800	0.0336551		NAT-lncRNA_2971	AT1G02960	0.103145		NAT-lncRNA_1117	AT5G59220	0.310772						LincRNA_1396	AT4G25950	0.999239
	AT1G80200	AT1G80210	-0.562775		AT4G01470	AT4G01480	0.0762702		AT1G68890	AT1G68905	-0.507993		NAT-lncRNA_2974	AT1G04580	-0.0814671		NAT-lncRNA_1118	AT5G59310	0.704572						LincRNA_1397	AT4G26000	-0.10841
	AT1G80210	AT1G80200	-0.562775		AT5G27390	AT5G27410	-0.269445		AT5G19570	AT5G19580	0.299132		NAT-lncRNA_2976	AT1G07540	-0.0855956		NAT-lncRNA_1119	AT5G59550	-0.151776						LincRNA_1398	AT4G26320	0.0800137
	AT1G80400	AT1G80410	-0.594511		AT3G45880	AT3G45890	0.609762		AT1G21695	AT1G21700	0.164085		NAT-lncRNA_2980	AT1G09170	-0.392904		NAT-lncRNA_1120	AT5G59560	-0.284258						LincRNA_1400	AT4G27310	0.130247
	AT1G80410	AT1G80400	-0.594511		AT4G18460	AT4G18465	-0.201569		AT2G26670	AT2G26680	-0.0985834		NAT-lncRNA_2981	AT1G10100	-0.215727		NAT-lncRNA_1121	AT5G59560	0.726995						LincRNA_1402	AT4G27430	-0.745
	AT1G80750	AT1G80760	0.139795		AT4G00840	AT4G00850	0.272156		AT1G19320	AT1G19330	0.725167		NAT-lncRNA_2984	AT1G11220	0.385009		NAT-lncRNA_1122	AT5G60460	0.0374501						LincRNA_1404	AT4G27840	0.0344548
	AT1G80760	AT1G80750	0.139795		AT2G46290	AT2G46300	0.066175		AT2G01680	AT2G01690	0.367338		NAT-lncRNA_2986	AT1G12520	-0.169117		NAT-lncRNA_1123	AT5G60700	0.0911073						LincRNA_1405	AT4G27840	0.36667
	AT1G80840	AT1G80850	0.194788		AT5G07842	AT5G07850	-0.158872		AT3G08030	AT3G08040	0.208228		NAT-lncRNA_2987	AT1G15520	-0.218529		NAT-lncRNA_1124	AT5G60790	-0.110848						LincRNA_1406	AT4G27850	0.0292022
	AT1G80850	AT1G80840	0.194788		AT3G18420	AT3G18430	0.012884		AT1G01600	AT1G01610	0.375142		NAT-lncRNA_2988	AT1G15520	-0.0136146		NAT-lncRNA_1125	AT5G61330	0.299546						LincRNA_1407	AT4G29140	-0.253319
	AT1G80890	AT1G80900	0.686565		AT5G66005	AT5G66010	-0.377384		AT5G46030	AT5G46040	-0.574376		NAT-lncRNA_2989	AT1G15800	-0.0908518		NAT-lncRNA_1126	AT5G61412	-0.0664593						LincRNA_1408	AT4G29140	-0.171606
	AT1G80900	AT1G80890	0.686565		AT2G25570	AT2G25580	-0.705818		AT3G54510	AT3G54520	-0.204964		NAT-lncRNA_2991	AT1G16360	0.065311		NAT-lncRNA_1127	AT5G61520	-0.00515925						LincRNA_1410	AT4G30200	-0.416957
	AT1G80910	AT1G80920	-0.537606		AT5G13340	AT5G13350	-0.146976		AT4G05320	AT4G05330	-0.55328		NAT-lncRNA_2993	AT1G16530	-0.470323		NAT-lncRNA_1128	AT5G62070	0.461189						LincRNA_1411	AT4G31550	0.511882
	AT1G80920	AT1G80910	-0.537606		AT3G16750	AT3G16760	-0.739094		AT5G09760	AT5G09770	0.31613		NAT-lncRNA_2994	AT1G17110	0.165852		NAT-lncRNA_1129	AT5G62220	0.0718454						LincRNA_1412	AT4G31730	0.371204
	AT2G01100	AT2G01110	0.162592		AT4G33640	AT4G33650	-0.205586		AT2G41780	AT2G41790	-0.101152		NAT-lncRNA_2999	AT1G17540	-0.0980005		NAT-lncRNA_1130	AT5G62390	-0.0322928						LincRNA_1414	AT4G32790	-0.0577261
	AT2G01110	AT2G01100	0.162592		AT2G41530	AT2G41540	-0.191884		AT5G47490	AT5G47500	-0.3935		NAT-lncRNA_3004	AT1G20400	0.349033		NAT-lncRNA_1131	AT5G63135	0.00984981						LincRNA_1415	AT4G32790	0.144882
	AT2G01270	AT2G01275	-0.652965		AT1G74390	AT1G74400	0.32178		AT5G23700	AT5G23710	-0.164766		NAT-lncRNA_3006	AT1G21850	0.870159		NAT-lncRNA_1134	AT5G64140	-0.502026						LincRNA_1416	AT4G32870	-0.0229322
	AT2G01275	AT2G01270	-0.652965		AT3G59540	AT3G59550	0.393995		AT1G48175	AT1G48180	-0.541969		NAT-lncRNA_3009	AT1G23580	0.0131622		NAT-lncRNA_1135	AT5G64430	-0.387874						LincRNA_1417	AT4G33150	-0.120401
	AT2G01280	AT2G01290	0.893289		AT1G63270	AT1G63280	0.162098		AT5G11510	AT5G11520	-0.425716		NAT-lncRNA_3014	AT1G26300	-0.084474		NAT-lncRNA_1136	AT5G64660	0.0579794						LincRNA_1418	AT4G34710	0.210904
	AT2G01290	AT2G01280	0.893289		AT3G01910	AT3G01920	0.232102		AT2G26370	AT2G26380	0.262812		NAT-lncRNA_3015	AT1G26480	-0.0793821		NAT-lncRNA_1138	AT5G66200	-0.123228						LincRNA_1419	AT4G35190	-0.0102201
	AT2G01340	AT2G01350	-0.0156597		AT1G77480	AT1G77490	-0.208469		AT2G38695	AT2G38700	0.172476		NAT-lncRNA_3017	AT1G30080	-0.0430949		NAT-lncRNA_1139	AT5G66300	-0.0702566						LincRNA_1420	AT4G35190	-0.157935
	AT2G01350	AT2G01340	-0.0156597		AT5G23300	AT5G23310	0.656628		AT5G17140	AT5G17150	0.430423		NAT-lncRNA_3019	AT1G31310	0.873997		NAT-lncRNA_1140	AT5G66400	0.283679						LincRNA_1421	AT4G35580	-0.0955705
	AT2G01400	AT2G01410	0.0657739		AT1G72740	AT1G72750	-0.254356		AT1G30200	AT1G30210	0.240755		NAT-lncRNA_3023	AT1G33607	0.269691		NAT-lncRNA_1141	AT5G66850	-0.314764						LincRNA_1422	AT4G36480	-0.218836
	AT2G01410	AT2G01400	0.0657739		AT1G49140	AT1G49150	0.315609		AT4G31140	AT4G31150	-0.251167		NAT-lncRNA_3024	AT1G34010	0.0486436		NAT-lncRNA_1142	AT5G67090	0.336124						LincRNA_1423	AT4G36750	-0.218639
	AT2G01620	AT2G01630	-0.293291		AT1G48430	AT1G48440	-0.174585		AT5G39785	AT5G39790	-0.548983		NAT-lncRNA_3026	AT1G36580	0.0919801		NAT-lncRNA_1143	AT5G67190	0.733769						LincRNA_1424	AT4G36925	0.087087
	AT2G01630	AT2G01620	-0.293291		AT4G21190	AT4G21192	-0.0758148		AT3G14450	AT3G14460	-0.443724		NAT-lncRNA_3027	AT1G36580	-0.178685		NAT-lncRNA_1144	AT5G67190	0.159504						LincRNA_1425	AT4G36930	-0.0884026
	AT2G01860	AT2G01870	0.42586		AT1G70209	AT1G70210	-0.250404		AT3G62230	AT3G62240	-0.195285		NAT-lncRNA_3033	AT1G48700	-0.381449		NAT-lncRNA_1145	AT5G67250	-0.318842						LincRNA_1426	AT4G37640	0.0599343
	AT2G01870	AT2G01860	0.42586		AT2G37680	AT2G37690	0.193732		AT3G04460	AT3G04470	-0.464828		NAT-lncRNA_3034	AT1G48970	0.478269		NAT-lncRNA_1147	AT5G67480	-0.197614						LincRNA_1427	AT4G37730	-0.204187
	AT2G01960	AT2G01970	-0.0853374		AT1G11880	AT1G11890	-0.516844		AT3G23480	AT3G23490	0.448975		NAT-lncRNA_3040	AT1G50750	0.869663		NAT-lncRNA_1148	AT5G01030	0.088899						LincRNA_1428	AT4G39600	0.762192
	AT2G01970	AT2G01960	-0.0853374		AT1G55080	AT1G55090	-0.0147124		AT5G08570	AT5G08580	-0.179471		NAT-lncRNA_3041	AT1G50890	-0.0913142		NAT-lncRNA_1149	AT5G01240	-0.177093						LincRNA_1430	AT4G00430	0.352769
	AT2G02720	AT2G02730	0.530242		AT3G05090	AT3G05100	0.592597		AT4G01170	AT4G01180	0.84686		NAT-lncRNA_3042	AT1G52240	0.0508747		NAT-lncRNA_1150	AT5G01500	-0.241451						LincRNA_1432	AT4G01440	-0.03671
	AT2G02730	AT2G02720	0.530242		AT4G12620	AT4G12640	0.5304		AT3G52630	AT3G52640	0.242443		NAT-lncRNA_3043	AT1G52343	-0.0854284		NAT-lncRNA_1151	AT5G01530	0.140825						LincRNA_1434	AT4G01930	-0.185389
	AT2G02740	AT2G02750	0.392003		AT5G39930	AT5G39940	-0.149615		AT1G74458	AT1G74460	0.592819		NAT-lncRNA_3044	AT1G53860	0.545359		NAT-lncRNA_1152	AT5G01830	-0.357563						LincRNA_1436	AT4G03280	0.203417
	AT2G02750	AT2G02740	0.392003		AT5G56900	AT5G56910	0.198973		AT4G33440	AT4G33450	0.0583769		NAT-lncRNA_3047	AT1G56630	0.328859		NAT-lncRNA_1153	AT5G02370	-0.318487						LincRNA_1438	AT4G03823	0.844627
	AT2G02795	AT2G02800	-0.171647		AT1G45160	AT1G45165	-0.049644		AT4G35080	AT4G35090	-0.156906		NAT-lncRNA_3049	AT1G63670	-0.191956		NAT-lncRNA_1154	AT5G02750	-0.368421						LincRNA_1440	AT4G03960	0.68133
	AT2G02800	AT2G02795	-0.171647		AT1G67460	AT1G67470	0.652259		AT3G57040	AT3G57050	0.253033		NAT-lncRNA_3051	AT1G64200	-0.345113		NAT-lncRNA_1155	AT5G02760	0.546566						LincRNA_1442	AT4G04340	-0.112992
	AT2G03270	AT2G03280	-0.215711		AT4G38350	AT4G38360	0.830602		AT5G14650	AT5G14660	-0.0270146		NAT-lncRNA_3053	AT1G65130	0.295378		NAT-lncRNA_1157	AT5G03360	0.0519967						LincRNA_1443	AT4G04450	0.851712
	AT2G03280	AT2G03270	-0.215711		AT3G62390	AT3G62400	-0.188352		AT2G22450	AT2G22460	-0.212667		NAT-lncRNA_3056	AT1G66170	0.895183		NAT-lncRNA_1158	AT5G04490	0.0318868						LincRNA_1445	AT4G04610	-0.0690748
	AT2G03410	AT2G03420	-0.055895		AT5G52980	AT5G52990	0.0155108		AT4G15450	AT4G15460	-0.246059		NAT-lncRNA_3057	AT1G66480	0.578476		NAT-lncRNA_1159	AT5G04820	-0.0784595						LincRNA_1448	AT4G04860	-0.0846542
	AT2G03410	AT2G03430	-0.202732		AT5G58630	AT5G58640	-0.372288		AT1G19040	AT1G19050	0.581943		NAT-lncRNA_3058	AT1G67760	0.28621		NAT-lncRNA_1160	AT5G04930	-0.177396						LincRNA_1450	AT4G05520	0.0633129
	AT2G03420	AT2G03410	-0.055895		AT2G16790	AT2G16800	0.0695346		AT4G24600	AT4G24610	0.581057		NAT-lncRNA_3059	AT1G70340	0.160734		NAT-lncRNA_1161	AT5G05090	-0.253203						LincRNA_1451	AT4G07990	0.447386
	AT2G03430	AT2G03410	-0.202732		AT1G71210	AT1G71220	0.46969		AT3G14140	AT3G14150	-0.332281		NAT-lncRNA_3060	AT1G71380	0.637127		NAT-lncRNA_1162	AT5G05090	-0.443252						LincRNA_1452	AT4G08020	0.574003
	AT2G03450	AT2G03460	0.0560224		AT2G31300	AT2G31305	-0.0122269		AT1G06240	AT1G06250	0.0130608		NAT-lncRNA_3063	AT1G72080	-0.0550055		NAT-lncRNA_1163	AT5G05270	0.30546						LincRNA_1456	AT4G08450	0.0285115
	AT2G03460	AT2G03450	0.0560224		AT1G20575	AT1G20580	-0.0773333		AT5G43050	AT5G43060	-0.121495		NAT-lncRNA_3072	AT1G75690	-0.562142		NAT-lncRNA_1164	AT5G05440	0.498589						LincRNA_1458	AT4G08450	0.0520335
	AT2G03620	AT2G03630	-0.361804		AT3G14330	AT3G14340	0.0605882		AT5G10340	AT5G10350	0.20307		NAT-lncRNA_3074	AT1G76110	0.697948		NAT-lncRNA_1165	AT5G05450	-0.155669						LincRNA_1465	AT4G09180	-0.0614833
	AT2G03630	AT2G03620	-0.361804		AT3G53020	AT3G53030	-0.294552		AT4G19100	AT4G19110	-0.369898		NAT-lncRNA_3076	AT1G77030	0.0586092		NAT-lncRNA_1166	AT5G05810	0.125012						LincRNA_1466	AT4G09360	-0.133162
	AT2G03680	AT2G03690	-0.0822835		AT4G01990	AT4G01995	-0.329732		AT1G60760	AT1G60770	0.271905		NAT-lncRNA_3080	AT1G77990	0.193807		NAT-lncRNA_1167	AT5G05860	-0.0163007						LincRNA_1469	AT4G10160	-0.27139
	AT2G03690	AT2G03680	-0.0822835		AT4G19010	AT4G19020	0.256771		AT2G41000	AT2G41010	-0.477758		NAT-lncRNA_3081	AT1G78450	0.237679		NAT-lncRNA_1169	AT5G06610	0.7094						LincRNA_1470	AT4G10490	0.999993
	AT2G03821	AT2G03822	-0.0666812		AT1G02740	AT1G02750	0.0229315		AT4G33650	AT4G33660	-0.560007		NAT-lncRNA_3082	AT1G79070	0.278951		NAT-lncRNA_1170	AT5G07080	0.130093						LincRNA_1471	AT4G10603	1
	AT2G03822	AT2G03821	-0.0666812		AT2G45520	AT2G45530	0.243888		AT1G03810	AT1G03820	0.829347		NAT-lncRNA_3083	AT1G79530	-0.247399		NAT-lncRNA_1171	AT5G07440	-0.264327						LincRNA_1472	AT4G10603	1
	AT2G04039	AT2G04040	-0.222886		AT1G06720	AT1G06730	0.224083		AT5G23540	AT5G23550	0.266316		NAT-lncRNA_3084	AT1G79620	0.292281		NAT-lncRNA_1172	AT5G07580	-0.167003						LincRNA_1473	AT4G11130	0.0219809
	AT2G04040	AT2G04039	-0.222886		AT4G14110	AT4G14120	0.461782		AT1G30870	AT1G30880	-0.000800293		NAT-lncRNA_3087	AT1G79630	-0.137247		NAT-lncRNA_1173	AT5G07770	0.35325						LincRNA_1476	AT4G11300	-0.331166
	AT2G04270	AT2G04280	-0.57399		AT5G40170	AT5G40180	0.710232		AT4G38040	AT4G38050	0.502567		NAT-lncRNA_3088	AT1G79880	0.00391712		NAT-lncRNA_1175	AT5G08330	0.022138						LincRNA_1477	AT4G11310	0.998184
	AT2G04280	AT2G04270	-0.57399		AT3G61360	AT3G61370	0.0847551		AT1G67035	AT1G67040	0.679334		NAT-lncRNA_3092	AT1G02650	0.285046		NAT-lncRNA_1176	AT5G09400	-0.00252935						LincRNA_1479	AT4G12370	-0.185764
	AT2G04378	AT2G04380	0.300455		AT1G54100	AT1G54110	0.5324		AT1G09710	AT1G09720	0.000716785		NAT-lncRNA_3095	AT1G03010	0.447454		NAT-lncRNA_1177	AT5G09440	-0.210892						LincRNA_1480	AT4G12440	-0.0141367
	AT2G04380	AT2G04378	0.300455		AT1G22720	AT1G22730	0.252258		AT3G12360	AT3G12370	-0.566096		NAT-lncRNA_3097	AT1G03210	-0.173473		NAT-lncRNA_1178	AT5G09760	0.275135						LincRNA_1481	AT4G12980	-0.014375
	AT2G04400	AT2G04410	0.0351564		AT1G33490	AT1G33500	-0.163333		AT5G15330	AT5G15340	0.733795		NAT-lncRNA_3098	AT1G03490	0.369498		NAT-lncRNA_1182	AT5G11740	-0.133017						LincRNA_1483	AT4G13240	-0.087128
	AT2G04410	AT2G04400	0.0351564		AT5G09380	AT5G09390	-0.324317		AT1G07747	AT1G07750	0.789021		NAT-lncRNA_3101	AT1G04540	0.970142		NAT-lncRNA_1183	AT5G11890	-0.000711659						LincRNA_1485	AT4G13480	0.114264
	AT2G04880	AT2G04890	0.640267		AT1G53710	AT1G53720	0.69186		AT3G55890	AT3G55900	0.70352		NAT-lncRNA_3106	AT1G05700	-0.226257		NAT-lncRNA_1185	AT5G12400	-0.345743						LincRNA_1487	AT4G13572	0.562356
	AT2G04890	AT2G04900	-0.63683		AT1G27390	AT1G27400	0.452621		AT1G53970	AT1G53980	-0.349352		NAT-lncRNA_3107	AT1G06030	-0.228083		NAT-lncRNA_1186	AT5G13180	0.13855						LincRNA_1488	AT4G13580	-0.268909
	AT2G04890	AT2G04880	0.640267		AT2G34530	AT2G34540	0.731836		AT5G10410	AT5G10420	-0.442492		NAT-lncRNA_3108	AT1G06310	0.159006		NAT-lncRNA_1187	AT5G13330	0.90546						LincRNA_1489	AT4G13580	-0.103213
	AT2G04900	AT2G04890	-0.63683		AT3G13222	AT3G13224	0.681281		AT2G17830	AT2G17840	-0.590884		NAT-lncRNA_3109	AT1G07680	0.98579		NAT-lncRNA_1188	AT5G13490	-0.181713						LincRNA_1490	AT4G13580	0.265847
	AT2G05753	AT2G05755	-0.0682727		AT1G31790	AT1G31800	0.565784		AT2G47920	AT2G47930	-0.0457477		NAT-lncRNA_3111	AT1G11250	-0.0706444		NAT-lncRNA_1190	AT5G14780	-0.365156						LincRNA_1491	AT4G13580	-0.274174
	AT2G05755	AT2G05753	-0.0682727		AT3G60820	AT3G60830	0.213865		AT2G02390	AT2G02400	-0.262094		NAT-lncRNA_3113	AT1G12550	0.212055		NAT-lncRNA_1191	AT5G14830	-0.196228						LincRNA_1492	AT4G13580	0.25937
	AT2G06025	AT2G06040	-0.369019		AT2G17130	AT2G17140	0.349802		AT4G13130	AT4G13150	-0.237871		NAT-lncRNA_3114	AT1G13230	-0.110655		NAT-lncRNA_1194	AT5G15630	-0.103484						LincRNA_1493	AT4G13611	0.365471
	AT2G06040	AT2G06025	-0.369019		AT5G09225	AT5G09230	0.779104		AT4G34265	AT4G34270	-0.37457		NAT-lncRNA_3123	AT1G17950	0.16271		NAT-lncRNA_1195	AT5G15830	0.182449						LincRNA_1496	AT4G14746	0.425101
	AT2G07599	AT2G07785	0.817875		AT1G25375	AT1G25380	-0.260027		AT5G58005	AT5G58010	-0.105814		NAT-lncRNA_3124	AT1G19230	-0.147052		NAT-lncRNA_1199	AT5G17980	0.0562516						LincRNA_1497	AT4G14746	0.29227
	AT2G07785	AT2G07599	0.817875		AT5G14040	AT5G14050	0.32913		AT1G55020	AT1G55030	0.607692		NAT-lncRNA_3125	AT1G19230	0.275215		NAT-lncRNA_1201	AT5G19050	-0.269862						LincRNA_1498	AT4G14746	-0.0680971
	AT2G14680	AT2G14690	-0.406511		AT1G08470	AT1G08480	-0.193606		AT3G18020	AT3G18030	-0.0806517		NAT-lncRNA_3126	AT1G19340	0.285706		NAT-lncRNA_1202	AT5G19290	-0.026778						LincRNA_1500	AT4G15210	0.0364091
	AT2G14690	AT2G14680	-0.406511		AT3G62440	AT3G62450	-0.0151804		AT2G46830	AT2G46840	0.370852		NAT-lncRNA_3127	AT1G20080	-0.0397934		NAT-lncRNA_1204	AT5G20190	0.593692						LincRNA_1503	AT4G16620	-0.0348072
	AT2G15280	AT2G15290	-0.70137		AT3G58100	AT3G58110	0.335011		AT3G06240	AT3G06250	-0.193548		NAT-lncRNA_3128	AT1G22275	-0.108309		NAT-lncRNA_1205	AT5G20240	0.999587						LincRNA_1505	AT4G17587	0.742607
	AT2G15290	AT2G15280	-0.70137		AT3G51980	AT3G51990	0.647977		AT3G19240	AT3G19250	0.0262897		NAT-lncRNA_3129	AT1G22330	0.726689		NAT-lncRNA_1206	AT5G21170	0.888876						LincRNA_1509	AT4G18820	-0.151216
	AT2G15680	AT2G15690	-0.131652		AT3G09080	AT3G09085	-0.002041		AT3G04630	AT3G04640	-0.280545		NAT-lncRNA_3130	AT1G22760	-0.106261		NAT-lncRNA_1209	AT5G22300	-0.0836661						LincRNA_1510	AT4G18830	-0.0437085
	AT2G15690	AT2G15680	-0.131652		AT1G01340	AT1G01350	0.747882		AT4G30940	AT4G30950	0.113323		NAT-lncRNA_3131	AT1G23000	-0.00100065		NAT-lncRNA_1210	AT5G22630	0.125171						LincRNA_1511	AT4G19420	0.632787
	AT2G15900	AT2G15910	0.470854		AT3G11450	AT3G11460	0.227792		AT3G56330	AT3G56340	0.476952		NAT-lncRNA_3132	AT1G23490	-0.254614		NAT-lncRNA_1212	AT5G22940	0.225271						LincRNA_1512	AT4G19420	0.276472
	AT2G15910	AT2G15900	0.470854		AT1G71260	AT1G71270	-0.223296		AT3G23390	AT3G23400	0.0144203		NAT-lncRNA_3133	AT1G24265	0.521819		NAT-lncRNA_1214	AT5G23850	0.531183						LincRNA_1513	AT4G19420	0.775154
	AT2G16018	AT2G16020	0.971088		AT1G77360	AT1G77370	-0.395006		AT1G61770	AT1G61780	-0.611578		NAT-lncRNA_3134	AT1G24470	0.00245708		NAT-lncRNA_1215	AT5G25280	0.509151						LincRNA_1514	AT4G19520	0.468063
	AT2G16020	AT2G16018	0.971088		AT2G43640	AT2G43650	-0.114537		AT2G23130	AT2G23140	0.611703		NAT-lncRNA_3137	AT1G27330	-0.219719		NAT-lncRNA_1218	AT5G27270	0.489785						LincRNA_1516	AT4G20260	-0.226732
	AT2G16360	AT2G16365	-0.405502		AT1G16340	AT1G16350	0.476838		AT5G27970	AT5G27980	-0.307074		NAT-lncRNA_3141	AT1G29110	-0.0061133		NAT-lncRNA_1220	AT5G27730	-0.285198						LincRNA_1517	AT4G20260	-0.0360544
	AT2G16365	AT2G16360	-0.405502		AT1G13760	AT1G13770	0.118996		AT2G47010	AT2G47020	0.588915		NAT-lncRNA_3142	AT1G29110	0.369154		NAT-lncRNA_1223	AT5G28500	-0.0689189						LincRNA_1518	AT4G20310	0.487039
	AT2G16575	AT2G16580	0.000727486		AT5G13680	AT5G13690	0.368791		AT2G28220	AT2G28230	0.251104		NAT-lncRNA_3143	AT1G29380	0.640302		NAT-lncRNA_1225	AT5G28626	0.756024						LincRNA_1522	AT4G20960	0.114445
	AT2G16580	AT2G16575	0.000727486		AT5G48770	AT5G48780	0.539765		AT4G34810	AT4G34830	0.461235		NAT-lncRNA_3145	AT1G33770	-0.15625		NAT-lncRNA_1227	AT5G28826	-0.10919						LincRNA_1523	AT4G20960	0.281058
	AT2G16910	AT2G16920	-0.269706		AT1G76730	AT1G76740	-0.755678		AT5G18650	AT5G18660	-0.0826872		NAT-lncRNA_3147	AT1G35710	-0.119529		NAT-lncRNA_1228	AT5G28970	0.999093						LincRNA_1524	AT4G21050	1
	AT2G16920	AT2G16910	-0.269706		AT1G03350	AT1G03360	0.328993		AT1G55325	AT1G55330	-0.0560127		NAT-lncRNA_3155	AT1G49560	-0.50831		NAT-lncRNA_1230	AT5G35760	0.792811						LincRNA_1528	AT4G22540	-0.00662407
	AT2G17120	AT2G17130	0.362572		AT2G02835	AT2G02840	-0.26977		AT2G24615	AT2G24620	1		NAT-lncRNA_3157	AT1G50040	-0.121958		NAT-lncRNA_1231	AT5G36900	-0.0769231						LincRNA_1529	AT4G22540	-0.0138723
	AT2G17130	AT2G17120	0.362572		AT1G31860	AT1G31870	-0.300623		AT5G60980	AT5G60990	-0.0609406		NAT-lncRNA_3158	AT1G50350	-0.00318716		NAT-lncRNA_1234	AT5G37381	-0.150757						LincRNA_1530	AT4G22540	-0.0463401
	AT2G17500	AT2G17510	-0.681654		AT1G01760	AT1G01770	0.629357		AT1G63150	AT1G63160	0.39139		NAT-lncRNA_3160	AT1G53720	-0.512692		NAT-lncRNA_1236	AT5G37710	-0.258219						LincRNA_1531	AT4G22540	-0.0293227
	AT2G17510	AT2G17500	-0.681654		AT5G01910	AT5G01920	-0.377108		AT4G26260	AT4G26270	0.182664		NAT-lncRNA_3162	AT1G54260	0.389241		NAT-lncRNA_1237	AT5G38050	0.0134338						LincRNA_1532	AT4G23570	0.252477
	AT2G17972	AT2G17975	-0.190499		AT4G15810	AT4G15820	0.740086		AT3G10200	AT3G10210	0.049134		NAT-lncRNA_3168	AT1G60870	0.377488		NAT-lncRNA_1238	AT5G38520	0.189898						LincRNA_1533	AT4G23570	-0.431079
	AT2G17975	AT2G17972	-0.190499		AT5G16050	AT5G16060	0.551807		AT3G29010	AT3G29020	0.626625		NAT-lncRNA_3171	AT1G63420	0.0216371		NAT-lncRNA_1239	AT5G39750	0.706834						LincRNA_1534	AT4G23720	0.979708
	AT2G18280	AT2G18290	0.48729		AT5G49830	AT5G49840	0.130116		AT1G32510	AT1G32520	-0.0872454		NAT-lncRNA_3172	AT1G63950	0.510632		NAT-lncRNA_1240	AT5G39785	0.426831						LincRNA_1535	AT4G24015	0.15799
	AT2G18290	AT2G18280	0.48729		AT3G61860	AT3G61870	0.142455		AT4G26840	AT4G26850	0.321036		NAT-lncRNA_3175	AT1G64625	0.7203		NAT-lncRNA_1242	AT5G40140	0.450917						LincRNA_1536	AT4G24015	-0.467358
	AT2G18340	AT2G18350	0.187402		AT5G57960	AT5G57970	-0.714798		AT1G54215	AT1G54217	-0.0280083		NAT-lncRNA_3177	AT1G66390	-0.198626		NAT-lncRNA_1243	AT5G40720	-0.108071						LincRNA_1537	AT4G24015	-0.565027
	AT2G18350	AT2G18340	0.187402		AT3G24068	AT3G24070	0.0830418		AT2G24060	AT2G24070	-0.244444		NAT-lncRNA_3178	AT1G66800	-0.260918		NAT-lncRNA_1244	AT5G41570	0.497098						LincRNA_1538	AT4G24015	0.257179
	AT2G18390	AT2G18400	0.454538		AT1G80900	AT1G80910	-0.0906893		AT3G24350	AT3G24360	0.033189		NAT-lncRNA_3179	AT1G66880	-0.692845		NAT-lncRNA_1245	AT5G42200	-0.0441283						LincRNA_1541	AT4G26150	-0.190608
	AT2G18400	AT2G18390	0.454538		AT3G53860	AT3G53870	0.338438		AT1G74045	AT1G74050	0.204623		NAT-lncRNA_3180	AT1G68185	-0.0328322		NAT-lncRNA_1246	AT5G42445	0.0446259						LincRNA_1542	AT4G26320	0.42969
	AT2G18460	AT2G18465	-0.125527		AT1G29350	AT1G29355	-0.320308		AT4G23180	AT4G23190	0.012559		NAT-lncRNA_3182	AT1G69520	-0.0535129		NAT-lncRNA_1247	AT5G42670	0.255599						LincRNA_1543	AT4G26430	0.898705
	AT2G18465	AT2G18460	-0.125527		AT4G21310	AT4G21320	0.146703		AT5G65510	AT5G65520	0.507068		NAT-lncRNA_3183	AT1G72000	-0.117097		NAT-lncRNA_1249	AT5G43760	-0.313788						LincRNA_1544	AT4G27730	-0.122713
	AT2G18969	AT2G18970	0.926986		AT4G21520	AT4G21530	0.410026		AT1G02400	AT1G02405	0.456855		NAT-lncRNA_3184	AT1G72125	-0.401759		NAT-lncRNA_1250	AT5G43970	0.0581385						LincRNA_1545	AT4G29140	-0.201883
	AT2G18970	AT2G18969	0.926986		AT4G30680	AT4G30690	0.0290575		AT5G47820	AT5G47830	0.178073		NAT-lncRNA_3187	AT1G72210	0.143785		NAT-lncRNA_1251	AT5G44030	-0.152709						LincRNA_1546	AT4G29780	-0.0886067
	AT2G19060	AT2G19070	-0.263871		AT3G03010	AT3G03020	0.660344		AT5G40300	AT5G40310	0.025347		NAT-lncRNA_3189	AT1G72960	0.426947		NAT-lncRNA_1252	AT5G44530	0.148732						LincRNA_1547	AT4G30530	-0.548484
	AT2G19070	AT2G19060	-0.263871		AT1G71160	AT1G71170	0.179379		AT4G01150	AT4G01160	-0.497093		NAT-lncRNA_3190	AT1G73470	0.508137		NAT-lncRNA_1255	AT5G46390	-0.201476						LincRNA_1548	AT4G31330	0.0255088
	AT2G19160	AT2G19170	0.0289447		AT4G20410	AT4G20420	-0.400725		AT2G03630	AT2G03640	-0.123183		NAT-lncRNA_3191	AT1G73600	0.617625		NAT-lncRNA_1256	AT5G46840	-0.064157						LincRNA_1556	AT4G33890	-0.247137
	AT2G19170	AT2G19160	0.0289447		AT3G01340	AT3G01345	0.207074		AT3G48580	AT3G48590	-0.139535		NAT-lncRNA_3195	AT1G78000	0.264726		NAT-lncRNA_1257	AT5G47815	-0.0769231						LincRNA_1558	AT4G35560	-0.234536
	AT2G19280	AT2G19290	-0.0859626		AT5G41910	AT5G41920	-0.307494		AT1G56418	AT1G56420	0.359611		NAT-lncRNA_3196	AT1G78000	0.329007		NAT-lncRNA_1259	AT5G48890	0.243005						LincRNA_1559	AT4G35580	0.144341
	AT2G19290	AT2G19280	-0.0859626		AT4G29390	AT4G29400	0.515833		AT2G37180	AT2G37190	0.491008		NAT-lncRNA_3198	AT1G80555	-0.276209		NAT-lncRNA_1261	AT5G49060	-0.664459						LincRNA_1560	AT4G35690	0.479992
	AT2G19330	AT2G19340	0.359296		AT3G05700	AT3G05710	0.596707		AT2G46930	AT2G46940	0.278412		NAT-lncRNA_3205	AT2G07042	0.0662196		NAT-lncRNA_1262	AT5G49780	-0.0943695						LincRNA_1561	AT4G36470	-0.0629991
	AT2G19340	AT2G19330	0.359296		AT5G60930	AT5G60940	-0.0645243		AT3G03840	AT3G03847	0.648637		NAT-lncRNA_3206	AT2G07042	-0.180575		NAT-lncRNA_1263	AT5G49780	-0.13029						LincRNA_1562	AT4G37440	0.0143975
	AT2G19540	AT2G19550	0.340192		AT3G18610	AT3G18620	-0.271888		AT3G06545	AT3G06550	-0.046094		NAT-lncRNA_3209	AT2G12170	0.304966		NAT-lncRNA_1264	AT5G50175	0.057494						LincRNA_1563	AT4G37810	0.858324
	AT2G19550	AT2G19540	0.340192		AT1G74310	AT1G74320	0.165406		AT5G02480	AT5G02490	-0.443956		NAT-lncRNA_3212	AT2G14095	0.367423		NAT-lncRNA_1265	AT5G51174	0.837183						LincRNA_1564	AT4G37900	0.289356
	AT2G19610	AT2G19620	0.849808		AT1G55880	AT1G55890	0.717168		AT1G67820	AT1G67830	0.0414211		NAT-lncRNA_3218	AT2G16018	0.971088		NAT-lncRNA_1266	AT5G51540	0.646681						LincRNA_1565	AT4G37900	-0.177958
	AT2G19620	AT2G19610	0.849808		AT3G09850	AT3G09860	-0.00389434		AT4G17940	AT4G17950	0.738284		NAT-lncRNA_3220	AT2G17490	0.0976689		NAT-lncRNA_1267	AT5G52070	0.226466						LincRNA_1566	AT4G38850	0.916355
	AT2G19710	AT2G19720	-0.0478982		AT3G57710	AT3G57720	-0.0173241		AT4G30020	AT4G30030	0.729752		NAT-lncRNA_3222	AT2G20250	0.190628		NAT-lncRNA_1269	AT5G54490	-0.363262						LincRNA_1567	AT4G35090	0.260779
	AT2G19720	AT2G19710	-0.0478982		AT1G50000	AT1G50010	-0.262545		AT1G52780	AT1G52790	-0.184826		NAT-lncRNA_3224	AT2G20550	0.279933		NAT-lncRNA_1271	AT5G57340	0.226605						LincRNA_1568	AT5G01900	0.454424
	AT2G20170	AT2G20180	-0.305189		AT4G09965	AT4G09970	-0.0228558		AT1G07850	AT1G07860	0.598186		NAT-lncRNA_3225	AT2G21260	-0.081137		NAT-lncRNA_1272	AT5G58000	-0.184799						LincRNA_1569	AT5G02480	0.59341
	AT2G20180	AT2G20170	-0.305189		AT1G63370	AT1G63380	0.402018		AT3G23890	AT3G23900	0.292052		NAT-lncRNA_3230	AT2G25050	-0.368933		NAT-lncRNA_1273	AT5G58140	0.122131						LincRNA_1571	AT5G03880	0.0527077
	AT2G20230	AT2G20240	0.080491		AT4G28005	AT4G28010	-0.399648		AT4G31910	AT4G31920	0.413004		NAT-lncRNA_3231	AT2G25460	0.617593		NAT-lncRNA_1274	AT5G58540	-0.478543						LincRNA_1573	AT5G04090	-0.123668
	AT2G20240	AT2G20230	0.080491		AT3G09040	AT3G09050	0.661698		AT1G68238	AT1G68240	0.405018		NAT-lncRNA_3233	AT2G26420	-0.478366		NAT-lncRNA_1276	AT5G59500	0.0912547						LincRNA_1575	AT5G04347	0.781784
	AT2G20260	AT2G20270	0.543334		AT1G05070	AT1G05080	-0.159193		AT1G04480	AT1G04490	-0.0963612		NAT-lncRNA_3234	AT2G27420	-0.0979013		NAT-lncRNA_1277	AT5G60360	-0.0143381						LincRNA_1576	AT5G04940	0.18351
	AT2G20270	AT2G20260	0.543334		AT2G44610	AT2G44620	0.685221		AT3G01760	AT3G01770	0.0373373		NAT-lncRNA_3235	AT2G28480	0.237749		NAT-lncRNA_1278	AT5G62350	0.714023						LincRNA_1579	AT5G10110	-0.127477
	AT2G20495	AT2G20500	-0.392976		AT2G19700	AT2G19710	0.309826		AT5G06890	AT5G06900	-0.0387721		NAT-lncRNA_3237	AT2G29090	0.581185		NAT-lncRNA_1279	AT5G62560	-0.15922						LincRNA_1580	AT5G10278	-0.110496
	AT2G20500	AT2G20495	-0.392976		AT5G55790	AT5G55800	0.549556		AT3G51830	AT3G51840	-0.438005		NAT-lncRNA_3238	AT2G29450	-0.0985977		NAT-lncRNA_1280	AT5G62580	0.836912						LincRNA_1581	AT5G11090	-0.195047
	AT2G20690	AT2G20700	-0.356977		AT1G58200	AT1G58210	-0.414237		AT1G72010	AT1G72020	-0.686196		NAT-lncRNA_3240	AT2G30330	0.18229		NAT-lncRNA_1281	AT5G62980	-0.193258						LincRNA_1582	AT5G11880	0.410572
	AT2G20700	AT2G20690	-0.356977		AT5G18700	AT5G18710	0.284633		AT1G10150	AT1G10155	0.859703		NAT-lncRNA_3241	AT2G30505	-0.121554		NAT-lncRNA_1283	AT5G63500	0.0830033						LincRNA_1583	AT5G12330	0.242487
	AT2G20710	AT2G20720	-0.379687		AT3G57180	AT3G57190	0.265641		AT3G10680	AT3G10690	0.363651		NAT-lncRNA_3242	AT2G31590	0.488661		NAT-lncRNA_1284	AT5G64620	-0.247702						LincRNA_1584	AT5G15230	0.162726
	AT2G20720	AT2G20710	-0.379687		AT5G16850	AT5G16860	0.578893		AT4G23060	AT4G23070	-0.0925705		NAT-lncRNA_3246	AT2G33550	0.173103		NAT-lncRNA_1286	AT5G65400	0.0467448						LincRNA_1585	AT5G17700	-0.0553013
	AT2G20770	AT2G20780	-0.205616		AT5G09950	AT5G09960	-0.05509		AT2G30380	AT2G30390	-0.527462		NAT-lncRNA_3249	AT2G34080	0.959692		NAT-lncRNA_1289	AT5G65950	-0.440992						LincRNA_1588	AT5G18940	0.17212
	AT2G20780	AT2G20770	-0.205616		AT5G06260	AT5G06265	-0.297105		AT3G55540	AT3G55550	-0.172664		NAT-lncRNA_3250	AT2G34830	-0.327995		NAT-lncRNA_1290	AT5G66100	0.313032						LincRNA_1589	AT5G19090	-0.135925
	AT2G20890	AT2G20900	-0.881138		AT4G00500	AT4G00520	0.0380066		AT1G62421	AT1G62422	-0.0247802		NAT-lncRNA_3251	AT2G34920	-0.0272113		NAT-lncRNA_1291	AT5G66240	0.102643						LincRNA_1590	AT5G19090	0.361907
	AT2G20900	AT2G20890	-0.881138		AT4G17170	AT4G17180	-0.21841		AT5G40280	AT5G40290	-0.279537		NAT-lncRNA_3254	AT2G35710	0.174442		NAT-lncRNA_1292	AT5G66770	0.393592						LincRNA_1592	AT5G19130	0.655837
	AT2G21195	AT2G21200	0.434117		AT1G14315	AT1G14320	0.0311867		AT5G27630	AT5G27640	0.0646127		NAT-lncRNA_3255	AT2G37200	-0.396656		NAT-lncRNA_1293	AT5G67060	-0.0208563						LincRNA_1593	AT5G19170	-0.356319
	AT2G21200	AT2G21195	0.434117		AT3G02080	AT3G02090	0.225758		AT3G23410	AT3G23420	-0.285358		NAT-lncRNA_3256	AT2G37300	0.322958		NAT-lncRNA_1294	AT5G67070	0.156409						LincRNA_1594	AT5G19175	-0.186792
	AT2G21340	AT2G21350	-0.00877069		AT4G03600	AT4G03610	0.344126		AT4G00260	AT4G00270	0.613242		NAT-lncRNA_3257	AT2G37660	-0.0468782		NAT-lncRNA_1295	AT5G67560	0.196326						LincRNA_1596	AT5G21940	-0.0394397
	AT2G21350	AT2G21340	-0.00877069		AT1G78270	AT1G78280	0.693634		AT1G14755	AT1G14760	0.928821		NAT-lncRNA_3258	AT2G37680	-0.118159		NAT-lncRNA_1296	AT5G48800	0.006151						LincRNA_1597	AT5G21940	0.332129
	AT2G21530	AT2G21540	-0.224073		AT3G18730	AT3G18740	0.481304		AT3G53330	AT3G53340	0.305957		NAT-lncRNA_3264	AT2G39880	0.410254										LincRNA_1598	AT5G21950	-0.072734
	AT2G21540	AT2G21530	-0.224073		AT5G66970	AT5G66980	0.238921		AT1G07900	AT1G07901	0.111212		NAT-lncRNA_3265	AT2G40470	-0.14343										LincRNA_1600	AT5G22380	-0.0956709
	AT2G21940	AT2G21950	0.104615		AT1G09860	AT1G09870	-0.304872		AT3G53700	AT3G53710	0.359348		NAT-lncRNA_3268	AT2G41810	-0.125424										LincRNA_1601	AT5G22390	0.736771
	AT2G21950	AT2G21940	0.104615		AT3G14150	AT3G14160	-0.441372		AT2G26060	AT2G26070	-0.394189		NAT-lncRNA_3270	AT2G46980	0.0814171										LincRNA_1604	AT5G22550	0.148199
	AT2G21960	AT2G21970	0.155233		AT1G17600	AT1G17610	0.83698		AT5G58040	AT5G58050	-0.242079		NAT-lncRNA_3271	AT2G47000	0.34684										LincRNA_1605	AT5G22550	-0.125492
	AT2G21970	AT2G21960	0.155233		AT5G58030	AT5G58040	-0.533106		AT5G39890	AT5G39900	-0.0488951		NAT-lncRNA_3272	AT2G47115	0.132997										LincRNA_1607	AT5G22740	0.136339
	AT2G22000	AT2G22010	-0.70236		AT3G59490	AT3G59500	0.405653		AT5G02200	AT5G02210	0.856341		NAT-lncRNA_3276	AT2G02450	-0.0159905										LincRNA_1611	AT5G23230	0.770321
	AT2G22010	AT2G22000	-0.70236		AT4G34660	AT4G34670	0.0932288		AT3G16100	AT3G16110	-0.299636		NAT-lncRNA_3277	AT2G04340	-0.441733										LincRNA_1614	AT5G24210	0.762483
	AT2G22088	AT2G22090	-0.10757		AT1G01910	AT1G01920	-0.211384		AT5G37710	AT5G37720	-0.539646		NAT-lncRNA_3278	AT2G05518	0.391767										LincRNA_1615	AT5G24210	-0.0733261
	AT2G22090	AT2G22088	-0.10757		AT4G38910	AT4G38920	-0.271112		AT2G46170	AT2G46180	-0.440186		NAT-lncRNA_3282	AT2G07681	0.245031										LincRNA_1616	AT5G24520	-0.0691824
	AT2G22230	AT2G22240	0.597417		AT3G22470	AT3G22480	0.341307		AT3G52470	AT3G52480	-0.20363		NAT-lncRNA_3283	AT2G07798	0.466938										LincRNA_1620	AT5G25180	0.341246
	AT2G22240	AT2G22230	0.597417		AT2G43360	AT2G43370	-0.477911		AT4G28190	AT4G28200	0.61384		NAT-lncRNA_3284	AT2G07798	0.394113										LincRNA_1623	AT5G25190	0.596434
	AT2G22300	AT2G22310	0.710496		AT1G52220	AT1G52230	0.916433		AT1G09770	AT1G09780	0.348882		NAT-lncRNA_3288	AT2G15580	0.0754532										LincRNA_1624	AT5G25190	0.400986
	AT2G22310	AT2G22300	0.710496		AT1G61010	AT1G61030	0.127082		AT1G10570	AT1G10580	-0.470654		NAT-lncRNA_3293	AT2G17430	0.208856										LincRNA_1625	AT5G26150	0.991546
	AT2G22610	AT2G22620	-0.0156953		AT5G63470	AT5G63480	0.829795		AT1G59750	AT1G59760	0.767623		NAT-lncRNA_3294	AT2G17770	-0.280571										LincRNA_1626	AT5G26220	0.297893
	AT2G22620	AT2G22610	-0.0156953		AT4G00585	AT4G00590	0.222889		AT1G20230	AT1G20240	-0.0651217		NAT-lncRNA_3296	AT2G18670	0.707925										LincRNA_1630	AT5G27160	0.0259083
	AT2G22730	AT2G22740	-0.331271		AT5G63830	AT5G63840	0.810186		AT3G13677	AT3G13680	0.270676		NAT-lncRNA_3298	AT2G22070	-0.0934875										LincRNA_1632	AT5G27770	-0.0100144
	AT2G22740	AT2G22730	-0.331271		AT5G24630	AT5G24640	0.625926		AT1G05860	AT1G05870	-0.572804		NAT-lncRNA_3300	AT2G23200	-0.422831										LincRNA_1633	AT5G27770	-0.229499
	AT2G22840	AT2G22850	0.664327		AT2G36990	AT2G37000	-0.140278		AT3G51540	AT3G51550	-0.0338737		NAT-lncRNA_3306	AT2G26520	0.0665939										LincRNA_1635	AT5G27860	0.224374
	AT2G22850	AT2G22840	0.664327		AT1G07780	AT1G07790	0.0255676		AT1G74250	AT1G74260	0.173144		NAT-lncRNA_3307	AT2G27440	-0.285085										LincRNA_1637	AT5G27900	0.790822
	AT2G23080	AT2G23090	-0.147051		AT1G55630	AT1G55640	-0.191035		AT5G18140	AT5G18150	0.0142237		NAT-lncRNA_3308	AT2G27440	-0.27114										LincRNA_1638	AT5G27930	-0.127634
	AT2G23090	AT2G23080	-0.147051		AT2G20130	AT2G20140	-0.148875		AT2G15970	AT2G15980	-0.886509		NAT-lncRNA_3309	AT2G27940	0.971675										LincRNA_1639	AT5G27940	-0.162677
	AT2G23460	AT2G23470	-0.292151		AT3G09720	AT3G09730	0.1356		AT5G59610	AT5G59613	0.247479		NAT-lncRNA_3312	AT2G28605	0.552792										LincRNA_1640	AT5G28085	0.101027
	AT2G23470	AT2G23460	-0.292151		AT4G16080	AT4G16090	0.157236		AT4G35820	AT4G35830	-0.660965		NAT-lncRNA_3313	AT2G30690	-0.128157										LincRNA_1641	AT5G28090	-0.1422
	AT2G23740	AT2G23755	-0.350944		AT5G20170	AT5G20180	0.0451958		AT4G32730	AT4G32750	-0.214556		NAT-lncRNA_3316	AT2G33000	-0.187086										LincRNA_1644	AT5G28295	-0.129362
	AT2G23755	AT2G23740	-0.350944		AT3G10050	AT3G10060	0.532566		AT4G17770	AT4G17780	0.0818839		NAT-lncRNA_3318	AT2G33720	-0.226866										LincRNA_1645	AT5G28295	-0.107623
	AT2G23940	AT2G23945	-0.119411		AT5G58980	AT5G58990	-0.443116		AT3G57300	AT3G57310	-0.101474		NAT-lncRNA_3324	AT2G37580	-0.391007										LincRNA_1647	AT5G28300	-0.102348
	AT2G23945	AT2G23940	-0.119411		AT4G00232	AT4G00234	0.918608		AT5G10610	AT5G10620	-0.835941		NAT-lncRNA_3327	AT2G40020	0.316165										LincRNA_1654	AT5G29560	-0.112188
	AT2G24180	AT2G24190	0.0588235		AT2G40650	AT2G40660	-0.106282		AT4G03410	AT4G03415	-0.735615		NAT-lncRNA_3330	AT2G41440	0.22063										LincRNA_1656	AT5G30470	-0.139676
	AT2G24190	AT2G24180	0.0588235		AT1G21190	AT1G21200	-0.812866		AT3G26650	AT3G26660	0.108321		NAT-lncRNA_3331	AT2G42040	-0.0232653										LincRNA_1657	AT5G34560	-0.112146
	AT2G24310	AT2G24320	0.511462		AT4G36180	AT4G36190	-0.733753		AT3G11930	AT3G11940	-0.0545042		NAT-lncRNA_3332	AT2G42740	-0.178681										LincRNA_1658	AT5G34869	0.177925
	AT2G24320	AT2G24310	0.511462		AT4G10790	AT4G10800	-0.400056		AT3G18230	AT3G18235	-0.0689409		NAT-lncRNA_3334	AT2G43480	0.261336										LincRNA_1659	AT5G34869	-0.0132378
	AT2G24350	AT2G24360	0.294485		AT1G19730	AT1G19740	0.286394		AT1G02720	AT1G02730	0.133821		NAT-lncRNA_3336	AT2G45130	-0.0689109										LincRNA_1660	AT5G34828	0.626677
	AT2G24360	AT2G24350	0.294485		AT5G61130	AT5G61140	-0.407738		AT3G54560	AT3G54570	0.447323		NAT-lncRNA_3337	AT2G46810	-0.0962826										LincRNA_1667	AT5G35410	0.0655053
	AT2G24440	AT2G24450	0.756249		AT5G55710	AT5G55720	-0.50265		AT1G03440	AT1G03445	0.220823		NAT-lncRNA_3338	AT2G46810	0.247106										LincRNA_1668	AT5G35410	-0.244759
	AT2G24450	AT2G24440	0.756249		AT1G71460	AT1G71470	-0.272738		AT5G46330	AT5G46340	0.42229		NAT-lncRNA_3340	AT2G47010	0.616464										LincRNA_1669	AT5G35490	0.894563
	AT2G24480	AT2G24490	0.165936		AT3G26670	AT3G26680	0.792349		AT5G19400	AT5G19410	0.442132		NAT-lncRNA_3342	AT2G47860	0.113186										LincRNA_1671	AT5G35560	-0.581624
	AT2G24490	AT2G24480	0.165936		AT3G53640	AT3G53650	0.607649		AT5G63340	AT5G63350	-0.293803		NAT-lncRNA_3344	AT3G01015	-0.223623										LincRNA_1673	AT5G35760	0.145772
	AT2G24617	AT2G24620	1		AT1G54220	AT1G54230	-0.424464		AT2G44080	AT2G44090	-0.0101537		NAT-lncRNA_3352	AT3G05660	0.10116										LincRNA_1675	AT5G35945	-0.111398
	AT2G24620	AT2G24617	1		AT5G02050	AT5G02060	-0.170292		AT5G38350	AT5G38360	-0.181902		NAT-lncRNA_3356	AT3G07250	-0.204226										LincRNA_1676	AT5G35945	-0.135085
	AT2G24670	AT2G24680	0.83334		AT5G18950	AT5G18960	0.857584		AT5G06290	AT5G06300	0.445793		NAT-lncRNA_3357	AT3G07320	-0.0451395										LincRNA_1678	AT5G36150	-0.0710427
	AT2G24680	AT2G24670	0.83334		AT2G40930	AT2G40935	-0.653073		AT5G27830	AT5G27840	0.591257		NAT-lncRNA_3358	AT3G07570	0.302528										LincRNA_1679	AT5G36250	0.593757
	AT2G24820	AT2G24830	-0.225699		AT5G60540	AT5G60550	0.414059		AT1G26700	AT1G26710	-0.451592		NAT-lncRNA_3359	AT3G09080	0.429368										LincRNA_1682	AT5G37270	0.37538
	AT2G24830	AT2G24820	-0.225699		AT5G39790	AT5G39800	-0.154214		AT1G55370	AT1G55380	0.68823		NAT-lncRNA_3361	AT3G09400	-0.102897										LincRNA_1700	AT5G38197	0.982701
	AT2G25270	AT2G25280	0.106087		AT3G01435	AT3G01440	0.152097		AT4G14890	AT4G14900	-0.0953505		NAT-lncRNA_3365	AT3G13260	-0.113211										LincRNA_1701	AT5G38197	0.972809
	AT2G25280	AT2G25270	0.106087		AT1G72840	AT1G72850	0.133837		AT1G13620	AT1G13630	0.250517		NAT-lncRNA_3367	AT3G13720	0.430504										LincRNA_1702	AT5G38740	0.142699
	AT2G25650	AT2G25660	0.130149		AT1G56555	AT1G56560	0.0687765		AT2G20920	AT2G20921	0.28282		NAT-lncRNA_3368	AT3G14300	0.633023										LincRNA_1703	AT5G38740	-0.0986602
	AT2G25660	AT2G25650	0.130149		AT5G12370	AT5G12380	-0.682175		AT3G24513	AT3G24515	-0.281197		NAT-lncRNA_3369	AT3G14460	0.207187										LincRNA_1704	AT5G38740	0.319618
	AT2G25930	AT2G25940	-0.25521		AT3G43280	AT3G43290	1		AT2G15230	AT2G15240	0.314264		NAT-lncRNA_3371	AT3G15040	-0.0103217										LincRNA_1709	AT5G39830	0.0502944
	AT2G25940	AT2G25930	-0.25521		AT1G11390	AT1G11400	0.518836		AT1G11905	AT1G11910	0.0990965		NAT-lncRNA_3373	AT3G16380	-0.0393327										LincRNA_1711	AT5G40790	0.69934
	AT2G25950	AT2G25964	0.585288		AT4G23460	AT4G23470	0.644764		AT5G63720	AT5G63730	0.665014		NAT-lncRNA_3374	AT3G17030	0.36772										LincRNA_1712	AT5G40800	0.18733
	AT2G25964	AT2G25950	0.585288		AT4G32680	AT4G32690	0.381906		AT2G40960	AT2G40970	0.203537		NAT-lncRNA_3376	AT3G18200	0.60053										LincRNA_1713	AT5G40800	0.390804
	AT2G26170	AT2G26180	-0.726705		AT1G76290	AT1G76300	-0.141128		AT3G10400	AT3G10405	-0.383915		NAT-lncRNA_3378	AT3G18850	-0.0447953										LincRNA_1716	AT5G42600	0.933032
	AT2G26180	AT2G26170	-0.726705		AT1G13450	AT1G13460	0.339679		AT2G39140	AT2G39160	0.0381666		NAT-lncRNA_3379	AT3G19020	-0.114573										LincRNA_1717	AT5G42600	0.95901
	AT2G26270	AT2G26280	-0.230334		AT4G32420	AT4G32430	0.0480119		AT5G22530	AT5G22540	0.092706		NAT-lncRNA_3380	AT3G19230	0.275932										LincRNA_1718	AT5G42600	0.90249
	AT2G26280	AT2G26270	-0.230334		AT1G56345	AT1G56350	-0.170655		AT1G08370	AT1G08380	-0.0621664		NAT-lncRNA_3385	AT3G22840	-0.152548										LincRNA_1719	AT5G42600	-0.0849838
	AT2G26640	AT2G26650	0.328808		AT4G33370	AT4G33380	-0.209181		AT5G04510	AT5G04520	0.428005		NAT-lncRNA_3387	AT3G24600	0.682752										LincRNA_1720	AT5G42640	0.829733
	AT2G26650	AT2G26640	0.328808		AT1G04340	AT1G04350	-0.21941		AT1G69620	AT1G69630	0.200695		NAT-lncRNA_3388	AT3G24600	0.432799										LincRNA_1722	AT5G42940	-0.0358465
	AT2G26920	AT2G26930	-0.274299		AT1G52640	AT1G52650	0.261298		AT3G48530	AT3G48540	-0.471125		NAT-lncRNA_3389	AT3G24982	0.0702542										LincRNA_1724	AT5G43070	-0.0334272
	AT2G26930	AT2G26920	-0.274299		AT5G02670	AT5G02680	0.846922		AT3G51290	AT3G51310	-0.531003		NAT-lncRNA_3392	AT3G26130	0.334952										LincRNA_1725	AT5G43350	0.276201
	AT2G27080	AT2G27090	0.651585		AT1G18310	AT1G18320	0.101892		AT3G02740	AT3G02750	0.186668		NAT-lncRNA_3395	AT3G28470	-0.219186										LincRNA_1728	AT5G43880	-0.110014
	AT2G27090	AT2G27080	0.651585		AT4G14320	AT4G14330	0.419518		AT4G33690	AT4G33700	0.359597		NAT-lncRNA_3396	AT3G28915	0.59827										LincRNA_1729	AT5G44410	-0.146148
	AT2G27150	AT2G27160	0.242104		AT5G54430	AT5G54440	0.206101		AT1G27820	AT1G27840	-0.0534324		NAT-lncRNA_3397	AT3G29788	0.111062										LincRNA_1731	AT5G44568	-0.332711
	AT2G27160	AT2G27150	0.242104		AT5G58090	AT5G58100	-0.0363765		AT1G63520	AT1G63522	0.658505		NAT-lncRNA_3403	AT3G32400	-0.144649										LincRNA_1732	AT5G44568	0.240419
	AT2G27389	AT2G27390	0.969711		AT3G13229	AT3G13230	0.185688		AT3G12600	AT3G12610	0.453668		NAT-lncRNA_3405	AT3G42820	-0.142446										LincRNA_1734	AT5G46030	-0.0696687
	AT2G27390	AT2G27389	0.969711		AT2G02400	AT2G02410	-0.1489		AT2G01120	AT2G01130	0.206904		NAT-lncRNA_3406	AT3G42820	-0.145302										LincRNA_1735	AT5G46030	-0.291101
	AT2G27460	AT2G27470	0.265992		AT3G52060	AT3G52070	0.274568		AT3G01890	AT3G01900	-0.390631		NAT-lncRNA_3413	AT3G45060	0.0400795										LincRNA_1737	AT5G46295	0.331518
	AT2G27470	AT2G27460	0.265992		AT3G01790	AT3G01800	0.539569		AT5G38820	AT5G38830	-0.283475		NAT-lncRNA_3414	AT3G45190	-0.0913245										LincRNA_1738	AT5G47040	-0.174396
	AT2G27480	AT2G27490	0.32861		AT1G32550	AT1G32560	-0.432458		AT5G22240	AT5G22250	-0.0759865		NAT-lncRNA_3415	AT3G45390	0.522137										LincRNA_1740	AT5G47380	-0.219024
	AT2G27490	AT2G27480	0.32861		AT5G14900	AT5G14910	0.0540594		AT4G14950	AT4G14960	0.377799		NAT-lncRNA_3416	AT3G45860	0.999415										LincRNA_1741	AT5G48010	0.739732
	AT2G27600	AT2G27610	-0.245119		AT5G01450	AT5G01460	0.236075		AT5G51340	AT5G51350	0.728506		NAT-lncRNA_3419	AT3G47190	-0.112485										LincRNA_1742	AT5G48100	0.999999
	AT2G27610	AT2G27600	-0.245119		AT3G54085	AT3G54090	-0.380108		AT2G33450	AT2G33460	-0.497451		NAT-lncRNA_3422	AT3G50750	0.611609										LincRNA_1743	AT5G48320	0.235997
	AT2G27900	AT2G27920	0.200564		AT4G12770	AT4G12780	0.979565		AT1G70120	AT1G70130	-0.032046		NAT-lncRNA_3423	AT3G51960	0.461574										LincRNA_1745	AT5G48540	0.165463
	AT2G27920	AT2G27900	0.200564		AT4G30750	AT4G30760	-0.719479		AT3G12990	AT3G13000	0.135945		NAT-lncRNA_3424	AT3G52160	0.0901964										LincRNA_1749	AT5G49280	0.442781
	AT2G28460	AT2G28470	-0.449869		AT1G65070	AT1G65080	0.698277		AT1G12580	AT1G12600	-0.152982		NAT-lncRNA_3426	AT3G54430	0.806422										LincRNA_1750	AT5G49280	0.264397
	AT2G28470	AT2G28460	-0.449869		AT1G07473	AT1G07476	0.518843		AT2G40850	AT2G40860	-0.300991		NAT-lncRNA_3427	AT3G55060	0.0501297										LincRNA_1751	AT5G50120	-0.489239
	AT2G28670	AT2G28671	-0.440413		AT3G22320	AT3G22330	0.415015		AT5G01310	AT5G01320	-0.234224		NAT-lncRNA_3429	AT3G57140	0.519394										LincRNA_1752	AT5G50120	-0.401945
	AT2G28671	AT2G28670	-0.440413		AT3G53430	AT3G53440	0.241548		AT1G26840	AT1G26850	0.451467		NAT-lncRNA_3432	AT3G57460	-0.25621										LincRNA_1753	AT5G50440	-0.375278
	AT2G29180	AT2G29190	0.176822		AT4G31150	AT4G31160	0.316142		AT5G24020	AT5G24030	-0.155248		NAT-lncRNA_3433	AT3G57540	0.356499										LincRNA_1754	AT5G50750	-0.0768259
	AT2G29190	AT2G29180	0.176822		AT3G62360	AT3G62370	0.594816		AT3G51570	AT3G51580	0.0350445		NAT-lncRNA_3434	AT3G57920	-0.0265684										LincRNA_1756	AT5G53020	0.575387
	AT2G29410	AT2G29420	-0.30923		AT2G01740	AT2G01750	0.618638		AT5G56340	AT5G56350	0.54061		NAT-lncRNA_3437	AT3G60180	0.455477										LincRNA_1759	AT5G53900	0.378459
	AT2G29420	AT2G29410	-0.30923		AT5G58220	AT5G58230	-0.519978		AT5G45430	AT5G45440	-0.493583		NAT-lncRNA_3439	AT3G60670	0.29638										LincRNA_1760	AT5G54225	0.998395
	AT2G29525	AT2G29530	-0.0988588		AT4G39680	AT4G39690	0.449268		AT2G35075	AT2G35080	-0.19647		NAT-lncRNA_3441	AT3G62160	0.322127										LincRNA_1764	AT5G56860	0.233141
	AT2G29530	AT2G29525	-0.0988588		AT1G73020	AT1G73030	-0.504835		AT1G73720	AT1G73730	-0.477798		NAT-lncRNA_3444	AT3G62860	0.0820487										LincRNA_1766	AT5G58940	-0.207569
	AT2G29590	AT2G29600	0.601485		AT1G69330	AT1G69340	0.271895		AT3G54870	AT3G54880	0.709636		NAT-lncRNA_3447	AT3G01860	0.517814										LincRNA_1767	AT5G59100	-0.0801148
	AT2G29600	AT2G29590	0.601485		AT1G09730	AT1G09740	-0.0784668		AT5G64690	AT5G64700	0.0282199		NAT-lncRNA_3449	AT3G02875	0.983467										LincRNA_1768	AT5G59100	-0.0776004
	AT2G29760	AT2G29770	-0.129153		AT5G59240	AT5G59250	0.279589		AT3G23730	AT3G23740	0.593201		NAT-lncRNA_3451	AT3G03170	0.761977										LincRNA_1770	AT5G59780	0.76725
	AT2G29770	AT2G29760	-0.129153		AT4G24860	AT4G24880	-0.333038		AT2G24960	AT2G24970	0.0871647		NAT-lncRNA_3453	AT3G06433	0.245588										LincRNA_1773	AT5G60200	-0.124876
	AT2G30600	AT2G30615	0.746365		AT3G61340	AT3G61350	0.488717		AT5G18800	AT5G18810	0.451943		NAT-lncRNA_3454	AT3G06455	-0.326423										LincRNA_1774	AT5G60670	0.158443
	AT2G30615	AT2G30600	0.746365		AT3G51560	AT3G51570	0.788344		AT2G29560	AT2G29570	0.378874		NAT-lncRNA_3459	AT3G12060	0.0243046										LincRNA_1775	AT5G60710	0.0998177
	AT2G30820	AT2G30830	0.287026		AT1G54050	AT1G54060	0.0707616		AT1G58055	AT1G58060	-0.259205		NAT-lncRNA_3460	AT3G12977	0.411209										LincRNA_1776	AT5G61670	0.134341
	AT2G30830	AT2G30820	0.287026		AT2G37150	AT2G37160	-0.364179		AT1G12740	AT1G12750	0.00889769		NAT-lncRNA_3462	AT3G13900	-0.440343										LincRNA_1778	AT5G62470	0.149062
	AT2G30950	AT2G30960	-0.425391		AT1G61690	AT1G61700	-0.253967		AT4G23330	AT4G23340	-0.260211		NAT-lncRNA_3464	AT3G16090	0.205468										LincRNA_1779	AT5G62480	0.653018
	AT2G30960	AT2G30950	-0.425391		AT5G48910	AT5G48920	-0.17707		AT2G28420	AT2G28426	-0.123278		NAT-lncRNA_3465	AT3G16785	0.0233028										LincRNA_1780	AT5G62480	0.541901
	AT2G31035	AT2G31040	-0.382616		AT5G53810	AT5G53820	0.804529		AT3G14420	AT3G14430	-0.444372		NAT-lncRNA_3468	AT3G17660	-0.143209										LincRNA_1781	AT5G62950	-0.00264637
	AT2G31040	AT2G31035	-0.382616		AT3G24820	AT3G24830	-0.189012		AT5G44780	AT5G44785	-0.230442		NAT-lncRNA_3470	AT3G18800	-0.283565										LincRNA_1783	AT5G64660	0.100046
	AT2G31140	AT2G31141	0.0862848		AT3G55810	AT3G55820	-0.340522		AT1G64600	AT1G64610	-0.230568		NAT-lncRNA_3473	AT3G19440	0.0789051										LincRNA_1784	AT5G64690	0.154225
	AT2G31141	AT2G31150	-0.415145		AT1G01470	AT1G01471	0.33684		AT5G42960	AT5G42970	0.441565		NAT-lncRNA_3474	AT3G20090	0.102917										LincRNA_1785	AT5G65050	0.0505639
	AT2G31141	AT2G31140	0.0862848		AT3G63220	AT3G63230	-0.222692		AT2G01640	AT2G01650	-0.765778		NAT-lncRNA_3476	AT3G21750	0.266579										LincRNA_1787	AT5G65640	0.766392
	AT2G31150	AT2G31141	-0.415145		AT1G53950	AT1G53970	0.207452		AT1G18130	AT1G18140	0.24409		NAT-lncRNA_3480	AT3G23930	0.372632										LincRNA_1788	AT5G65710	0.0208761
	AT2G31380	AT2G31390	0.362681		AT4G20100	AT4G20110	-0.409535		AT2G01710	AT2G01720	0.694996		NAT-lncRNA_3481	AT3G24840	-0.243957										LincRNA_1789	AT5G66770	0.559739
	AT2G31390	AT2G31380	0.362681		AT3G62220	AT3G62230	-0.0305007		AT5G35390	AT5G35400	0.132533		NAT-lncRNA_3483	AT3G25810	-0.0635861										LincRNA_1790	AT5G66820	0.0469612
	AT2G31560	AT2G31570	0.380859		AT2G03050	AT2G03060	-0.499499		AT5G49810	AT5G49820	-0.58065		NAT-lncRNA_3486	AT3G26820	0.970101										LincRNA_1791	AT5G67250	-0.372422
	AT2G31570	AT2G31560	0.380859		AT4G34830	AT4G34840	0.335236		AT2G23230	AT2G23240	0.996336		NAT-lncRNA_3488	AT3G27660	0.55168										LincRNA_1795	AT5G01830	-0.148278
	AT2G31790	AT2G31800	-0.0313013		AT4G29520	AT4G29530	-0.153183		AT5G60945	AT5G60950	-0.648749		NAT-lncRNA_3491	AT3G28230	0.991322										LincRNA_1796	AT5G01830	0.0507477
	AT2G31800	AT2G31790	-0.0313013		AT1G79550	AT1G79560	-0.180079		AT2G38760	AT2G38770	-0.547102		NAT-lncRNA_3494	AT3G28925	0.5158										LincRNA_1797	AT5G02890	-0.139833
	AT2G31880	AT2G31890	0.875065		AT5G67010	AT5G67020	0.257096		AT3G59410	AT3G59420	-0.664572		NAT-lncRNA_3495	AT3G29255	0.144973										LincRNA_1798	AT5G03080	-0.118175
	AT2G31890	AT2G31880	0.875065		AT1G62730	AT1G62740	0.140981		AT1G07960	AT1G07970	0.0191802		NAT-lncRNA_3498	AT3G29791	0.985196										LincRNA_1799	AT5G03590	0.858419
	AT2G32470	AT2G32480	-0.265531		AT1G50260	AT1G50270	0.680221		AT2G37560	AT2G37570	0.0849236		NAT-lncRNA_3510	AT3G48900	-0.0967779										LincRNA_1800	AT5G04670	-0.136247
	AT2G32480	AT2G32470	-0.265531		AT2G22400	AT2G22410	0.47384		AT4G24550	AT4G24560	-0.143452		NAT-lncRNA_3517	AT3G50890	0.255063										LincRNA_1801	AT5G04680	-0.414325
	AT2G32645	AT2G32650	-0.412327		AT1G03950	AT1G03960	0.616401		AT3G06330	AT3G06340	0.329843		NAT-lncRNA_3520	AT3G51150	0.240474										LincRNA_1802	AT5G05130	-0.0894397
	AT2G32650	AT2G32645	-0.412327		AT1G16460	AT1G16470	-0.181725		AT5G52640	AT5G52650	-0.0436256		NAT-lncRNA_3523	AT3G51740	0.11381										LincRNA_1805	AT5G08130	-0.224478
	AT2G32670	AT2G32680	-0.000434607		AT1G16010	AT1G16020	-0.149533		AT5G03360	AT5G03370	-0.679824		NAT-lncRNA_3524	AT3G55760	-0.31076										LincRNA_1806	AT5G10110	-0.355564
	AT2G32680	AT2G32670	-0.000434607		AT2G39090	AT2G39100	0.608732		AT1G47890	AT1G47900	-0.217791		NAT-lncRNA_3526	AT3G57830	-0.0429404										LincRNA_1807	AT5G11050	0.617702
	AT2G32800	AT2G32810	0.378087		AT5G59060	AT5G59070	0.263478		AT5G22355	AT5G22360	0.31944		NAT-lncRNA_3527	AT3G59080	-0.231359										LincRNA_1810	AT5G13180	0.370269
	AT2G32810	AT2G32800	0.378087		AT3G06650	AT3G66652	-0.362148		AT4G39920	AT4G39925	-0.715994		NAT-lncRNA_3529	AT3G59810	0.364467										LincRNA_1811	AT5G13205	0.242895
	AT2G32885	AT2G32890	0.98367		AT2G44730	AT2G44735	0.329172		AT1G22070	AT1G22080	-0.0642488		NAT-lncRNA_3530	AT3G60080	0.583277										LincRNA_1814	AT5G14640	-0.106063
	AT2G32890	AT2G32885	0.98367		AT5G04710	AT5G04720	-0.225021		AT3G13857	AT3G13860	0.0989647		NAT-lncRNA_3532	AT3G60957	0.0709297										LincRNA_1817	AT5G15300	0.301324
	AT2G32890	AT2G32900	0.133634		AT3G01240	AT3G01250	0.998041		AT5G10380	AT5G10390	0.42265		NAT-lncRNA_3533	AT3G61410	0.0837113										LincRNA_1818	AT5G15300	0.133064
	AT2G32900	AT2G32890	0.133634		AT4G21100	AT4G21105	-0.151431		AT1G22890	AT1G22900	0.634942		NAT-lncRNA_3534	AT3G61900	0.728605										LincRNA_1819	AT5G15540	0.722971
	AT2G33300	AT2G33310	0.204776		AT1G10590	AT1G10600	-0.378793		AT3G14220	AT3G14225	0.745365		NAT-lncRNA_3536	AT3G63430	-0.33411										LincRNA_1820	AT5G15540	0.32643
	AT2G33310	AT2G33300	0.204776		AT1G60710	AT1G60720	0.41488		AT3G58660	AT3G58670	-0.65108		NAT-lncRNA_3537	AT4G00910	-0.138277										LincRNA_1821	AT5G15540	-0.0557856
	AT2G33390	AT2G33400	0.525576		AT2G36360	AT2G36370	0.702322		AT4G16110	AT4G16120	0.518758		NAT-lncRNA_3540	AT4G01240	-0.280603										LincRNA_1824	AT5G17980	0.0825736
	AT2G33400	AT2G33390	0.525576		AT3G08000	AT3G08010	0.692896		AT1G30660	AT1G30670	0.370896		NAT-lncRNA_3541	AT4G01250	-0.112642										LincRNA_1825	AT5G19090	-0.230069
	AT2G33520	AT2G33530	-0.288055		AT1G04960	AT1G04970	0.915623		AT2G17845	AT2G17850	0.704217		NAT-lncRNA_3542	AT4G01897	0.0439238										LincRNA_1826	AT5G19090	-0.263679
	AT2G33530	AT2G33520	-0.288055		AT4G12750	AT4G12760	0.150045		AT2G39030	AT2G39040	-0.225463		NAT-lncRNA_3547	AT4G05390	0.149825										LincRNA_1829	AT5G19810	-0.415863
	AT2G33620	AT2G33630	-0.754866		AT1G12640	AT1G12650	-0.262517		AT5G10680	AT5G10690	0.656049		NAT-lncRNA_3554	AT4G08870	0.119132										LincRNA_1830	AT5G20830	-0.00281112
	AT2G33630	AT2G33620	-0.754866		AT3G63390	AT3G63400	0.0789104		AT5G23030	AT5G23035	0.0257456		NAT-lncRNA_3556	AT4G09490	0.191902										LincRNA_1831	AT5G20960	0.226732
	AT2G33740	AT2G33750	0.287754		AT1G24510	AT1G24520	0.299879		AT1G51670	AT1G51680	-0.100154		NAT-lncRNA_3558	AT4G09770	-0.385771										LincRNA_1832	AT5G22550	0.0893111
	AT2G33750	AT2G33740	0.287754		AT5G41190	AT5G41200	0.254383		AT1G07250	AT1G07260	-0.135821		NAT-lncRNA_3562	AT4G11340	0.75339										LincRNA_1833	AT5G23010	0.721575
	AT2G33793	AT2G33796	0.0164514		AT2G36300	AT2G36305	-0.423757		AT1G77530	AT1G77540	-0.00976044		NAT-lncRNA_3564	AT4G13060	0.189495										LincRNA_1834	AT5G24150	0.777065
	AT2G33796	AT2G33793	0.0164514		AT3G50960	AT3G50970	0.438129		AT1G55930	AT1G55940	-0.0614345		NAT-lncRNA_3566	AT4G15010	0.0556234										LincRNA_1835	AT5G24150	0.0832619
	AT2G33845	AT2G33847	0.703195		AT1G03680	AT1G03687	0.170165		AT3G06090	AT3G06100	-0.0791231		NAT-lncRNA_3567	AT4G15490	0.118779										LincRNA_1836	AT5G24150	0.524643
	AT2G33847	AT2G33845	0.703195		AT3G56990	AT3G57000	0.402247		AT4G34030	AT4G34040	-0.0381354		NAT-lncRNA_3573	AT4G20210	-0.212901										LincRNA_1839	AT5G24270	-0.541708
	AT2G34100	AT2G34123	-0.0419366		AT3G49500	AT3G49510	-0.0328502		AT4G27290	AT4G27300	0.241782		NAT-lncRNA_3576	AT4G22770	0.571488										LincRNA_1843	AT5G25280	0.397321
	AT2G34123	AT2G34100	-0.0419366		AT5G02150	AT5G02160	0.448252		AT4G16060	AT4G16070	0.645454		NAT-lncRNA_3580	AT4G24860	0.633134										LincRNA_1844	AT5G25410	0.999999
	AT2G34170	AT2G34180	0.756589		AT4G13870	AT4G13880	-0.383917		AT3G24890	AT3G24900	0.487798		NAT-lncRNA_3582	AT4G25950	-0.0743736										LincRNA_1846	AT5G25754	-0.137721
	AT2G34180	AT2G34170	0.756589		AT5G43130	AT5G43140	0.103708		AT5G08695	AT5G08710	-0.273558		NAT-lncRNA_3583	AT4G26055	0.36528										LincRNA_1847	AT5G25754	-0.402533
	AT2G34380	AT2G34390	0.123951		AT4G18740	AT4G18750	-0.00248656		AT5G48130	AT5G48140	-0.21534		NAT-lncRNA_3584	AT4G27270	0.511797										LincRNA_1848	AT5G25757	-0.23247
	AT2G34390	AT2G34380	0.123951		AT3G62280	AT3G62290	-0.285405		AT4G18640	AT4G18650	-0.0773857		NAT-lncRNA_3585	AT4G27270	-0.100846										LincRNA_1849	AT5G25757	-0.340164
	AT2G34410	AT2G34420	-0.308732		AT3G25855	AT3G25860	0.0283097		AT4G24880	AT4G24890	-0.63541		NAT-lncRNA_3586	AT4G28150	0.39886										LincRNA_1850	AT5G25757	-0.0332376
	AT2G34420	AT2G34410	-0.308732		AT5G05610	AT5G05620	0.445002		AT1G04520	AT1G04530	0.640494		NAT-lncRNA_3587	AT4G30680	0.211724										LincRNA_1851	AT5G25757	-0.562565
	AT2G34460	AT2G34470	-0.526064		AT4G25650	AT4G25660	0.793934		AT1G15380	AT1G15385	0.322429		NAT-lncRNA_3588	AT4G31230	-0.115658										LincRNA_1852	AT5G25757	-0.210502
	AT2G34470	AT2G34460	-0.526064		AT3G56110	AT3G56120	-0.309466		AT2G30530	AT2G30540	0.34774		NAT-lncRNA_3589	AT4G31230	-0.172064										LincRNA_1853	AT5G25757	-0.615466
	AT2G34560	AT2G34570	0.30106		AT2G42500	AT2G42510	-0.519893		AT3G19870	AT3G19880	-0.206037		NAT-lncRNA_3591	AT4G31520	0.22976										LincRNA_1854	AT5G25757	0.539787
	AT2G34570	AT2G34560	0.30106		AT4G35725	AT4G35730	0.17961		AT3G62100	AT3G62110	-0.136452		NAT-lncRNA_3594	AT4G37160	-0.183853										LincRNA_1855	AT5G25757	-0.583924
	AT2G34740	AT2G34750	-0.206205		AT1G78915	AT1G78920	-0.377535		AT1G04760	AT1G04770	0.0262006		NAT-lncRNA_3595	AT4G37160	-0.16551										LincRNA_1856	AT5G25757	-0.248169
	AT2G34750	AT2G34740	-0.206205		AT2G34390	AT2G34400	0.429324		AT1G26530	AT1G26540	-0.182557		NAT-lncRNA_3596	AT4G37310	-0.0664404										LincRNA_1859	AT5G27730	-0.361093
	AT2G34780	AT2G34790	-0.181664		AT2G29530	AT2G29540	0.695487		AT3G44830	AT3G44840	-0.146517		NAT-lncRNA_3597	AT4G38100	-0.165285										LincRNA_1860	AT5G27950	0.0141508
	AT2G34790	AT2G34780	-0.181664		AT4G21810	AT4G21820	0.163611		AT3G46930	AT3G46940	-0.013255		NAT-lncRNA_3598	AT4G00050	-0.0871612										LincRNA_1861	AT5G27990	-0.48261
	AT2G34910	AT2G34920	0.247323		AT5G55600	AT5G55610	-0.44178		AT3G56490	AT3G56510	-0.569706		NAT-lncRNA_3599	AT4G01270	-0.226992										LincRNA_1862	AT5G28040	-0.186222
	AT2G34920	AT2G34910	0.247323		AT1G07950	AT1G07960	0.0909671		AT3G44050	AT3G44060	0.0121771		NAT-lncRNA_3601	AT4G03140	-0.289536										LincRNA_1863	AT5G28141	0.937571
	AT2G35410	AT2G35420	0.277477		AT5G58330	AT5G58340	0.289633		AT3G48040	AT3G48050	0.187647		NAT-lncRNA_3602	AT4G04170	0.0487835										LincRNA_1871	AT5G28470	-0.11447
	AT2G35420	AT2G35410	0.277477		AT2G17350	AT2G17360	-0.606866		AT4G18465	AT4G18480	-0.23168		NAT-lncRNA_3604	AT4G08113	0.00651418										LincRNA_1875	AT5G28773	0.560386
	AT2G35658	AT2G35660	-0.423022		AT1G71850	AT1G71860	-0.266737		AT2G16015	AT2G16016	0.507062		NAT-lncRNA_3606	AT4G08450	0.0704853										LincRNA_1876	AT5G28970	0.999093
	AT2G35660	AT2G35658	-0.423022		AT1G55152	AT1G55160	0.574203		AT1G73970	AT1G73980	-0.192936		NAT-lncRNA_3610	AT4G11780	-0.371515										LincRNA_1879	AT5G33280	0.222704
	AT2G35670	AT2G35680	0.500332		AT5G40190	AT5G40200	-0.418371		AT2G34840	AT2G34850	0.83971		NAT-lncRNA_3611	AT4G12080	0.0942287										LincRNA_1880	AT5G33280	0.335588
	AT2G35680	AT2G35670	0.500332		AT3G23700	AT3G23710	0.0702849		AT3G09050	AT3G09060	0.539532		NAT-lncRNA_3613	AT4G12270	-0.190441										LincRNA_1881	AT5G35420	-0.173345
	AT2G35765	AT2G35770	-0.441673		AT3G49730	AT3G49740	0.405359		AT1G80940	AT1G80950	0.321445		NAT-lncRNA_3618	AT4G15393	-0.134179										LincRNA_1884	AT5G35840	0.121247
	AT2G35770	AT2G35765	-0.441673		AT1G05770	AT1G05780	-0.28913		AT3G16980	AT3G16990	-0.232816		NAT-lncRNA_3619	AT4G15570	-0.414885										LincRNA_1885	AT5G35917	-0.0244675
	AT2G36010	AT2G36020	0.538511		AT3G22670	AT3G22680	0.0205981		AT2G19260	AT2G19270	0.392193		NAT-lncRNA_3620	AT4G15630	0.40554										LincRNA_1886	AT5G35932	0.632067
	AT2G36020	AT2G36010	0.538511		AT2G03310	AT2G03320	-0.141348		AT5G07610	AT5G07620	0.952198		NAT-lncRNA_3623	AT4G16840	-0.317174										LincRNA_1888	AT5G36900	-0.0526299
	AT2G36026	AT2G36030	0.18049		AT2G20850	AT2G20860	-0.258476		AT4G12900	AT4G12910	0.834355		NAT-lncRNA_3624	AT4G16915	-0.130886										LincRNA_1889	AT5G37170	0.999926
	AT2G36030	AT2G36026	0.18049		AT3G16990	AT3G17000	0.937307		AT5G13830	AT5G13840	0.391046		NAT-lncRNA_3626	AT4G17340	-0.0323345										LincRNA_1890	AT5G37240	0.263838
	AT2G36090	AT2G36100	0.186202		AT4G25290	AT4G25300	0.53784		AT4G25880	AT4G25890	-0.626937		NAT-lncRNA_3627	AT4G17460	-0.129927										LincRNA_1895	AT5G37960	-0.0769231
	AT2G36100	AT2G36090	0.186202		AT2G48130	AT2G48140	0.993061		AT1G23880	AT1G23890	0.730828		NAT-lncRNA_3631	AT4G19090	0.145549										LincRNA_1896	AT5G37960	-0.111946
	AT2G36220	AT2G36230	-0.24115		AT3G58170	AT3G58180	0.278481		AT2G46490	AT2G46493	-0.222385		NAT-lncRNA_3634	AT4G20390	-0.247029										LincRNA_1897	AT5G38000	0.564142
	AT2G36230	AT2G36220	-0.24115		AT2G21260	AT2G21270	-0.185424		AT3G49590	AT3G49600	0.153157		NAT-lncRNA_3635	AT4G20700	-0.108346										LincRNA_1898	AT5G38230	0.119142
	AT2G36355	AT2G36360	-0.20599		AT1G18680	AT1G18690	0.377214		AT2G31953	AT2G31955	-0.474404		NAT-lncRNA_3637	AT4G21610	-0.308182										LincRNA_1899	AT5G38490	-0.0769231
	AT2G36360	AT2G36355	-0.20599		AT5G08450	AT5G08460	-0.474652		AT2G39820	AT2G39830	0.690103		NAT-lncRNA_3638	AT4G21690	0.129645										LincRNA_1902	AT5G38940	-0.42189
	AT2G36390	AT2G36400	-0.611902		AT1G21928	AT1G21930	-0.381614		AT1G48520	AT1G48530	-0.108856		NAT-lncRNA_3640	AT4G22758	0.0913959										LincRNA_1903	AT5G39040	0.539782
	AT2G36400	AT2G36390	-0.611902		AT4G28200	AT4G28210	0.55053		AT1G07510	AT1G07520	-0.013334		NAT-lncRNA_3641	AT4G23500	0.230201										LincRNA_1904	AT5G40380	-0.319128
	AT2G36580	AT2G36590	-0.133032		AT1G65150	AT1G65160	0.278057		AT3G02160	AT3G02170	0.00558587		NAT-lncRNA_3644	AT4G26010	-0.50636										LincRNA_1908	AT5G40790	0.52105
	AT2G36590	AT2G36580	-0.133032		AT1G14200	AT1G14205	0.00685799		AT1G04100	AT1G04110	-0.279975		NAT-lncRNA_3645	AT4G26600	0.282737										LincRNA_1910	AT5G42600	-0.193611
	AT2G36650	AT2G36660	-0.351821		AT1G55300	AT1G55310	-0.247548		AT3G51930	AT3G51940	0.172453		NAT-lncRNA_3647	AT4G27460	0.924894										LincRNA_1912	AT5G42600	-0.164361
	AT2G36660	AT2G36650	-0.351821		AT1G11630	AT1G11650	-0.239851		AT1G71110	AT1G71120	-0.0103651		NAT-lncRNA_3651	AT4G27860	0.129936										LincRNA_1913	AT5G42640	-0.019194
	AT2G36850	AT2G36854	-0.193668		AT1G04930	AT1G04945	0.137062		AT5G44720	AT5G44730	-0.639084		NAT-lncRNA_3652	AT4G27860	-0.0958644										LincRNA_1916	AT5G43350	-0.163574
	AT2G36854	AT2G36850	-0.193668		AT4G31070	AT4G31080	0.192165		AT5G28740	AT5G28750	-0.398285		NAT-lncRNA_3654	AT4G28430	0.441847										LincRNA_1920	AT5G45240	-0.0307447
	AT2G37330	AT2G37340	-0.525041		AT1G67440	AT1G67450	-0.0632515		AT1G09310	AT1G09320	-0.777653		NAT-lncRNA_3657	AT4G29540	0.305014										LincRNA_1922	AT5G46880	0.707659
	AT2G37340	AT2G37330	-0.525041		AT5G65110	AT5G65120	-0.52485		AT2G04840	AT2G04842	0.258365		NAT-lncRNA_3659	AT4G31870	-0.262221										LincRNA_1923	AT5G47040	-0.475361
	AT2G37480	AT2G37500	-0.180106		AT1G19970	AT1G19980	-0.527536		AT1G75717	AT1G75720	-0.0170687		NAT-lncRNA_3663	AT4G35290	0.0378547										LincRNA_1924	AT5G47240	0.431966
	AT2G37500	AT2G37480	-0.180106		AT1G17480	AT1G17490	-0.0437506		AT2G24220	AT2G24230	0.488181		NAT-lncRNA_3664	AT4G35680	0.364512										LincRNA_1925	AT5G47990	0.13747
	AT2G37530	AT2G37540	-0.283774		AT5G09995	AT5G10000	0.0573938		AT4G21550	AT4G21560	0.564998		NAT-lncRNA_3665	AT4G36400	-0.117409										LincRNA_1926	AT5G48010	-0.247352
	AT2G37540	AT2G37530	-0.283774		AT4G36050	AT4G36060	0.176125		AT2G37770	AT2G37780	0.322267		NAT-lncRNA_3666	AT4G37560	-0.0400793										LincRNA_1927	AT5G48010	-0.247355
	AT2G37650	AT2G37660	-0.76413		AT5G18380	AT5G18390	0.0459154		AT1G72660	AT1G72670	0.0129322		NAT-lncRNA_3669	AT4G38650	0.159099										LincRNA_1928	AT5G48010	-0.333353
	AT2G37660	AT2G37650	-0.76413		AT4G01897	AT4G01900	-0.314547		AT2G36610	AT2G36620	0.371781		NAT-lncRNA_3670	AT4G38650	-0.372365										LincRNA_1929	AT5G48100	0.999999
	AT2G37910	AT2G37920	0.208968		AT2G41342	AT2G41350	-0.0330708		AT2G37620	AT2G37630	-0.338418		NAT-lncRNA_3671	AT4G38650	-0.222254										LincRNA_1930	AT5G49060	-0.639136
	AT2G37920	AT2G37910	0.208968		AT5G19150	AT5G19151	0.275523		AT5G53380	AT5G53390	-0.256188		NAT-lncRNA_3672	AT4G39050	0.0860234										LincRNA_1932	AT5G49480	0.255614
	AT2G37970	AT2G37975	0.227702		AT4G24490	AT4G24500	0.67895		AT4G37440	AT4G37445	-0.495524		NAT-lncRNA_3673	AT4G39270	-0.287681										LincRNA_1933	AT5G49480	0.577405
	AT2G37975	AT2G37970	0.227702		AT3G57072	AT3G57080	-0.148722		AT1G33470	AT1G33475	0.31891		NAT-lncRNA_3675	AT5G02360	-0.0326056										LincRNA_1934	AT5G49480	0.256911
	AT2G37990	AT2G38000	-0.123673		AT3G16730	AT3G16740	0.468888		AT4G09630	AT4G09640	0.399698		NAT-lncRNA_3676	AT5G02390	-0.0616491										LincRNA_1935	AT5G49580	-0.263616
	AT2G38000	AT2G37990	-0.123673		AT2G47390	AT2G47400	0.0777211		AT5G23210	AT5G23212	0.23915		NAT-lncRNA_3677	AT5G03220	0.654618										LincRNA_1936	AT5G49630	0.792413
	AT2G38010	AT2G38020	-0.145764		AT2G17560	AT2G17570	0.13984		AT1G60190	AT1G60200	0.00507801		NAT-lncRNA_3679	AT5G03880	-0.45546										LincRNA_1937	AT5G50120	-0.346088
	AT2G38020	AT2G38010	-0.145764		AT1G10320	AT1G10330	-0.178191		AT2G45440	AT2G45450	-0.174617		NAT-lncRNA_3684	AT5G10090	-0.103429										LincRNA_1938	AT5G50310	0.0483658
	AT2G38040	AT2G38050	0.378428		AT5G59740	AT5G59750	-0.0714916		AT1G27080	AT1G27090	0.234126		NAT-lncRNA_3685	AT5G10150	-0.141071										LincRNA_1940	AT5G51460	0.00907161
	AT2G38050	AT2G38040	0.378428		AT3G59770	AT3G59780	-0.0474454		AT1G48640	AT1G48650	0.178428		NAT-lncRNA_3686	AT5G10150	0.57019										LincRNA_1941	AT5G52050	-0.427398
	AT2G38330	AT2G38340	-0.432053		AT3G14410	AT3G14415	0.698727		AT2G42100	AT2G42110	0.752237		NAT-lncRNA_3687	AT5G10870	0.663486										LincRNA_1942	AT5G52050	-0.289473
	AT2G38340	AT2G38330	-0.432053		AT5G61220	AT5G61230	0.286959		AT4G38000	AT4G38010	0.567637		NAT-lncRNA_3690	AT5G15720	0.21746										LincRNA_1943	AT5G52050	-0.266851
	AT2G38470	AT2G38480	-0.0733234		AT1G01725	AT1G01730	0.555526		AT1G26260	AT1G26270	0.398056		NAT-lncRNA_3694	AT5G20870	0.508244										LincRNA_1944	AT5G52050	-0.487197
	AT2G38480	AT2G38470	-0.0733234		AT1G14990	AT1G15000	-0.36014		AT5G46090	AT5G46100	-0.364929		NAT-lncRNA_3695	AT5G20940	0.33606										LincRNA_1945	AT5G52050	-0.472751
	AT2G38560	AT2G38570	-0.315995		AT1G68300	AT1G68310	0.379721		AT2G17630	AT2G17640	-0.407352		NAT-lncRNA_3696	AT5G20940	0.337593										LincRNA_1946	AT5G52055	0.316324
	AT2G38570	AT2G38560	-0.315995		AT2G43750	AT2G43760	0.584671		AT5G48360	AT5G48370	-0.477106		NAT-lncRNA_3698	AT5G22010	-0.128284										LincRNA_1948	AT5G52900	-0.117393
	AT2G38570	AT2G38580	0.637886		AT1G73150	AT1G73160	-0.122848		AT4G16200	AT4G16210	-0.274482		NAT-lncRNA_3702	AT5G24318	0.25571										LincRNA_1950	AT5G53540	-0.305132
	AT2G38580	AT2G38570	0.637886		AT5G16870	AT5G16880	-0.345898		AT3G11230	AT3G11240	0.472912		NAT-lncRNA_3703	AT5G24735	0.10197										LincRNA_1953	AT5G56860	0.340478
	AT2G38620	AT2G38630	0.092168		AT1G67160	AT1G67170	-0.292697		AT3G04940	AT3G04943	-0.346567		NAT-lncRNA_3704	AT5G27680	0.362123										LincRNA_1954	AT5G57200	0.96506
	AT2G38630	AT2G38620	0.092168		AT4G31040	AT4G31050	0.842984		AT5G51280	AT5G51290	-0.330941		NAT-lncRNA_3705	AT5G27980	0.945496										LincRNA_1955	AT5G57685	-0.079394
	AT2G38780	AT2G38790	0.137956		AT4G22840	AT4G22850	0.171259		AT3G02650	AT3G02660	0.213802		NAT-lncRNA_3706	AT5G27980	-0.00857465										LincRNA_1960	AT5G59780	0.857306
	AT2G38790	AT2G38780	0.137956		AT5G67490	AT5G67500	0.772537		AT1G51120	AT1G51130	0.100611		NAT-lncRNA_3710	AT5G38540	-0.195975										LincRNA_1963	AT5G60670	0.318295
	AT2G39120	AT2G39130	-0.553058		AT3G12800	AT3G12810	-0.00644258		AT4G14520	AT4G14530	-0.247825		NAT-lncRNA_3711	AT5G39473	-0.0243563										LincRNA_1964	AT5G60680	0.135218
	AT2G39130	AT2G39120	-0.553058		AT3G01319	AT3G01320	-0.414738		AT2G37195	AT2G37200	0.14674		NAT-lncRNA_3712	AT5G39770	0.590331										LincRNA_1965	AT5G60800	0.710587
	AT2G39270	AT2G39280	0.138937		AT1G22080	AT1G22090	0.125122		AT1G32583	AT1G32585	-0.374861		NAT-lncRNA_3716	AT5G41610	-0.155021										LincRNA_1966	AT5G60978	-0.150189
	AT2G39280	AT2G39270	0.138937		AT4G31600	AT4G31610	0.880776		AT1G64900	AT1G64910	-0.350375		NAT-lncRNA_3717	AT5G41690	0.161334										LincRNA_1967	AT5G61670	0.220311
	AT2G39340	AT2G39350	-0.0347548		AT5G08530	AT5G08535	-0.0724834		AT1G20780	AT1G20790	-0.0086559		NAT-lncRNA_3720	AT5G42110	0.0135445										LincRNA_1968	AT5G61670	0.259256
	AT2G39350	AT2G39340	-0.0347548		AT3G03600	AT3G03610	0.396025		AT3G27027	AT3G27030	0.290849		NAT-lncRNA_3721	AT5G42630	-0.214415										LincRNA_1971	AT5G62340	-0.057846
	AT2G39430	AT2G39435	0.0407526		AT4G40040	AT4G40042	0.711642		AT5G39800	AT5G39810	-0.0325609		NAT-lncRNA_3722	AT5G43130	-0.127828										LincRNA_1972	AT5G62360	0.253322
	AT2G39435	AT2G39430	0.0407526		AT3G02380	AT3G02390	-0.0946665		AT3G50230	AT3G50240	-0.348426		NAT-lncRNA_3723	AT5G43755	-0.203599										LincRNA_1973	AT5G62370	-0.232565
	AT2G39470	AT2G39480	-0.26356		AT5G67310	AT5G67320	0.485385		AT5G01240	AT5G01250	0.326856		NAT-lncRNA_3724	AT5G44010	0.097251										LincRNA_1975	AT5G62970	0.225005
	AT2G39480	AT2G39470	-0.26356		AT5G01110	AT5G01120	0.550761		AT5G65495	AT5G65500	-0.444607		NAT-lncRNA_3725	AT5G44550	-0.303178										LincRNA_1976	AT5G64510	0.177478
	AT2G39518	AT2G39520	0.649255		AT1G53935	AT1G53940	0.602228		AT4G13620	AT4G13630	0.411472		NAT-lncRNA_3731	AT5G45830	0.694969										LincRNA_1977	AT5G64685	0.553136
	AT2G39520	AT2G39518	0.649255		AT5G51430	AT5G51440	0.764651		AT2G18590	AT2G18600	0.714149		NAT-lncRNA_3734	AT5G49170	0.0194343										LincRNA_1978	AT5G64690	-0.244264
	AT2G39740	AT2G39750	-0.145919		AT1G16070	AT1G16080	-0.255458		AT3G50910	AT3G50920	0.766769		NAT-lncRNA_3736	AT5G51060	-0.543294										LincRNA_1981	AT5G65350	0.293107
	AT2G39750	AT2G39740	-0.145919		AT4G36140	AT4G36150	0.906909		AT1G72710	AT1G72720	0.21197		NAT-lncRNA_3737	AT5G51795	0.284862										LincRNA_1982	AT5G65350	0.535792
	AT2G39795	AT2G39800	-0.393835		AT5G18570	AT5G18580	-0.00719895		AT5G61650	AT5G61660	-0.506836		NAT-lncRNA_3738	AT5G51910	0.731849										LincRNA_1983	AT5G65410	0.435995
	AT2G39800	AT2G39795	-0.393835		AT5G04610	AT5G04620	0.493219		AT4G28600	AT4G28610	-0.148131		NAT-lncRNA_3739	AT5G52000	0.000834724										LincRNA_1985	AT5G65640	0.713491
	AT2G39910	AT2G39920	-0.45377		AT4G22350	AT4G22360	0.254537		AT2G42060	AT2G42070	0.250063		NAT-lncRNA_3741	AT5G52370	-0.109892										LincRNA_1986	AT5G65650	0.0972023
	AT2G39920	AT2G39910	-0.45377		AT5G41640	AT5G41650	-0.0244958		AT5G60610	AT5G60615	0.32303		NAT-lncRNA_3742	AT5G52910	0.811734										LincRNA_1990	AT5G67290	-0.112656
	AT2G39930	AT2G39940	0.427256		AT3G06820	AT3G06830	0.0794303		AT3G49150	AT3G49160	0.216562		NAT-lncRNA_3743	AT5G52910	-0.162797										LincRNA_1991	AT5G67411	0.464528
	AT2G39940	AT2G39930	0.427256		AT2G40860	AT2G40880	0.218984		AT4G11330	AT4G11340	-0.44021		NAT-lncRNA_3745	AT5G55080	-0.121564										LincRNA_1992	AT5G67460	0.0278443
	AT2G40630	AT2G40640	0.0827807		AT5G57850	AT5G57860	0.164877		AT5G59230	AT5G59240	-0.11592		NAT-lncRNA_3747	AT5G55510	-0.154498										LincRNA_1993	AT5G67640	-0.229585
	AT2G40640	AT2G40630	0.0827807		AT1G45170	AT1G45180	0.634445		AT5G19520	AT5G19530	0.00611266		NAT-lncRNA_3748	AT5G57000	-0.124622										LincRNA_1994	AT5G54145	-0.0250704
	AT2G40720	AT2G40730	-0.480842		AT5G08280	AT5G08290	-0.324641		AT5G44270	AT5G44280	-0.182551		NAT-lncRNA_3751	AT5G57690	-0.0979017										LincRNA_1996	AT3G57480	0.186992
	AT2G40730	AT2G40720	-0.480842		AT2G23370	AT2G23380	0.533104		AT1G17970	AT1G17980	-0.202742		NAT-lncRNA_3752	AT5G64870	0.636545										LincRNA_1997	AT1G29195	0.0745818
	AT2G40765	AT2G40770	-0.488056		AT3G06290	AT3G06300	0.301281		AT1G03990	AT1G04000	0.344099		NAT-lncRNA_3753	AT5G65165	-0.0870192										LincRNA_1998	AT1G17350	-0.183325
	AT2G40770	AT2G40765	-0.488056		AT4G18580	AT4G18590	-0.0292168		AT4G13880	AT4G13885	0.543013		NAT-lncRNA_3754	AT5G65320	0.198617										LincRNA_1999	AT4G12790	-0.140897
	AT2G40810	AT2G40815	0.327145		AT5G41870	AT5G41880	0.25665		AT5G04080	AT5G04090	0.707479		NAT-lncRNA_3755	AT5G66600	0.359624										LincRNA_2001	AT5G37960	-0.0769231
	AT2G40815	AT2G40810	0.327145		AT2G35040	AT2G35050	-0.0436658		AT2G25710	AT2G25720	-0.316874		NAT-lncRNA_3768	AT5G03620	0.6486										LincRNA_2003	AT1G74800	0.0222217
	AT2G40880	AT2G40890	-0.00155779		AT1G55860	AT1G55870	0.0962367		AT3G10240	AT3G10250	0.473983		NAT-lncRNA_3769	AT5G04120	-0.256913										LincRNA_2004	AT1G22600	0.339351
	AT2G40890	AT2G40880	-0.00155779		AT1G28280	AT1G28281	-0.085666		AT4G19090	AT4G19095	0.026691		NAT-lncRNA_3771	AT5G04400	0.092809										LincRNA_2007	AT5G61420	0.356774
	AT2G41040	AT2G41050	0.549658		AT1G79790	AT1G79800	-0.370647		AT5G44500	AT5G44510	-0.429877		NAT-lncRNA_3772	AT5G04490	-0.0226987										LincRNA_2008	AT3G42090	0.405005
	AT2G41050	AT2G41040	0.549658		AT1G74030	AT1G74040	-0.414377		AT2G27520	AT2G27530	-0.120017		NAT-lncRNA_3776	AT5G06839	-0.133226										LincRNA_2009	AT4G13490	-0.0751695
	AT2G41110	AT2G41120	0.103785		AT1G15140	AT1G15150	-0.284571		AT5G08480	AT5G08490	-0.264215		NAT-lncRNA_3777	AT5G07400	0.310286										LincRNA_2010	AT5G19710	0.487835
	AT2G41120	AT2G41110	0.103785		AT4G14080	AT4G14100	-0.0306505		AT4G03610	AT4G03620	-0.425524		NAT-lncRNA_3780	AT5G08535	-0.105275										LincRNA_2012	AT4G30490	0.487061
	AT2G41230	AT2G41231	0.894126		AT5G19420	AT5G19430	0.537221		AT1G68110	AT1G68120	0.509798		NAT-lncRNA_3782	AT5G09840	0.0834491										LincRNA_2013	AT1G44110	0.119544
	AT2G41231	AT2G41230	0.894126		AT1G80880	AT1G80890	-0.316657		AT3G28899	AT3G28900	0.0830212		NAT-lncRNA_3785	AT5G14610	0.257828										LincRNA_2014	AT5G28785	-0.113012
	AT2G41490	AT2G41500	-0.29361		AT1G31010	AT1G31020	0.513162		AT5G26320	AT5G26330	-0.288919		NAT-lncRNA_3786	AT5G15630	0.493935										LincRNA_2015	AT5G04530	-0.129252
	AT2G41500	AT2G41490	-0.29361		AT5G28310	AT5G28320	-0.166196		AT5G08340	AT5G08350	0.211489		NAT-lncRNA_3787	AT5G15630	0.753482										LincRNA_2016	AT3G18710	0.557656
	AT2G41590	AT2G41600	0.213462		AT1G74120	AT1G74130	0.341278		AT1G56700	AT1G56710	-0.447274		NAT-lncRNA_3788	AT5G16600	0.690645										LincRNA_2017	AT1G76550	-0.104037
	AT2G41600	AT2G41590	0.213462		AT4G26500	AT4G26510	-0.00331266		AT5G67590	AT5G67600	0.689885		NAT-lncRNA_3791	AT5G19151	0.0703294										LincRNA_2018	AT1G60220	0.108703
	AT2G41610	AT2G41620	0.185597		AT2G37190	AT2G37195	-0.316369		AT1G49150	AT1G49160	-0.0445521		NAT-lncRNA_3793	AT5G20240	-0.0945763										LincRNA_2019	AT5G46830	-0.17669
	AT2G41620	AT2G41610	0.185597		AT1G74600	AT1G74620	-0.0259375		AT5G16730	AT5G16740	0.240308		NAT-lncRNA_3794	AT5G22200	0.916898										LincRNA_2020	AT3G12560	-0.0339844
	AT2G41670	AT2G41680	-0.000858221		AT4G18110	AT4G18120	-0.00607107		AT1G70980	AT1G70985	0.610945		NAT-lncRNA_3795	AT5G22300	-0.471548										LincRNA_2022	AT3G13432	0.561239
	AT2G41680	AT2G41670	-0.000858221		AT4G20020	AT4G20030	0.00870373		AT5G05230	AT5G05240	-0.28047		NAT-lncRNA_3796	AT5G22630	0.356695										LincRNA_2025	AT1G20240	0.999942
	AT2G41705	AT2G41710	-0.177014		AT5G27390	AT5G27400	0.290499		AT3G08640	AT3G08650	-0.184079		NAT-lncRNA_3797	AT5G23030	-0.212327										LincRNA_2026	AT1G49710	-0.249096
	AT2G41710	AT2G41705	-0.177014		AT4G14880	AT4G14890	0.436713		AT5G14160	AT5G14170	-0.139217		NAT-lncRNA_3798	AT5G23270	-0.0929403										LincRNA_2028	AT5G05810	0.704126
	AT2G41760	AT2G41770	-0.657443		AT5G24330	AT5G24340	-0.657336		AT5G58450	AT5G58460	0.0896208		NAT-lncRNA_3799	AT5G23270	-0.279792										LincRNA_2029	AT1G06830	-0.0133007
	AT2G41770	AT2G41760	-0.657443		AT2G45730	AT2G45740	0.028348		AT4G29070	AT4G29080	-0.285225		NAT-lncRNA_3800	AT5G23480	-0.135599										LincRNA_2030	AT4G12460	0.320961
	AT2G41950	AT2G41960	-0.00539119		AT3G04880	AT3G04890	-0.273651		AT1G01730	AT1G01740	0.0768496		NAT-lncRNA_3804	AT5G25020	0.438774										LincRNA_2031	AT2G47270	-0.121595
	AT2G41960	AT2G41950	-0.00539119		AT5G11030	AT5G11040	0.198023		AT2G24280	AT2G24285	0.00114519		NAT-lncRNA_3805	AT5G25130	0.87804										LincRNA_2032	AT5G06390	-0.287675
	AT2G42150	AT2G42160	-0.438563		AT1G52510	AT1G52520	-0.630001		AT2G24010	AT2G24020	-0.181043		NAT-lncRNA_3808	AT5G27270	-0.320718										LincRNA_2033	AT5G25100	0.343871
	AT2G42160	AT2G42150	-0.438563		AT1G12150	AT1G12160	0.0915116		AT1G23290	AT1G23300	0.36106		NAT-lncRNA_3809	AT5G28180	0.941299										LincRNA_2035	AT3G43210	-0.251532
	AT2G42220	AT2G42230	-0.179972		AT5G02270	AT5G02280	0.658133		AT1G24420	AT1G24430	0.550024		NAT-lncRNA_3816	AT5G39690	0.745428										LincRNA_2036	AT3G01410	0.429106
	AT2G42230	AT2G42220	-0.179972		AT4G35760	AT4G35770	0.0819108		AT1G67430	AT1G67440	-0.491728		NAT-lncRNA_3821	AT5G41140	-0.331417										LincRNA_2038	AT1G63050	0.805194
	AT2G42270	AT2G42280	0.785396		AT3G62528	AT3G62530	-0.289832		AT2G20150	AT2G20160	0.0625403		NAT-lncRNA_3823	AT5G41835	-0.0659033										LincRNA_2039	AT3G03100	-0.184369
	AT2G42280	AT2G42270	0.785396		AT5G47760	AT5G47770	-0.174709		AT3G07900	AT3G07910	0.0378552		NAT-lncRNA_3827	AT5G44900	-0.106709										LincRNA_2042	AT3G11580	-0.0588576
	AT2G42320	AT2G42330	0.364009		AT2G20940	AT2G20950	-0.165852		AT5G59000	AT5G59010	0.255021		NAT-lncRNA_3828	AT5G45150	-0.14439										LincRNA_2043	AT4G34555	0.145334
	AT2G42330	AT2G42320	0.364009		AT5G16940	AT5G16950	-0.563994		AT5G44330	AT5G44340	0.305611		NAT-lncRNA_3834	AT5G47510	-0.19929										LincRNA_2044	AT1G36105	-0.204726
	AT2G42680	AT2G42690	-0.345354		AT5G46915	AT5G46920	0.192671		AT5G40970	AT5G40980	0.13523		NAT-lncRNA_3837	AT5G50940	0.161789										LincRNA_2045	AT5G61670	-0.278528
	AT2G42690	AT2G42680	-0.345354		AT2G07706	AT2G07707	0.0797306		AT3G10540	AT3G10550	-0.65864		NAT-lncRNA_3838	AT5G51460	0.628926										LincRNA_2046	AT4G15510	0.358735
	AT2G42780	AT2G42790	0.0446119		AT1G15270	AT1G15280	-0.211881		AT4G36840	AT4G36850	0.321557		NAT-lncRNA_3840	AT5G53280	-0.421326										LincRNA_2047	AT1G65200	0.0338719
	AT2G42790	AT2G42780	0.0446119		AT3G53120	AT3G53130	-0.556815		AT3G62060	AT3G62070	0.289606		NAT-lncRNA_3842	AT5G56544	-0.0572561										LincRNA_2048	AT1G61340	-0.231024
	AT2G42920	AT2G42930	-0.0363244		AT3G09480	AT3G09490	-0.492821		AT2G39410	AT2G39415	0.132984		NAT-lncRNA_3843	AT5G58840	-0.315108										LincRNA_2049	AT5G37381	-0.351733
	AT2G42920	AT2G42940	0.119431		AT3G18210	AT3G18215	0.497351		AT4G15030	AT4G15040	-0.519446		NAT-lncRNA_3845	AT5G59070	0.111543										LincRNA_2050	AT1G31530	0.992604
	AT2G42930	AT2G42920	-0.0363244		AT3G19740	AT3G19760	-0.513374		AT4G00895	AT4G00900	0.450549		NAT-lncRNA_3846	AT5G59380	0.00895818										LincRNA_2051	AT2G19140	0.275595
	AT2G42940	AT2G42920	0.119431		AT3G63360	AT3G63370	-0.408293		AT5G55240	AT5G55250	0.991282		NAT-lncRNA_3851	AT5G62260	0.740522										LincRNA_2053	AT5G60210	0.707886
	AT2G43160	AT2G43180	-0.0175886		AT1G12750	AT1G12760	0.396548		AT3G46140	AT3G46150	-0.196183		NAT-lncRNA_3852	AT5G62420	0.156771										LincRNA_2055	AT3G20820	0.284141
	AT2G43180	AT2G43160	-0.0175886		AT5G18790	AT5G18800	0.406001		AT2G33360	AT2G33370	-0.203555		NAT-lncRNA_3853	AT5G62900	0.0870807										LincRNA_2056	AT2G26650	-0.384738
	AT2G43230	AT2G43235	-0.415502		AT1G56520	AT1G56530	-0.130262		AT2G47590	AT2G47600	-0.113442		NAT-lncRNA_3854	AT5G63800	0.480783										LincRNA_2058	AT1G74340	0.0790965
	AT2G43235	AT2G43230	-0.415502		AT5G55210	AT5G55220	-0.359324		AT1G04230	AT1G04240	-0.108275		NAT-lncRNA_3855	AT5G65070	0.215452										LincRNA_2059	AT4G19520	0.00263185
	AT2G43310	AT2G43320	-0.0581951		AT4G36390	AT4G36400	-0.102714		AT5G55720	AT5G55730	0.646014		NAT-lncRNA_3857	AT5G66790	-0.0604188										LincRNA_2060	AT3G62980	-0.205447
	AT2G43320	AT2G43310	-0.0581951		AT5G11620	AT5G11630	0.380152		AT5G54370	AT5G54380	-0.169411		NAT-lncRNA_3860	AT1G31770	-0.415006										LincRNA_2061	AT2G40170	0.848115
	AT2G43340	AT2G43350	-0.0576203		AT3G13180	AT3G13190	0.518647		AT4G33140	AT4G33145	0.474471		NAT-lncRNA_3862	AT1G51150	0.555246										LincRNA_2063	AT2G33175	0.512024
	AT2G43350	AT2G43340	-0.0576203		AT5G40660	AT5G40670	-0.380353		AT3G48680	AT3G48690	-0.0678534		NAT-lncRNA_3863	AT1G51150	0.826956										LincRNA_2067	AT1G36105	-0.39264
	AT2G43400	AT2G43410	0.133973		AT2G41750	AT2G41760	-0.25304		AT1G49120	AT1G49130	-0.0121433		NAT-lncRNA_3864	AT1G51150	0.412583										LincRNA_2068	AT3G05450	0.695734
	AT2G43410	AT2G43400	0.133973		AT5G17660	AT5G17670	0.659678		AT5G23910	AT5G23920	-0.545854		NAT-lncRNA_3865	AT1G55990	0.92082										LincRNA_2069	AT5G65220	-0.292588
	AT2G43550	AT2G43560	0.292752		AT5G52200	AT5G52210	-0.16458		AT2G46570	AT2G46580	-0.5027		NAT-lncRNA_3866	AT1G60240	0.989797										LincRNA_2071	AT5G63140	-0.0306423
	AT2G43560	AT2G43550	0.292752		AT3G01180	AT3G01185	-0.140883		AT5G45428	AT5G45440	-0.103612		NAT-lncRNA_3867	AT1G68250	0.0795946										LincRNA_2072	AT1G13448	0.863989
	AT2G43630	AT2G43640	0.333162		AT1G71080	AT1G71090	0.530508		AT3G10370	AT3G10380	0.765655		NAT-lncRNA_3868	AT1G69140	0.977413										LincRNA_2074	AT5G52160	-0.0735346
	AT2G43640	AT2G43630	0.333162		AT1G08700	AT1G08710	-0.127968		AT2G35480	AT2G35490	-0.10476		NAT-lncRNA_3869	AT1G73687	-0.136468										LincRNA_2076	AT5G11880	0.404441
	AT2G43760	AT2G43770	-0.330013		AT5G12310	AT5G12320	0.179072		AT5G08020	AT5G08030	0.481055		NAT-lncRNA_3871	AT1G02620	0.914662										LincRNA_2077	AT5G02900	-0.141956
	AT2G43770	AT2G43760	-0.330013		AT3G02780	AT3G02790	-0.355707		AT1G43610	AT1G43620	0.399085		NAT-lncRNA_3872	AT1G13609	0.0859222										LincRNA_2078	AT1G37113	-0.0991652
	AT2G43790	AT2G43795	-0.240927		AT3G18870	AT3G18880	-0.505889		AT5G51630	AT5G51640	0.273452		NAT-lncRNA_3873	AT1G13609	0.122595										LincRNA_2082	AT3G33448	-0.0616371
	AT2G43795	AT2G43790	-0.240927		AT1G16240	AT1G16250	0.171446		AT1G25490	AT1G25500	-0.401589		NAT-lncRNA_3874	AT1G15840	0.979792										LincRNA_2083	AT2G02070	0.187493
	AT2G43840	AT2G43850	-0.0475305		AT5G10070	AT5G10080	0.704791		AT3G03380	AT3G03400	-0.427072		NAT-lncRNA_3875	AT1G18075	-0.0353012										LincRNA_2084	AT1G14440	0.145337
	AT2G43850	AT2G43840	-0.0475305		AT4G18360	AT4G18370	0.0687538		AT4G16510	AT4G16515	-0.316902		NAT-lncRNA_3887	AT1G29770	0.343847										LincRNA_2086	AT2G46670	0.295109
	AT2G44065	AT2G44070	-0.436695		AT3G53170	AT3G53180	0.573856		AT1G08005	AT1G08010	-0.129532		NAT-lncRNA_3888	AT1G31258	0.65039										LincRNA_2087	AT4G06534	0.0673555
	AT2G44070	AT2G44065	-0.436695		AT1G16570	AT1G16590	0.609039		AT4G23280	AT4G23290	0.0963591		NAT-lncRNA_3890	AT1G49230	-0.164075										LincRNA_2088	AT3G05350	0.220325
	AT2G44100	AT2G44110	0.14141		AT5G40090	AT5G40100	0.891634		AT3G60150	AT3G60160	-0.292541		NAT-lncRNA_3891	AT1G52950	0.196824										LincRNA_2089	AT2G41490	-0.361363
	AT2G44110	AT2G44100	0.14141		AT5G66055	AT5G66060	0.36592		AT1G77930	AT1G77940	0.0304194		NAT-lncRNA_3892	AT1G52950	0.566789										LincRNA_2090	AT3G02180	0.51147
	AT2G44130	AT2G44140	0.770703		AT1G51730	AT1G51740	-0.110724		AT5G19480	AT5G19485	0.207939		NAT-lncRNA_3893	AT1G52950	-0.256277										LincRNA_2091	AT2G44460	0.0412538
	AT2G44140	AT2G44130	0.770703		AT4G12010	AT4G12020	0.332317		AT1G42550	AT1G42560	0.378827		NAT-lncRNA_3894	AT1G65310	-0.255541										LincRNA_2092	AT4G02390	0.148641
	AT2G44260	AT2G44270	-0.139272		AT5G63910	AT5G63920	-0.0684835		AT3G53140	AT3G53150	-0.241151		NAT-lncRNA_3895	AT1G75166	-0.138912										LincRNA_2095	AT3G05350	0.229823
	AT2G44270	AT2G44260	-0.139272		AT3G60900	AT3G60910	-0.190287		AT5G21070	AT5G21080	0.0101895		NAT-lncRNA_3896	AT1G79170	0.599001										LincRNA_2096	AT5G44568	0.388514
	AT2G44350	AT2G44360	0.536656		AT2G32640	AT2G32650	0.376672		AT3G48070	AT3G48080	0.00611078		NAT-lncRNA_3898	AT2G05640	0.179416										LincRNA_2099	AT3G22620	-0.0866949
	AT2G44360	AT2G44350	0.536656		AT4G19830	AT4G19840	0.0101718		AT5G62360	AT5G62370	0.853311		NAT-lncRNA_3899	AT2G05765	-0.163925										LincRNA_2101	AT5G65685	-0.345808
	AT2G44640	AT2G44650	0.509962		AT5G46800	AT5G46810	-0.314056		AT1G13890	AT1G13900	0.267545		NAT-lncRNA_3900	AT2G05770	-0.0769231										LincRNA_2102	AT5G64840	0.25876
	AT2G44650	AT2G44640	0.509962		AT1G31835	AT1G31840	-0.411063		AT4G31490	AT4G31500	-0.137636		NAT-lncRNA_3905	AT2G17490	-0.0263489										LincRNA_2103	AT5G44565	0.678063
	AT2G44750	AT2G44760	-0.0104383		AT1G17850	AT1G17860	0.32635		AT2G20784	AT2G20790	0.0498795		NAT-lncRNA_3906	AT2G21188	0.138034										LincRNA_2104	AT1G37999	-0.0657046
	AT2G44760	AT2G44750	-0.0104383		AT1G02405	AT1G02410	-0.505301		AT3G09922	AT3G09925	0.345159		NAT-lncRNA_3907	AT2G23550	0.78224										LincRNA_2105	AT5G65430	0.348524
	AT2G44850	AT2G44860	-0.763555		AT1G71490	AT1G71500	0.792262		AT3G13340	AT3G13350	0.296611		NAT-lncRNA_3908	AT2G24340	0.985737										LincRNA_2106	AT3G24200	-0.300687
	AT2G44860	AT2G44850	-0.763555		AT5G05370	AT5G05380	0.467317		AT2G30070	AT2G30080	0.453465		NAT-lncRNA_3909	AT2G28755	0.612731										LincRNA_2108	AT3G44070	0.999107
	AT2G45360	AT2G45380	-0.235789		AT1G79880	AT1G79890	-0.351664		AT4G30500	AT4G30510	-0.246112		NAT-lncRNA_3910	AT2G34930	-0.280118										LincRNA_2109	AT2G28800	0.529417
	AT2G45380	AT2G45360	-0.235789		AT5G41150	AT5G41160	0.0153806		AT4G23840	AT4G23850	0.578494		NAT-lncRNA_3911	AT2G36040	-0.110219										LincRNA_2110	AT4G03820	0.059486
	AT2G45510	AT2G45520	0.271884		AT3G20420	AT3G20430	0.226881		AT1G49890	AT1G49900	0.100672		NAT-lncRNA_3912	AT2G36261	0.0293087										LincRNA_2111	AT5G04920	0.0388104
	AT2G45520	AT2G45510	0.271884		AT5G15802	AT5G15810	0.10846		AT4G37090	AT4G37100	-0.158829		NAT-lncRNA_3913	AT2G36261	0.242813										LincRNA_2115	AT5G53590	-0.150266
	AT2G45530	AT2G45540	0.00961616		AT3G18580	AT3G18590	-0.030391		AT5G51105	AT5G51110	-0.485864		NAT-lncRNA_3914	AT2G37830	0.861388										LincRNA_2116	AT5G14120	0.91717
	AT2G45540	AT2G45530	0.00961616		AT5G58240	AT5G58250	0.476219		AT3G18190	AT3G18200	0.132774		NAT-lncRNA_3915	AT2G39380	0.218431										LincRNA_2120	AT3G57480	-0.632178
	AT2G45720	AT2G45730	-0.0984295		AT3G15280	AT3G15290	-0.0744035		AT1G52980	AT1G52990	0.14878		NAT-lncRNA_3916	AT2G40205	0.0714558										LincRNA_2121	AT2G15350	-0.0147557
	AT2G45730	AT2G45720	-0.0984295		AT4G16700	AT4G16710	-0.460102		AT2G38600	AT2G38610	-0.315666		NAT-lncRNA_3918	AT2G13146	0.109267										LincRNA_2122	AT2G07773	0.685521
	AT2G45790	AT2G45800	-0.246721		AT5G45250	AT5G45260	0.951842		AT1G77270	AT1G77280	-0.0878046		NAT-lncRNA_3920	AT2G18323	0.00666991										LincRNA_2123	AT5G45360	-0.384517
	AT2G45800	AT2G45790	-0.246721		AT1G15250	AT1G15260	0.347818		AT2G22870	AT2G22880	-0.158364		NAT-lncRNA_3921	AT2G21650	0.0575355										LincRNA_2124	AT3G12930	0.247244
	AT2G45840	AT2G45850	-0.149773		AT5G27550	AT5G27560	-0.141914		AT1G33340	AT1G33350	0.162145		NAT-lncRNA_3922	AT2G21650	0.0641738										LincRNA_2127	AT1G14620	0.231309
	AT2G45850	AT2G45840	-0.149773		AT3G44010	AT3G44020	-0.145323		AT1G27980	AT1G27990	0.0552464		NAT-lncRNA_3923	AT2G21650	0.458626										LincRNA_2128	AT4G37540	-0.270193
	AT2G45940	AT2G45950	-0.178191		AT1G49970	AT1G49975	0.123626		AT4G14180	AT4G14190	0.299093		NAT-lncRNA_3924	AT2G21650	-0.233316										LincRNA_2129	AT4G24120	-0.116739
	AT2G45950	AT2G45940	-0.178191		AT5G04790	AT5G04800	-0.445117		AT2G41150	AT2G41160	-0.0520457		NAT-lncRNA_3925	AT2G24692	0.80261										LincRNA_2133	AT1G61990	-0.0380275
	AT2G45990	AT2G46000	-0.587746		AT3G27220	AT3G27230	-0.0496643		AT4G14300	AT4G14301	-0.380633		NAT-lncRNA_3926	AT2G25020	1										LincRNA_2134	AT4G35950	0.476761
	AT2G46000	AT2G45990	-0.587746		AT5G13270	AT5G13280	-0.0964904		AT5G61030	AT5G61040	0.152038		NAT-lncRNA_3929	AT2G36724	0.0273362										LincRNA_2135	AT2G22475	-0.1782
	AT2G46100	AT2G46110	-0.544153		AT3G46030	AT3G46040	0.597547		AT4G27550	AT4G27560	-0.299708		NAT-lncRNA_3930	AT2G36815	0.670963										LincRNA_2136	AT2G21370	-0.349278
	AT2G46110	AT2G46100	-0.544153		AT5G63290	AT5G63300	0.160974		AT4G13710	AT4G13720	0.163636		NAT-lncRNA_3931	AT2G38823	-0.120962										LincRNA_2138	AT5G47455	0.351933
	AT2G46225	AT2G46230	-0.0684066		AT5G65000	AT5G65005	0.416892		AT3G57600	AT3G57610	0.0684245		NAT-lncRNA_3933	AT2G41510	-0.278022										LincRNA_2139	AT1G15620	0.0918448
	AT2G46230	AT2G46225	-0.0684066		AT4G21170	AT4G21180	-0.173983		AT3G05100	AT3G05110	0.395081		NAT-lncRNA_3934	AT2G41510	-0.180364										LincRNA_2142	AT4G08090	0.14824
	AT2G46380	AT2G46390	0.446888		AT3G07050	AT3G07060	0.659996		AT4G37730	AT4G37740	0.260356		NAT-lncRNA_3935	AT2G41510	-0.264412										LincRNA_2144	AT5G44565	0.194441
	AT2G46390	AT2G46380	0.446888		AT2G19340	AT2G19350	0.442532		AT1G74210	AT1G74220	0.225883		NAT-lncRNA_3936	AT2G41510	-0.274657										LincRNA_2145	AT5G46830	-0.184496
	AT2G46535	AT2G46540	0.351653		AT5G16810	AT5G16820	0.61946		AT4G35770	AT4G35780	0.504502		NAT-lncRNA_3937	AT2G41510	-0.105451										LincRNA_2146	AT2G15790	0.688797
	AT2G46540	AT2G46535	0.351653		AT3G55330	AT3G55340	-0.0202492		AT1G17200	AT1G17210	0.303107		NAT-lncRNA_3938	AT2G41510	-0.294647										LincRNA_2147	AT1G04580	-0.0111077
	AT2G46600	AT2G46610	0.633976		AT1G80860	AT1G80865	-0.068972		AT5G27430	AT5G27440	0.319525		NAT-lncRNA_3939	AT2G41510	0.168707										LincRNA_2149	AT3G05350	0.0151601
	AT2G46610	AT2G46600	0.633976		AT1G31410	AT1G31420	0.571544		AT3G15240	AT3G15250	0.50141		NAT-lncRNA_3940	AT2G41510	-0.195027										LincRNA_2151	AT5G62370	-0.0968584
	AT2G46910	AT2G46915	0.420207		AT1G76020	AT1G76030	0.473678		AT3G52155	AT3G52160	-0.408506		NAT-lncRNA_3941	AT2G41510	0.356149										LincRNA_2152	AT5G38720	-0.0608541
	AT2G46915	AT2G46910	0.420207		AT5G02830	AT5G02840	0.499977		AT1G20850	AT1G20860	-0.437381		NAT-lncRNA_3942	AT2G41510	-0.0556574										LincRNA_2153	AT5G67260	-0.00331778
	AT2G47110	AT2G47115	0.501354		AT5G18525	AT5G18540	0.657911		AT3G22104	AT3G22110	-0.746615		NAT-lncRNA_3943	AT2G41730	0.516087										LincRNA_2157	AT2G41200	-0.186096
	AT2G47115	AT2G47110	0.501354		AT1G15230	AT1G15240	0.77577		AT5G10880	AT5G10890	0.486598		NAT-lncRNA_3944	AT2G43540	0.535361										LincRNA_2158	AT4G30440	0.296759
	AT2G47170	AT2G47180	0.214838		AT1G20800	AT1G20810	-0.415707		AT1G49590	AT1G49600	-0.347497		NAT-lncRNA_3946	AT3G23635	-0.240983										LincRNA_2159	AT1G69030	-0.280351
	AT2G47180	AT2G47170	0.214838		AT1G61460	AT1G61470	0.192286		AT5G05830	AT5G05840	0.591323		NAT-lncRNA_3950	AT3G30737	-0.0503167										LincRNA_2161	AT2G27060	-0.34122
	AT2G47320	AT2G47330	0.138445		AT4G31520	AT4G31530	0.252117		AT5G10020	AT5G10030	-0.144149		NAT-lncRNA_3951	AT3G30737	0.364729										LincRNA_2162	AT1G10150	-0.245173
	AT2G47330	AT2G47320	0.138445		AT4G38240	AT4G38250	0.123427		AT4G25860	AT4G25870	-0.282353		NAT-lncRNA_3952	AT3G30778	0.962584										LincRNA_2163	AT4G27310	0.003682
	AT2G47380	AT2G47390	-0.311674		AT1G77340	AT1G77350	-0.544451		AT4G25680	AT4G25690	0.718791		NAT-lncRNA_3953	AT3G31990	-0.141395										LincRNA_2164	AT1G07710	0.978291
	AT2G47390	AT2G47380	-0.311674		AT1G75330	AT1G75335	0.123262		AT1G05380	AT1G05385	-0.296595		NAT-lncRNA_3954	AT3G31990	0.607527										LincRNA_2167	AT4G02530	0.275782
	AT2G47470	AT2G47480	0.45453		AT3G62710	AT3G62720	0.335711		AT4G14280	AT4G14290	-0.317448		NAT-lncRNA_3956	AT3G44704	-0.0474743										LincRNA_2168	AT1G47570	0.391945
	AT2G47480	AT2G47470	0.45453		AT5G59900	AT5G59910	0.18012		AT3G18410	AT3G18420	0.376265		NAT-lncRNA_3957	AT3G50825	-0.17464										LincRNA_2170	AT4G26440	0.997277
	AT2G47550	AT2G47560	0.762007		AT1G51150	AT1G51160	0.374624		AT1G30455	AT1G30460	0.0627442		NAT-lncRNA_3958	AT3G51380	0.775646										LincRNA_2171	AT4G17098	0.734174
	AT2G47560	AT2G47550	0.762007		AT3G17520	AT3G17530	-0.232819		AT3G07005	AT3G07010	0.721108		NAT-lncRNA_3959	AT3G51644	-0.0841513										LincRNA_2172	AT5G27910	0.536445
	AT2G47570	AT2G47580	-0.1367		AT3G04780	AT3G04790	0.0341569		AT1G34130	AT1G34140	0.245557		NAT-lncRNA_3960	AT3G52530	-0.269513										LincRNA_2173	AT3G52460	0.131275
	AT2G47580	AT2G47570	-0.1367		AT3G50650	AT3G50651	0.178488		AT1G48920	AT1G48930	0.0970733		NAT-lncRNA_3961	AT3G09030	-0.246654										LincRNA_2176	AT1G09520	0.762025
	AT2G47640	AT2G47650	-0.163396		AT3G63480	AT3G63490	0.559787		AT5G08300	AT5G08305	0.22499		NAT-lncRNA_3962	AT3G11110	0.957632										LincRNA_2177	AT5G44940	0.671552
	AT2G47650	AT2G47640	-0.163396		AT4G22305	AT4G22310	-0.135662		AT4G35040	AT4G35050	-0.380371		NAT-lncRNA_3963	AT3G13540	0.995767										LincRNA_2181	AT2G05850	0.985099
	AT2G47690	AT2G47700	-0.760374		AT3G08870	AT3G08880	-0.478828		AT1G80650	AT1G80660	-0.0525798		NAT-lncRNA_3964	AT3G15534	0.117273										LincRNA_2183	AT1G04130	0.259179
	AT2G47700	AT2G47690	-0.760374		AT4G28060	AT4G28070	-0.448436		AT5G53520	AT5G53530	-0.37102		NAT-lncRNA_3965	AT3G18773	0.136152										LincRNA_2185	AT3G48700	-0.0659347
	AT2G47780	AT2G47790	-0.119425		AT1G06550	AT1G06560	-0.428053		AT4G32830	AT4G32840	0.176274		NAT-lncRNA_3966	AT3G18773	-0.363918										LincRNA_2186	AT5G01790	0.949811
	AT2G47790	AT2G47780	-0.119425		AT1G03140	AT1G03150	0.188515		AT3G17300	AT3G17310	-0.485681		NAT-lncRNA_3967	AT3G20362	-0.220715										LincRNA_2187	AT4G27670	-0.142039
	AT2G47980	AT2G47990	-0.249788		AT2G42670	AT2G42680	0.673738		AT1G08190	AT1G08200	0.689495		NAT-lncRNA_3970	AT3G28590	0.123212										LincRNA_2188	AT4G05520	0.0761138
	AT2G47990	AT2G47980	-0.249788		AT5G05510	AT5G05520	0.417087		AT2G19180	AT2G19190	-0.0442711		NAT-lncRNA_3971	AT3G32371	1										LincRNA_2189	AT2G25090	-0.281566
	AT2G48070	AT2G48075	0.235183		AT1G56180	AT1G56190	0.257761		AT3G10800	AT3G10810	0.586358		NAT-lncRNA_3972	AT3G44755	0.387908										LincRNA_2190	AT1G54575	0.357193
	AT2G48075	AT2G48070	0.235183		AT5G61690	AT5G61700	0.997622		AT5G37430	AT5G37440	-0.0123927		NAT-lncRNA_3973	AT3G44755	0.628146										LincRNA_2192	AT1G34260	0.244163
	AT3G01350	AT3G01360	0.277362		AT2G22650	AT2G22660	-0.69958		AT3G53670	AT3G53680	-0.480353		NAT-lncRNA_3974	AT3G44798	0.943697										LincRNA_2193	AT4G34230	0.597374
	AT3G01360	AT3G01350	0.277362		AT5G19950	AT5G19960	0.8645		AT2G20320	AT2G20330	0.105411		NAT-lncRNA_3975	AT3G44950	0.467689										LincRNA_2194	AT4G35950	-0.14421
	AT3G01440	AT3G01450	-0.347903		AT1G16730	AT1G16740	0.52397		AT3G10820	AT3G10840	-0.285104		NAT-lncRNA_3978	AT3G57120	0.463094										LincRNA_2195	AT5G28090	-0.0769231
	AT3G01450	AT3G01440	-0.347903		AT4G16155	AT4G16160	0.0417931		AT3G03210	AT3G03220	0.46734		NAT-lncRNA_3982	AT4G03360	-0.121343										LincRNA_2196	AT4G25490	-0.0466216
	AT3G01520	AT3G01530	-0.270015		AT5G66270	AT5G66280	0.339158		AT5G66070	AT5G66080	0.451304		NAT-lncRNA_3983	AT4G03360	-0.128805										LincRNA_2197	AT4G27240	0.431742
	AT3G01530	AT3G01520	-0.270015		AT5G61760	AT5G61770	-0.0453179		AT1G20830	AT1G20840	-0.410885		NAT-lncRNA_3984	AT4G03390	-0.568499										LincRNA_2198	AT3G53270	0.213945
	AT3G01610	AT3G01620	-0.397508		AT1G44770	AT1G44780	-0.439818		AT5G03490	AT5G03495	0.628055		NAT-lncRNA_3985	AT4G05071	-0.154363										LincRNA_2200	AT5G65860	0.621883
	AT3G01620	AT3G01610	-0.397508		AT1G78895	AT1G78900	0.0576885		AT5G67400	AT5G67410	0.354091		NAT-lncRNA_3988	AT4G26830	-0.168117										LincRNA_2201	AT3G57030	-0.0673243
	AT3G01830	AT3G01840	0.0965259		AT2G45320	AT2G45330	-0.403157		AT1G26130	AT1G26140	-0.367341		NAT-lncRNA_3989	AT4G36260	0.263457										LincRNA_2203	AT2G31360	0.130487
	AT3G01840	AT3G01830	0.0965259		AT4G33460	AT4G33465	-0.0187613		AT5G07790	AT5G07800	0.103331		NAT-lncRNA_3990	AT4G37620	0.0116422										LincRNA_2204	AT1G52696	0.994776
	AT3G01920	AT3G01930	-0.167424		AT4G20330	AT4G20340	-0.0553109		AT2G24540	AT2G24550	-0.441938		NAT-lncRNA_3991	AT4G23170	0.139387										LincRNA_2207	AT1G35220	0.378739
	AT3G01930	AT3G01920	-0.167424		AT4G23320	AT4G23330	0.546117		AT3G14452	AT3G14460	0.0454948		NAT-lncRNA_3992	AT4G30130	-0.118061										LincRNA_2209	AT2G43920	-0.147703
	AT3G02030	AT3G02040	-0.053341		AT5G27440	AT5G27450	0.478175		AT1G07850	AT1G07870	-0.0729653		NAT-lncRNA_3993	AT4G30130	-0.452312										LincRNA_2210	AT5G53730	0.402151
	AT3G02040	AT3G02030	-0.053341		AT5G16750	AT5G16760	-0.00787284		AT2G28105	AT2G28110	-0.253209		NAT-lncRNA_3994	AT4G30130	0.0316181										LincRNA_2211	AT5G57040	0.225168
	AT3G02090	AT3G02100	0.0176258		AT3G07470	AT3G07480	0.33029		AT3G14160	AT3G14170	0.380174		NAT-lncRNA_3995	AT4G30130	-0.0495546										LincRNA_2212	AT5G32440	-0.284378
	AT3G02100	AT3G02090	0.0176258		AT3G23955	AT3G23960	0.0791402		AT4G23630	AT4G23640	0.269609		NAT-lncRNA_3996	AT4G33610	0.983505										LincRNA_2213	AT1G55750	0.168897
	AT3G02500	AT3G02510	-0.349882		AT3G60740	AT3G60750	-0.168356		AT3G18480	AT3G18485	-0.5204		NAT-lncRNA_3997	AT4G37022	0.104284										LincRNA_2214	AT5G49615	0.71994
	AT3G02510	AT3G02500	-0.349882		AT4G35640	AT4G35650	0.0772264		AT1G74750	AT1G74770	-0.436495		NAT-lncRNA_3999	AT5G09720	-0.274824										LincRNA_2215	AT1G07570	-0.209304
	AT3G02560	AT3G02570	-0.201227		AT3G21280	AT3G21290	0.247679		AT3G55650	AT3G55660	0.169562		NAT-lncRNA_4000	AT5G09720	-0.204337										LincRNA_2216	AT1G26270	-0.120629
	AT3G02570	AT3G02560	-0.201227		AT1G50500	AT1G50510	0.370164		AT4G18070	AT4G18080	0.607842		NAT-lncRNA_4001	AT5G09720	-0.170309										LincRNA_2221	AT3G48350	0.84349
	AT3G02690	AT3G02700	-0.2842		AT3G57430	AT3G57440	-0.130223		AT5G02060	AT5G02070	0.582048		NAT-lncRNA_4002	AT5G09720	0.795558										LincRNA_2222	AT3G47260	-0.203886
	AT3G02700	AT3G02690	-0.2842		AT3G06700	AT3G06710	-0.602707		AT4G02580	AT4G02590	-0.375779		NAT-lncRNA_4003	AT5G10336	-0.180353										LincRNA_2223	AT4G37830	0.356051
	AT3G02840	AT3G02850	-0.405249		AT2G45930	AT2G45940	0.795762		AT3G53970	AT3G53980	0.176628		NAT-lncRNA_4005	AT5G25000	0.0623994										LincRNA_2224	AT1G04570	0.0570677
	AT3G02850	AT3G02840	-0.405249		AT2G17970	AT2G17972	0.0626287		AT4G30900	AT4G30910	-0.0344948		NAT-lncRNA_4006	AT5G27100	0.22621										LincRNA_2226	AT4G09640	0.406996
	AT3G02910	AT3G02920	0.510217		AT2G33509	AT2G33510	0.459103		AT3G05710	AT3G05720	-0.364655		NAT-lncRNA_4007	AT5G27100	0.565114										LincRNA_2227	AT1G21060	-0.474823
	AT3G02920	AT3G02910	0.510217		AT4G19350	AT4G19360	0.436314		AT5G51880	AT5G51890	0.795236		NAT-lncRNA_4010	AT5G37890	-0.445435										LincRNA_2228	AT2G39330	0.90641
	AT3G03320	AT3G03330	0.136505		AT5G40645	AT5G40650	0.671749		AT1G08390	AT1G08400	-0.193615		NAT-lncRNA_4011	AT5G37890	-0.384683										LincRNA_2229	AT1G12440	0.0943325
	AT3G03330	AT3G03320	0.136505		AT1G06460	AT1G06470	0.751924		AT2G30870	AT2G30880	0.413		NAT-lncRNA_4013	AT5G41765	0.0195927										LincRNA_2230	AT1G22830	-0.118094
	AT3G03640	AT3G03650	-0.293124		AT4G35360	AT4G35370	-0.330124		AT3G25960	AT3G25970	0.593681		NAT-lncRNA_4014	AT5G41765	0.672856										LincRNA_2232	AT5G44700	0.965338
	AT3G03650	AT3G03640	-0.293124		AT5G08770	AT5G08780	0.343726		AT5G14090	AT5G14100	-0.503818		NAT-lncRNA_4015	AT5G41765	-0.0426031										LincRNA_2233	AT3G59190	0.830105
	AT3G03910	AT3G03920	-0.0817591		AT3G56020	AT3G56030	-0.364998		AT1G44318	AT1G44350	-0.481238		NAT-lncRNA_4016	AT5G41765	0.698047										LincRNA_2234	AT1G62540	0.150324
	AT3G03920	AT3G03910	-0.0817591		AT3G02330	AT3G02340	0.373879		AT1G77230	AT1G77250	-0.356655		NAT-lncRNA_4017	AT5G41765	0.512303										LincRNA_2237	AT2G12390	-0.0769231
	AT3G04550	AT3G04560	-0.115976		AT1G27470	AT1G27480	-0.195095		AT5G62500	AT5G62510	0.321416		NAT-lncRNA_4018	AT5G41765	0.62505										LincRNA_2239	AT1G70710	0.813958
	AT3G04560	AT3G04550	-0.115976		AT1G11785	AT1G11790	0.313694		AT4G26930	AT4G26940	-0.0326362		NAT-lncRNA_4021	AT5G45460	0.456883										LincRNA_2241	AT1G76185	0.423492
	AT3G04790	AT3G04800	-0.162299		AT2G39280	AT2G39290	-0.322616		AT1G15280	AT1G15290	0.376692		NAT-lncRNA_4022	AT5G46013	0.177202										LincRNA_2243	AT1G17940	0.170051
	AT3G04800	AT3G04790	-0.162299		AT1G07980	AT1G07985	0.807664		AT3G18740	AT3G18750	0.640246		NAT-lncRNA_4023	AT5G50361	0.27494										LincRNA_2244	AT3G13432	0.594448
	AT3G04810	AT3G04820	0.708357		AT1G27510	AT1G27520	0.421681		AT1G11500	AT1G11510	0.454257		NAT-lncRNA_4024	AT5G50450	0.236503										LincRNA_2245	AT5G37040	1
	AT3G04820	AT3G04810	0.708357		AT5G03450	AT5G03455	-0.276834		AT4G25080	AT4G25090	0.835549		NAT-lncRNA_4026	AT5G53880	0.703988										LincRNA_2246	AT5G38700	0.178051
	AT3G04870	AT3G04880	-0.252954		AT4G02620	AT4G02630	0.125298		AT3G12570	AT3G12580	0.193426		NAT-lncRNA_4027	AT5G53880	0.774796										LincRNA_2247	AT2G15070	0.372762
	AT3G04880	AT3G04870	-0.252954		AT3G49010	AT3G49020	0.215877		AT3G12930	AT3G12940	-0.265961		NAT-lncRNA_4028	AT5G54045	-0.26491										LincRNA_2249	AT5G01747	0.45952
	AT3G05010	AT3G05020	-0.270485		AT3G11220	AT3G11230	0.526683		AT4G17300	AT4G17310	0.280562		NAT-lncRNA_4030	AT5G66607	-0.0261716										LincRNA_2250	AT2G25070	0.536473
	AT3G05020	AT3G05010	-0.270485		AT3G12070	AT3G12080	-0.483032		AT5G38480	AT5G38490	-0.215035		NAT-lncRNA_4031	AT5G67250	-0.00784059										LincRNA_2252	AT4G15620	-0.00302512
	AT3G05080	AT3G05090	0.248777						AT3G08800	AT3G08810	-0.227498		NAT-lncRNA_4032	AT5G01747	0.400517										LincRNA_2254	AT1G06280	0.999991
	AT3G05090	AT3G05080	0.248777						AT2G41340	AT2G41342	-0.053059		NAT-lncRNA_4033	AT5G04190	0.682534										LincRNA_2256	AT2G18480	-0.151059
	AT3G05170	AT3G05180	0.507199						AT4G10640	AT4G10650	-0.273907		NAT-lncRNA_4034	AT5G10572	-0.332978										LincRNA_2257	AT5G07990	-0.00113796
	AT3G05180	AT3G05170	0.507199						AT3G63300	AT3G63310	-0.484353		NAT-lncRNA_4035	AT5G10970	-0.105169										LincRNA_2258	AT1G58270	0.68507
	AT3G05380	AT3G05390	-0.269218						AT5G57200	AT5G57210	0.308445		NAT-lncRNA_4036	AT5G10970	0.417892										LincRNA_2260	AT3G57880	-0.205976
	AT3G05390	AT3G05380	-0.269218						AT5G04960	AT5G04970	0.553668		NAT-lncRNA_4037	AT5G10970	0.500783										LincRNA_2261	AT1G12120	-0.340526
	AT3G05740	AT3G05741	0.437367						AT1G80820	AT1G80830	-0.754392		NAT-lncRNA_4038	AT5G10970	0.219751										LincRNA_2265	AT2G14900	0.808065
	AT3G05741	AT3G05740	0.437367						AT1G60950	AT1G60960	-0.464843		NAT-lncRNA_4039	AT5G18080	0.541867										LincRNA_2266	AT1G04220	-0.0126596
	AT3G05760	AT3G05770	0.210632						AT1G14190	AT1G14200	-0.0889532		NAT-lncRNA_4040	AT5G28010	0.735052										LincRNA_2267	AT2G39130	0.289306
	AT3G05770	AT3G05760	0.210632						AT4G36060	AT4G36070	-0.0810338		NAT-lncRNA_4041	AT5G35732	-0.21456										LincRNA_2268	AT2G41670	0.117437
	AT3G05870	AT3G05880	0.550157						AT5G62910	AT5G62920	0.503982		NAT-lncRNA_4043	AT5G42568	-0.111213										LincRNA_2270	AT4G27460	0.921063
	AT3G05880	AT3G05870	0.550157						AT2G21270	AT2G21280	-0.0600864		NAT-lncRNA_4044	AT5G44569	0.280864										LincRNA_2271	AT3G46190	-0.124262
	AT3G06780	AT3G06790	-0.148017						AT2G25870	AT2G25880	0.321332		NAT-lncRNA_4045	AT5G49440	0.397084										LincRNA_2272	AT2G33480	0.367036
	AT3G06790	AT3G06780	-0.148017						AT2G33160	AT2G33170	-0.125369		NAT-lncRNA_4046	AT5G49440	0.227231										LincRNA_2273	AT3G05935	0.703319
	AT3G06868	AT3G06870	0.901438						AT4G18220	AT4G18230	0.282824		NAT-lncRNA_4047	AT5G49640	0.690904										LincRNA_2274	AT5G61340	-0.0842114
	AT3G06870	AT3G06868	0.901438						AT5G52170	AT5G52180	0.181385		NAT-lncRNA_4048	AT5G49640	0.571251										LincRNA_2275	AT5G01020	0.0887429
	AT3G06950	AT3G06960	0.328882						AT3G11740	AT3G11745	0.192668		NAT-lncRNA_4049	AT5G49640	0.71349										LincRNA_2276	AT1G60790	-0.235022
	AT3G06960	AT3G06950	0.328882						AT5G45490	AT5G45500	0.749857		NAT-lncRNA_4050	AT5G58840	-0.081144										LincRNA_2277	AT5G15300	0.302124
	AT3G07080	AT3G07090	0.585981						AT1G29230	AT1G29240	0.306048														LincRNA_2278	AT1G10150	-0.0745546
	AT3G07090	AT3G07080	0.585981						AT3G05250	AT3G05260	-0.293666														LincRNA_2279	AT3G05350	-0.539573
	AT3G07120	AT3G07130	-0.0617159						AT3G16740	AT3G16750	0.0187616														LincRNA_2280	AT3G23830	0.0458895
	AT3G07130	AT3G07120	-0.0617159						AT5G40850	AT5G40855	0.4376														LincRNA_2282	AT1G04890	0.998663
	AT3G07170	AT3G07180	-0.737803						AT5G05500	AT5G05510	-0.17705														LincRNA_2283	AT4G35950	0.692915
	AT3G07180	AT3G07170	-0.737803						AT4G29380	AT4G29390	-0.718684														LincRNA_2285	AT5G23880	0.117908
	AT3G07400	AT3G07410	-0.114011						AT3G02010	AT3G02020	-0.017285														LincRNA_2286	AT5G42440	-0.0841191
	AT3G07410	AT3G07400	-0.114011						AT3G49740	AT3G49750	0.384764														LincRNA_2287	AT5G33270	-0.112005
	AT3G07500	AT3G07510	-0.344421						AT3G03190	AT3G03200	-0.19432														LincRNA_2288	AT5G03730	0.0312339
	AT3G07510	AT3G07500	-0.344421						AT1G09070	AT1G09080	0.204963														LincRNA_2289	AT3G05850	0.0607058
	AT3G07565	AT3G07568	-0.448541						AT1G22170	AT1G22180	0.47505														LincRNA_2291	AT5G12390	-0.0920564
	AT3G07568	AT3G07565	-0.448541						AT1G26220	AT1G26230	0.427738														LincRNA_2292	AT5G41790	0.951317
	AT3G07590	AT3G07600	-0.418316						AT3G54740	AT3G54750	0.262979														LincRNA_2298	AT1G76980	0.365294
	AT3G07600	AT3G07590	-0.418316						AT1G07990	AT1G08000	-0.389285														LincRNA_2301	AT1G35830	-0.0781073
	AT3G07690	AT3G07700	0.25811						AT4G29790	AT4G29800	-0.147604														LincRNA_2304	AT5G65630	0.559569
	AT3G07700	AT3G07690	0.25811						AT5G43990	AT5G44000	-0.840175														LincRNA_2305	AT1G31940	-0.0585241
	AT3G07990	AT3G08000	-0.770278						AT2G38900	AT2G38905	0.961651														LincRNA_2308	AT2G34640	0.238309
	AT3G08000	AT3G07990	-0.770278						AT3G02320	AT3G02330	0.313352														LincRNA_2309	AT1G37080	0.984919
	AT3G08010	AT3G08020	0.577291						AT1G06870	AT1G06890	0.500971														LincRNA_2311	AT4G29040	0.156527
	AT3G08020	AT3G08010	0.577291						AT2G40780	AT2G40790	0.285886														LincRNA_2312	AT5G50250	-0.0845804
	AT3G08890	AT3G08900	0.625577						AT5G08510	AT5G08520	-0.38499														LincRNA_2313	AT1G56000	-0.449449
	AT3G08900	AT3G08890	0.625577						AT3G27230	AT3G27240	0.0194828														LincRNA_2314	AT5G40770	0.436683
	AT3G08940	AT3G08943	0.187647						AT3G14720	AT3G14730	-0.295568														LincRNA_2316	AT1G73390	0.916473
	AT3G08943	AT3G08940	0.187647						AT1G49475	AT1G49480	0.431431														LincRNA_2319	AT1G04540	-0.163115
	AT3G09085	AT3G09090	-0.491426						AT3G20280	AT3G20290	-0.66138														LincRNA_2321	AT1G36105	-0.241643
	AT3G09090	AT3G09085	-0.491426						AT2G23970	AT2G23980	-0.0169373														LincRNA_2323	AT3G21360	-0.333784
	AT3G09250	AT3G09260	0.397825						AT3G14080	AT3G14090	-0.108802														LincRNA_2325	AT1G27120	-0.229095
	AT3G09260	AT3G09250	0.397825						AT1G27460	AT1G27461	-0.208737														LincRNA_2328	AT5G49280	0.402815
	AT3G09300	AT3G09310	-0.296286						AT4G24900	AT4G24910	-0.494622														LincRNA_2329	AT3G01410	0.608894
	AT3G09310	AT3G09300	-0.296286						AT4G34170	AT4G34180	0.303725														LincRNA_2332	AT2G04135	0.895286
	AT3G09650	AT3G09660	0.293698						AT5G25310	AT5G25320	0.447493														LincRNA_2333	AT1G31910	-0.134898
	AT3G09660	AT3G09650	0.293698						AT3G09130	AT3G09140	0.221832														LincRNA_2334	AT2G36310	-0.128756
	AT3G09690	AT3G09700	0.299038						AT1G56050	AT1G56060	0.37556														LincRNA_2336	AT4G16370	0.286494
	AT3G09700	AT3G09690	0.299038						AT1G53840	AT1G53850	-0.212223														LincRNA_2337	AT3G45450	-0.282322
	AT3G09740	AT3G09750	-0.286122						AT3G53440	AT3G53450	-0.279964														LincRNA_2339	AT1G47780	0.860891
	AT3G09750	AT3G09740	-0.286122						AT4G09570	AT4G09580	-0.623656														LincRNA_2342	AT4G35950	0.22244
	AT3G10060	AT3G10070	-0.105219						AT3G11810	AT3G11820	0.365723														LincRNA_2344	AT2G03240	0.346671
	AT3G10070	AT3G10060	-0.105219						AT1G64550	AT1G64561	0.0388616														LincRNA_2345	AT3G46610	-0.108001
	AT3G10140	AT3G10150	-0.0579658						AT5G20150	AT5G20160	-0.364907														LincRNA_2348	AT5G34480	-0.245043
	AT3G10150	AT3G10140	-0.0579658						AT1G03290	AT1G03300	0.106033														LincRNA_2349	AT3G47870	-0.0827635
	AT3G10220	AT3G10230	-0.424741						AT1G64130	AT1G64142	0.582952														LincRNA_2350	AT1G02870	0.2747
	AT3G10230	AT3G10220	-0.424741						AT3G54240	AT3G54250	0.172783														LincRNA_2352	AT5G65590	-0.0059435
	AT3G10350	AT3G10360	0.238236						AT2G38400	AT2G38410	0.46779														LincRNA_2354	AT1G53660	0.111483
	AT3G10360	AT3G10350	0.238236						AT5G62290	AT5G62300	0.28817														LincRNA_2355	AT5G33390	0.638857
	AT3G10620	AT3G10630	-0.745516						AT5G53560	AT5G53570	-0.646868														LincRNA_2356	AT3G11880	-0.0679599
	AT3G10630	AT3G10620	-0.745516						AT5G15390	AT5G15400	-0.317139														LincRNA_2357	AT5G54250	0.00274112
	AT3G11000	AT3G11010	-0.0906168						AT5G22050	AT5G22060	-0.488012														LincRNA_2358	AT1G75840	-0.269283
	AT3G11010	AT3G11000	-0.0906168						AT5G27850	AT5G27860	-0.407938														LincRNA_2360	AT5G11250	0.768669
	AT3G11560	AT3G11570	0.118547						AT3G18910	AT3G18930	-0.022561														LincRNA_2361	AT1G53560	-0.228622
	AT3G11570	AT3G11560	0.118547						AT5G16640	AT5G16650	-0.0826878														LincRNA_2363	AT4G12550	-0.313109
	AT3G11590	AT3G11591	-0.385976						AT1G10730	AT1G10740	-0.558111														LincRNA_2364	AT5G50740	0.0707334
	AT3G11591	AT3G11590	-0.385976						AT3G56250	AT3G56260	0.4348														LincRNA_2365	AT5G24170	-0.131863
	AT3G12250	AT3G12260	-0.560081						AT1G74510	AT1G74520	-0.498286														LincRNA_2368	AT1G26921	0.695527
	AT3G12260	AT3G12250	-0.560081						AT2G32170	AT2G32180	0.460518														LincRNA_2370	AT2G25710	0.00935119
	AT3G12480	AT3G12490	0.64969						AT1G67150	AT1G67160	-0.186803														LincRNA_2371	AT5G59630	-0.0321512
	AT3G12490	AT3G12480	0.64969						AT3G09860	AT3G09870	-0.447191														LincRNA_2372	AT2G20920	-0.181906
	AT3G12510	AT3G12520	0.306153						AT2G05060	AT2G05070	-0.105191														LincRNA_2373	AT4G23570	-0.133146
	AT3G12520	AT3G12510	0.306153						AT1G50240	AT1G50250	-0.20759														LincRNA_2374	AT1G58270	0.124025
	AT3G12640	AT3G12650	-0.161765						AT1G16740	AT1G16750	-0.263563														LincRNA_2376	AT1G50460	0.521158
	AT3G12650	AT3G12640	-0.161765						AT1G73750	AT1G73760	0.426098														LincRNA_2378	AT1G49360	0.750985
	AT3G12740	AT3G12750	0.590959						AT3G54420	AT3G54430	-0.566315														LincRNA_2381	AT5G41600	-0.112305
	AT3G12750	AT3G12740	0.590959						AT4G35940	AT4G35950	-0.552918														LincRNA_2384	AT1G50640	-0.0493158
	AT3G13445	AT3G13450	-0.535886						AT5G52470	AT5G52480	0.134994														LincRNA_2385	AT1G30270	0.233704
	AT3G13450	AT3G13445	-0.535886						AT1G28010	AT1G28020	-0.27305														LincRNA_2386	AT4G11540	0.987943
	AT3G13610	AT3G13620	0.0701523						AT3G48400	AT3G48410	-0.410257														LincRNA_2387	AT2G14560	0.973562
	AT3G13620	AT3G13610	0.0701523						AT5G18960	AT5G18970	-0.163843														LincRNA_2388	AT2G33530	-0.040698
	AT3G13670	AT3G13672	-0.100268						AT1G17680	AT1G17690	-0.228056														LincRNA_2389	AT3G27940	-0.0942234
	AT3G13672	AT3G13670	-0.100268						AT1G63960	AT1G63970	0.014047														LincRNA_2391	AT1G72820	-0.146245
	AT3G13770	AT3G13772	0.197612						AT1G79270	AT1G79280	-0.35551														LincRNA_2392	AT3G28917	0.414639
	AT3G13772	AT3G13770	0.197612						AT3G52250	AT3G52260	-0.127483														LincRNA_2394	AT3G07550	0.461319
	AT3G14100	AT3G14110	-0.454949						AT5G67100	AT5G67110	-0.0885467														LincRNA_2395	AT3G14460	-0.0644082
	AT3G14110	AT3G14100	-0.454949						AT1G17780	AT1G17790	0.294545														LincRNA_2397	AT3G26235	-0.0867875
	AT3G14120	AT3G14130	-0.353655						AT1G28327	AT1G28330	-0.2986														LincRNA_2398	AT5G44565	0.68114
	AT3G14130	AT3G14120	-0.353655						AT5G39350	AT5G39360	0.425335														LincRNA_2399	AT5G28030	0.245836
	AT3G14270	AT3G14280	0.617115						AT2G29070	AT2G29080	-0.0381908														LincRNA_2401	AT3G05390	0.529131
	AT3G14280	AT3G14270	0.617115						AT3G56200	AT3G56210	0.564507														LincRNA_2403	AT5G40360	0.0754687
	AT3G14340	AT3G14350	-0.364543						AT1G16445	AT1G16460	-0.267049														LincRNA_2404	AT1G60790	0.223048
	AT3G14350	AT3G14340	-0.364543						AT4G16160	AT4G16162	-0.212785														LincRNA_2405	AT1G32230	0.292823
	AT3G14360	AT3G14362	0.365955						AT5G20410	AT5G20420	0.289123														LincRNA_2406	AT2G42050	1
	AT3G14362	AT3G14360	0.365955						AT3G54610	AT3G54620	0.0525014														LincRNA_2407	AT4G23120	1
	AT3G14980	AT3G14981	0.0992264						AT2G38460	AT2G38465	0.0751669														LincRNA_2411	AT3G04190	-0.291959
	AT3G14981	AT3G14980	0.0992264						AT5G16240	AT5G16250	0.700272														LincRNA_2413	AT5G01030	0.26122
	AT3G15060	AT3G15070	0.828378						AT5G45280	AT5G45290	-0.501886														LincRNA_2414	AT3G54840	0.55636
	AT3G15070	AT3G15060	0.828378						AT2G17440	AT2G17442	-0.0123466														LincRNA_2415	AT1G47405	0.682524
	AT3G15190	AT3G15200	0.495021						AT3G44730	AT3G44735	0.365633														LincRNA_2416	AT2G41680	-0.0445277
	AT3G15200	AT3G15190	0.495021						AT1G78300	AT1G78310	0.460895														LincRNA_2417	AT5G14420	0.238809
	AT3G15260	AT3G15270	0.126044						AT4G28000	AT4G28005	-0.146334														LincRNA_2418	AT5G44620	-0.0803719
	AT3G15270	AT3G15260	0.126044						AT3G11020	AT3G11030	-0.406375														LincRNA_2419	AT5G03570	-0.135607
	AT3G15350	AT3G15354	-0.350238						AT5G40510	AT5G40520	0.0833019														LincRNA_2420	AT2G21580	0.210629
	AT3G15352	AT3G15353	-0.0966227						AT1G11060	AT1G11070	0.409281														LincRNA_2421	AT3G14290	0.548645
	AT3G15353	AT3G15352	-0.0966227						AT5G21150	AT5G21160	-0.0581741														LincRNA_2422	AT2G26695	-0.0520352
	AT3G15354	AT3G15350	-0.350238						AT3G24330	AT3G24340	0.101153														LincRNA_2423	AT3G04184	-0.101661
	AT3G15380	AT3G15390	0.444187						AT5G09920	AT5G09930	0.137441														LincRNA_2424	AT4G04692	0.794445
	AT3G15390	AT3G15380	0.444187						AT1G74870	AT1G74875	0.896356														LincRNA_2425	AT1G18200	0.724284
	AT3G15450	AT3G15460	-0.313599						AT1G15160	AT1G15165	0.142202														LincRNA_2426	AT4G27730	-0.107883
	AT3G15460	AT3G15450	-0.313599						AT2G42580	AT2G42590	0.0477175														LincRNA_2427	AT3G43710	0.696766
	AT3G15518	AT3G15520	0.301037						AT4G25780	AT4G25790	-0.201426														LincRNA_2428	AT2G39360	-0.174056
	AT3G15520	AT3G15518	0.301037						AT2G20635	AT2G20650	0.141603														LincRNA_2430	AT5G35680	0.207185
	AT3G15550	AT3G15570	0.448507						AT3G09230	AT3G09240	-0.244056														LincRNA_2433	AT2G01830	-0.13838
	AT3G15570	AT3G15550	0.448507						AT3G45620	AT3G45630	0.713048														LincRNA_2434	AT1G43270	-0.144312
	AT3G15605	AT3G15610	0.491335						AT2G23160	AT2G23170	0.108355														LincRNA_2436	AT3G59930	-0.354308
	AT3G15610	AT3G15605	0.491335						AT2G27320	AT2G27330	0.696721														LincRNA_2437	AT3G29170	-0.0254777
	AT3G15650	AT3G15660	0.275982						AT5G44970	AT5G44973	0.00918814														LincRNA_2438	AT5G46830	0.433239
	AT3G15660	AT3G15650	0.275982						AT5G60730	AT5G60740	-0.0561507														LincRNA_2440	AT5G65660	0.42244
	AT3G15870	AT3G15880	-0.246432						AT4G17200	AT4G17210	0.982231														LincRNA_2441	AT5G35410	-0.447251
	AT3G15880	AT3G15870	-0.246432						AT2G14710	AT2G14720	-0.423617														LincRNA_2442	AT2G39570	-0.269906
	AT3G15890	AT3G15900	0.158871						AT4G37820	AT4G37830	-0.541853														LincRNA_2444	AT5G50175	0.069292
	AT3G15900	AT3G15890	0.158871						AT4G25630	AT4G25640	-0.156478														LincRNA_2445	AT4G18470	-0.00866962
	AT3G16040	AT3G16050	0.0632671						AT3G14760	AT3G14770	-0.212143														LincRNA_2446	AT1G74680	0.0210383
	AT3G16050	AT3G16040	0.0632671						AT5G13850	AT5G13860	-0.434716														LincRNA_2447	AT1G23400	-0.166988
	AT3G16130	AT3G16140	0.0725925						AT2G01554	AT2G01560	0.995994														LincRNA_2452	AT3G47050	-0.147435
	AT3G16140	AT3G16130	0.0725925						AT1G74470	AT1G74480	0.607943														LincRNA_2455	AT4G35510	0.27927
	AT3G16175	AT3G16180	-0.56095						AT5G22690	AT5G22700	0.100144														LincRNA_2456	AT2G44470	0.99999
	AT3G16180	AT3G16175	-0.56095						AT4G31610	AT4G31615	0.646569														LincRNA_2457	AT5G19710	-0.108819
	AT3G16240	AT3G16250	-0.269719						AT5G10630	AT5G10650	-0.0671965														LincRNA_2459	AT1G65485	0.817237
	AT3G16250	AT3G16240	-0.269719						AT4G14785	AT4G14790	-0.253065														LincRNA_2460	AT3G28007	-0.053973
	AT3G16857	AT3G16860	0.0308759						AT1G79870	AT1G79880	-0.68633
	AT3G16860	AT3G16857	0.0308759						AT3G22420	AT3G22421	-0.097671
	AT3G17160	AT3G17170	0.0957579						AT5G66110	AT5G66120	0.618129
	AT3G17170	AT3G17160	0.0957579						AT1G10455	AT1G10460	0.620989
	AT3G17380	AT3G17390	-0.0700968						AT3G60880	AT3G60890	-0.127162
	AT3G17390	AT3G17380	-0.0700968						AT5G06050	AT5G06060	-0.36179
	AT3G17670	AT3G17675	-0.350387						AT1G01970	AT1G01980	-0.521246
	AT3G17675	AT3G17670	-0.350387						AT3G06400	AT3G06410	-0.140347
	AT3G17790	AT3G17800	-0.122257						AT2G24765	AT2G24780	0.149803
	AT3G17800	AT3G17790	-0.122257						AT4G25660	AT4G25670	0.785415
	AT3G18240	AT3G18250	-0.224327						AT1G53190	AT1G53200	0.0896231
	AT3G18250	AT3G18240	-0.224327						AT4G16710	AT4G16720	-0.776933
	AT3G18300	AT3G18310	-0.58421						AT4G13345	AT4G13350	0.439535
	AT3G18310	AT3G18300	-0.58421						AT2G04220	AT2G04230	0.032347
	AT3G18620	AT3G18630	-0.50732						AT3G09550	AT3G09560	0.247772
	AT3G18630	AT3G18620	-0.50732						AT1G66600	AT1G66610	-0.25314
	AT3G18680	AT3G18690	-0.561154						AT1G75050	AT1G75060	0.720081
	AT3G18690	AT3G18680	-0.561154						AT2G31500	AT2G31510	-0.245123
	AT3G18860	AT3G18870	-0.208402						AT3G27690	AT3G27700	-0.214765
	AT3G18870	AT3G18860	-0.208402						AT2G33720	AT2G33730	0.213762
	AT3G18960	AT3G18970	0.529605						AT5G42950	AT5G42955	-0.0816225
	AT3G18970	AT3G18960	0.529605						AT1G26730	AT1G26740	-0.00928324
	AT3G19290	AT3G19300	-0.726904						AT2G42240	AT2G42250	0.43562
	AT3G19300	AT3G19290	-0.726904						AT1G48140	AT1G48145	-0.0867946
	AT3G19330	AT3G19340	0.350568						AT3G53130	AT3G53150	0.220682
	AT3G19340	AT3G19330	0.350568						AT1G21170	AT1G21190	-0.279507
	AT3G19480	AT3G19490	-0.0774731						AT4G08455	AT4G08460	0.188671
	AT3G19490	AT3G19480	-0.0774731						AT5G43230	AT5G43240	-0.304228
	AT3G19520	AT3G19530	0.337038						AT5G64710	AT5G64720	0.505542
	AT3G19530	AT3G19520	0.337038						AT2G16930	AT2G16940	-0.0394454
	AT3G19590	AT3G19595	0.129802						AT4G33740	AT4G33760	0.30874
	AT3G19595	AT3G19590	0.129802						AT5G61010	AT5G61020	-0.279291
	AT3G19680	AT3G19690	-0.00426909						AT3G58000	AT3G58010	-0.346485
	AT3G19690	AT3G19680	-0.00426909						AT5G06400	AT5G06410	-0.514399
	AT3G19700	AT3G19710	0.095041						AT3G57720	AT3G57730	0.390111
	AT3G19710	AT3G19700	0.095041						AT1G24490	AT1G24510	-0.681439
	AT3G19780	AT3G19790	-0.616252						AT3G12270	AT3G12280	0.402035
	AT3G19790	AT3G19780	-0.616252						AT5G61400	AT5G61410	-0.788961
	AT3G19800	AT3G19810	0.446234						AT3G10310	AT3G10320	-0.328023
	AT3G19810	AT3G19800	0.446234						AT3G16680	AT3G16690	0.134047
	AT3G20210	AT3G20230	-0.57909						AT2G30910	AT2G30920	-0.478741
	AT3G20220	AT3G20230	-0.416441						AT4G27980	AT4G27990	0.131557
	AT3G20230	AT3G20210	-0.57909						AT1G15125	AT1G15130	-0.229201
	AT3G20230	AT3G20220	-0.416441						AT4G29430	AT4G29440	0.0898489
	AT3G20560	AT3G20570	0.37772						AT2G40116	AT2G40120	0.516933
	AT3G20570	AT3G20560	0.37772						AT2G20750	AT2G20760	-0.300562
	AT3G20670	AT3G20680	-0.110879						AT5G05410	AT5G05420	-0.457067
	AT3G20680	AT3G20670	-0.110879						AT1G67850	AT1G67855	0.0368708
	AT3G20730	AT3G20740	-0.214523						AT1G75360	AT1G75370	-0.144869
	AT3G20740	AT3G20730	-0.214523						AT3G02720	AT3G02730	0.801861
	AT3G20790	AT3G20800	0.371777						AT3G62890	AT3G62900	-0.377931
	AT3G20800	AT3G20790	0.371777						AT2G48140	AT2G48150	-0.234338
	AT3G20898	AT3G20900	-0.0723563						AT5G40730	AT5G40740	-0.375059
	AT3G20900	AT3G20898	-0.0723563						AT5G13580	AT5G13590	-0.260669
	AT3G21060	AT3G21070	-0.116107						AT5G40410	AT5G40420	0.149291
	AT3G21070	AT3G21060	-0.116107						AT5G45400	AT5G45410	-0.363977
	AT3G21200	AT3G21210	-0.278715						AT1G63380	AT1G63390	0.311388
	AT3G21210	AT3G21200	-0.278715						AT1G68760	AT1G68765	0.868436
	AT3G21310	AT3G21320	0.274413						AT5G55900	AT5G55910	0.0777847
	AT3G21320	AT3G21310	0.274413						AT1G18300	AT1G18310	-0.225449
	AT3G21360	AT3G21370	-0.126308						AT3G58490	AT3G58500	-0.422503
	AT3G21370	AT3G21360	-0.126308						AT4G01100	AT4G01110	0.363237
	AT3G21490	AT3G21500	0.83449						AT2G22125	AT2G22140	-0.122417
	AT3G21500	AT3G21490	0.83449						AT3G52230	AT3G52240	-0.366928
	AT3G21520	AT3G21530	0.0192288						AT5G07440	AT5G07450	0.419226
	AT3G21530	AT3G21520	0.0192288						AT5G01260	AT5G01270	0.833209
	AT3G21810	AT3G21820	0.185196						AT5G52975	AT5G52980	-0.0519322
	AT3G21820	AT3G21810	0.185196						AT3G01560	AT3G01570	0.250859
	AT3G22200	AT3G22210	-0.0710731						AT3G60500	AT3G60510	0.451204
	AT3G22210	AT3G22200	-0.0710731						AT4G27100	AT4G27110	-0.313539
	AT3G22480	AT3G22490	-0.129594						AT5G15510	AT5G15520	0.511643
	AT3G22490	AT3G22480	-0.129594						AT2G37880	AT2G37890	-0.260002
	AT3G22620	AT3G22630	0.643817						AT2G42975	AT2G42980	0.290598
	AT3G22630	AT3G22620	0.643817						AT2G32910	AT2G32920	-0.365797
	AT3G22942	AT3G22950	-0.157833						AT5G49530	AT5G49540	-0.552833
	AT3G22950	AT3G22942	-0.157833						AT3G52800	AT3G52810	-0.133359
	AT3G23070	AT3G23080	0.755345						AT1G62930	AT1G62935	0.627608
	AT3G23080	AT3G23070	0.755345						AT3G44180	AT3G44190	-0.522176
	AT3G23100	AT3G23110	0.678034						AT3G15430	AT3G15440	0.0193354
	AT3G23110	AT3G23100	0.678034						AT5G22810	AT5G22820	-0.22043
	AT3G24020	AT3G24030	0.0830738						AT3G08560	AT3G08570	0.0697587
	AT3G24030	AT3G24020	0.0830738						AT4G29040	AT4G29050	-0.489849
	AT3G24190	AT3G24200	0.369278						AT1G67670	AT1G67680	-0.0743297
	AT3G24200	AT3G24190	0.369278						AT4G25220	AT4G25225	-0.578452
	AT3G24500	AT3G24503	-0.43219						AT1G61150	AT1G61160	0.134097
	AT3G24503	AT3G24500	-0.43219						AT1G17260	AT1G17270	0.317692
	AT3G24560	AT3G24570	0.385247						AT3G17611	AT3G17620	-0.143504
	AT3G24570	AT3G24560	0.385247						AT3G18800	AT3G18810	0.448344
	AT3G24660	AT3G24670	-0.173001						AT5G41180	AT5G41190	0.211367
	AT3G24670	AT3G24660	-0.173001						AT1G34160	AT1G34170	-0.054943
	AT3G24860	AT3G24870	0.475511						AT3G12060	AT3G12070	0.671578
	AT3G24870	AT3G24860	0.475511						AT5G63440	AT5G63450	0.326933
	AT3G25013	AT3G25014	0.101215						AT1G31150	AT1G31160	-0.785936
	AT3G25014	AT3G25013	0.101215						AT1G80320	AT1G80330	-0.125011
	AT3G25470	AT3G25480	0.625282						AT2G02880	AT2G02890	-0.11359
	AT3G25480	AT3G25470	0.625282						AT4G38650	AT4G38660	0.37918
	AT3G25550	AT3G25560	-0.21314						AT1G73480	AT1G73490	-0.231577
	AT3G25560	AT3G25550	-0.21314						AT3G60318	AT3G60320	-0.0778517
	AT3G25910	AT3G25920	0.11703						AT1G67730	AT1G67740	0.1813
	AT3G25920	AT3G25910	0.11703						AT1G47290	AT1G47300	0.0683265
	AT3G25980	AT3G25990	0.0214836						AT1G01630	AT1G01640	-0.187196
	AT3G25990	AT3G25980	0.0214836						AT2G47820	AT2G47830	-0.507387
	AT3G26470	AT3G26480	-0.0101285						AT2G20820	AT2G20825	0.0606129
	AT3G26480	AT3G26470	-0.0101285						AT3G01250	AT3G01260	-0.176416
	AT3G26680	AT3G26690	0.286317						AT1G53270	AT1G53280	-0.490197
	AT3G26690	AT3G26680	0.286317						AT3G57360	AT3G57370	0.677047
	AT3G26840	AT3G26850	-0.61712						AT4G14380	AT4G14385	-0.109997
	AT3G26850	AT3G26840	-0.61712						AT1G05930	AT1G05940	-0.398499
	AT3G27110	AT3G27120	-0.30813						AT1G20925	AT1G20930	0.477533
	AT3G27120	AT3G27110	-0.30813						AT5G39450	AT5G39460	-0.0232574
	AT3G27170	AT3G27180	0.338928						AT2G03230	AT2G03240	0.390522
	AT3G27180	AT3G27170	0.338928						AT1G19770	AT1G19780	0.213604
	AT3G27415	AT3G27416	0.998275						AT3G13300	AT3G13310	0.312578
	AT3G27416	AT3G27415	0.998275						AT4G15953	AT4G15955	-0.198889
	AT3G27750	AT3G27770	-0.334326						AT1G68725	AT1G68730	-0.318362
	AT3G27770	AT3G27750	-0.334326						AT4G22930	AT4G22940	-0.0919445
	AT3G27809	AT3G27810	0.942364						AT1G52260	AT1G52270	-0.0430639
	AT3G27810	AT3G27809	0.942364						AT1G22190	AT1G22200	0.146581
	AT3G28730	AT3G28740	-0.771884						AT1G17300	AT1G17310	-0.131094
	AT3G28740	AT3G28730	-0.771884						AT4G00905	AT4G00910	0.157943
	AT3G28880	AT3G28890	-0.235908						AT3G59350	AT3G59360	-0.0817835
	AT3G28890	AT3G28880	-0.235908						AT4G14140	AT4G14145	-0.351219
	AT3G29320	AT3G29330	-0.193371						AT2G45960	AT2G45970	-0.231335
	AT3G29330	AT3G29320	-0.193371						AT1G10588	AT1G10590	-0.131018
	AT3G33520	AT3G33530	0.524047						AT5G15180	AT5G15190	-0.0138303
	AT3G33530	AT3G33520	0.524047						AT5G47510	AT5G47520	-0.150212
	AT3G43920	AT3G43930	0.0544365						AT1G74380	AT1G74390	0.378632
	AT3G43930	AT3G43920	0.0544365						AT4G11790	AT4G11800	0.461432
	AT3G45010	AT3G45020	0.0659487						AT1G30620	AT1G30630	0.619408
	AT3G45020	AT3G45010	0.0659487						AT1G09480	AT1G09483	0.285426
	AT3G45290	AT3G45300	-0.0456894						AT1G61850	AT1G61860	-0.214218
	AT3G45300	AT3G45290	-0.0456894						AT5G18890	AT5G18900	0.00879785
	AT3G45590	AT3G45600	-0.512276						AT1G09050	AT1G09060	0.709245
	AT3G45600	AT3G45590	-0.512276						AT4G21865	AT4G21870	0.426057
	AT3G45850	AT3G45851	-0.122413						AT5G49020	AT5G49030	0.244317
	AT3G45851	AT3G45850	-0.122413						AT5G51250	AT5G51260	-0.182101
	AT3G45870	AT3G45880	0.687						AT5G05290	AT5G05300	-0.661407
	AT3G45880	AT3G45870	0.687						AT3G48440	AT3G48450	-0.166849
	AT3G45970	AT3G45980	0.295778						AT4G36600	AT4G36610	0.445602
	AT3G45980	AT3G45970	0.295778						AT5G12400	AT5G12410	0.529469
	AT3G46220	AT3G46230	0.558308						AT5G57420	AT5G57440	0.208976
	AT3G46230	AT3G46220	0.558308						AT5G61740	AT5G61750	0.535472
	AT3G46290	AT3G46300	-0.240439						AT1G01410	AT1G01420	-0.227253
	AT3G46300	AT3G46290	-0.240439						AT5G47840	AT5G47850	-0.302292
	AT3G46950	AT3G46960	-0.35818						AT3G52340	AT3G52350	0.427868
	AT3G46960	AT3G46950	-0.35818						AT4G15520	AT4G15530	0.305276
	AT3G46990	AT3G47000	0.513768						AT1G69470	AT1G69480	0.714951
	AT3G47000	AT3G46990	0.513768						AT5G22875	AT5G22880	-0.377433
	AT3G47295	AT3G47300	0.146253						AT1G43850	AT1G43860	-0.680528
	AT3G47300	AT3G47295	0.146253						AT1G66820	AT1G66830	0.313774
	AT3G47440	AT3G47450	-0.469539						AT2G21730	AT2G21740	0.80029
	AT3G47450	AT3G47440	-0.469539						AT5G04720	AT5G04730	-0.279085
	AT3G47460	AT3G47470	-0.0890355						AT3G50360	AT3G50370	0.0792822
	AT3G47470	AT3G47460	-0.0890355						AT3G12810	AT3G12820	-0.619957
	AT3G47550	AT3G47560	-0.449573						AT2G47190	AT2G47200	0.77908
	AT3G47560	AT3G47550	-0.449573						AT1G80470	AT1G80480	-0.329691
	AT3G47580	AT3G47590	0.3288						AT3G51810	AT3G51820	-0.39958
	AT3G47590	AT3G47580	0.3288						AT2G43890	AT2G43900	0.159867
	AT3G47660	AT3G47670	-0.591149						AT4G39490	AT4G39500	0.552259
	AT3G47670	AT3G47660	-0.591149						AT5G08760	AT5G08770	-0.165349
	AT3G47720	AT3G47730	0.191469						AT1G10030	AT1G10040	-0.466573
	AT3G47730	AT3G47720	0.191469						AT3G04840	AT3G04850	0.372344
	AT3G47800	AT3G47810	-0.125532						AT4G21700	AT4G21705	0.65438
	AT3G47810	AT3G47800	-0.125532						AT2G44710	AT2G44730	-0.30164
	AT3G47950	AT3G47960	0.52925						AT2G46450	AT2G46455	-0.164192
	AT3G47960	AT3G47950	0.52925						AT1G28030	AT1G28040	-0.243173
	AT3G48190	AT3G48195	0.47549						AT1G59670	AT1G59675	-0.0765979
	AT3G48195	AT3G48190	0.47549						AT1G52620	AT1G52630	-0.587118
	AT3G48320	AT3G48330	-0.0294898						AT5G48040	AT5G48050	-0.0554774
	AT3G48330	AT3G48320	-0.0294898						AT5G49160	AT5G49170	0.530142
	AT3G49180	AT3G49190	0.639001						AT1G49820	AT1G49830	0.0557053
	AT3G49190	AT3G49180	0.639001						AT5G14790	AT5G14800	0.371836
	AT3G49550	AT3G49551	-0.143397						AT5G43860	AT5G43870	0.31479
	AT3G49551	AT3G49550	-0.143397						AT3G11480	AT3G11490	0.207894
	AT3G49710	AT3G49720	0.43946						AT1G73920	AT1G73930	-0.437416
	AT3G49720	AT3G49710	0.43946						AT2G21320	AT2G21330	0.776887
	AT3G49890	AT3G49900	0.393729						AT3G20475	AT3G20480	0.191785
	AT3G49900	AT3G49890	0.393729						AT3G56220	AT3G56230	0.439045
	AT3G50430	AT3G50440	0.50214						AT4G12800	AT4G12810	-0.473441
	AT3G50440	AT3G50430	0.50214						AT1G03540	AT1G03550	-0.151077
	AT3G50850	AT3G50860	0.0885635						AT5G61670	AT5G61680	-0.563406
	AT3G50860	AT3G50850	0.0885635						AT2G37160	AT2G37170	-0.249036
	AT3G50950	AT3G50960	-0.825665						AT3G60790	AT3G60800	0.138189
	AT3G50960	AT3G50950	-0.825665						AT1G68150	AT1G68160	-0.487524
	AT3G51390	AT3G51400	-0.300821						AT3G13230	AT3G13235	0.236834
	AT3G51400	AT3G51390	-0.300821						AT1G03120	AT1G03130	-0.320154
	AT3G51520	AT3G51530	-0.0372166						AT3G22650	AT3G22660	0.200219
	AT3G51530	AT3G51520	-0.0372166						AT5G64270	AT5G64280	0.385154
	AT3G51970	AT3G51980	0.399676						AT5G67080	AT5G67090	-0.303077
	AT3G51980	AT3G51970	0.399676						AT2G42950	AT2G42955	-0.132562
	AT3G52030	AT3G52040	-0.0342861						AT4G28350	AT4G28360	-0.473755
	AT3G52040	AT3G52030	-0.0342861						AT1G60880	AT1G60890	-0.146751
	AT3G52105	AT3G52110	-0.135911						AT4G33520	AT4G33530	-0.414619
	AT3G52110	AT3G52105	-0.135911						AT3G20240	AT3G20250	-0.323406
	AT3G52120	AT3G52130	-0.396937						AT2G18700	AT2G18710	0.678531
	AT3G52130	AT3G52120	-0.396937						AT4G13390	AT4G13395	-0.492208
	AT3G52210	AT3G52220	-0.0442162						AT2G14255	AT2G14260	0.647375
	AT3G52220	AT3G52210	-0.0442162						AT2G21080	AT2G21090	-0.012405
	AT3G52380	AT3G52390	-0.0269925						AT3G12290	AT3G12300	0.161747
	AT3G52390	AT3G52380	-0.0269925						AT5G45210	AT5G45220	0.74203
	AT3G52590	AT3G52600	0.006791						AT3G46600	AT3G46610	0.766002
	AT3G52600	AT3G52590	0.006791						AT4G35740	AT4G35750	-0.156054
	AT3G52700	AT3G52710	-0.583483						AT3G12320	AT3G12340	0.23698
	AT3G52710	AT3G52700	-0.583483						AT1G79200	AT1G79210	0.235385
	AT3G52850	AT3G52860	0.118186						AT5G05160	AT5G05170	0.297161
	AT3G52860	AT3G52850	0.118186						AT1G10910	AT1G10920	0.472767
	AT3G52900	AT3G52905	-0.0804721						AT5G22430	AT5G22440	0.0670268
	AT3G52905	AT3G52900	-0.0804721						AT5G44140	AT5G44150	0.0466537
	AT3G53090	AT3G53100	0.115217						AT4G25310	AT4G25315	-0.220324
	AT3G53100	AT3G53090	0.115217						AT5G63680	AT5G63690	-0.57359
	AT3G53110	AT3G53120	0.0086482						AT4G26610	AT4G26620	0.72325
	AT3G53120	AT3G53110	0.0086482						AT3G08950	AT3G08960	0.399149
	AT3G53235	AT3G53240	-0.141354						AT5G20960	AT5G20980	0.29838
	AT3G53240	AT3G53235	-0.141354						AT3G24810	AT3G24820	-0.690143
	AT3G53530	AT3G53540	-0.397471						AT3G43260	AT3G43270	-0.240845
	AT3G53540	AT3G53530	-0.397471						AT3G02630	AT3G02640	0.410399
	AT3G54050	AT3G54060	-0.397236						AT3G13690	AT3G13710	0.48356
	AT3G54060	AT3G54050	-0.397236						AT2G45310	AT2G45320	0.405549
	AT3G54080	AT3G54085	-0.574536						AT1G70060	AT1G70070	0.70629
	AT3G54085	AT3G54080	-0.574536						AT2G22790	AT2G22795	0.0617197
	AT3G54110	AT3G54120	0.259907						AT1G63900	AT1G63910	-0.528994
	AT3G54120	AT3G54110	0.259907						AT3G13470	AT3G13480	-0.37775
	AT3G54450	AT3G54460	-0.103095						AT5G16860	AT5G16870	0.403042
	AT3G54460	AT3G54450	-0.103095						AT1G05540	AT1G05550	0.684523
	AT3G54490	AT3G54500	-0.114505						AT5G61580	AT5G61590	0.558996
	AT3G54500	AT3G54490	-0.114505						AT4G29580	AT4G29590	-0.389535
	AT3G54780	AT3G54790	0.775412						AT4G25560	AT4G25570	0.445454
	AT3G54790	AT3G54780	0.775412						AT5G65158	AT5G65160	-0.100534
	AT3G55030	AT3G55040	0.0756017						AT5G61620	AT5G61630	0.480805
	AT3G55040	AT3G55030	0.0756017						AT5G01670	AT5G01680	0.138736
	AT3G55310	AT3G55320	-0.221857						AT5G02790	AT5G02800	0.266456
	AT3G55320	AT3G55310	-0.221857						AT2G26830	AT2G26840	-0.155678
	AT3G55390	AT3G55400	-0.773672						AT2G26230	AT2G26240	-0.257037
	AT3G55400	AT3G55390	-0.773672						AT3G15830	AT3G15840	-0.434062
	AT3G55470	AT3G55480	-0.0927547						AT3G43230	AT3G43240	0.10716
	AT3G55480	AT3G55470	-0.0927547						AT1G17700	AT1G17710	0.113133
	AT3G55520	AT3G55530	0.517098						AT3G07230	AT3G07250	0.0888347
	AT3G55530	AT3G55520	0.517098						AT2G41540	AT2G41550	-0.317777
	AT3G55830	AT3G55840	0.172903						AT3G59810	AT3G59820	0.152108
	AT3G55840	AT3G55830	0.172903						AT4G13050	AT4G13060	0.685483
	AT3G55910	AT3G55920	0.659696						AT2G33793	AT2G33800	0.530967
	AT3G55920	AT3G55910	0.659696						AT5G64400	AT5G64401	0.275226
	AT3G56030	AT3G56040	-0.237027						AT2G36240	AT2G36250	-0.132038
	AT3G56040	AT3G56030	-0.237027						AT3G48230	AT3G48231	0.997927
	AT3G56180	AT3G56190	-0.220582						AT3G58450	AT3G58460	0.407428
	AT3G56190	AT3G56180	-0.220582						AT5G59845	AT5G59850	0.385103
	AT3G56310	AT3G56320	0.151128						AT5G14360	AT5G14370	0.442629
	AT3G56320	AT3G56310	0.151128						AT1G34050	AT1G34060	-0.248352
	AT3G56450	AT3G56460	-0.0510215						AT1G23500	AT1G23510	0.87966
	AT3G56460	AT3G56450	-0.0510215						AT5G23400	AT5G23405	0.36354
	AT3G56470	AT3G56480	0.430958						AT1G17470	AT1G17480	0.571972
	AT3G56480	AT3G56470	0.430958						AT4G25980	AT4G25990	-0.376642
	AT3G56500	AT3G56510	-0.0147946						AT5G24460	AT5G24470	0.508186
	AT3G56510	AT3G56500	-0.0147946						AT2G44735	AT2G44740	0.407771
	AT3G56740	AT3G56750	0.0605876						AT3G55250	AT3G55252	-0.707725
	AT3G56750	AT3G56740	0.0605876						AT1G12560	AT1G12570	-0.527784
	AT3G56830	AT3G56840	0.27405						AT4G15100	AT4G15110	0.0554463
	AT3G56840	AT3G56830	0.27405						AT5G52350	AT5G52360	-0.228338
	AT3G56900	AT3G56910	0.222042						AT5G24930	AT5G24940	-0.644356
	AT3G56910	AT3G56900	0.222042						AT1G73130	AT1G73140	0.618133
	AT3G56940	AT3G56950	-0.520235						AT5G51850	AT5G51860	0.770439
	AT3G56950	AT3G56940	-0.520235						AT1G58310	AT1G58320	0.254796
	AT3G57340	AT3G57350	0.203833						AT2G35050	AT2G35060	-0.104777
	AT3G57350	AT3G57340	0.203833						AT1G70190	AT1G70200	0.121061
	AT3G57700	AT3G57710	0.407476						AT3G49240	AT3G49250	0.569762
	AT3G57710	AT3G57700	0.407476						AT1G69818	AT1G69820	0.4754
	AT3G58130	AT3G58140	0.202968						AT2G27210	AT2G27220	0.0523962
	AT3G58140	AT3G58130	0.202968						AT3G22760	AT3G22770	-0.282541
	AT3G58510	AT3G58520	0.241143						AT5G27650	AT5G27660	-0.457922
	AT3G58520	AT3G58510	0.241143						AT1G14480	AT1G14490	0.537087
	AT3G58540	AT3G58550	0.104585						AT2G48020	AT2G48030	0.675095
	AT3G58550	AT3G58540	0.104585						AT3G10180	AT3G10185	0.0485275
	AT3G58590	AT3G58600	0.443391						AT3G55720	AT3G55730	-0.276174
	AT3G58600	AT3G58590	0.443391						AT1G11475	AT1G11480	-0.847696
	AT3G58710	AT3G58720	0.551558						AT2G41520	AT2G41530	-0.464495
	AT3G58720	AT3G58710	0.551558						AT4G22400	AT4G22410	-0.0705357
	AT3G58780	AT3G58790	0.348829						AT2G33810	AT2G33820	-0.0481193
	AT3G58790	AT3G58780	0.348829						AT1G19990	AT1G20000	0.0436186
	AT3G59030	AT3G59040	-0.207589						AT5G10600	AT5G10605	0.824952
	AT3G59040	AT3G59030	-0.207589						AT4G27790	AT4G27800	-0.400074
	AT3G59110	AT3G59120	0.459091						AT1G17500	AT1G17510	-0.529431
	AT3G59120	AT3G59110	0.459091						AT1G77010	AT1G77020	-0.16945
	AT3G59300	AT3G59310	0.330336						AT1G16470	AT1G16480	-0.498664
	AT3G59310	AT3G59300	0.330336						AT4G36580	AT4G36590	0.187742
	AT3G59480	AT3G59490	-0.457185						AT1G55870	AT1G55880	0.726952
	AT3G59490	AT3G59480	-0.457185						AT1G75000	AT1G75010	-0.490945
	AT3G59940	AT3G59950	-0.0140439						AT5G44240	AT5G44250	0.407142
	AT3G59950	AT3G59940	-0.0140439						AT1G16020	AT1G16022	0.0903823
	AT3G59970	AT3G59980	0.595475						AT3G18590	AT3G18600	0.0730581
	AT3G59980	AT3G59970	0.595475						AT1G04180	AT1G04190	-0.126931
	AT3G60340	AT3G60350	-0.00407085						AT2G21550	AT2G21560	0.72096
	AT3G60350	AT3G60340	-0.00407085						AT3G53030	AT3G53040	0.302898
	AT3G60730	AT3G60740	0.502406						AT3G47840	AT3G47850	0.180987
	AT3G60740	AT3G60730	0.502406						AT5G17220	AT5G17230	-0.37497
	AT3G60810	AT3G60820	0.0283573						AT5G40200	AT5G40210	-0.265461
	AT3G60820	AT3G60810	0.0283573						AT3G30841	AT3G30842	0.433049
	AT3G60910	AT3G60920	-0.419631						AT5G50850	AT5G50860	0.171558
	AT3G60920	AT3G60910	-0.419631						AT1G48370	AT1G48380	-0.102865
	AT3G61060	AT3G61070	0.0623472						AT1G06990	AT1G07000	-0.0725515
	AT3G61070	AT3G61060	0.0623472						AT1G16350	AT1G16360	-0.0378068
	AT3G61080	AT3G61090	-0.526759						AT2G16390	AT2G16400	0.202812
	AT3G61090	AT3G61080	-0.526759						AT3G06560	AT3G06570	0.181377
	AT3G61160	AT3G61170	0.960337						AT3G57860	AT3G57870	0.337221
	AT3G61170	AT3G61160	0.960337						AT5G56369	AT5G56370	0.916409
	AT3G61220	AT3G61230	-0.367079						AT4G37130	AT4G37140	-0.548565
	AT3G61230	AT3G61220	-0.367079						AT1G58070	AT1G58080	-0.278206
	AT3G61300	AT3G61310	0.132734						AT4G16190	AT4G16195	-0.378056
	AT3G61310	AT3G61300	0.132734						AT5G58375	AT5G58380	-0.310498
	AT3G61350	AT3G61360	0.556525						AT3G03360	AT3G03370	0.605405
	AT3G61360	AT3G61350	0.556525						AT5G13960	AT5G13970	0.0998151
	AT3G61370	AT3G61380	-0.33211						AT3G53770	AT3G53780	-0.280244
	AT3G61380	AT3G61370	-0.33211						AT3G12660	AT3G12670	-0.277882
	AT3G61530	AT3G61540	0.903081						AT1G55660	AT1G55670	-0.228154
	AT3G61540	AT3G61530	0.903081						AT1G61575	AT1G61580	0.350266
	AT3G61560	AT3G61570	-0.132736						AT2G35605	AT2G35610	0.409143
	AT3G61570	AT3G61560	-0.132736						AT1G06680	AT1G06690	0.498368
	AT3G62010	AT3G62020	-0.219547						AT5G41040	AT5G41050	-0.466319
	AT3G62020	AT3G62010	-0.219547						AT5G62230	AT5G62240	0.836174
	AT3G62030	AT3G62040	0.442225						AT3G12110	AT3G12120	0.153792
	AT3G62040	AT3G62030	0.442225						AT1G76200	AT1G76210	0.354054
	AT3G62080	AT3G62090	0.735918						AT5G52940	AT5G52950	-0.320565
	AT3G62090	AT3G62080	0.735918						AT3G29090	AT3G29100	0.212937
	AT3G62580	AT3G62590	0.331514						AT3G46060	AT3G46070	-0.456196
	AT3G62590	AT3G62580	0.331514						AT1G48150	AT1G48160	0.23818
	AT3G62830	AT3G62840	-0.38324						AT5G49220	AT5G49230	-0.138178
	AT3G62840	AT3G62830	-0.38324						AT3G03880	AT3G03890	-0.361453
	AT3G63030	AT3G63040	0.385163						AT4G31160	AT4G31170	0.448051
	AT3G63040	AT3G63030	0.385163						AT5G65180	AT5G65200	0.541172
	AT3G63130	AT3G63140	-0.369364						AT3G49560	AT3G49570	0.209784
	AT3G63140	AT3G63130	-0.369364						AT2G43720	AT2G43730	0.231378
	AT3G63170	AT3G63180	-0.339744						AT1G77290	AT1G77300	0.127714
	AT3G63180	AT3G63170	-0.339744						AT5G50210	AT5G50220	-0.651878
	AT3G63400	AT3G63410	-0.0590553						AT4G37710	AT4G37720	-0.230929
	AT3G63410	AT3G63400	-0.0590553						AT3G18370	AT3G18380	-0.0938385
	AT3G63470	AT3G63480	-0.00960905						AT1G66250	AT1G66260	0.478874
	AT3G63480	AT3G63470	-0.00960905						AT1G11110	AT1G11112	0.37706
	AT3G63490	AT3G63500	-0.0875326						AT3G11990	AT3G12000	0.933443
	AT3G63500	AT3G63490	-0.0875326						AT4G33180	AT4G33200	-0.732919
	AT4G00360	AT4G00370	-0.068688						AT1G59820	AT1G59830	-0.124544
	AT4G00370	AT4G00360	-0.068688						AT4G34600	AT4G34610	0.447166
	AT4G00490	AT4G00500	0.516117						AT5G06740	AT5G06750	0.406952
	AT4G00500	AT4G00490	0.516117						AT3G10920	AT3G10930	-0.816467
	AT4G00525	AT4G00530	-0.276351						AT1G32120	AT1G32130	-0.382465
	AT4G00530	AT4G00525	-0.276351						AT1G29465	AT1G29470	-0.141463
	AT4G00650	AT4G00651	-0.0751315						AT1G61050	AT1G61060	-0.313763
	AT4G00651	AT4G00650	-0.0751315						AT5G64480	AT5G64490	0.347925
	AT4G00660	AT4G00670	0.150072						AT1G44120	AT1G44130	-0.0326515
	AT4G00670	AT4G00660	0.150072						AT5G13260	AT5G13270	-0.344788
	AT4G00750	AT4G00752	-0.0613022						AT5G15080	AT5G15090	-0.542532
	AT4G00752	AT4G00750	-0.0613022						AT1G51470	AT1G51480	0.402532
	AT4G00760	AT4G00770	0.907244						AT3G29270	AT3G29280	-0.553564
	AT4G00770	AT4G00760	0.907244						AT5G42880	AT5G42890	-0.533964
	AT4G01026	AT4G01030	0.989665						AT1G74790	AT1G74800	0.185536
	AT4G01030	AT4G01026	0.989665						AT3G62970	AT3G62980	-0.0254132
	AT4G01328	AT4G01330	0.0672523						AT1G74055	AT1G74060	0.544737
	AT4G01330	AT4G01328	0.0672523						AT3G47690	AT3G47700	0.344642
	AT4G01570	AT4G01575	-0.37588						AT5G03345	AT5G03350	-0.199046
	AT4G01575	AT4G01570	-0.37588						AT5G54600	AT5G54610	-0.380216
	AT4G01660	AT4G01670	0.423154						AT2G03380	AT2G03390	0.223798
	AT4G01670	AT4G01660	0.423154						AT2G45340	AT2G45350	-0.400372
	AT4G01690	AT4G01700	0.117999						AT3G15410	AT3G15420	0.00234777
	AT4G01700	AT4G01690	0.117999						AT4G37300	AT4G37310	0.0425807
	AT4G01790	AT4G01800	-0.156831						AT1G06030	AT1G06040	-0.0878844
	AT4G01800	AT4G01790	-0.156831						AT4G16695	AT4G16700	-0.0340986
	AT4G01895	AT4G01897	0.348872						AT5G19315	AT5G19320	-0.0486648
	AT4G01897	AT4G01895	0.348872						AT3G61700	AT3G61710	-0.13398
	AT4G01935	AT4G01940	0.70045						AT1G16025	AT1G16030	-0.399862
	AT4G01940	AT4G01935	0.70045						AT5G56870	AT5G56880	-0.263231
	AT4G02040	AT4G02050	-0.302097						AT1G15570	AT1G15580	0.318239
	AT4G02050	AT4G02040	-0.302097						AT1G24240	AT1G24250	0.105418
	AT4G02050	AT4G02060	0.26246						AT5G66658	AT5G66660	-0.382904
	AT4G02060	AT4G02050	0.26246						AT3G01280	AT3G01290	-0.707692
	AT4G02200	AT4G02210	0.772617						AT2G42520	AT2G42530	0.361295
	AT4G02210	AT4G02200	0.772617						AT3G61410	AT3G61415	-0.113747
	AT4G02400	AT4G02405	-0.160484						AT3G22180	AT3G22190	-0.111686
	AT4G02405	AT4G02400	-0.160484						AT4G11890	AT4G11900	-0.128341
	AT4G02440	AT4G02450	0.169245						AT5G11170	AT5G11180	0.033107
	AT4G02450	AT4G02440	0.169245						AT5G41570	AT5G41580	0.0374143
	AT4G02610	AT4G02620	-0.786467						AT2G43445	AT2G43450	-0.402584
	AT4G02620	AT4G02610	-0.786467						AT3G27540	AT3G27550	0.0587181
	AT4G02700	AT4G02710	-0.0573048						AT2G22360	AT2G22370	0.184218
	AT4G02710	AT4G02700	-0.0573048						AT3G13065	AT3G13070	0.40427
	AT4G02840	AT4G02850	0.504563						AT1G07705	AT1G07710	0.402483
	AT4G02850	AT4G02840	0.504563						AT5G15710	AT5G15720	-0.170631
	AT4G02880	AT4G02890	-0.15254						AT2G02560	AT2G02570	-0.554672
	AT4G02890	AT4G02880	-0.15254						AT3G14395	AT3G14400	-0.336267
	AT4G03070	AT4G03080	-0.271084						AT5G23380	AT5G23390	0.264704
	AT4G03080	AT4G03070	-0.271084						AT3G27720	AT3G27730	0.145629
	AT4G03140	AT4G03150	0.0541271						AT1G65840	AT1G65845	0.0751652
	AT4G03150	AT4G03140	0.0541271						AT5G18440	AT5G18450	-0.200345
	AT4G03180	AT4G03190	0.165031						AT3G63440	AT3G63450	0.128655
	AT4G03190	AT4G03180	0.165031						AT5G13230	AT5G13240	-0.621729
	AT4G03330	AT4G03340	0.24396						AT1G78500	AT1G78510	-0.143093
	AT4G03340	AT4G03330	0.24396						AT1G13430	AT1G13440	0.447176
	AT4G04320	AT4G04330	0.0233274						AT2G23380	AT2G23390	-0.425989
	AT4G04330	AT4G04320	0.0233274						AT1G26870	AT1G26880	0.109996
	AT4G04350	AT4G04360	0.21872						AT2G24420	AT2G24430	-0.296392
	AT4G04360	AT4G04350	0.21872						AT3G15850	AT3G15860	0.228371
	AT4G04460	AT4G04470	-0.171207						AT4G11070	AT4G11080	0.553674
	AT4G04470	AT4G04460	-0.171207						AT3G20910	AT3G20920	-0.0683895
	AT4G04860	AT4G04870	-0.24328						AT3G59790	AT3G59800	-0.680268
	AT4G04870	AT4G04860	-0.24328						AT5G41820	AT5G41830	0.5973
	AT4G04930	AT4G04940	0.0446462						AT2G01200	AT2G01210	-0.0135446
	AT4G04940	AT4G04930	0.0446462						AT3G49630	AT3G49640	0.616095
	AT4G05190	AT4G05200	0.549293						AT1G19396	AT1G19400	0.25231
	AT4G05200	AT4G05190	0.549293						AT4G12640	AT4G12650	0.229074
	AT4G05400	AT4G05410	0.83506						AT3G04250	AT3G04260	-0.284723
	AT4G05410	AT4G05400	0.83506						AT3G16940	AT3G16950	-0.686427
	AT4G05450	AT4G05460	-0.134274						AT1G21450	AT1G21460	-0.445402
	AT4G05460	AT4G05450	-0.134274						AT3G06270	AT3G06280	-0.141167
	AT4G06598	AT4G06599	0.367101						AT4G14410	AT4G14420	-0.230228
	AT4G06599	AT4G06598	0.367101						AT1G02530	AT1G02540	0.146377
	AT4G08320	AT4G08330	0.64043						AT4G33390	AT4G33400	0.401411
	AT4G08330	AT4G08320	0.64043						AT2G33760	AT2G33770	0.354536
	AT4G08580	AT4G08590	-0.594587						AT5G67385	AT5G67390	0.334562
	AT4G08590	AT4G08580	-0.594587						AT1G69720	AT1G69730	0.858792
	AT4G08685	AT4G08690	0.0444461						AT4G35560	AT4G35570	-0.0999844
	AT4G08690	AT4G08685	0.0444461						AT2G29430	AT2G29440	-0.0358693
	AT4G08930	AT4G08940	0.459088						AT5G10750	AT5G10760	0.459283
	AT4G08940	AT4G08930	0.459088						AT3G06610	AT3G06620	-0.23951
[truncated: 1,108 more rows]

## Sheet: Figure 3b
Figure 3b
heat maps
[truncated: 218 more rows]

## Sheet: Figure 3c
Figure 3c
[truncated: 31 more rows]

[truncated: 29 more sheets: Figure 4b, Figure 4c, Figure 4d, Figure 4e, Figure 4f, Figure 5a, Figure 5b, Figure 5c, Figure 5d, Figure 5e, Figure 6a, Figure 6b-c, Figure 6d, Figure 6e, Figure 6f, Figure 6g, Supplementary Figure 2a, Supplementary Figure 2b, Supplementary Figure 2c, Supplementary Figure 2d …]
