# Supplementary material for: Global identification of Arabidopsis lncRNAs reveals the regulation of MAF4 by a natural antisense RNA
Source: Nat Commun. 2018 Nov 29;9:5056. doi: 10.1038/s41467-018-07500-7 (PMC6265284; doi:10.1038/s41467-018-07500-7)
Supplement: Supplementary file 5 — Supplementary Data 1 [file 41467_2018_7500_MOESM5_ESM.xlsx]

## Sheet: datasets
Supplementary Data 1. Summary of sequencing datasets used in this study
Dataset No.	Dataset ID	Samples	Sequencing platform	Read length	Raw reads	Mapped reads	Accession No.
1	SW_total	2-week-old seedlings, whole cell extract, rRNA-depleted total RNA	Illumina GAIIx	SE72	32817208	23431531	GSE42695
2	SW_poly(A)+	2-week-old seedlings, whole cell extract, poly(A)+ RNAs	Illumina GAIIx	SE72	29479499	21528134	GSE42695
3	SW_poly(A)-	2-week-old seedlings, whole cell extract, rRNA-depleted poly(A)- RNAs	Illumina GAIIx	SE72	31853263	20853358	GSE42695
4	SC_total	2-week-old seedlings, cytosolic extract, rRNA-depleted total RNA	Illumina GAIIx	SE72	30635767	20900191	GSE42695
5	SC_poly(A)-	2-week-old seedlings, cytosolic extract, rRNA-depleted poly(A)- RNAs	Illumina GAIIx	SE72	32987516	22989592	GSE42695
6	SN_total	2-week-old seedlings, nuclear extract, rRNA-depleted total RNA	Illumina GAIIx	SE72	31773231	24377759	GSE42695
7	SN_poly(A)-	2-week-old seedlings, nuclear extract, rRNA-depleted poly(A)- RNAs	Illumina GAIIx	SE72	31549582	23586705	GSE42695
8	IN_total	inflorescence from 5-week old plants, rRNA-depleted total RNA	Illumina GAIIx	SE72	35310266	24150124	GSE42695
9	IN_poly(A)+	inflorescence from 5-week old plants, whole cell extract, poly(A)+ RNAs	Illumina GAIIx	SE72	37133006	24419723	GSE42695
10	leaf_poly(A)+	leaves, 5.5-week-old plants, poly(A)+ RNAs	Illumina Hiseq2000	SE101	39746108	29212840	GSE49950 a
11	inflorescence_poly(A)+	inflorescences, 5.5-week-old plants, poly(A)+ RNAs	Illumina Hiseq2000	SE101	48559490	32866949	GSE49950 a
12	silique_poly(A)+	siliques, 5.5-week-old plants, poly(A)+ RNAs	Illumina Hiseq2000	SE101	38741858	27245762	GSE49950 a
13	ABA_0h_poly(A)+	2-week-old seedlings, 0 hour post ABA treatment, poly(A)+ RNAs	Illumina Hiseq2500	PE100	55044695	44347661	GSE120709
14	ABA_2h_poly(A)+	2-week-old seedlings, 2 hours post ABA treatment, poly(A)+ RNAs	Illumina Hiseq2500	PE100	48784583	39910278	GSE120709
15	ABA_4h_poly(A)+	2-week-old seedlings, 4 hours post ABA treatment, poly(A)+ RNAs	Illumina Hiseq2500	PE100	61302301	52869947	GSE120709
16	ABA_6h_poly(A)+	2-week-old seedlings, 6 hours post ABA treatment, poly(A)+ RNAs	Illumina Hiseq2500	PE100	42576667	35238645	GSE120709
17	ABA_8h_poly(A)+	2-week-old seedlings, 8 hours post ABA treatment, poly(A)+ RNAs	Illumina Hiseq2500	PE100	54117221	44779028	GSE120709
18	ABA_0h_poly(A)-	2-week-old seedlings, 0 hour post ABA treatment, rRNA-depleted poly(A)- RNAs	Illumina Hiseq2500	PE100	28495687	15702988	GSE120709
19	ABA_2h_poly(A)-	2-week-old seedlings, 2 hours post ABA treatment, rRNA-depleted poly(A)- RNAs	Illumina Hiseq2500	PE100	25227336	14140653	GSE120709
20	ABA_4h_poly(A)-	2-week-old seedlings, 4 hours post ABA treatment, rRNA-depleted poly(A)- RNAs	Illumina Hiseq2500	PE100	31598633	17125708	GSE120709
21	ABA_6h_poly(A)-	2-week-old seedlings, 6 hours post ABA treatment, rRNA-depleted poly(A)- RNAs	Illumina Hiseq2500	PE100	23253011	13143119	GSE120709
22	ABA_8h_poly(A)-	2-week-old seedlings, 8 hours post ABA treatment, rRNA-depleted poly(A)- RNAs	Illumina Hiseq2500	PE100	30594447	16559928	GSE120709
23	drought_0h_poly(A)+	2-week-old seedlings, 0 hour post drought treatment, poly(A)+ RNAs	Illumina Hiseq2500	PE100	57643225	50772168	GSE120709
24	drought_2h_poly(A)+	2-week-old seedlings, 2 hours post drought treatment, poly(A)+ RNAs	Illumina Hiseq2500	PE100	45467775	41137818	GSE120709
25	drought_4h_poly(A)+	2-week-old seedlings, 4 hours post drought treatment, poly(A)+ RNAs	Illumina Hiseq2500	PE100	51615448	46524846	GSE120709
26	drought_6h_poly(A)+	2-week-old seedlings, 6 hours post drought treatment, poly(A)+ RNAs	Illumina Hiseq2500	PE100	45873458	40398415	GSE120709
27	drought_8h_poly(A)+	2-week-old seedlings, 8 hours post drought treatment, poly(A)+ RNAs	Illumina Hiseq2500	PE100	52666999	47478299	GSE120709
28	drought_0h_poly(A)-	2-week-old seedlings, 0 hours post drought treatment, rRNA-depleted poly(A)- RNAs	Illumina Hiseq2500	PE100	29646734	14839252	GSE120709
29	drought_2h_poly(A)-	2-week-old seedlings, 2 hours post drought treatment, rRNA-depleted poly(A)- RNAs	Illumina Hiseq2500	PE100	20750073	10053484	GSE120709
30	drought_4h_poly(A)-	2-week-old seedlings, 4 hours post drought treatment, rRNA-depleted poly(A)- RNAs	Illumina Hiseq2500	PE100	31762052	17290220	GSE120709
31	drought_6h_poly(A)-	2-week-old seedlings, 6 hours post drought treatment, rRNA-depleted poly(A)- RNAs	Illumina Hiseq2500	PE100	18643155	9668927	GSE120709
32	drought_8h_poly(A)-	2-week-old seedlings, 8 hours post drought treatment, rRNA-depleted poly(A)- RNAs	Illumina Hiseq2500	PE100	31061664	15666909	GSE120709
33	cold_0d_poly(A)+	2-week-old seedlings, 0 day post cold treatment, poly(A)+ RNAs	Illumina Hiseq2500	PE100	154766442	139546287	GSE120709
34	cold_20d_poly(A)+	2-week-old seedlings, 20 days post cold treatment, poly(A)+ RNAs	Illumina Hiseq2500	PE100	159473493	135061130	GSE120709
35	cold_0d_poly(A)+ rep2	2-week-old seedlings, 0 day post cold treatment, poly(A)+ RNAs, biological replicate2	Illumina Hiseq XTen	PE150	40796882	30244896	GSE120709
36	cold_0d_poly(A)+ rep3	2-week-old seedlings, 0 day post cold treatment, poly(A)+ RNAs, biological replicate3	Illumina Hiseq XTen	PE150	41669900	31252611	GSE120709
37	cold_0d_poly(A)+ rep4	2-week-old seedlings, 0 day post cold treatment, poly(A)+ RNAs, biological replicate4	Illumina Hiseq XTen	PE150	36898530	27318051	GSE120709
38	cold_20d_poly(A)+ rep2	2-week-old seedlings, 20 days post cold treatment, poly(A)+ RNAs, biological replicate2	Illumina Hiseq XTen	PE150	39549930	30432440	GSE120709
39	cold_20d_poly(A)+ rep3	2-week-old seedlings, 20 days post cold treatment, poly(A)+ RNAs, biological replicate3	Illumina Hiseq XTen	PE150	46080390	35842393	GSE120709
40	cold_20d_poly(A)+ rep4	2-week-old seedlings, 20 days post cold treatment, poly(A)+ RNAs, biological replicate4	Illumina Hiseq XTen	PE150	40830516	32550884	GSE120709
41	ABA_0h_poly(A)+ rep2	2-week-old seedlings, 0 hour post ABA treatment, poly(A)+ RNAs, biological replicate2	Illumina Hiseq XTen	PE150	38843281	26171769	GSE120709
42	ABA_0h_poly(A)+ rep3	2-week-old seedlings, 0 hour post ABA treatment, poly(A)+ RNAs, biological replicate3	Illumina Hiseq XTen	PE150	34473679	23811618	GSE120709
43	ABA_0h_poly(A)+ rep4	2-week-old seedlings, 0 hour post ABA treatment, poly(A)+ RNAs, biological replicate4	Illumina Hiseq XTen	PE150	40936741	27813963	GSE120709
44	ABA_2h_poly(A)+ rep2	2-week-old seedlings, 2 hour post ABA treatment, poly(A)+ RNAs, biological replicate2	Illumina Hiseq XTen	PE150	41957235	28674255	GSE120709
45	ABA_2h_poly(A)+ rep3	2-week-old seedlings, 2 hour post ABA treatment, poly(A)+ RNAs, biological replicate3	Illumina Hiseq XTen	PE150	36672212	25206789	GSE120709
46	ABA_2h_poly(A)+ rep4	2-week-old seedlings, 2 hour post ABA treatment, poly(A)+ RNAs, biological replicate4	Illumina Hiseq XTen	PE150	44583925	29387682	GSE120709
47	ABA_4h_poly(A)+ rep2	2-week-old seedlings, 4 hour post ABA treatment, poly(A)+ RNAs, biological replicate2	Illumina Hiseq XTen	PE150	39335506	28168617	GSE120709
48	ABA_4h_poly(A)+ rep3	2-week-old seedlings, 4 hour post ABA treatment, poly(A)+ RNAs, biological replicate3	Illumina Hiseq XTen	PE150	35071935	24155329	GSE120709
49	ABA_4h_poly(A)+ rep4	2-week-old seedlings, 4 hour post ABA treatment, poly(A)+ RNAs, biological replicate4	Illumina Hiseq XTen	PE150	43055835	30150440	GSE120709
50	ABA_6h_poly(A)+ rep2	2-week-old seedlings, 6 hour post ABA treatment, poly(A)+ RNAs, biological replicate2	Illumina Hiseq XTen	PE150	38822439	27845500	GSE120709
51	ABA_6h_poly(A)+ rep3	2-week-old seedlings, 6 hour post ABA treatment, poly(A)+ RNAs, biological replicate3	Illumina Hiseq XTen	PE150	46236426	32019312	GSE120709
52	ABA_6h_poly(A)+ rep4	2-week-old seedlings, 6 hour post ABA treatment, poly(A)+ RNAs, biological replicate4	Illumina Hiseq XTen	PE150	48918413	33046616	GSE120709
53	ABA_8h_poly(A)+ rep2	2-week-old seedlings, 8 hour post ABA treatment, poly(A)+ RNAs, biological replicate2	Illumina Hiseq XTen	PE150	39808785	28394596	GSE120709
54	ABA_8h_poly(A)+ rep3	2-week-old seedlings, 8 hour post ABA treatment, poly(A)+ RNAs, biological replicate3	Illumina Hiseq XTen	PE150	47602777	33967005	GSE120709
55	ABA_8h_poly(A)+ rep4	2-week-old seedlings, 8 hour post ABA treatment, poly(A)+ RNAs, biological replicate4	Illumina Hiseq XTen	PE150	41066142	28512840	GSE120709
56	drought_0h_poly(A)+ rep2	2-week-old seedlings, 0 hour post drought treatment, poly(A)+ RNAs, biological replicate2	Illumina Hiseq XTen	PE150	23598940	16179687	GSE120709
57	drought_0h_poly(A)+ rep3	2-week-old seedlings, 0 hour post drought treatment, poly(A)+ RNAs, biological replicate3	Illumina Hiseq XTen	PE150	26243945	18829299	GSE120709
58	drought_0h_poly(A)+ rep4	2-week-old seedlings, 0 hour post drought treatment, poly(A)+ RNAs, biological replicate4	Illumina Hiseq XTen	PE150	38119635	29534988	GSE120709
59	drought_2h_poly(A)+ rep2	2-week-old seedlings, 2 hour post drought treatment, poly(A)+ RNAs, biological replicate2	Illumina Hiseq XTen	PE150	25402799	19356706	GSE120709
60	drought_2h_poly(A)+ rep3	2-week-old seedlings, 2 hour post drought treatment, poly(A)+ RNAs, biological replicate3	Illumina Hiseq XTen	PE150	25457995	19576849	GSE120709
61	drought_2h_poly(A)+ rep4	2-week-old seedlings, 2 hour post drought treatment, poly(A)+ RNAs, biological replicate4	Illumina Hiseq XTen	PE150	34285655	26081162	GSE120709
62	drought_4h_poly(A)+ rep2	2-week-old seedlings, 4 hour post drought treatment, poly(A)+ RNAs, biological replicate2	Illumina Hiseq XTen	PE150	33467861	24907238	GSE120709
63	drought_4h_poly(A)+ rep3	2-week-old seedlings, 4 hour post drought treatment, poly(A)+ RNAs, biological replicate3	Illumina Hiseq XTen	PE150	39413253	29113016	GSE120709
64	drought_4h_poly(A)+ rep4	2-week-old seedlings, 4 hour post drought treatment, poly(A)+ RNAs, biological replicate4	Illumina Hiseq XTen	PE150	42273227	32247521	GSE120709
65	drought_6h_poly(A)+ rep2	2-week-old seedlings, 6 hour post drought treatment, poly(A)+ RNAs, biological replicate2	Illumina Hiseq XTen	PE150	23284293	16323556	GSE120709
66	drought_6h_poly(A)+ rep3	2-week-old seedlings, 6 hour post drought treatment, poly(A)+ RNAs, biological replicate3	Illumina Hiseq XTen	PE150	25022729	19016143	GSE120709
67	drought_6h_poly(A)+ rep4	2-week-old seedlings, 6 hour post drought treatment, poly(A)+ RNAs, biological replicate4	Illumina Hiseq XTen	PE150	20904386	15302569	GSE120709
68	drought_8h_poly(A)+ rep2	2-week-old seedlings, 8 hour post drought treatment, poly(A)+ RNAs, biological replicate2	Illumina Hiseq XTen	PE150	31053001	23989010	GSE120709
69	drought_8h_poly(A)+ rep3	2-week-old seedlings, 8 hour post drought treatment, poly(A)+ RNAs, biological replicate3	Illumina Hiseq XTen	PE150	34688181	25213290	GSE120709
70	drought_8h_poly(A)+ rep4	2-week-old seedlings, 8 hour post drought treatment, poly(A)+ RNAs, biological replicate4	Illumina Hiseq XTen	PE150	32954675	25281019	GSE120709
71	inflorescence_poly(A)+ rep2	inflorescences, 5.5-week-old plants, poly(A)+ RNAs, biological replicate2	Illumina Hiseq XTen	PE150	36184608	28659075	GSE120709
72	inflorescence_poly(A)+ rep3	inflorescences, 5.5-week-old plants, poly(A)+ RNAs, biological replicate3	Illumina Hiseq XTen	PE150	24564399	18503284	GSE120709
73	inflorescence_poly(A)+ rep4	inflorescences, 5.5-week-old plants, poly(A)+ RNAs, biological replicate4	Illumina Hiseq XTen	PE150	35068434	27813821	GSE120709
74	leaf_poly(A)+ rep2	leaves, 5.5-week-old plants, poly(A)+ RNAs, biological replicate2	Illumina Hiseq XTen	PE150	36769321	26678708	GSE120709
75	leaf_poly(A)+ rep3	leaves, 5.5-week-old plants, poly(A)+ RNAs, biological replicate3	Illumina Hiseq XTen	PE150	38497780	28921927	GSE120709
76	leaf_poly(A)+ rep4	leaves, 5.5-week-old plants, poly(A)+ RNAs, biological replicate4	Illumina Hiseq XTen	PE150	21772890	14686341	GSE120709
77	silique_poly(A)+ rep2	siliques, 5.5-week-old plants, poly(A)+ RNAs, biological replicate2	Illumina Hiseq XTen	PE150	37231569	27302889	GSE120709
78	silique_poly(A)+ rep3	siliques, 5.5-week-old plants, poly(A)+ RNAs, biological replicate3	Illumina Hiseq XTen	PE150	32899380	24310161	GSE120709
79	silique_poly(A)+ rep4	siliques, 5.5-week-old plants, poly(A)+ RNAs, biological replicate4	Illumina Hiseq XTen	PE150	38408702	28042897	GSE120709
80	amiR_NAT569_sRNA	2-week-old seedlings, artifical miRNA NAT-lncRNA_569 line, small RNAs	Illumina Hiseq 4000	SE50	14276682	4925484	GSE120709
81	amiR_NAT1336_sRNA	2-week-old seedlings, artifical miRNA NAT-lncRNA_1336 line, small RNAs	Illumina Hiseq 4000	SE50	17312418	10800731	GSE120709
82	amiR_NAT1427_sRNA	2-week-old seedlings, artifical miRNA NAT-lncRNA_1427 line, small RNAs	Illumina Hiseq 4000	SE50	17349222	10824997	GSE120709
83	amiR_NAT2088_sRNA	2-week-old seedlings, artifical miRNA NAT-lncRNA_2088 line, small RNAs	Illumina Hiseq 4000	SE50	15092542	9375954	GSE120709
84	amiR_NAT2195_sRNA	2-week-old seedlings, artifical miRNA NAT-lncRNA_2195 line, small RNAs	Illumina Hiseq 4000	SE50	15700571	9718861	GSE120709
85	amiR_NAT2358_sRNA	2-week-old seedlings, artifical miRNA NAT-lncRNA_2358 line, small RNAs	Illumina Hiseq 4000	SE50	15140843	12127322	GSE120709
86	amiR_NAT2384_sRNA	2-week-old seedlings, artifical miRNA NAT-lncRNA_2384 line, small RNAs	Illumina Hiseq 4000	SE50	13473084	9882116	GSE120709
87	amiR_NAT2671_sRNA	2-week-old seedlings, artifical miRNA NAT-lncRNA_2671 line, small RNAs	Illumina Hiseq 4000	SE50	17334932	17334932	GSE120709
88	amiR_NAT2680_sRNA	2-week-old seedlings, artifical miRNA NAT-lncRNA_2680 line, small RNAs	Illumina Hiseq 4000	SE50	15742106	9362697	GSE120709
89	amiR_NAT3034_sRNA	2-week-old seedlings, artifical miRNA NAT-lncRNA_3034 line, small RNAs	Illumina Hiseq 4000	SE50	13268651	10498243	GSE120709
90	amiR_NAT3043_sRNA	2-week-old seedlings, artifical miRNA NAT-lncRNA_3043 line, small RNAs	Illumina Hiseq 4000	SE50	16873966	16873966	GSE120709
91	amiR_NAT3872_sRNA	2-week-old seedlings, artifical miRNA NAT-lncRNA_3872 line, small RNAs	Illumina Hiseq 4000	SE50	16787790	10738686	GSE120709
92	amiR_MAS_1_sRNA	2-week-old seedlings, artifical miRNA MAS-1 line, small RNAs	Illumina Hiseq 4000	SE50	12719646	10415093	GSE120709
93	amiR_MAS_2_sRNA	2-week-old seedlings, artifical miRNA MAS-1 line, small RNAs	Illumina Hiseq 4000	SE50	24899115	20341672	GSE120709
94	Col-0_sRNA	2-week-old seedlings, Col-0, small RNAs	Illumina Hiseq 4000	SE50	15412596	12542909	GSE120709
a Wang, H. et al. (2014). Genome Res 24, 444-453
