# Supplementary material for: Global identification of Arabidopsis lncRNAs reveals the regulation of MAF4 by a natural antisense RNA
Source: Nat Commun. 2018 Nov 29;9:5056. doi: 10.1038/s41467-018-07500-7 (PMC6265284; doi:10.1038/s41467-018-07500-7)
Supplement: Supplementary file 6 — Supplementary Data 2 [file 41467_2018_7500_MOESM6_ESM.xlsx]

## Sheet: lncRNA_list
Supplementary Data 2. Annotated lncRNAs
LncRNA ID	Type	Length (nt)	Coordinates	Strand	Neighboring_gene ID	Distance	SW_total	SW_poly(A)+	SW_poly(A)-	SC_total	SC_poly(A)-	SN_total	SN_poly(A)-	IN_poly(A)+	IN_total	ABA_0h_poly(A)+a	ABA_2h_poly(A)+a	ABA_4h_poly(A)+a	ABA_6h_poly(A)+a	ABA_8h_poly(A)+a	ABA_0h_poly(A)-	ABA_2h_poly(A)-	ABA_4h_poly(A)-	ABA_6h_poly(A)-	ABA_8h_poly(A)-	drought_0h_poly(A)+a	drought_2h_poly(A)+a	drought_4h_poly(A)+a	drought_6h_poly(A)+a	drought_8h_poly(A)+a	drought_0h_poly(A)-	drought_2h_poly(A)-	drought_4h_poly(A)-	drought_6h_poly(A)-	drought_8h_poly(A)-	cold_0d_poly(A)+a	cold_20d_poly(A)+a	leaf_poly(A)+a	silique_poly(A)+a	inflorescence_poly(A)+a
LincRNA_1	LincRNA	410	Chr1:473..882	+	AT1G01010	2750	0.553858	0	0	0	0	0	0.688048	0	0.53601	0	0	0	0	0	0.801803	0	0	0	0	0	0	0	0	0	0	0	0	0	0	0	0	0	0	0
LincRNA_2	LincRNA	166	Chr1:42032..42197	+	AT1G01070	1089	0	0	0	0	0	0	9.34091	0	0	0	0	0	0	0.183753	0	0	0	0	0	0	0	0	0	0	0	0	0	0	0	0	0	0	0	0
LincRNA_3	LincRNA	174	Chr1:42260..42433	+	AT1G01070	1317	0	0	0	0	0	0	0	0	4.85243	0	0	0	0	0	0	0	0	0	0	0	0	0	0	0	0	0	0	0	0	0	0	0	0	0
LincRNA_4	LincRNA	153	Chr1:183138..183290	+	AT1G01490	781	0	0	0	0	0	0	0	0	0	0.242092	0	0	0	0.268645	0	0	0	0	0	0	0	0	0	0	0	0	0	0	0	0	0	0	0	0
LincRNA_5	LincRNA	154	Chr1:485998..486151	+	AT1G02400	651	0	0	0	0	0	0	0	0	0	0	0	0	0	0	0	0	0	0	0	0	0	0	0	0	0	28.5034	0	0	0	0	0	0	0	0
LincRNA_6	LincRNA	1065	Chr1:1523638..1524110;Chr1:1524468..1525059	+	AT1G05250	543	1.9652e-05	1.35673e-05	0	0	0	0.162215	0	1.45658e-05	0	1.03853	0.342818	0.509937	0.386653	0.363048	5.92169e-05	0	0.816313	0.227148	0	0.497162	0.444381	0.545629	0.678075	0.706084	0.151747	0	0.459837	0.766262	0.384924	0.39516	0.339868	1.36371	0.138333	0.725109
LincRNA_7	LincRNA	1279	Chr1:1523645..1524331;Chr1:1524468..1525059	+	AT1G05250	543	0.320341	0.100643	0	0	0	9.7698e-06	0.397973	0.399953	0.659407	0.31784	0.304602	0.29892	0.461571	0.478732	0.461	0	2.86387e-05	3.30799e-05	0	0.182297	0.360925	0.334365	0.608566	0.652499	2.75609e-05	0	2.76852e-05	2.96626e-05	0.722011	0.527519	0.203639	0.718322	0.209196	0.522191
LincRNA_8	LincRNA	208	Chr1:1544290..1544497	+	AT1G05300	610	0	0	0	0	0	0	0	0	1.97658	0	0	0	0	0	0	0	0	0	0	0	0	0	0	0	0	0	0	0	0	0	0	0	0	0
LincRNA_9	LincRNA	157	Chr1:1881918..1882074	+	AT1G06160	931	0	0	0	0	0	0	0	0.36637	3.53657	0	0	0	0	0	0	0	0	0	0	0	0	0	0	0	0	0	0	0	0	0	0	0	0	0
LincRNA_10	LincRNA	381	Chr1:2393836..2394216	+	AT1G07725	586	0	0	0	0	0	0	0	1.76967	0.126677	0	0	0.0218001	0	0.0246225	0	0	0	0	0	0.0204553	0	0.0232493	0.143312	0.0212721	0	0	0	0	0	0	0	0	0.051152	1.86763
LincRNA_11	LincRNA	236	Chr1:3072966..3073036;Chr1:3073111..3073275	+	AT1G09520	917	0	0.153757	0	0	0	0	0	0	0	0	1.48414	3.1365	2.44103	0.18256	0	0	0	0	0	0	0.1289	0	2.21754	1.89093	0	0	0	0	0	0	0	0.222121	0	0
LincRNA_12	LincRNA	159	Chr1:3273155..3273313	+	AT1G10030	513	0	0.59039	0	0	0	0	0	0	1.65254	0	0	0	0	0	0	0	0	0	0	0	0	0	0	0	0	0	0	0	0	0	0	0	0	0
LincRNA_13	LincRNA	413	Chr1:3362400..3362812	+	AT1G10270	693	0	0	0	0	0	0	0	0	0	0	0	0	0	0	0	0	0	0	0	0	0	0	0	0	0	0	0	0	0	0	0	0	0	0.0283853
LincRNA_14	LincRNA	207	Chr1:4240792..4240998	+	AT1G12440	595	0	0	0	0	0	0	0	0	0	0	0	0	0	0	0	0	0	0	5.25696	0	0	0	0	0	4.136	0	0	0	0	0	0	0	0	0
LincRNA_15	LincRNA	815	Chr1:4339044..4339174;Chr1:4339306..4339989	+	AT1G12730	1201	0	0	0	0	0	0	0	0.314145	2.03011	0	0	0	0	0	0	0	0	0	0	0	0	0	0.0642487	0	0	0	0	0	0	0	0	0	0	0.604232
LincRNA_16	LincRNA	160	Chr1:4505108..4505267	+	AT1G13195	1518	0	0	0	0	0	0	0	0	0	0	0	0	0	0	0	0	0	0	0	0	0	0	0	0	0	0	0	0	0	0	0	0	2.61258	0
LincRNA_17	LincRNA	157	Chr1:4538189..4538345	+	AT1G13260	3824	0	0.617804	0	0	0	0	0	0	1.80729	0	0	0	0	0	0	0	0	0	0	0	0	0	0	0	0	0	0	0	0	0	0	0	0	0
LincRNA_18	LincRNA	178	Chr1:4896657..4896834	+	AT1G14340	513	0	0	0	0	0	0	0	0	3.42246	0	0	0	0	0	0	0	0	0	0	0	0	0	0	0	0	0	0	0	0	0	0	0	0	0
LincRNA_19	LincRNA	240	Chr1:4903032..4903271	+	AT1G14345	3054	0	0.145855	0	0	0	0	0	0	0	0.111532	0	0	0.152623	0	0	0	0	0	0	0.04986	0.0617822	0	0	0	0	0	0	0	0	0.217574	0	0	0	0
LincRNA_20	LincRNA	186	Chr1:5176838..5177023	+	AT1G15030	507	0	0	0	0	0	0	0	0	0.993015	0	0	0	0	0	0	0	0	0	0	0	0.134319	0	0	0	0	0	0	0	0	0	0	0	0	0
LincRNA_21	LincRNA	965	Chr1:5191691..5192655	+	AT1G15100	772	0.150759	0.385707	0	0	0.723945	0.275253	0	0.871557	0.11749	2.5924	0.506576	0.337025	0.711828	0.602527	0.65128	0.864762	0	0	0	1.81463	1.43655	1.24592	1.52402	0.989236	0.343452	0	0	0	0	3.95775	4.23949	0.951793	1.33222	2.88164
LincRNA_22	LincRNA	173	Chr1:6156284..6156456	+	AT1G17890	533	0	0	0	0	0	0	0	0.259362	2.50362	0	0	0	0	0	0	0	0	0	0	0	0	0	0	0	0	0	0	0	0	0	0	0	0	0
LincRNA_23	LincRNA	288	Chr1:6175032..6175319	+	AT1G17940	1811	0	0	0	0	0	0	0	0.100994	0	0	0.787868	0.035539	0	0.327593	0	0	0	0	0	0	0.324927	0.595683	0	0	0	1.71417	0	0	0	0	0	0	0	0
LincRNA_24	LincRNA	173	Chr1:6175721..6175893	+	AT1G17950	1725	0	0	0	0	0	0	0	0	0	0	0	0	0	0	0	26.5288	0	0	0	0	0	0	0	0	0	0	0	0	0	0	0	0	0	0
LincRNA_25	LincRNA	312	Chr1:6219256..6219567	+	AT1G18070	917	0	0	0	0	0	0	0	0.0408958	0	0	0	0	0	0	0	0	0	0	0	0	0	0	0	0	0	0	1.78763	0	0	0	0	0	0.647181	0
LincRNA_26	LincRNA	314	Chr1:6527750..6528063	+	AT1G18900	922	0	0	0	0	0	0	0	0	0	0	0	0	0	0	0	0	0	0	2.95054	0	0	0.0325703	0	0	0	0	0	0	0	0	0	0	0	0
LincRNA_27	LincRNA	262	Chr1:6717444..6717705	+	AT1G19410	1006	0	0	0	0	0	0	0	0.066243	0	0	0	0	0	0	0	0	0	0	0	0	0	0	0	0	0	0	0	0	0	0	0	0	0.146667	0
LincRNA_28	LincRNA	193	Chr1:6759004..6759196	+	AT1G19520	770	0	0	0	0	0	0	5.51412	0	3.42144	0	0	0	0	0	0	0	0	0	0	0	0	0	0	0	0	0	0	0	0	0	0	0	0	0
LincRNA_29	LincRNA	241	Chr1:6871947..6872187	+	AT1G19840	608	0	0.143975	0	0	0	0	0	0.170498	0	0	0	0	0	0	0	0	0	0	0	0	0.0611485	0	0	0	0	0	0	0	0	0	0	0	0	0
LincRNA_30	LincRNA	385	Chr1:7341891..7342275	+	AT1G21000	2440	0	0	0	0	0	0	0	0.0502455	0.247861	0	0	0	0	0	0	1.21138	0	0	0	0	0	0	0	0	0	0	0	0	0	0	0	0	0.0499658	0.119611
LincRNA_31	LincRNA	262	Chr1:7522107..7522368	+	AT1G21480	604	0	0	0	0	0	0	0	0	0.952114	0	0	0	0	0	0	0	0	0	0	0	0	0	0	0	0	0	0	0	2.3353	0	0	0	0	0
LincRNA_32	LincRNA	226	Chr1:7763863..7763943;Chr1:7764566..7764675;Chr1:7765630..7765664	+	AT1G22040	2261	0	0	0	0	0	0	0	0	0	0.0641225	0.172731	0	0	0	0	0	0	0	0	0	0	0	0	0	0	0	0	0	0	0	0	0	0	0
LincRNA_33	LincRNA	1045	Chr1:7765720..7766764	+	AT1G22040	1161	0.136444	0.110237	0.317075	0.330651	0	0	0	1.33812	0.343554	0.625474	0.536831	0.351304	0.421557	0.343797	0	0	0.208941	0	0	0.749398	0.370678	0.421955	0.145263	0.220355	0	0.182001	0	0	0	0.416196	0.441872	0.182555	0.923636	2.59848
LincRNA_34	LincRNA	340	Chr1:7979385..7979724	+	AT1G22570	813	0	0.0558275	0	0	0	0.504644	0	0	0	0.0288048	0	0	0	0	0	0	0	0	0	0.263703	0	0.0281857	0	0	0	0	0	0	0	0	0	0.139708	0	0
LincRNA_35	LincRNA	222	Chr1:7990367..7990588	+	AT1G22600	1151	0	0	0	0	0	0	0	0	0.547175	0	0	0	0	0	0	0	0	0	0	0	0	0	0	0.133984	0	0	0	0	0	0	0	0	0	0
LincRNA_36	LincRNA	201	Chr1:8112551..8112751	+	AT1G22920	501	0	0	0	0	0	0	0	0	0.72835	0	0	0	0	0	0	0	0	0	0	0	0	0	0	0	0	0	0	7.7097	0	0	0	0	0	0
LincRNA_37	LincRNA	221	Chr1:8114102..8114322	+	AT1G22920	2052	0	0	0	0	0	0	0	0	0	0	0	0	0	0	0	0	0	0	0	0	0	0	0	0	0	0	0	0	0	0	0	0	10.4184	0
LincRNA_38	LincRNA	312	Chr1:8154931..8155122;Chr1:8155276..8155395	+	AT1G23030	1252	0	0.0689621	0	0	0	0	0	0	0.201738	0.0333188	0	0	0	0	0	0	0	0	0	0.028768	0.0352615	0	0	0	0	0	0	0	0	0.521267	0	0	0	0
LincRNA_39	LincRNA	181	Chr1:8292912..8293092	+	AT1G23350	504	0	0	0	0	0	0	0	0	0	0	0	0	0	0	0	0	0	0	0	0	0	0	0	0	0	0	20.1777	0	0	0	0	0	0	0
LincRNA_40	LincRNA	447	Chr1:8486993..8487439	+	AT1G23980	992	0	0.0316526	0	0	0	0	0	0.0374837	0	0	0.133144	0.123921	0	0.141955	0	0	0	0	0	0	0.039021	0.0992963	0.0191056	0.0165436	0	0	0	0	0	0	0.12992	0	0	0.0242374
LincRNA_41	LincRNA	177	Chr1:8577041..8577217	+	AT1G24212	797	0	0	0	0	0	0	0	0	0	0	0	0	0	0	0	0	0	0	0	0	0	0	0	0	0	0	0	0	0	0	0	0	2.27196	0
LincRNA_42	LincRNA	157	Chr1:8691641..8691797	+	AT1G24530	1431	0	0.617804	0	0	0	0	0	0	1.80729	0	0	0	0	0	0	0	0	0	0	0	0	0	0	0	0	0	0	0	0	0	0	0	0	0
LincRNA_43	LincRNA	690	Chr1:8843759..8844448	+	AT1G25240	784	0	0.0952541	0	0	0	0	0	0.253906	0.0444372	0.0921587	0.0768015	0.0955424	0.014195	0.123163	0	0.902802	0	0	0	0.0434983	0.0108148	0.020043	0	0	0	0	0	0	0	0.047249	0.364876	0.0243758	0.44561	0.214494
LincRNA_44	LincRNA	406	Chr1:8975466..8975871	+	AT1G25550	564	0	0	0	0	0	0.343677	0	0	0	0	0	0	0	0	0	0	0	0	0	0.135603	0	0	0	0	1.29352	0	0	0	0	0.230863	0	0	0	0
LincRNA_45	LincRNA	162	Chr1:9150763..9150924	+	AT1G26450	514	0	0	0	0	0	0	0	0.327472	1.61541	0	0	0	0	0	0	0	0	0	0	0	0	0	0	0	0	0	0	0	12.237	0	0	0	0	0
LincRNA_46	LincRNA	321	Chr1:9452565..9452885	+	AT1G27200	816	0	0.128363	4.43056	0	0	0	0	0	0	0.031721	0	0.0290455	0	0.0326922	1.38713	0	0	0	0	0.164897	0	0.0312612	0.820082	0.0574728	0	0	0	0	0	0	0	0	0	0
LincRNA_47	LincRNA	210	Chr1:9794858..9795067	+	AT1G28090	696	0	0	0	0	0	0	0	0	1.31411	0	0	0	0	0	0	0	0	0	0	0	0	0	0	0	0	0	0	0	0	0	0	0	0	0
LincRNA_48	LincRNA	186	Chr1:9925389..9925574	+	AT1G28320	902	0	0	0	0	0	0	0	0	0.993015	0	0	0	0	0	0	0	0	0	0	0	0	0	0	0	0	0	0	0	0	0	0	0	0	0
LincRNA_49	LincRNA	200	Chr1:9925729..9925928	+	AT1G28320	1242	0	0	0	0	0	0	0	0	1.51495	0	0	0	0	0	0	0	0	0	0	0	0	0	0	0	0	0	0	0	0	0	0	0	0	0
LincRNA_50	LincRNA	406	Chr1:9990605..9991010	+	AT1G28430	1977	0.564706	0	0	0	0	0	0	0	0	0	0	0	0	0	0	0	0	0	1.6441	0	0	0	0	0	0	0	0	0	0	0	0	0	0.0890453	0
LincRNA_51	LincRNA	166	Chr1:10143941..10144106	+	AT1G29060	3588	0	0	0	0	0	0	0	0	0	0	0	0.345647	0	0	0	0	0	0	0	0	0	0	0	0	0	0	0	0	0	0	0	0	0	0.70186
LincRNA_52	LincRNA	261	Chr1:10167129..10167389	+	AT1G29100	1696	0	0	0	0	0	0	0	0	0	0	0	0	0	0	0	0	0	0	0	0	0	0	0	0	0	0	0	0	0	0	0	0	0	0
LincRNA_53	LincRNA	179	Chr1:10383959..10384137	+	AT1G29700	845	0	0	0	0	0	0	0	0	1.13498	0	0	0	0	0	0	0	0	0	0	0	0	0	0	0	0	0	0	0	0	0	0	0.742668	0	0
LincRNA_54	LincRNA	161	Chr1:10489887..10490047	+	AT1G29950	1652	0	0	0	0	0	0	0	0	0	0.190904	0.271628	0	0	0	0	0	0	0	0	0	0	0	0	0	0	0	0	0	0	0	0	0	0	0
LincRNA_55	LincRNA	154	Chr1:10501957..10502110	+	AT1G29970	506	0	0	0	0	0	0	0	0	0	0	0	0	0	0	0	0	0	18.3496	0	0	0	0	0	0	0	0	0	0	0	0	0	0	0	0
LincRNA_56	LincRNA	170	Chr1:10570245..10570414	+	AT1G30100	927	0	0	0	0	0	0	0	0.826001	4.02422	0	0	0	0	0	0	0	0	0	0	0	0	0	0	0	0	0	0	0	0	0	0	0	0	0
LincRNA_57	LincRNA	365	Chr1:10677857..10678221	+	AT1G30310	1923	1.4109	0	1.63936	0	0	0.429332	0	0	0.132945	0	0.18016	0	0	0	0	0	0	0	0	0	0	0	0	0	0	0	0	0	0	0	0.110644	0.0586285	0	0
LincRNA_58	LincRNA	205	Chr1:11020441..11020645	+	AT1G30940	1340	0	0	0	0	0	0	0	0.432712	1.39375	0	0	0	0	0	0	0	0	0	0	0	0	0	0	0	0	0	0	0	0	0	0	0	0	0
LincRNA_59	LincRNA	184	Chr1:11110961..11111144	+	AT1G31120	3199	0	0	12.1645	0	0	0	0	0	0	0	0	0	0	0	0	21.1595	0	0	0	0	0	0	0	0	0	0	0	0	0	0	0	0	0	0
LincRNA_60	LincRNA	179	Chr1:11126763..11126941	+	AT1G31163	1792	0	0	0	0	0	0	0	0	0	0	0	0	0	0	0	11.6981	0	0	0	0.122612	0	0	0	0	0	0	0	0	0	0	0	0	0	0
LincRNA_61	LincRNA	214	Chr1:11135936..11136005;Chr1:11136354..11136497	+	AT1G31173	869	0	0	0	0	0	0	0	0	0	0	0	0.070691	0	0	0	0	0	0	0	0	0	0	0	0	0	0	0	0	0	0	0	0	0	0
LincRNA_62	LincRNA	359	Chr1:11299752..11300110	+	AT1G31550	2374	0	0	0	0	0	0.890811	0	0.029131	0	0	0	0.0239948	0	0	0	0	0	0	0	0.0450625	0	0	0	0	0	0.983887	0	0	0	0	0.107198	0.0610005	0	0.114963
LincRNA_63	LincRNA	247	Chr1:11300910..11301156	+	AT1G31570	1627	0	0	4.60528	0	0	0	2.46189	0.236888	1.52757	0	0	0	0	0	2.91761	0	0	0	0	0	0	0	0	0	0	0	0	0	0	0	0	0.591352	0	0
LincRNA_64	LincRNA	1329	Chr1:11472053..11473297;Chr1:11474520..11474603	+	AT1G31940	714	1.11559	1.25039	0.704455	0.982284	0.483051	0.427509	0.246465	0.346908	0.230612	0.895383	4.47123	3.21939	3.3739	1.98106	0.27147	1.34402	0.603564	0.500263	0.42131	1.5735	1.48794	3.17047	3.3634	4.65533	0	0.522761	0.858853	0.36916	0.400263	2.27509	2.31814	1.93139	1.64306	1.49411
LincRNA_65	LincRNA	1339	Chr1:11472053..11473297;Chr1:11474510..11474603	+	AT1G31940	714	0.0068522	0.0068488	0.00690203	0.00682545	0.00691278	0.00715956	0.00701252	0.00693477	0.00703699	0.767045	0.00379412	0.502441	0.00391751	1.14703	0.0220384	0.0206382	0.0210303	0.0211593	0.0214417	0.455128	0.00412758	0.00406045	0.613573	0.919442	0	0.0212767	0.0208525	0.0216319	0.0214764	0.0040078	0.00401914	0.00401772	0.0039536	0.00400135
LincRNA_66	LincRNA	592	Chr1:11474012..11474603	+	AT1G31950	1205	0	0	0	0	0	0	0	0	0.0556175	0.034719	0	0.0836215	0.0541234	0.0131803	0	0.56545	0	0	0	0.0824805	0	0.0647577	0.0129703	0.140438	0	0	0	0	0	0.194561	0.101159	0	0	0
LincRNA_67	LincRNA	161	Chr1:11497417..11497541;Chr1:11497711..11497746	+	AT1G31983	3929	0	0	0	0	0	0	0	0	3.16052	0	0	0	0	0	0	0	0	0	0	0	0	0	0	0	0	0	0	0	0	0	0	0	0	0.832855
LincRNA_68	LincRNA	169	Chr1:11497986..11498154	+	AT1G31983	3521	0	0	0	0	0	0	0	0	1.38972	0	0	0	0	0	0	0	0	0	0	0	0	0	0	0	0	0	0	0	0	0	0	0	0.963885	0
LincRNA_69	LincRNA	168	Chr1:11499985..11500152	+	AT1G31983	1523	0	0	0	0	0	0	0	0	0	0	0	0	0	0	0	0	0	0	0	0	0	0	0	0	0	0	0	0	0	0	0	1.0328	0	0.657575
LincRNA_70	LincRNA	264	Chr1:11500208..11500471	+	AT1G31983	1204	0	0	0	0	0	0	0	0	0.319534	0	0	0	0	0	0	0	0	0	0	0	0	0	0	0	0	0	0	0	0	0	0	0.148311	0	0
LincRNA_71	LincRNA	797	Chr1:11523545..11524341	+	AT1G32045	2670	0	0.0260369	0	0	0	0	0	0.0925003	0.074523	0.206376	0.0115859	0.215222	0.0356775	0.312939	0	0	0	0	0	0.351206	0.0739243	0.215932	0.2798	0.218535	0	0	0	0	0	0.1837	0.194159	0.452454	0.029279	0.0990181
LincRNA_72	LincRNA	174	Chr1:11585760..11585933	+	AT1G32180	584	0	0	0	0	0	0	0	0	4.90655	0	0	0	0	0	0	0	0	0	0	0	0	0	0	0	0	0	0	0	0	0	0	0	0	0
LincRNA_73	LincRNA	170	Chr1:11597193..11597362	+	AT1G32190	1212	0	0	0	0	0	0	0	0	0	0	0	0	0	0	0	0	0	0	0	0.151815	0	0	0	0	0	0	0	0	0	0	0	0	0	0
LincRNA_74	LincRNA	195	Chr1:11710053..11710247	+	AT1G32440	1916	0	0	0	0	0	0	0	0	0	0.0953438	0	0	0	0	0	0	0	0	0	0	0	0	0	0	0	0	0	0	0	0	0	0	0	0
LincRNA_75	LincRNA	221	Chr1:11731230..11731450	+	AT1G32460	6669	0	0	0	0	0	0	0	0	0	0.88408	0	0.12947	0	0	0	0	0	0	0	0	0.076794	0	0	0	0	0	0	0	0	0	0	0	0	0
LincRNA_76	LincRNA	2700	Chr1:11778169..11778465;Chr1:11778554..11778712;Chr1:11778836..11778917;Chr1:11779034..11779114;Chr1:11779374..11779464;Chr1:11779542..11779629;Chr1:11780107..11780227;Chr1:11780500..11780581;Chr1:11780667..11781703;Chr1:11781842..11782503	+	AT1G32570	613	0.230122	0.00913157	0.534799	0.111522	0.110494	0	0	0.0191671	0.53378	0.149385	0.139688	0.124609	0.118672	0.135266	0.000197002	8.39307e-05	0.191105	0.195376	0.434663	0.156593	0.135039	0.188665	0.176074	0.136497	0.221927	0	0.454898	0	0.928423	0.0810313	0.128987	0.207379	0.0799773	0.250037
LincRNA_77	LincRNA	332	Chr1:11778865..11778917;Chr1:11779034..11779094;Chr1:11779374..11779464;Chr1:11779542..11779594;Chr1:11780151..11780224	+	AT1G32570	1309	0	0	0	0	0	0	2.0977	0.0732056	3.54793	0	0.321944	0	2.75872e-05	0	3.6363	1.86116	3.45707	0	6.81456	0.0744851	0.165236	0.0530142	0.0113942	0.0701072	5.64475	2.69495	2.24224	1.36147	6.54594	0.88932	0.33955	0.97887	0.019103	0.207168
LincRNA_78	LincRNA	162	Chr1:11807664..11807825	+	AT1G32650	2733	0	0	0	0	0	4.99163	0	0	4.7765	0	0	0	0	0	0	0	0	0	0	0	0	0	0	0	0	0	0	0	0	0	0	0	0	0
LincRNA_79	LincRNA	194	Chr1:12740085..12740278	+	AT1G34750	1890	0	0	0	0	0	0	0	0	1.68068	0	0	0	0	0	0	0	0	0	0	0	0	0	0	0	0	0	0	0	0	0	0	0	0	0.642685
LincRNA_80	LincRNA	269	Chr1:12740630..12740862;Chr1:12741348..12741383	+	AT1G34750	2435	0	0	0	0	0	0	0	0	1.78892	0	0	0	0	0	0	0	0	0	0	0	0	0	0	0	0	0	0	0	0	0	0	0	0	0
LincRNA_81	LincRNA	207	Chr1:12898572..12898778	+	AT1G35210	1171	0	0	0	0	0	0	0	0	0.689415	0	0	0	0	0	0	0	0	0	0	0	0	0	0.0870555	0	0	0	0	0	10.0485	0	0	0	0	0
LincRNA_82	LincRNA	224	Chr1:12907928..12908151	+	AT1G35220	764	0	0	0	0	0	0	3.35222	0	0	0	0	0	0	0	4.00128	0	0	0	0	0	0	0	0	0	0	0	0	0	0	0	0	0	0.262373	0.173368
LincRNA_83	LincRNA	476	Chr1:12923152..12923627	+	AT1G35240	3831	0	0	0	0	0	0	0	0.0837485	0.323964	0	0	0	0	0	0	0	0	0	0	0	0	0	0	0	0	0.562714	0	0	0	0	0	0	0	0.193943
LincRNA_84	LincRNA	407	Chr1:12942521..12942927	+	AT1G35270	957	0	0	0	0	0	0	0	2.46331	13.9767	0.82125	0.976249	0.394335	0.387242	0.0444862	0	1.08082	0	0	0	0.956965	0.604928	0.47206	0.0219728	0.057358	0	0	0	0	0	1.87858	0.038443	0.119462	4.21613	8.92395
LincRNA_85	LincRNA	1209	Chr1:12986714..12987350;Chr1:12987526..12988097	+	AT1G35360	2017	0	0.00768958	0	0	0	0.0695088	0	0.0591693	0.0224947	0.115008	1.28189	2.17632	2.72915	2.19518	0	0.218262	1.22392	0.973166	0.661106	0.0734825	0.139368	0.125455	0.109971	0.091886	0	0	0	0	0	0.0266322	0.112391	0.0088988	0.0257235	0.073655
LincRNA_86	LincRNA	234	Chr1:13034030..13034263	+	AT1G35435	784	0	0	0	0	0	0	0	0.0936675	0.442115	0	0	0	0	0	0	0	0	0	0	0	0	0	0	0	0	0	0	0	0	0	0	0	0	0.146097
LincRNA_87	LincRNA	221	Chr1:13168064..13168284	+	AT1G35630	3553	0	0	0	0	0	0	0	0	0	0	2.89648	0.064735	0	0	0	0	0	0	0	0.0616333	0.076794	0	0	0	0	0	0	0	0	2.38386	0.27252	0	0.831037	0
LincRNA_88	LincRNA	155	Chr1:13290740..13290894	+	AT1G35790	4297	0	0	0	0	0	0	0	0	3.78498	0	0	0	0	0	0	0	0	0	0	0	0	0	0	0	0	0	0	0	0	0	0	0	0	0
LincRNA_89	LincRNA	173	Chr1:13313181..13313353	+	AT1G35820	3925	0	0.437358	0	0	0	3.95343	0	0	0	0	0	0	0	0	0	0	0	0	0	0.140848	0	0	0	0	0	0	0	0	0	0	0	0	0	0
LincRNA_90	LincRNA	215	Chr1:13463688..13463902	+	AT1G36070	3010	0	0	0	0	0	0	0	0	1.18925	0	0	0	0	0	0	0	0	0	0	0	0	0	0	0	0	0	0	0	0	0	0	0	0	0
LincRNA_91	LincRNA	398	Chr1:13477720..13477825;Chr1:13477919..13478057;Chr1:13478741..13478893	+	AT1G36078	2773	0	0	0	0	0	0	0	0	0.478907	0.0588995	0	0	0.052705	0.0143641	0	0	0	0	0	0.030205	0.032971	9.88202e-06	0.031109	0.0207613	0	0	0	0	0	0.0616932	0.174246	0	0	0
LincRNA_92	LincRNA	1351	Chr1:13477720..13477825;Chr1:13477919..13478057;Chr1:13478164..13478978;Chr1:13479060..13479162;Chr1:13480717..13480904	+	AT1G36078	762	0	0	0	0	0	0	0.124341	0	0.226196	0.486966	0.0314146	0.0451312	0.149323	0.0978041	0	0	0	0	0	0.0420978	0.0666547	0.183273	0.0651099	0.0660788	0.113936	0	0	0	0	0.0887378	0.198205	0	0	0.0114978
LincRNA_93	LincRNA	181	Chr1:13498338..13498518	+	AT1G36105	525	0	0	0	0	0	0	0	0	2.13638	0	0	0	0	0	0	0	0	0	0	0	0	0	0	0	0	0	0	0	0	0	0	0	0	0
LincRNA_94	LincRNA	223	Chr1:13603110..13603332	+	AT1G36220	1532	0	0	0	0	0	0	0	0.108979	1.0552	0	0	0	0	0	0	0	0	0	0	0	0	0	0	0	0	0	0	0	0	0	0	0	0	0
LincRNA_95	LincRNA	580	Chr1:13857756..13858014;Chr1:13858140..13858279;Chr1:13858758..13858797;Chr1:13858880..13859020	+	AT1G36650	2083	0	0	0	0	0	0	0	0.0833632	0.350784	0.125893	0.0172727	0.0114352	0	0.0320037	0	0	0	0	0	0.0901007	0.0452102	0.0125668	0.0399733	0.034277	0	0	0	0	0	0	0.101373	0	0	0.488886
LincRNA_96	LincRNA	1014	Chr1:13857800..13858014;Chr1:13858140..13858797;Chr1:13858880..13859020	+	AT1G36650	2127	0	0.00953731	0	0	0	0	0	1.04367e-06	0.211675	1.48685e-07	0	0.0122539	0	0	0	0	0	0	0	0	0.0135229	0	0	0	0	0	0	0	0	0	0.0108364	0	0	0.0470917
LincRNA_97	LincRNA	228	Chr1:13858222..13858279;Chr1:13858769..13858797;Chr1:13858880..13859020	+	AT1G36660	2451	0	0	0	0	0	0	0	0.318277	1.63744	0.15317	0	0	0	0.264628	0	0	0	0	0	0	0	0	0	0	0	0	0	0	0	0	0	0	0	0.952743
LincRNA_98	LincRNA	569	Chr1:13981898..13982143;Chr1:13982240..13982562	+	AT1G36920	951	0	0	0	0	0	0	0	0	1.62257	0	0	0	0	0	0	0	0	0	0	0	0.0138995	0	0.0819027	0	0	0	0	0	0	0	0.029295	0	0	0.0158954
LincRNA_99	LincRNA	282	Chr1:14149769..14150050	+	AT1G37120	3769	0	0.0904062	0	0	0	0	0	0.107061	0.517524	0	0	0	0	0	3.92614	0	0	0	0	0	0	0	0	0	0	0	0	0	0	0	0	0	0	0.076016
LincRNA_100	LincRNA	272	Chr1:15942585..15942856	+	AT1G42490	3022	0	0	0	0	0	0	0	0	0.280328	0	0	0	0	0	0	0	0	0	0	0.0376265	0	0.0869615	0	0	0	0	0	0	0	0	0.417648	0.778968	0	0.170878
LincRNA_101	LincRNA	207	Chr1:16115092..16115221;Chr1:16115426..16115502	+	AT1G42888	1672	0	0	0	0	0	0	0	0	0.659655	0	0	0	0	0	0	0	0	0	0	0	0	0	0	0.0828283	0	0	0	0	0	0	0	0	0	1.44408
LincRNA_102	LincRNA	155	Chr1:16145742..16145896	+	AT1G43000	4088	0	0	0	0	0	0	0	0	1.8108	0	0	0	0	0	15.0071	0	0	0	0	0	0	0	0	0	0	0	0	0	0	0	0	0	0	0
LincRNA_103	LincRNA	202	Chr1:16150003..16150204	+	AT1G43005	892	0	0	0	0	0	0	0	0	0	0	0	0	0.239488	0	0	0	0	0	0	0	0	0	0	0	0	0	0	0	0	0	0	0	0	0
LincRNA_104	LincRNA	166	Chr1:16175744..16175909	+	AT1G43030	1183	7.51916	2.53122	0	0	0	0	0	0.599506	2.83403	0	0	0	0	0	0	0	0	0	0	0	0	0	0	0	0	0	0	0	0	145.938	208.118	0	0	0
LincRNA_105	LincRNA	202	Chr1:16397296..16397497	+	AT1G43560	603	0	0	0	0	0	0	0	0	2.2133	0	0	0	0	0	0	0	0	0	0	0	0	0	0	0	0	0	0	0	0	0	0	0	0	0
LincRNA_106	LincRNA	203	Chr1:16430948..16431150	+	AT1G43620	749	0	0	8.68581	36.2308	8.97419	6.8242	18.573	0.148775	0.70438	0	0	0	0	0	0	0	0	0	0	0	0	0	0	0	0	0	0	0	0	0	0	0	0	0
LincRNA_107	LincRNA	234	Chr1:16463427..16463660	+	AT1G43667	1397	0	0	0	0	0	1.42777	0	0	0.92412	0	0	0	0	0	0	0	0	0	0	0	0	0	0	0	0	0	0	0	0	0	0	0	0	0
LincRNA_108	LincRNA	963	Chr1:16637504..16638466	+	AT1G43886	532	0	0	0	0	0	0	0	0.0060351	0	0	0	0.0234582	0.0953268	0.0561524	0	0.289014	0	0	0	0.0304704	0	0.0184546	0.0071201	0.0652683	0	0	0.521672	0	0	0	0.0800996	0	0.250231	0.0111262
LincRNA_109	LincRNA	184	Chr1:16713853..16714036	+	AT1G44010	587	0	0	0	0	0	0	0	0.417359	2.01748	0	0	0	0	0	0	0	0	0	0	0	0	0	0	0	0	0	0	0	0	0	0	0	0	0
LincRNA_110	LincRNA	156	Chr1:16801823..16801978	+	AT1G44170	1503	0	0	0	0	0	0	11.6639	0	0	0	0	0	0	0	0	0	0	0	0	0	0	0	0	0	0	0	0	0	0	0	0	0	1.51544	0
LincRNA_111	LincRNA	238	Chr1:16937870..16938107	+	AT1G44835	1691	0	0	0	0	0	0	0	0	2.11441	0	0	0	0	0	0	0	0	0	0	0	0	0	0	0	0	0	0	0	0	0	0	0	0	0
LincRNA_112	LincRNA	155	Chr1:16990533..16990687	+	AT1G44940	3469	0	0	0	0	0	0	0	0.766107	3.70329	0	0	0	0	0	0	0	0	0	0	0	0	0	0	0	0	0	0	0	0	0	0	0	0	0
LincRNA_113	LincRNA	158	Chr1:16991069..16991226	+	AT1G44940	2930	0	0	0	0	0	0	0	0.715142	1.76659	0	0	0	0	0	0	0	0	0	0	0	0	0	0	0	0	0	0	0	0	0	0	0	0	0
LincRNA_114	LincRNA	155	Chr1:16992302..16992456	+	AT1G44940	1700	0	0	0	0	0	5.84781	0	0	7.2432	0.227248	0	0	0	0	0	0	0	0	0	0	0	0	0	0	0	0	0	0	0	0	0	0	0	0
LincRNA_115	LincRNA	155	Chr1:16992531..16992581;Chr1:16992721..16992824	+	AT1G44940	1332	0	0	0	0	0	0	0	0	1.89249	0	0	0	0.329338	0	0	0	0	0	0	0	0	0	0	0	0	0	0	0	0	0	0	0	0	1.04079
LincRNA_116	LincRNA	667	Chr1:17111741..17112078;Chr1:17112202..17112530	+	AT1G45191	3515	0	0	0	0	0	0	0	0.138179	0.470583	0.0452361	0.0373783	0.127961	0.331088	1.07826	0	0	0	0	0	0.0231106	0.0451643	0.136686	0.0601172	0.0190053	0	0	0	0	0.341788	0	0	0	0	1.18633
LincRNA_117	LincRNA	158	Chr1:17151796..17151953	+	AT1G45231	603	0	0	0	0	0	0	0	0	3.45693	0	0	0	0	0	0	0	0	0	0	0	0	0	0	0	0	0	0	0	0	0	0	0	0	0
LincRNA_118	LincRNA	174	Chr1:17312531..17312704	+	AT1G47240	1135	0	0	0	0	0	0	0	0	0	0	0	0	0	0	0	0	0	0	0	0.137491	0	0	0	0	0	0	0	0	0	0	0	0	0	0
LincRNA_119	LincRNA	608	Chr1:17312888..17312950;Chr1:17313073..17313134;Chr1:17313218..17313600;Chr1:17313886..17313934;Chr1:17314117..17314167	+	AT1G47240	1492	0	0	0.658764	0	0	0	0	0	0	0	0	0	0	0	0	0	0	0	0	0	0	0	0	0	0	0	0	0	0	0	0	0	0.1517	0
LincRNA_120	LincRNA	157	Chr1:17314248..17314404	+	AT1G47240	2852	0	0	0	0	0	0	0	0	0	0	0	0	0	0	0	0	0	0	0	0	0	0	0	0	0	0	0	0	0	0	0	0	1.45894	0
LincRNA_121	LincRNA	214	Chr1:17314985..17315198	+	AT1G47240	3589	0	0	0	0	0	0	0	0	0	0	0	0	0	0	0	0	0	0	0	4.01213	0	0	0	0	0	0	0	0	0	0	0	0	22.6869	0
LincRNA_122	LincRNA	177	Chr1:17342106..17342282	+	AT1G47310	633	0	0	0	0	0	0	0	0	0	0	0	0	0	0.426907	0	0	0	0	0	0.12821	0	0	0	0	0	0	0	0	0	0	0	0	0	0
LincRNA_123	LincRNA	400	Chr1:17577806..17578205	+	AT1G47765	1715	0	0	0	0	0	0	0	0.162457	0	0.0446477	0.314279	0.080816	0.0597355	0.226594	0	0	0	0	0	0.0189477	0	0.0645122	0	0.17445	0	0	0	0	0	0.121311	0.167543	0	0	0.0303663
LincRNA_124	LincRNA	461	Chr1:17580296..17580580;Chr1:17581122..17581166;Chr1:17581456..17581524;Chr1:17581610..17581671	+	AT1G47765	4205	0	0	0	0	0	0.270625	0	0.0532079	1.1083	0.036336	0	0.0163589	0.0669908	0.131416	0	0	0	0	0	0.030644	0.160515	0.0582833	0	0.126048	1.01696	0	0	0	0	0	0.109302	0	0	0.236402
LincRNA_125	LincRNA	1259	Chr1:17581745..17581916;Chr1:17582094..17582881;Chr1:17583054..17583126;Chr1:17583229..17583300;Chr1:17583537..17583638;Chr1:17583731..17583782	+	AT1G47765	5654	0	0	0	0	0	0	0	0.00407244	3.241e-05	0.0110481	0.0215596	0.00464333	0.0177201	0.0517914	0.311703	0	0.605605	0.183957	0	0.00432687	0.0094792	0.0668245	0.0573885	0.0514698	0	0.143555	0	0.832274	0	0.0638779	0.0170536	0	0.0081225	0.0236573
LincRNA_126	LincRNA	1295	Chr1:17581745..17581916;Chr1:17582094..17582881;Chr1:17583054..17583126;Chr1:17583229..17583300;Chr1:17583411..17583446;Chr1:17583537..17583638;Chr1:17583731..17583782	+	AT1G47765	5654	0	0	0	0	0	0	0	0.00863936	0.927331	0.00521644	0.0001307	0.0373038	0.000112335	0.000138061	0.00144018	0	0.541819	0.00140269	0	4.53205e-05	7.95488e-05	0.000256882	0.00516065	0.000308299	0.119784	0.00147846	0	0.00152561	0	0.000209677	0.0289029	0	4.0108e-05	0.000127956
LincRNA_127	LincRNA	552	Chr1:17583292..17583300;Chr1:17584399..17584449;Chr1:17584561..17584635;Chr1:17584723..17585139	+	AT1G47770	5128	0.328878	0.0221236	1.52862	0	0	0	0	0	1.18105	0	0.052807	0.178504	0.127646	0.0710262	0	0	0	1.68664	0	0.0621442	0.102489	0.104075	0	0.107744	0	0	0	0	0.448484	0.207574	0.0903558	0	0	0.152317
LincRNA_128	LincRNA	661	Chr1:17583908..17584025;Chr1:17584399..17584449;Chr1:17584561..17584635;Chr1:17584723..17585139	+	AT1G47770	5128	1.5557e-05	1.54319e-05	0	0	0	0	0	0.0099794	0.207727	0.0346173	0	2.16578e-06	4.17305e-06	0	0	0	0	0	0	2.77678e-06	1.41759e-06	1.10912e-06	0	0	0.285956	0.334926	0	0	0.00478991	2.14875e-06	0.043138	0	0	0
LincRNA_129	LincRNA	585	Chr1:17584778..17584833;Chr1:17589025..17589553	+	AT1G47770	714	0	0	0	0	0	0	0	0	0.594156	0.150082	0.185136	0.153436	0	0	0	0	0	0	0	0.0572545	0.165959	0.139887	0.470052	0.0522442	0	0.401733	0	0	0	0.225423	0.0512042	0.0387465	0.0230169	0.240848
LincRNA_130	LincRNA	2323	Chr1:17585473..17585634;Chr1:17585704..17585794;Chr1:17585886..17586320;Chr1:17586450..17586528;Chr1:17586598..17586880;Chr1:17586989..17587042;Chr1:17587278..17587346;Chr1:17587439..17587504;Chr1:17587677..17587721;Chr1:17587821..17588428;Chr1:17589025..17589115;Chr1:17589214..17589553	+	AT1G47770	714	0	0	6.52131e-05	0	0	6.59426e-05	6.65235e-05	0	0.0372277	0.0106939	0.0203941	0.0256184	0.034939	0	0	0.000195025	0	7.81837e-06	0.000191182	0.0129652	0.0631557	0.019855	0.00670407	0.0427417	0	0	0	0	1.13105e-05	0.0371449	0.0391459	0.0166816	0	0.0400131
LincRNA_131	LincRNA	290	Chr1:17695634..17695923	+	AT1G47980	1768	0	0.334727	5.77667	6.024	2.98423	2.26928	0	1.83323	0.489596	2.46564	3.11455	0.910138	4.21352	3.68905	3.62987	0	0	4.30326	3.64952	5.82751	8.38772	1.17247	0.933581	1.27069	7.17829	3.36303	4.3498	7.24821	0	3.75138	2.23354	1.04592	18.0902	9.70385
LincRNA_132	LincRNA	186	Chr1:17714102..17714287	+	AT1G48010	1443	0	0	0	0	0	0	0	0	0	0	0	0	0.155688	0	0	0	0	0	0	14.1427	0	0	0	0.12054	0	0	0	0	0	0	0	0	0	15.9606
LincRNA_133	LincRNA	167	Chr1:18048179..18048345	+	AT1G48790	521	0	0	0	0	0	0	0	0	2.77419	0	0	0	0	0	0	0	0	0	0	0	0	0	0	0	0	0	0	0	0	0	0	0	0	0
LincRNA_134	LincRNA	263	Chr1:18450442..18450704	+	AT1G49840	1367	0	0.220912	0	0	0	0	0	0	0.323122	0	0	0	0	0	0	0	0	0	0	0	0	0	0.0477817	0	0	0	0	0	0	0	0	0	0.144767	0
LincRNA_135	LincRNA	256	Chr1:18634731..18634986	+	AT1G50310	999	0	0	0	0	0	1.08187	0	0	0.335004	0.048516	0	0	0	0	0	0	0	0	0	0	0	0	0	0	0	0	0	0	0	0	0	0.164959	0	0
LincRNA_136	LincRNA	220	Chr1:18857766..18857852;Chr1:18858198..18858330	+	AT1G50870	1430	0	0	0	0	0	0	0	0.455923	0	0	0	0	0	0	0	0	0	0	0	0	0	0	0	0	0	0	0	0	0	0	0	0	0.282162	0.559335
LincRNA_137	LincRNA	206	Chr1:18859556..18859761	+	AT1G50880	1077	0	0	0	0	0	0	0	0.283653	0	0	0	0	0	0	0	0	0	0	0	0	0	0	0	0	0	0	0	0	0	0	0	0	0	0
LincRNA_138	LincRNA	150	Chr1:18895116..18895265	+	AT1G50970	1059	0	0	0	0	0	0	0	0.431781	0	0	0	0	0	0	0	0	0	0	0	0	0	0	0	0	0	0	0	0	0	0	0	0	0	0
LincRNA_139	LincRNA	152	Chr1:18907933..18908084	+	AT1G51000	1841	10.3095	0	0	0	0	0	12.8073	0	1.94287	0	0	0	0	0	0	0	0	0	0	0	0	0	0	0	0	0	0	0	0	0	0	0	0	0
LincRNA_140	LincRNA	180	Chr1:19212507..19212686	+	AT1G51790	1091	0	0	0	0	0	3.43944	0	0	3.24317	0	0	0	0	0	0	0	0	0	0	0	0	0	0	0	0	0	0	0	0	0	0	0	0	0
LincRNA_141	LincRNA	202	Chr1:19220004..19220205	+	AT1G51805	773	0	0	0	0	0	0	0	0	0.716225	0	0	0	0	0	11.3838	0	0	0	0	0	0	0	0	0	0	0	0	0	0	0	0	0	0	0
LincRNA_142	LincRNA	150	Chr1:19226409..19226558	+	AT1G51810	562	0	0	0	0	25.9656	0	0	0	4.25993	0	0	0	0	0	0	0	0	0	0	0	0	0	0	0	0	0	0	0	0	0	0	0	0	0
LincRNA_143	LincRNA	162	Chr1:19317111..19317272	+	AT1G51970	2196	0	0	0	0	0	0	0	0	3.16109	0	0	0	0	0	0	0	0	0	0	0	0	0	0	0	0	0	0	0	0	0	0	0	0	0
LincRNA_144	LincRNA	268	Chr1:19318552..19318819	+	AT1G51970	3637	1.55261	0	0	0	0	0.944907	0	0	0.305794	0	0	0	0	0	0	0	0	0	0	0	0	0	0	0	0	2.10797	0	0	0	0	0	0	0	0
LincRNA_145	LincRNA	238	Chr1:19319638..19319875	+	AT1G51980	3508	0	0	0	0	0	0	0	0	0	0	0	0	0	0	0	0	0	0	0	0	0	0	0	0	0	0	0	0	0	0	0	0	0.207289	0.273942
LincRNA_146	LincRNA	432	Chr1:19381650..19381792;Chr1:19381942..19382042;Chr1:19382159..19382346	+	AT1G52100	777	0	0	0	0	0	0	0	0.239538	0.493228	0	0	0	0	0	0	0	0	0	0	0	0	0	0	0	0	0	0	0	0	0	0	0	0.156841	0.233181
LincRNA_147	LincRNA	210	Chr1:19390819..19391028	+	AT1G52110	1080	0	0	0	0	0	0	0	0.399182	0	0	0	0	0	0	0	0	0	0	0	0	2.28929	1.30853	10.276	0	0	0	0	0	0	0	0.0884028	0	0	0.226285
LincRNA_148	LincRNA	265	Chr1:19391079..19391343	+	AT1G52110	1340	0	0	0	0	0	0	0	0.25585	0	0	0	0	0	0	0	0	0	0	4.73065	0	0	0	0	0	0	0	0	0	0	0	0	0.439255	0	0
LincRNA_149	LincRNA	196	Chr1:19415267..19415462	+	AT1G52150	590	0	0	0	0	0	0	0	0	2.48783	0	0	0	0	0	0	0	0	0	0	0	0	0	0	0	0	0	0	0	0	0	0	0	0	0
LincRNA_150	LincRNA	428	Chr1:19626459..19626886	+	AT1G52696	683	0	0.0343187	0	0	0	0.620438	0	0	0	0.0924602	0	0	0	0	0	0.979643	0	0	0	0.0341825	0	0	0	0	0	0	0	0	0	0	0	0	0	0
LincRNA_151	LincRNA	231	Chr1:19704203..19704433	+	AT1G52900	1288	2.44426	0	0	0	0	1.48756	0	0.0972915	0.481409	0	0	0	0	0	0	0	0	0	0	0	0	0	0	0	0	0	0	0	0	0	0	0	0	0
LincRNA_152	LincRNA	166	Chr1:19744006..19744171	+	AT1G52990	558	0	0	0	0	0	0	0	0	0	0	0	0	0	0	0	15.4744	0	0	0	0.168895	0	0	0	0	0	0	0	0	0	0	0	0	0	0
LincRNA_153	LincRNA	158	Chr1:19876037..19876194	+	AT1G53290	2548	0	0	0	0	0	0	0	0	3.45693	0	0	0	0	0	0	0	0	0	0	0	0	0	0	0	0	0	0	0	0	0	0	0	0	0
LincRNA_154	LincRNA	156	Chr1:19877472..19877627	+	AT1G53300	1796	0	0	0	0	0	0	0	0	0	0	0.315815	0	0	0	0	0	0	0	0	0.229337	0	0	0	0	0	0	0	0	0	0	0	0	0	0
LincRNA_155	LincRNA	193	Chr1:20226477..20226669	+	AT1G54170	530	0	0	10.3149	0	0	0	5.51412	0	1.71071	0	0	0	0	0	0	0	0	0	0	0	0	0	0	0	0	0	0	0	0	0	0	0	0	0
LincRNA_156	LincRNA	247	Chr1:20321788..20322034	+	AT1G54440	1003	0	0	0	0	0	0	0	0	0	0	0	0	0	0	0	0	0	0	0	0	0.0575985	0	0	0	0	0	0	0	0	0	0	0	0	0
LincRNA_157	LincRNA	155	Chr1:20466642..20466796	+	AT1G54890	2173	0	0	0	0	0	0	0	0	0	0	0	0	0	0	0	0	31.9238	0	0	0	0	0	0	0	0	0	0	0	0	0	0	0	0	0
LincRNA_158	LincRNA	507	Chr1:20524698..20525204	+	AT1G55020	505	0	0	0	0	0	0.229745	0	0.225714	0.717836	0	0	0	0	0	0	0	0	0	0	0	0	0	0	0	0	0	0	0	0	0	0	0	0	0.373806
LincRNA_159	LincRNA	188	Chr1:20651051..20651238	+	AT1G55340	594	0	0	0	0	0	0	0	0	0	0	0	0	0	0	0	0	0	0	0	0	0	0	0	0	0	0	17.5922	0	0	0	0	0	0	0
LincRNA_160	LincRNA	194	Chr1:20850006..20850199	+	AT1G55770	841	0	0	0	0	0	0	0	0	0	0	0	0	0	0	0	0	0	0	0	0	0	0	0	0	0	0	0	0	0	0	0	0	0	0
LincRNA_161	LincRNA	588	Chr1:21052226..21052813	+	AT1G56233	1210	0	0	0	0	0	0	0	0	0.0561945	0	0	0	0	0	1.29067	1.14268	0.457593	2.03796	0	0	0	0	0	0	0.340316	0.398595	1.0311	0	0	0	0	0	0	0
LincRNA_162	LincRNA	169	Chr1:21376559..21376727	+	AT1G57720	889	0	0	0	0	0	0	0	0	0	0	0	0	0	0	0	0	0	25.808	0	0	0	0	0	0	0	0	0	0	0	0	0	0	0	0
LincRNA_163	LincRNA	223	Chr1:21463214..21463436	+	AT1G58030	566	0	0	0	0	0	0	0	0	0	0	0	0	0	0	0	10.8136	0	0	0	0	0	0	0	0	0	0	0	0	0	0	0	0	0	0
LincRNA_164	LincRNA	334	Chr1:21468949..21469282	+	AT1G58030	530	0	0	0	0	0	0	0	0	0.163025	0.029666	0	0	0	0	0	0	0	0	0	0	0	0	0	0.026707	0	0	0	0	0	0	0	0	0	0.0465805
LincRNA_165	LincRNA	282	Chr1:21645754..21646035	+	AT1G58330	3714	0	0	0	0	0	0	0	0.42808	0	0.0400405	0	0.148175	0	0	0	0	0	0	0	1.18459	0.361003	0	0.0413763	0	0	0	0	2.61327	0	1.23821	0.150856	0	1.11859	1.45496
LincRNA_166	LincRNA	197	Chr1:21647007..21647203	+	AT1G58330	4967	0	0	9.61613	0	0	0	0	0.165216	0	0	0	0	0	0	0	0	0	0	0	0	0	0	0	0	0	0	0	8.27363	0	0	0	0	0	0
LincRNA_167	LincRNA	298	Chr1:21657473..21657770	+	AT1G58340	2035	0	0	0	0	0	0	0	0	0	0	0	0	0.097656	0	0	0	0	0	0	0.0313527	0.0384823	0	0	0	0	0	0	0	0	0	0	0	0	0
LincRNA_168	LincRNA	183	Chr1:21668146..21668328	+	AT1G58350	702	0	0	0	0	0	3.24674	0	0.213	0	0	0	0.116599	0	0	0	0	8.60446	0	0	0	0	0	0.130844	0.128438	0	0	0	0	0	0	0.191914	0	0	0.423847
LincRNA_169	LincRNA	174	Chr1:21670135..21670308	+	AT1G58350	2691	0	0	0	0	0	0	0	0	0	0	0	0	0	0	0	0	0	0	0	0	0	0	0.159115	0	0	0	0	0	0	0	0	0.85793	0	0
LincRNA_170	LincRNA	157	Chr1:21741452..21741608	+	AT1G58590	1337	0	0	0	0	0	0	0	1.8296	3.53657	0	0	0	0	0	0	0	0	0	0	0	0	0	0	0	0	0	0	0	0	0	0	0	0	0
LincRNA_171	LincRNA	233	Chr1:21913096..21913328	+	AT1G59640	1896	0	0	0	0	0	0	0	0.189607	0	0	0	0.28252	0	0	0	0	0	0	0	0	0	0	0	0	0	0	0	0	0	0	0	0	0	0.148522
LincRNA_172	LincRNA	160	Chr1:22167193..22167352	+	AT1G60110	1151	0	0	0	0	0	0	0	0	5.0663	0	0	0	0	0	0	0	0	0	0	0	0	0	0	0	0	0	0	0	0	0	0	0	0	0
LincRNA_173	LincRNA	264	Chr1:22207332..22207595	+	AT1G60220	738	0	0.109229	0	0	0	1.97473	0	0	0.931019	0	0	0	0	0.0474448	0	0	0	0	0	0	0	0	0	0	0	0	0	0	0	0	0	0	0	0
LincRNA_174	LincRNA	236	Chr1:22322857..22323092	+	AT1G60600	1554	0	0	5.30705	0	0	0	0	0.090902	0.430378	0	0	0	0	0	0	0	0	0	0	0	0	0	0	0	0	0	0	4.48968	0	0	0	0	0	0
LincRNA_175	LincRNA	298	Chr1:22555711..22555879;Chr1:22556178..22556306	+	AT1G61180	1063	0	0.233264	0	0	0	0.702853	0	0.230409	0.672561	0.216907	2.28796	0.199709	0.24414	0.43249	0	0	0	0	0	0.382737	0.0769647	0.568119	0.185878	0.232361	2.66516	1.56078	0	0	0	0.534073	0.679149	0.201448	0.29116	0.06413
LincRNA_176	LincRNA	574	Chr1:22741608..22742181	+	AT1G61630	2027	0	0.0208326	0	0	0	0	0	0.222071	0.601533	0.209227	0.405452	0.514595	0.560943	0.317798	0	0	0	0	0	0.206084	0.0478723	0.5899	0.200997	0.305264	0.353192	0	0	0	0	0.249113	0.0388403	0	0.757121	0.67303
LincRNA_177	LincRNA	271	Chr1:23003392..23003662	+	AT1G62270	838	0	0	0	0	0	0	0	0.060024	0	0.129712	0	0	0	0	0	0	0	0	0	0	0.0467015	0	0.044859	0	0	0	0	0	0	0.828283	0.169235	0	0.130885	0.259458
LincRNA_178	LincRNA	1061	Chr1:23031570..23032630	+	AT1G62305	2232	0	0	0	0	0	0.0814914	0	0.0693857	0.129586	0.133113	0.103012	0.00569605	0.0613643	0.0352268	0	0	0	0	0	0.290303	0.088009	0.05701	0.0607883	0.0384291	0	0	0	0	0	0.0266742	0.47633	0.0209094	0	0.221022
LincRNA_179	LincRNA	285	Chr1:23034230..23034514	+	AT1G62310	1526	0	0	0	0	0	0	0	0	0	0	0	0	0	0	0	0	2.02645	0	0	0	0	0.0394007	0	0	1.50709	1.76518	2.28311	2.53628	5.4815	0	0	0	0	0
LincRNA_180	LincRNA	192	Chr1:23076921..23077112	+	AT1G62370	3733	0	0	0	0	0	2.74998	0	0.359716	0.851545	0	0	0.0985458	0	0	0	0	0	0	13.6897	0	0	0	0	0	0	0	0	0	0	0	0	0	0	0
LincRNA_181	LincRNA	286	Chr1:23149545..23149830	+	AT1G62530	1179	0	0	0	0	0	0.785846	0	0	0.984338	0	0	0	0	0	0	0	0	0	0	0	0	0	0	0	0	0	0	0	0	0	0	0	0.110048	0
LincRNA_182	LincRNA	171	Chr1:23190673..23190843	+	AT1G62640	1386	0	0	0	0	0	0	0	0	0	0	0	0	0	0	0	0	0	0	0	0	0	0	0	0	0	19.2201	0	0	0	0	0	0	0	0
LincRNA_183	LincRNA	232	Chr1:23629773..23630004	+	AT1G63700	662	0	0	0	0	0	0	0	0	0	0	0	0	0	0	0	0	0	0	7.16829	0	0	0	0	0	0	3.30278	4.27188	0	0	0	0	0	0	0
LincRNA_184	LincRNA	232	Chr1:23861921..23862152	+	AT1G64300	915	0	0	0	0	0	0	0	0	1.85832	0	0	0	0	0	0	0	0	0	0	0	0	0	0	0	0	0	0	0	0	0	0	0	0	0
LincRNA_185	LincRNA	583	Chr1:23895490..23896072	+	AT1G64380	3318	0	0	0	0	0	0	0	0.0120619	0.0569325	0	0	0.165493	0	0.065447	0	1.15776	0	0.516214	0	0	0	0	0	0.0226929	0	0	0	0	0	0	0	0	0	0
LincRNA_186	LincRNA	181	Chr1:24299696..24299876	+	AT1G65430	1023	0	0	0	0	0	0	0	0	2.13638	0	0	0	0	3.70293	0	0	0	0	0	0	0	0	0	0	0	0	0	0	0	0	0	0	0	0
LincRNA_187	LincRNA	157	Chr1:24328303..24328459	+	AT1G65480	2970	0	0	0	0	0	0	0	0.365248	10.7657	0	0	0	0	0	0	0	0	0	0	0	0	0	0	0	0	0	0	0	0	0	0	0	0	383.754
LincRNA_188	LincRNA	432	Chr1:24339550..24339981	+	AT1G65481	1046	0	0.202326	0	0	0	0	0	0.199666	0	3.43741	2.5725	0.387431	0.426315	0.399431	1.44912	0	0	0	0	6.16316	1.26347	0.0381807	0	0	0	0	0	0	0	4.45325	20.456	1.31885	0	0.232754
LincRNA_189	LincRNA	178	Chr1:24409748..24409925	+	AT1G65630	681	0	0	0	0	0	0	0	0	2.21502	0	0	0	0	0	0	0	0	0	0	0	0	0	0	0	0	0	0	11.9121	0	0	0	0	0	0
LincRNA_190	LincRNA	160	Chr1:24607200..24607359	+	AT1G66100	664	0	0	0	0	0	0	0	0	0	0	0	0	0	0	0	0	0	0	0	0.201413	0	0	0	0.23586	0	0	0	0	0	0	0	0	0	0
LincRNA_191	LincRNA	166	Chr1:24622549..24622714	+	AT1G66140	546	0	0	0	0	0	0	0	0	1.48094	0	0	0	0	0	0	0	0	0	0	0	0	0	0	0	0	0	0	0	0	0	0	0	0	0
LincRNA_192	LincRNA	216	Chr1:24646133..24646348	+	AT1G66180	841	0	0	0	0	0	0	0	0	0.57268	0	0	0	0	0	0	0	0	0	0	0	0	0	0	0	0	0	0	0	0	0	0	0	0	0
LincRNA_193	LincRNA	516	Chr1:24688852..24689014;Chr1:24689114..24689466	+	AT1G66245	979	0	0.049373	0	0	0	0	0	0.102253	0	0.0710811	0.141374	0.0665464	0.0207179	0.03166	0.5295	0	0	0	0	0.026135	0.10524	0.0147458	0	0	0	0	0	0	0	0.110297	0.0719125	0.0587097	0.355538	0.35845
LincRNA_194	LincRNA	272	Chr1:24745750..24746021	+	AT1G66350	2175	0	0	0	0	0	0	0	0.830566	0	0	0	0	0	0	0	0	0	0	0	0	0	0	0	0	0	0	0	0	0	0	0	0	0	0.256317
LincRNA_195	LincRNA	159	Chr1:25010245..25010403	+	AT1G67010	534	0	0	0	0	0	0	0	0	1.7271	0	0	0.211322	0	0	0	0	0	0	0	0	0	0	0	0	0	0	0	0	0	0	0	0	0	0
LincRNA_196	LincRNA	324	Chr1:25051506..25051829	+	AT1G67100	1906	0	0	0	0	0	0	0	0.0370786	0.542489	0	0	0	0	0	0	0	0	0	0	0	0	0	0	0	0	0	0	0	0	0	0	0	0	0.30312
LincRNA_197	LincRNA	232	Chr1:25096129..25096360	+	AT1G67120	604	0	0	0	0	0	0	0	0.191922	0.454332	0	0	0	0	0	0	0	0	0	0	0	0	0	0	0	0	0	0	0	0	0	0	0	0.228534	0
LincRNA_198	LincRNA	309	Chr1:25096532..25096840	+	AT1G67120	1007	0	0	0	0	0	0	0	0.125774	0.206813	0	0	0.0311132	0	0	0	0	0	0	0	0	0	0.45145	0	0	0	0	0	0	0	0	0	0	0.0872788	0.0576715
LincRNA_199	LincRNA	533	Chr1:25119367..25119482;Chr1:25119579..25119616;Chr1:25119701..25120079	+	AT1G67148	1157	0.347805	0.491752	0	0	0	0.211672	0	0.0138866	0	5.14151	11.9545	10.6436	5.60698	5.04216	0	4.66823	0	1.18939	0.504859	5.50549	2.96007	0.801798	1.08687	0.539565	0.397205	0	0	0	0.481047	2.12845	0.772562	0	0	0
LincRNA_200	LincRNA	192	Chr1:25171741..25171932	+	AT1G67260	2435	0	0	0	0	0	0	0	0.18041	0.889955	0	0	0	0	0	0	0	0	0	0	0	0	0	0	0	0	0	0	0	0	0	0.363177	0	0	0.337122
LincRNA_201	LincRNA	503	Chr1:25173810..25173950;Chr1:25174034..25174395	+	AT1G67265	1164	0.382525	0.0772632	0	0	0	0	0	0.0914967	0.0720885	0	0.104578	0.285811	0.202348	0.0163937	0	0	0	0.654386	0	0	0	0	0.0161544	0.055674	0	0	0	0	0	0.125147	0.272684	0	0.0295597	0
LincRNA_202	LincRNA	188	Chr1:25224211..25224365;Chr1:25224477..25224509	+	AT1G67340	5757	0	0	0	0	0	0	0	0	0	0	0	0	0	0	0	0	0	0	0	0	0	0	0	0.115729	0	0	0	0	0	0	0	0	0	0
LincRNA_203	LincRNA	593	Chr1:25424633..25425225	+	AT1G67800	903	0	0	0	0	0	0	0.365688	0.011753	0	0	0	0.011587	0	0	0	0	0	0	0	0	0.0318942	0	0	0	0	0	0	0	0	0	0.0393387	0	0	0
LincRNA_204	LincRNA	200	Chr1:25537142..25537341	+	AT1G68140	1605	0	0	0	0	0	0	0	0.3134	0	0	0	0	0	0	0	0	0	0	0	0	0	0	0	0	0	0	0	0	0	0	0	0.439632	0	0.27991
LincRNA_205	LincRNA	226	Chr1:25551177..25551402	+	AT1G68170	521	0	0	0	0	0	0	0	0.31342	0	0	0	0	0	0	0	0	0	0	0	0	0	0	0	0	0	0	0	0	0	0	0	0	2.02594	1.00401
LincRNA_206	LincRNA	575	Chr1:25703060..25703375;Chr1:25704284..25704542	+	AT1G68500	550	0.30627	0	0	0	0	0	0	0	0	0.0494176	0.0349405	0.0800525	0.127467	0	0	0	0	0.51676	0	0.0979225	0	0.0252038	0	0.083262	0	0	0	0.584406	0	0.0680628	0.0279683	0	0	0
LincRNA_207	LincRNA	585	Chr1:25703060..25703375;Chr1:25704274..25704542	+	AT1G68500	550	0.002261	0	0	0	0	0	0	0	0	0.000717546	0.0170795	4.39345e-05	0.00140574	0	0	0	0	0.0103102	0	0.00100289	0	0.000218184	0.0131745	0.216486	0	0	0	0.00815957	0	0.000352412	0.000637685	0	0	0
LincRNA_208	LincRNA	248	Chr1:25718069..25718316	+	AT1G68540	1709	0	0	0	0	0	0	0	0.07791	0	0	0	0	0	0	0	0	0	0	2.89653	0	0	0	0	0	0	0	0	0	0	0	0	0	0	0
LincRNA_209	LincRNA	186	Chr1:25728712..25728897	+	AT1G68552	1012	0	0	0	0	0	0	0	0	1.94317	0	0	0	0	0	0	0	0	0	0	0	0	0	0	0	0	0	0	0	0	0	0	0	0	0
LincRNA_210	LincRNA	222	Chr1:25744009..25744230	+	AT1G68570	2507	0	0	0	0	0	0	0	0.221504	0	0	0	0	0	0	0	0	0	0	0	0	0	0	0.143043	0	0	0	0	0	0	0	0	0	0	0
LincRNA_211	LincRNA	201	Chr1:25845610..25845810	+	AT1G68800	1257	0	0	0	0	0	0	0	0	0	0	0	3.96093	0	0	0	0	0	0	0	0.162895	0	0.0971468	0	0	0	0	0	0	0	0	0.274487	0	0	18.2365
LincRNA_212	LincRNA	181	Chr1:25849107..25849287	+	AT1G68800	568	0	0	0	0	0	0	0	0	5.41163	0	0	0	0	0	0	0	0	0	0	0	0	0	0	0	0	0	0	0	0	0	0	0	0	0
LincRNA_213	LincRNA	247	Chr1:25849537..25849783	+	AT1G68800	998	0	0	0	0	0	0	0	0	0.373468	0	0	0	0.142947	0	0	0	0	0	0	0	0	0	0	0	0	0	0	0	0	0	0	0	0	0.477457
LincRNA_214	LincRNA	178	Chr1:25850638..25850815	+	AT1G68800	2099	0	0	0	0	0	0	0	0	1.10752	0	0	0	0	0	0	0	0	0	0	0	0	0	0	0	0	0	0	0	0	0	0	0	0	0.486355
LincRNA_215	LincRNA	157	Chr1:25851513..25851669	+	AT1G68800	2974	0	0	0	0	0	0	0	0	3.53657	0	0	0	0	0	0	0	0	0	0	0	0	0	0	0	0	0	0	0	0	0	0	0	0	0
LincRNA_216	LincRNA	158	Chr1:25879525..25879682	+	AT1G68840	642	0	0	20.8437	0	0	5.45878	0	0	0	0	0	0	0	0	13.9519	0	0	0	0	0	0	0	0	0	0	0	0	0	0	0	0	0	0	0
LincRNA_217	LincRNA	211	Chr1:25954486..25954696	+	AT1G69040	3124	0	0	0	0	0	0	0	0	0	0	0	0	0	0.0810218	0	0	0	0	0	0	0	0	0	0	0	0	0	0	0	0	0	0	0	0
LincRNA_218	LincRNA	228	Chr1:25996220..25996447	+	AT1G69150	1009	0	0	0	0	0	1.55112	0	0	0.480313	0	0	0	0	0.066157	0	0	0	0	7.58844	0.0567202	0	0.066601	0	0	0	0	4.52226	0	0	0	1.74615	0	0	0
LincRNA_219	LincRNA	192	Chr1:25999281..25999472	+	AT1G69160	743	0	0	0	0	0	0	0	0	0.851545	0.0999623	0	0	0	0	0	0	0	0	0	0	0	0	0	0	0	0	0	0	0	0	0	0	0	0.337122
LincRNA_220	LincRNA	169	Chr1:26140033..26140201	+	AT1G69530	1636	0	0	16.3971	0	0	0	0	0	2.71945	0	0	0	0	0	0	0	0	0	0	0	0	0	0	0	0	0	0	0	0	0	0	0	0	0
LincRNA_221	LincRNA	352	Chr1:26398590..26398688;Chr1:26398804..26399056	+	AT1G70080	1026	0	0	0	0	0	0	0	0.06091	0	0	0	0	0	0	0	0	0	2.63212	0	0	0	0	0	0.024327	0	0	0	0	0	0.0638993	0.137793	0.0640065	0	0
LincRNA_222	LincRNA	370	Chr1:26483219..26483588	+	AT1G70300	1590	0	0.138314	0	0	0	0.416758	0	0	0	0	0	0	0	0	0	0	0	0	0	0.0428863	0	0	0	0	0	0	0	0	0.951704	0	0	0	0.422762	0
LincRNA_223	LincRNA	184	Chr1:26650791..26650974	+	AT1G70690	1040	0	0	0	0	0	0	6.50289	0	1.03099	0	0	0	0	0	0	0	0	0	0	0	0	0	0	0	0	7.34864	0	0	0	0	0	0	0	0
LincRNA_224	LincRNA	164	Chr1:26698335..26698498	+	AT1G70790	1915	0	0	0	0	0	0	0	0	0	0	0	0	0	0	0	0	0	0	0	0	0	0	0	0	0	0	0	0	0	0	0	0	1.13578	0.75049
LincRNA_225	LincRNA	169	Chr1:26698566..26698734	+	AT1G70790	1679	0	0	0	0	0	0	0	0.280859	0	0	0	0	0	0	0	0	0	0	0	0	0	0.190915	0	0	0	0	0	0	0	0	0	0	0	1.27381
LincRNA_226	LincRNA	158	Chr1:26699289..26699446	+	AT1G70790	967	0	0	0	0	0	0	11.1426	0	1.76659	0	0	0	0	0	0	0	0	0	0	0	0.2781	0	0	0	0	0	0	0	0	1.39506	0	0	0	0
LincRNA_227	LincRNA	364	Chr1:27712040..27712403	+	AT1G73687	832	0	0	0	0	0	0	0.881678	0.537357	0	0.562712	0.331903	0.0234581	0.0692233	0.256628	0	0	0	0	0	0.0220233	0.320806	0.333638	0.834557	0.896807	0	0	2.46747	0	0	0	0.180367	0.0590115	0.056861	0.58052
LincRNA_228	LincRNA	209	Chr1:27990451..27990659	+	AT1G74470	507	0	0	0	0	0	0	0	0	0	0	0	0.0756245	0	0	0	0	0	0	0	0	0	0	0	0	0	0	0	6.73362	0	0	0	0	0	0
LincRNA_229	LincRNA	264	Chr1:28354217..28354480	+	AT1G75520	723	0	0	0	0	0	0	0	0.323678	1.25055	0	0	0	0	0	0	0	0	0	0	0	0	0	0	0	0	0	0	0	0	0	0	0	0	0.283285
LincRNA_230	LincRNA	243	Chr1:28354546..28354788	+	AT1G75520	1052	0	0	0	0	0	0	0	0.082959	1.9993	0	0	0	0	0	0	0	0	0	0	0	0	0	0	0	0	0	0	0	0	0	0	0	0	0.126733
LincRNA_231	LincRNA	1274	Chr1:28420196..28421469	+	AT1G75690	642	0	0.00722312	0	0	0	0	0.133277	0.0151789	0.406223	0.0117043	0.0956495	0.0364619	0.0930896	0.021106	3.81024e-06	0	0	0	5.93289e-06	0.0376915	0.0335483	0.0726206	0.150575	0.0554148	0	3.19971e-06	4.13857e-06	0	0	0.0401092	0.0816733	2.82857e-05	0.0252975	0.100694
LincRNA_232	LincRNA	293	Chr1:28470221..28470513	+	AT1G75830	1845	0	0.0813724	0	0	0	0.735554	0	0	0	0	0	0	0	0	0	0	0	0	1.77368	0	0	0	0	0	0	0	0	0	0	0	0	0	0	0
LincRNA_233	LincRNA	157	Chr1:28638434..28638590	+	AT1G76350	988	0	0	0	0	0	0	11.3994	0	0	0	0	0	0	0	0	0	0	0	0	0	0	0	0	0.260667	0	0	0	0	0	0	0	0	0	0
LincRNA_234	LincRNA	151	Chr1:28733278..28733428	+	AT1G76580	807	0	0	0	0	0	0	0	0	0	0	0	0	219.555	0	0	0	0	0	16.6766	0	0	0	0.31303	0	0	0	0	0	0	0	0	0	0	0
LincRNA_235	LincRNA	177	Chr1:29386368..29386544	+	AT1G78100	1252	0	0	0	0	0	0	0	0	0	0	0	0	0	0	0	0	0	0	0	0	0	0	0	0.147186	0	0	0	0	17.5871	0	0	0	0	0
LincRNA_236	LincRNA	505	Chr1:29427936..29428440	+	AT1G78220	756	86.2592	0.818692	215.465	119.712	124.995	63.5975	177.968	3.37826	225.725	3.31754	2.13512	2.18313	1.63402	1.6368	174.534	195.359	185.638	172.26	184.308	4.19142	1.07203	1.57243	1.25738	1.02792	140.666	170.857	151.93	147.589	137.237	3.6214	6.49663	0.484015	9.18286	1.79539
LincRNA_237	LincRNA	176	Chr1:29460398..29460573	+	AT1G78290	999	0	0	0	0	0	0	0	0	0	0	0	0.135237	0	0	0	0	0	0	0	0	0	0	0.151952	0	0	0	0	0	0	0	0	0	0	0
LincRNA_238	LincRNA	161	Chr1:29496354..29496514	+	AT1G78400	1768	0	0	0	0	0	0	10.417	0	0	0	0	0	0	0	0	0	27.6408	0	0	0	0	0	0	0	0	0	0	0	0	0	0	0	0	0
LincRNA_239	LincRNA	154	Chr1:30253509..30253662	+	AT1G80470	2405	0	0	0	0	0	0	0	0	0	0	0	0	0	0	0	0	0	0	30.9316	0	0	0	0	0	0	0	0	0	0	0	0	0	0	0
LincRNA_240	LincRNA	179	Chr1:423629..423807	-	AT1G02205	1192	0	0	0	0	0	3.50712	0	0	1.13498	0	0	0	0	0	0	0	0	0	0	0	0	0	0	0	0	0	0	0	0	0	0	0	0	0
LincRNA_241	LincRNA	445	Chr1:424476..424544;Chr1:424821..425196	-	AT1G02205	2039	0	0.0319137	0	0	0	0	0	0.0188675	0.178657	0.139571	0.0497312	0	0.025499	0	1.37097	0	0.729097	0.811952	0	0.175212	0.137484	0.164321	0.131559	0.182225	0	0	0	0.912528	0	0.150279	0.265529	0	0.0369987	0.0244478
LincRNA_242	LincRNA	259	Chr1:767166..767424	-	AT1G03160	1009	0	0	0	0	0	0	0	0	0	0	0	0	0	0	0	3.3523	0	0	0	0.0418017	0	0	0	0	0	0	3.02027	0	0	0	0	0	0	0
LincRNA_243	LincRNA	219	Chr1:1249900..1250118	-	AT1G04570	1126	0	0	0	0	0	0	0	0	0.572015	0	0	0	0	0	0	0	0	0	0	0	0	0.0745408	0	0	0	0	0	0	0	0	0	0	0	0
LincRNA_244	LincRNA	1079	Chr1:1479636..1480566;Chr1:1480755..1480902	-	AT1G05136	574	0	0.238411	0	0	0.314895	0.239454	0	0.0261819	0.0258309	0.938586	2.23637	2.1361	1.54631	1.08484	0	0.75208	0	0	0	1.14828	1.28549	0.94849	0.991881	1.15002	0	0.524789	0.226257	0	0.180833	0.624116	2.5632	0	0	0
LincRNA_245	LincRNA	160	Chr1:1519604..1519763	-	AT1G05230	800	0	0	0	0	0	5.21828	0	0	1.68876	0	0	0	0	0	0	0	0	0	0	0	0	0	0	0	0	0	0	0	0	0	0	1.3557	0	0.863158
LincRNA_246	LincRNA	238	Chr1:1881977..1882214	-	AT1G06160	791	0	0	0	0	0	0	0	0	2.15222	0	0	0	0	0	0	0	0	0	0	0	0	0	0	0	0	0	0	0	0	0	0	0	0	0
LincRNA_247	LincRNA	156	Chr1:2863182..2863337	-	AT1G08910	2013	0	0	0	0	0	0	0	0	1.76942	0	0	0	0	0	0	0	0	0	0	0	0	0	0.262707	0	0	0	0	0	0	0	0	0	0	0
LincRNA_248	LincRNA	415	Chr1:2863926..2864340	-	AT1G08910	2757	0	0	0	0	0	0	0	0	0.101928	0	0	0.0945035	0.299639	0.491794	0	0	0	0.927359	0	0	0	0	0	0.018542	0	0	0	0	0	0.155546	0.125046	0	0	0.253714
LincRNA_249	LincRNA	922	Chr1:2864465..2864984;Chr1:2865383..2865784	-	AT1G08920	1476	0	0.0107568	0	0	0	0.0972343	0.198478	0.00637895	0	0.0445641	0.0627853	0.122416	0.313576	0.439392	0	0	0.489467	0.272445	1.1567	0	0.0283195	0.0480023	0.076352	0.0916639	0	0	0	0.306305	0.661142	0.0168359	0.0713153	0	0	0.0231281
LincRNA_250	LincRNA	268	Chr1:2991332..2991599	-	AT1G09250	976	0	0	0	0	0	0	0	0	0	0.332022	0.117347	0	0	0	0	0	0	0	0	0	0	0.0449095	0	0.0415735	0	0	0	0	0	0	0	0	0.13583	0
LincRNA_251	LincRNA	470	Chr1:3072581..3073050	-	AT1G09520	532	0	0	0	0	0	0	0	0.0685748	0	0.0881794	0.296945	0.062093	0.174282	0.269069	0	0	0	0	0	0.0149013	0.10925	0.0336902	0.194849	0.174922	0	0	0	0	0	0.11638	0.042674	0.0346405	0	0.0220553
LincRNA_252	LincRNA	650	Chr1:3774378..3775027	-	AT1G11260	2302	0	0	0.596938	0	0	0.781663	0.638222	0.215032	0.299189	0	0	0	0	0	0	0	0	1.75458	0	0.0096191	0	0	0	0.0304985	0.293009	0	0	0.986209	0	0.0516578	0	0	0.0195813	0.0129388
LincRNA_253	LincRNA	177	Chr1:4171275..4171451	-	AT1G12270	625	0	0	0	0	0	3.64797	0	0	1.18057	0.131069	0	0	0	0	0	0	0	0	0	0	0	0	0	0	0	0	0	0	0	0	0	0	0	0
LincRNA_254	LincRNA	571	Chr1:4697293..4697863	-	AT1G13700	1271	0	0	0	0	0	0.189846	0.387519	0.0497425	0.120225	0.0876548	0.045382	0.101502	0.0369082	0	0	0	0	0	0	0	0.0465482	0.028204	0.21701	0.01167	0.712158	0	0	0	0	0	0	0.036664	0.482695	0.0790312
LincRNA_255	LincRNA	213	Chr1:4708522..4708734	-	AT1G13720	902	0	0	0	0	0	0	0	0.127066	1.22656	0	0	0	0	0	0	0	0	0	0	0	0	0.0808965	0	0	0	0	0	0	0	0	0	0	0	0
LincRNA_256	LincRNA	275	Chr1:4996153..4996427	-	AT1G14590	2390	0	0	0	0	0	0	1.79078	0	0	0	0	0	0	0	0	0	0	0	0	0	0.0452705	0	0	0	0	0	0	0	0	0	0	0	0	0
LincRNA_257	LincRNA	659	Chr1:5355729..5355937;Chr1:5356167..5356199;Chr1:5356368..5356784	-	AT1G15560	1416	0	0	0	0	0	0	0	0.140478	1.50749	0	0.0341465	0	0	0	0	0	0	0	0	0	0	0	0.0112944	0	0	0	0	0	0	0	0	0	0	0.600807
LincRNA_258	LincRNA	157	Chr1:5396339..5396495	-	AT1G15680	1701	0	0	0	0	0	0	0	0	0	0	0	0	0	0	0	0	0	0	0	0	0	0	0	0	0	0	0	0	0	0	0	0	4.3768	0
LincRNA_259	LincRNA	241	Chr1:5521561..5521671;Chr1:5521820..5521949	-	AT1G16110	671	0	0	0	0	0	0	0	0	0	0	0	0	0	0	0	0	0	0	0	0	0	0	0.214439	0.201063	0	0	0	0	0	0	0	0	0	0
LincRNA_260	LincRNA	216	Chr1:5521561..5521614;Chr1:5521820..5521981	-	AT1G16120	659	0	0	0	0	0	0	0	0	0	0	0.291473	0.113001	0.571625	1.31389	0	0	0	0	0	0	0	0	0	0	0	0	0	0	0	0	0	0	0	0
LincRNA_261	LincRNA	198	Chr1:5653727..5653924	-	AT1G16530	845	0	0	0	0	0	0	0	0	0	0	0	0	0	0	0	0	0	0	0	0	0.107544	0	0	0	0	0	0	0	0	0	0	0	0	0
LincRNA_262	LincRNA	329	Chr1:5970665..5970993	-	AT1G17410	671	0	0.241621	0	2.17419	0	0.546023	1.11456	0.643688	0.338157	1.24748	0.658914	0.794555	1.49618	1.08463	2.60919	1.73373	0	1.54604	0	1.12523	1.96733	0.0298883	0.414445	1.61163	0	0	0	0	0	3.1862	0.415148	0.516955	54.7467	4.2745
LincRNA_263	LincRNA	281	Chr1:5975103..5975301;Chr1:5975392..5975473	-	AT1G17420	1939	0	0	0	0	0	0	0	0	0	0	0	0	0	0	0	0	0	0	0	0	0	0	0	0	0	0	0	0	0	0	0	0	0.232697	0
LincRNA_264	LincRNA	184	Chr1:6139470..6139653	-	AT1G17830	1039	0	0	0	0	0	0	0	0	0	0	0	0	0	0	0	0	0	0	0	0	0	0	0	0	0	0	0	0	0	0	0	0	1.87386	0
LincRNA_265	LincRNA	229	Chr1:6197265..6197493	-	AT1G18000	1037	0	0	0	0	0	0	0	0	0.947235	0	0	0	0	0	0	0	0	0	0	0	0	0	0	0	0	0	0	0	0	0	0	0	0.240413	0
LincRNA_266	LincRNA	254	Chr1:6219198..6219451	-	AT1G18070	859	0	0	0	0	0	0	0	0	0.343006	0	0	0	0	0	0	0	0	0	0	0	0	0	0	0	0	0	0	0	0	0	0	0	0.163403	0
LincRNA_267	LincRNA	169	Chr1:6263128..6263296	-	AT1G18191	799	0	0	0	0	0	0	0	0	4.04919	0	0	0	0	0	0	0	0	0	0	0	0	0	0	0	0	0	0	0	0	0	0	0	0	0
LincRNA_268	LincRNA	334	Chr1:6642844..6643177	-	AT1G19230	1013	0	0	0	0	0	0	0	0	0	0	0	0.0270945	0	0.152142	0	0	2.67476	1.49003	2.52838	0	0	0	0	0.0801208	0	0	0	0	0	0	0	0	0	0
LincRNA_269	LincRNA	151	Chr1:6703970..6704120	-	AT1G19390	603	0	0	0	0	0	0	13.116	0.420252	2.07945	0	0	0	0	0	0	0	0	0	0	0	0	0	0	0	0	0	0	0	0	0	0	0	0	0
LincRNA_270	LincRNA	375	Chr1:6867479..6867853	-	AT1G19840	4942	0	0	0	0	0	0	0	0	0.512788	0	0	0	0	0	0	0	0	0	0	0	0	0	0	0	0	0	0	0	0	0	0	0.055043	0	0
LincRNA_271	LincRNA	312	Chr1:6922416..6922727	-	AT1G19950	1458	0	0	0	0	0	0	0	0.408082	0.991275	0	0	0	0	0	0	0	0	0	0	0	0	0	0	0.467845	0	0	0	0	0	0	0	0	0.0849055	2.87627
LincRNA_272	LincRNA	465	Chr1:7048960..7049288;Chr1:7049398..7049533	-	AT1G20360	1217	0	0	0	0	0	0	0	0.663306	0.0825235	0	0	0	0	0	0	0	0	0	0	0	0	0.044401	0	0	0	0	0	0	0	0	0	0	2.14771	0.135975
LincRNA_273	LincRNA	348	Chr1:7336631..7336978	-	AT1G21000	751	0	0	0	0	0	0	0	0	0	0	0	0	0	0	0	0	0	0	0	0	0	0.0270645	0	0	0	0	0	0	1.09312	0	0	0	0	0
LincRNA_274	LincRNA	191	Chr1:7401151..7401341	-	AT1G21130	547	0	0	0	0	11.0456	0	0	0	0	0	0	0.200589	0	0	0	0	0	0	0	0	0	0.115931	0	0	0	0	0	0	0	0	0	0	0	0
LincRNA_275	LincRNA	172	Chr1:7604928..7605099	-	AT1G21660	601	0	0	0	0	0	0	0	0	2.55537	0	0	0	0	0	0	0	0	0	0	0	0	0	0	0	0	0	0	0	0	0	0	0	0	0
LincRNA_276	LincRNA	272	Chr1:7693016..7693287	-	AT1G21900	579	0	0	0	0	0	0	0	0	0	0	0	0	0	0	0	0	0	0	0	0.0376265	0	0	0	0	0	0	0	0	0	0	0	0	0	0
LincRNA_277	LincRNA	167	Chr1:7783945..7784111	-	AT1G22065	1666	0	0	0	0	0	4.47949	0	0.293873	1.38709	0	0	0	0	0	0	0	0	0	0	0	0	0	0	0	0	0	0	0	0	0	0	0	0	0
LincRNA_278	LincRNA	170	Chr1:7788147..7788316	-	AT1G22067	623	0	0	0	0	0	0	0	0.275052	0	0	0	0.155845	0.217619	0	0	0	0	0	0	0	0	0	0	0	0	0	0	0	0	0	0	0	0	0
LincRNA_279	LincRNA	364	Chr1:7834377..7834740	-	AT1G22190	1043	0	0.0477838	0	0	0	0	0	0	0	0	0	0.0234581	0	0	0	0	0	0	0	0.125226	0	0	0	0.045925	0	0	0	0	0	0	0.314732	0	0	0
LincRNA_280	LincRNA	233	Chr1:7991478..7991710	-	AT1G22600	2262	0	0.480332	0	0	0	1.4473	0	0	2.28125	0	0	0	0	0	0	0	0	0	0	0	0	0	0	0	0	0	0	0	0	0	0	0	0	0
LincRNA_281	LincRNA	200	Chr1:8154180..8154379	-	AT1G23020	651	0	0	0	0	0	0	0	0	2.28913	0	0	0	0	0	0	0	0	0	0	0	0	0	0	0	0	0	0	0	0	0	0	0	0	0
LincRNA_282	LincRNA	744	Chr1:8486687..8487430	-	AT1G23980	686	0.42457	0.100048	0.493319	0	0	0	0	0.270757	0.0418108	0.0624386	0.0125991	0.140417	0.129262	0.0608603	0	0	0	0	0	0.0897725	0.0851828	0.0182303	0.0636591	0.166547	0	0	0	0	0	0.0697519	0.219316	0.169819	0.0322098	0.167267
LincRNA_283	LincRNA	430	Chr1:8547372..8547801	-	AT1G24150	1718	0	0.0340173	0	0	0	0	0	0.503149	0	0.0911485	0	0	0.0818705	0.0854561	0	0	0	0	0	0	0.0413468	0.067398	0.34605	0.0175484	0	0	0	1.94616	0	0	0	0.549728	2.00623	0
LincRNA_284	LincRNA	154	Chr1:8691936..8692089	-	AT1G24530	1139	0	0	0	0	0	5.9856	0	0	0	0	0	0	0	0	0	0	0	0	0	0	0	0	0	0	0	0	0	0	0	0	0	0	0	0
LincRNA_285	LincRNA	229	Chr1:8843724..8843952	-	AT1G25240	1280	0	0	0	0	0	0	0	0.100034	0	0	0	0	0	0	0	0	0	0	0	0	0	0	0	0	0	0	0	0	0	0	0	0	0	1.17421
LincRNA_286	LincRNA	204	Chr1:8876151..8876354	-	AT1G25310	1318	0	0	0	0	0	0	0	0	0	0	0	0	0	0	0	0	0	0	0	0.0777527	0	0	0	0	0	0	0	0	0	0	0	0	0	0
LincRNA_287	LincRNA	165	Chr1:8924199..8924363	-	AT1G25425	869	0	0	0	0	0	0	0	0.61347	0	0	0	0	0	0	0	0	0	0	0	0	0	0	0	0	0	10.9777	0	15.7732	0	0	0	0	0	0
LincRNA_288	LincRNA	150	Chr1:9019284..9019433	-	AT1G26090	948	0	0	0	0	0	0	0	1.29402	0	0	0	0	0	0	0	0	0	0	0	0	0	0	0	0	0	0	0	0	0	0	0	0	0	0
LincRNA_289	LincRNA	240	Chr1:9174285..9174524	-	AT1G26558	1088	0	0	0	0	0	0	0	0.08623	0.408259	0	0.0746683	0	0	0	0	0	0	0	0	0.09972	0	0	0	0	0	0	0	0	0	0	0	0.208468	0	0
LincRNA_290	LincRNA	300	Chr1:9203893..9204192	-	AT1G26630	1645	0	0	2.63644	0	0	2.07137	1.40938	0	0.874504	0	0	0	0	0	0	0	0	0	0	0	0	0	0	0	0	0	0	0	0	0	0	0	0	0
LincRNA_291	LincRNA	358	Chr1:9256919..9257254;Chr1:9257340..9257361	-	AT1G26770	2245	0	0.297496	0	0	0	0.448196	0	0	0	0	0	0.230584	0.993579	0.882646	0	0	0	0	0	0	0.430912	0.0257825	0	0	0	0	0	0	0	0	0	0.339405	0	0.116344
LincRNA_292	LincRNA	167	Chr1:9778459..9778625	-	AT1G28060	514	0	0	0	0	0	0	0	0	2.83676	0	0	0	0	0	0	0	0	0	0	0	0	0	0	0	0	0	0	0	0	0	0	0	0	0
LincRNA_293	LincRNA	197	Chr1:9837545..9837741	-	AT1G28150	1642	0	0	0	0	0	0	5.14059	0	0.815005	0	0	0	0	0	0	0	0	0	0	0	0	0	0	0	0	0	0	0	0	0	0	0	0	0
LincRNA_294	LincRNA	156	Chr1:9900784..9900939	-	AT1G28300	909	0	0	0	0	0	0	0	0	7.15749	0	0	0	0	0	0	0	0	0	0	0	0	0	0	0	0	0	0	0	0	0	0	0	0	0
LincRNA_295	LincRNA	181	Chr1:9901666..9901846	-	AT1G28304	1722	0	0	0	0	0	0	0	0.66192	1.09175	0	0	0	0	0	0	0	0	0	0	0	0	0	0	0	0	0	0	0	0	0	0	0	0	0
LincRNA_296	LincRNA	191	Chr1:9925807..9925997	-	AT1G28320	1320	0	0	0	0	0	0	0	0	2.64002	0	0	0	0	0	0	0	0	0	0	0	0	0	0	0	0	6.42603	0	0	0	0	0	0	0	0
LincRNA_297	LincRNA	160	Chr1:9939317..9939476	-	AT1G28340	700	0	0	19.9254	0	0	0	10.6517	0	5.0663	0	0	0	0	0	0	0	0	0	0	0	0	0	0	0	0	0	0	0	0	0	0	0	0	0
LincRNA_298	LincRNA	275	Chr1:10143996..10144270	-	AT1G29060	3424	0	0	0	0	0	0.877306	1.79078	0	0	0	0	0	0	0	4.21962	0	0	0	0	0	0	0	0	0	0	0	0	0	0	0	0	0	0	0
LincRNA_299	LincRNA	351	Chr1:10213296..10213646	-	AT1G29220	575	0	0	1.78962	0	0	0	1.91338	0	0	0	0	0	0	0	0	0	0	0	0	0	0	0	0.0278173	0	0	0	0	0	0	0	0.366368	0	0	0
LincRNA_300	LincRNA	161	Chr1:10329803..10329963	-	AT1G29550	552	0	0	0	0	0	0	0	0	0	0	0	0	0	0	0	0	0	0	0	0	0	0	0	0	0	0	0	0	0	0	0	0	0	1.66571
LincRNA_301	LincRNA	154	Chr1:10489322..10489475	-	AT1G29950	2224	0	0	0	0	0	0	0	0	0	0	0	0	0	0.259918	0	0	0	0	0	0	0.31976	0	0	0	0	0	0	0	0	0	0	0	0	0
LincRNA_302	LincRNA	285	Chr1:10576965..10577249	-	AT1G30100	3601	0	0	0	0	0	0	0	0	0	0	0	0.145103	0	0	0	0	0	0	0	0	0	0	0	0	0	0	0	0	0	0	0	0	0	0
LincRNA_303	LincRNA	1001	Chr1:10677220..10678220	-	AT1G30310	1286	0.143962	0	0.334547	0	0	0.175229	0.178842	0.442041	0.967917	0.0478609	0.0697106	0.126641	0.0574342	0.0779187	0	0	0.220475	0	0	0.017544	0.0900907	0.0863692	0.0806785	0.0457495	0	0	0	0	0	0.0134244	0.066902	0.0258265	0.0755023	0.357957
LincRNA_304	LincRNA	190	Chr1:10966024..10966213	-	AT1G30835	695	0	0	0	0	0	0	0	0	1.80539	0	0	0	0	0	0	0	0	0	0	0	0	0	0	0	0	0	0	0	0	0	0	0	0.535793	0
LincRNA_305	LincRNA	411	Chr1:11172790..11173151;Chr1:11173402..11173450	-	AT1G31258	956	0	0	0	0	0	0	0	0.0440156	0	0	0	0	0	0	0	0	0	0	0	0	0	0	0	0	0	0	0	0	0	0	0	0	3.31751	0.0573468
LincRNA_306	LincRNA	523	Chr1:11300166..11300688	-	AT1G31570	2095	0	0	1.66693	0	0	0.218276	0	0.014276	0.208869	0	0	0.049325	0	0	0.517881	1.37561	0	0	0	0	0.083924	0	0	0	0	0	0.620595	0	0	0	0	0.0286887	0	0.109855
LincRNA_307	LincRNA	844	Chr1:11407023..11407866	-	AT1G31810	765	0.537583	0.0482586	0.41642	0	0	1.41774	0	0	0.13965	0.119908	0.0678106	0.060803	0.0751645	0.016457	0.516273	0	0	0	0	0.0311687	0.0168657	0.0483647	0.0166489	0.0432073	0	0	0	0	0	0	0.0171923	0	0	0
LincRNA_308	LincRNA	185	Chr1:11474784..11474968	-	AT1G31950	840	0	0	0	0	0	0	0	0	0	0.112558	0	0	0	0	0	0	0	0	0	0	0.137088	0	0.125749	0	0	0	0	0	0	0	0	0.631435	0	0.402027
LincRNA_309	LincRNA	436	Chr1:11486658..11487093	-	AT1G31990	924	0	0	1.14398	0	0	0	0	0.0784988	0.0927715	0	0.190436	0.347925	0	0.0632915	0	0	0	0	0	0	0	0.0188263	0.156439	0.0343603	0	0	0	0	0	0.074321	0.0662501	0.1196	0.0385023	0.0559933
LincRNA_310	LincRNA	242	Chr1:11619133..11619374	-	AT1G32230	2916	0	0	0	0	0	0	0	0	2.82074	0	0	0	0	0	0	0	0	0	0	0	0	0	0	0	0	0	0	0	0	0	0	0	0	0
LincRNA_311	LincRNA	176	Chr1:11670577..11670752	-	AT1G32350	1888	226.238	33.7573	341.022	44.4529	176.172	52.0978	98.7476	70.9375	127.256	42.3055	51.7751	11.9009	35.1382	26.637	690.17	1120.3	684.48	599.411	768.923	32.8347	144.678	13.8944	35.6345	12.9995	479.542	233.307	268.234	285.562	269.369	47.346	34.8959	79.9106	7.01535	297.672
LincRNA_312	LincRNA	163	Chr1:11671484..11671646	-	AT1G32360	1286	890.633	39.9759	1734.07	136.11	134.855	1635.87	2521.83	66.2111	1698.01	5.429	1.28401	3.75495	7.54335	6.56275	806.226	895.018	1029.02	960.707	1047.53	27.7991	1.89767	2.26811	3.1749	1.93181	627.932	655.024	698.585	974.19	812.982	1.89193	3.38975	0	0	0.77661
LincRNA_313	LincRNA	180	Chr1:11672181..11672360	-	AT1G32360	572	101.726	11.4149	196.997	0	27.1383	120.38	182.538	41.4511	191.868	41.2835	71.0905	50.9901	57.4141	67.1186	996.511	722.099	886.305	1093.65	984.631	88.2245	69.9262	44.2011	60.4355	30.6842	428.109	875.5	545.605	754.773	496.068	65.4671	51.9384	14.6838	234.037	151.15
LincRNA_314	LincRNA	160	Chr1:11806836..11806995	-	AT1G32650	3563	0	0	0	0	0	0	0	0	1.61587	0	0	0	0	0	0	0	0	0	0	0.402828	0	0	0	0	0	0	0	0	0	0	0	0	0	0
LincRNA_315	LincRNA	193	Chr1:11857416..11857608	-	AT1G32760	604	0	0	0	0	0	0	0	0	3.45917	0	0	0	0	0	0	0	0	0	0	0	0	0	0	0	0	0	0	0	0	0	0	0	0	0
LincRNA_316	LincRNA	152	Chr1:11927873..11928024	-	AT1G32920	784	0	0	0	0	0	0	0	0	0	0	0	0	0	0	0	0	0	0	0	0	0	0	0	0	0	0	0	0	0	0	0	1.84257	0	0
LincRNA_317	LincRNA	206	Chr1:12038318..12038470;Chr1:12038596..12038648	-	AT1G33200	3132	0	0	0	0	0	0	0	0	0	0	0	0	0	0	0	0	0	0	0	0	0	0	0	0	0	0	0	0	0	0	0	0	0.743905	0.245776
LincRNA_318	LincRNA	159	Chr1:12131175..12131333	-	AT1G33440	769	0	0	0	0	0	0	0	0	5.03219	0	0	0	0	0	0	0	0	0	0	0	0	0	0	0	0	0	0	0	0	0	0	0	0	0
LincRNA_319	LincRNA	192	Chr1:12271342..12271472;Chr1:12271647..12271707	-	AT1G33811	1430	0	0	0	0	0	0	0	0	0	0	0.137554	0	0	0	0	0	0	0	0	0	0	0	0	0	0	0	0	0	0	0	0	0	0	0
LincRNA_320	LincRNA	189	Chr1:12317818..12318006	-	AT1G33910	1561	0	0	0	0	0	0	0	0	0	0	0	0	0	0	0	0	0	0	0	0	0	0	0	0	11.3938	0	0	0	0	0	0	0	0	0
LincRNA_321	LincRNA	2037	Chr1:12380409..12381994;Chr1:12383352..12383494;Chr1:12383624..12383677;Chr1:12383882..12383937;Chr1:12384030..12384155;Chr1:12384285..12384356	-	AT1G34042	723	6.9889e-06	0.012643	0	0.5214	0.601802	2.20125e-05	0	0.0174762	0.247426	0.176286	0.0353417	7.51368e-05	0.0599513	0.0478925	0	0.153929	0.095865	0	0	0.248749	0.01556	0.29729	0.260444	0.176046	0.0982929	0	0.370828	0.564234	0.157	0.203099	0.0876697	0.336402	0.0253937	0.0401887
LincRNA_322	LincRNA	2324	Chr1:12380409..12381994;Chr1:12382117..12382151;Chr1:12382232..12382309;Chr1:12382420..12382520;Chr1:12382611..12382649;Chr1:12383203..12383257;Chr1:12383352..12383471;Chr1:12383624..12383677;Chr1:12383882..12383937;Chr1:12384030..12384155;Chr1:12384289..12384362	-	AT1G34042	723	0.541854	1.19425e-05	0.881441	0.205693	1.30722e-05	0.428686	0.336572	1.22204e-05	0.45571	0.0500958	0.166738	0.215222	0.132521	0.113008	0.311716	0.38422	0.414436	0.184523	0.235053	0.129058	0.127291	0.117089	0.209983	0.232574	0.161589	0.433202	0.1463	0.238333	0.610556	7.33474e-06	0.225386	0.244376	0.0121662	0.247886
LincRNA_323	LincRNA	252	Chr1:12440486..12440737	-	AT1G34160	657	0	0	0	0	0	1.13452	0	0	0.73431	0	0	0	0	0	0	0	0	3.25161	0	0	0	0	0	0	0	0	0	0	0	0	0	0	0	0
LincRNA_324	LincRNA	199	Chr1:12525035..12525233	-	AT1G34320	666	0	0.269188	0	0	0	0	9.93379	0.638535	0	0	0	0	0	0	0	0	0	0	0	0	0	0	0	0	0	0	14.3753	0	0	0	0	0	0	0
LincRNA_325	LincRNA	270	Chr1:12593605..12593874	-	AT1G34440	869	1.5195	0	0	0	0	0	0	0	0.286356	0	0	0	0	0	0	0	0	0	0	0	0	0	0	0	0	0	2.66737	0	0	0	0	0	0	0
LincRNA_326	LincRNA	269	Chr1:12643154..12643422	-	AT1G34545	737	1.53591	0	0	0	0	0	0	0.0611355	0.289448	0	0	0	0	0	0	0	0	0	0	0	0	0	0	0	0	0	0	0	0	0	0	0	0	0.177284
LincRNA_327	LincRNA	171	Chr1:12733725..12733745;Chr1:12734256..12734405	-	AT1G34750	1688	0	0	0	0	0	0	0	0.539636	1.27551	0	0	0	0	0	0	0	0	0	0	0	0	0	0	0	0	0	0	0	0	0	0	0	0	0
LincRNA_328	LincRNA	166	Chr1:12907556..12907721	-	AT1G35220	1194	0	0	0	0	0	0	9.34091	0	0	0	0	0	0	0	0	0	0	0	0	0	0	0	0	0	0	0	0	0	0	0	0	0	0	0
LincRNA_329	LincRNA	152	Chr1:12907968..12908119	-	AT1G35220	796	0	0	0	0	0	0	0	0	2.03051	0	0	0	0	0	0	0	0	0	0	0	0	0	0	0	0	0	0	0	0	0	0	0	0	0
LincRNA_330	LincRNA	213	Chr1:12916025..12916237	-	AT1G35230	913	0	0	0	0	0	1.93686	0	0	1.25362	0	0	0	0	0	0	0	0	0	0	0	0	0	0	0	0	0	0	0	0	0	0	0	0	0
LincRNA_331	LincRNA	171	Chr1:12918529..12918699	-	AT1G35230	767	0	0	0	0	0	0	8.40808	0	1.27551	0	0	0	0	0	0	0	0	0	0	0	0	0	0	0	0	0	0	0	0	0	0	0	0	0
LincRNA_332	LincRNA	775	Chr1:12919966..12919994;Chr1:12923186..12923488;Chr1:12923608..12923746;Chr1:12923830..12924106;Chr1:12924917..12924943	-	AT1G35230	2204	0	0	0	0	0	0	0	0.00662805	0.000130202	0	0.157682	0.119929	0.094264	0	0	0	0.307726	0	0	0.000153129	0	1.07726e-05	0	0	0	0	0	0.385145	0.0335381	0	0.215411	0.0494815	0.0812767	1.17999e-05
LincRNA_333	LincRNA	769	Chr1:12919966..12919994;Chr1:12923186..12923488;Chr1:12923608..12923746;Chr1:12923830..12923887;Chr1:12924016..12924215;Chr1:12924917..12924956	-	AT1G35230	2204	0	0	0	0	0	0.000591883	0	0	0	0.0011378	0.0111377	0.0576113	6.96818e-06	0.0166527	0	0	0	0	0	0.0627095	0.0622798	0.0370095	0	0.142155	0	0	0	0	0.246177	0	0.0407508	0.161661	0	0.155055
LincRNA_334	LincRNA	1682	Chr1:12919966..12919994;Chr1:12923186..12923488;Chr1:12923608..12923746;Chr1:12923830..12923887;Chr1:12924016..12925168	-	AT1G35230	2204	0	2.19083e-05	0.180551	0	0	0.15204	0.193038	0.00319532	0.0496488	1.69567e-05	1.94271e-05	0.0309474	0.0224052	7.64722e-06	0	0.296786	0	0	0	0.000134452	9.70498e-05	2.71947e-05	2.0172e-05	0	0	0	0	0	0	1.43389e-05	0.00194475	0.015724	0.00154729	4.14355e-05
LincRNA_335	LincRNA	506	Chr1:12921916..12922279;Chr1:12922420..12922502;Chr1:12924917..12924975	-	AT1G35240	2483	0	0.0509997	0	0	0	0	0	0.0150756	0	0	0.157089	0.160641	0.0483795	0.159216	0	0	0	0	0	0.0375842	0.550313	0.0909385	0.256348	0.163722	0	0	0	0	0	0.1829	0.671935	0.040316	0.487983	0.270637
LincRNA_336	LincRNA	426	Chr1:12921916..12922279;Chr1:12924917..12924978	-	AT1G35240	2480	0	0	0	0	0	0	0	0	0.180673	0.195509	0.113534	0.474134	0.110539	0.290131	0	0	0	0	0	0.746082	0.0634808	1.03175	1.08262	0.229212	0	0	0	0	0	0.566929	0.386017	0.718574	0	0.364303
LincRNA_337	LincRNA	1115	Chr1:12922832..12923488;Chr1:12923608..12923746;Chr1:12923830..12924106;Chr1:12924917..12924958	-	AT1G35240	2500	0	0.0500958	0	0	0	0	0	0.0505034	0.131814	0.503461	0.316866	0.315719	0.0921539	0.135533	0	0	7.12655e-06	0	0	0.510412	0.625227	0.590849	1.1038	0.370562	0	0	0	8.91949e-06	0	0.72769	0.442319	0.521982	0.0102654	0.625911
LincRNA_338	LincRNA	2007	Chr1:12922832..12923488;Chr1:12923608..12923746;Chr1:12923830..12923887;Chr1:12924016..12925168	-	AT1G35240	2290	0	0.0261182	7.37047e-06	0	0	0.224091	7.88021e-06	0.0103644	0.0530046	0.153181	0.0446985	0.0301557	0.159685	0.105404	0	2.19495e-05	0	0	0	0.165662	0.0752014	0.0969882	0.16274	0.133305	0	0	0	0	0	0.0348745	0.173238	0.0889672	0.0157342	0.122604
LincRNA_339	LincRNA	215	Chr1:12964114..12964328	-	AT1G35330	719	0	0	0	0	0	0	0	0	0	0	0	0	0.100409	0	0	0	0	0	0	0	0	0	0	0	0	0	0	0	0	0	0	0	0	0
LincRNA_340	LincRNA	207	Chr1:12967909..12968115	-	AT1G35330	1797	0	0	0	0	0	2.13029	0	0	0.689415	0	0	0	0	0	0	0	0	0	0	0	0	0	0	0	0	0	0	0	10.0485	0	0	0	0	0
LincRNA_341	LincRNA	150	Chr1:12973571..12973720	-	AT1G35333	3152	0	0	0	0	0	0	0	0	2.12997	0	0	0.286822	0	0	0	0	0	0	0	0	0	0	0	0	0	0	0	0	0	0	0	0	0	0
LincRNA_342	LincRNA	166	Chr1:12974493..12974658	-	AT1G35340	3011	0	0	0	0	0	0	0	0	0	0	0	0	0	0	0	0	0	0	0	0	0.217192	0	0	0.196366	0	0	0	0	0	0	0	0	0	0
LincRNA_343	LincRNA	279	Chr1:12986728..12987006	-	AT1G35350	2146	0	0	0	0	0	0	0	0.276063	0.52153	0	0.216432	0	0.0553712	0.042415	0	2.69097	0	0	0	0	0	0.0411852	0	0	0	0	0	0	0	0	0	0	0	0
LincRNA_344	LincRNA	331	Chr1:12987227..12987557	-	AT1G35360	2557	0	0	0	0	0	0	0	0	0.174125	0	0	0.0275213	0	0	0	1.7081	0	0	1.29229	0	0	0	0	0	0	0	1.54026	0	0	0	0	0	0	0
LincRNA_345	LincRNA	194	Chr1:12987766..12987959	-	AT1G35360	2155	0	0	0	0	0	0	0	0	0	0	0	0	0	0	0	0	13.9585	0	0	0	0	0	0	0	0	0	0	0	0	0	0	0	0	0
LincRNA_346	LincRNA	245	Chr1:12994003..12994247	-	AT1G35365	1859	0	0	0	0	0	0	0	0	0	0	0	0	0	0	0	0	0	0	0	0	0	0	0	0	0	0	0	0	0	0	0	0	0	0.122964
LincRNA_347	LincRNA	277	Chr1:12994501..12994777	-	AT1G35365	2357	0	0	0	0	0	1.71884	0	0	0.834385	0	0	0	0	0	0	0	0	0	0	0.317713	0.044587	0	0	0	0	0	0	0	0	0	1.28505	0	0	0
LincRNA_348	LincRNA	890	Chr1:12995376..12996265	-	AT1G35365	3232	0	0.0788021	0	0	0	0.71232	0	0.073312	0.226259	0	0.0101533	0	0.0902228	0.122165	0	0	0.256149	0	0	0.072528	0.0603486	0.029297	0.0156271	0.0513095	0	0	0	0	0	0	0.203078	0.0407149	0.113123	0.185377
LincRNA_349	LincRNA	182	Chr1:13102769..13102950	-	AT1G35535	525	0	0	0	0	0	0	0	0	1.07097	0	0	0	0	0	0	0	0	0	0	0	0	0	0	0	0	0	0	0	0	0	0	0	0	0
LincRNA_350	LincRNA	457	Chr1:13126834..13127290	-	AT1G35580	1571	0	0	0	0	0	0	0	0	0	0.0183926	0	0	0	0	0	0	0	0	0	0	0	0	0	0	0	0	0	0	0	0	0	0	0.211006	0
LincRNA_351	LincRNA	366	Chr1:13127443..13127808	-	AT1G35580	2180	0	0	0	0	0	0	0	0	0	0	0	0.0232501	0	0	0	0	0	0	0	0	0	0	0	0	0	0	0	0	0	0	0	0	0.224508	0
LincRNA_352	LincRNA	224	Chr1:13127864..13128087	-	AT1G35580	2601	0	0	0	0	0	0	0	0	1.54854	0	0	0	0	0	0	0	0	0	0	0	0	0	0	0	0	0	0	0	0	0	0	0	0.262373	0
LincRNA_353	LincRNA	187	Chr1:13219125..13219311	-	AT1G35710	1630	0	0	0	0	0	0	0	0	0	0	0	0	0	0	0	0	0	0	0	0	0	0	0	0	0	13.8645	0	0	0	0	0	0	0	0
LincRNA_354	LincRNA	607	Chr1:13219465..13220071	-	AT1G35710	870	0.28418	0.0191331	0	0	0	0.172951	0	0.0340041	0.494074	0.146067	0.092953	0.0337177	0.120626	0.0127588	0	0	0	0	0	0.0486203	0.121062	0.0618928	0.0843895	0.0660885	0.648543	0	0	0	0	0.128523	0.131592	0	0.0217267	0.230018
LincRNA_355	LincRNA	1003	Chr1:13281160..13282162	-	AT1G35780	872	0	0.241709	0	0	0	0.174791	0	0.0686794	0.0565665	0.441982	0.722556	1.49767	0.947245	0.766651	0	0	0.219924	0	0	0.505276	0.548217	1.51713	1.38923	1.22339	0	0	0	0	0	1.34593	1.19341	0.258407	1.11807	0.243961
LincRNA_356	LincRNA	269	Chr1:13350682..13350950	-	AT1G35900	2250	1.53591	0	0	0	0	0	0	0	0	0	0	0	0	0	0	0	0	0	2.26253	0	0	0	0	0	0	0	0	0	4.31729	0	0	0	0	0
LincRNA_357	LincRNA	178	Chr1:13460052..13460229	-	AT1G36060	3722	0	0	0	0	0	0	0	0	0	0	0	0	0.36412	0	0	0	0	0	0	0	0	0.152298	0	0	0	0	0	0	0	0	0	0	0	0
LincRNA_358	LincRNA	409	Chr1:13475378..13475575;Chr1:13475731..13475941	-	AT1G36070	4443	0	0	0	0	0	0	0	0.0444406	0.424254	0	0	0	0	0	0	0	0	0	0	0	0	0	0	0	0	0	0	0	0	0	0	0	0	0.602194
LincRNA_359	LincRNA	286	Chr1:13559016..13559301	-	AT1G36180	525	0	0	0	0	0	0	0	0.205904	0.254318	0.038992	0	0	0	0.0404135	0	0	0	0	0	0	0	0.0391183	0	0.0361115	0	0	0	0	0	0	0.111516	0	0	0
LincRNA_360	LincRNA	262	Chr1:13568970..13569231	-	AT1G36185	4385	0	0	0	0	0	0	0	0	0.31267	0	0	0	0	0	0	0	0	0	0	0	0	0	0	0	0	4.51052	0	0	0	0	0	0	0	0.0969135
LincRNA_361	LincRNA	159	Chr1:13837858..13838016	-	AT1G36622	905	0	0	20.3777	0	0	0	0	0	3.37964	0	0	0	0	0	0	0	14.4889	0	0	0	0	0	0	0	0	0	0	0	0	0	0	0	0	0
LincRNA_362	LincRNA	407	Chr1:13838459..13838775;Chr1:13839002..13839091	-	AT1G36630	1055	0	0	1.3059	0	0	0	0	0	0	0.789142	2.88282	1.35355	1.20258	1.56399	0	0	0	0	0	1.08077	4.57489	4.669	1.52461	1.55459	0	0	0	0	0	0.981042	1.27496	0	0	0
LincRNA_363	LincRNA	183	Chr1:14196280..14196462	-	AT1G37190	1177	128.036	2.15507	359.522	271.49	448.312	64.9348	159.056	3.61578	27.8706	75.5145	41.4487	43.025	51.557	125.245	28920.9	74535.5	40724.9	55236.4	33136.1	76.9205	26.4438	32.2843	43.7017	55.999	26684.7	40241	45553.3	47643.1	38967.1	339.467	217.822	2.66283	12.8288	3.81462
LincRNA_364	LincRNA	160	Chr1:15926233..15926392	-	AT1G42470	596	0	0	0	0	0	0	0	0	0	0	0	0	0	0	13.303	0	0	0	13.375	0	0	0	0	0	10.523	0	0	0	25.6539	0	0	0	0	0
LincRNA_365	LincRNA	487	Chr1:16115448..16115809;Chr1:16115987..16116111	-	AT1G42888	2028	0	4.16055e-05	0	0	0	0	0	5.23584e-05	8.8952e-05	0.612421	2.092e-05	1.28587e-05	1.20997e-05	0.0383004	0.583666	0	0	0	0	0.274283	0.512209	8.93882e-06	4.09518e-06	0	0.000239404	0	0	0	0	0.0513765	0.332371	3.58087e-06	0.0312955	0.208723
LincRNA_366	LincRNA	569	Chr1:16115448..16115809;Chr1:16115905..16116111	-	AT1G42888	2028	0	0	0	0	0	0	0	0.145463	0	0.473398	0.0354267	0.0367077	0.0363472	0.177247	7.03622e-05	0.601093	0	0	0.455066	0.162969	0.524048	0.179789	0	0	1.07391	0	0	0	0	0.494544	0.0641805	0	0	0.476096
LincRNA_367	LincRNA	432	Chr1:16115448..16115809;Chr1:16116042..16116111	-	AT1G42888	2028	0	0.168553	0	0	0	0	0	0.566311	0.192923	0.128299	0.279146	0.076788	0.0798759	0.135553	0	0	0	0	0	0.916762	0.000139244	0.467059	0.0200838	0	0	0	0	0	0	5.1423e-06	0.361615	0.0406888	0	0.00152802
LincRNA_368	LincRNA	186	Chr1:16125032..16125217	-	AT1G42960	566	0	0	0	0	0	0	0	0	0.950155	0	0	0	0	0	0	20.3468	0	0	0	0	0	0	0	0	0	0	0	0	0	0	0	0	0	0
LincRNA_369	LincRNA	220	Chr1:16142321..16142540	-	AT1G43000	667	0	0	0	0	0	0	0	0	1.12712	0	0	0	0	0	0	0	0	0	0	0	0	0	0	0	0	0	0	0	0	0	0	0	0	0
LincRNA_370	LincRNA	325	Chr1:16340409..16340733	-	AT1G43300	1708	0	0	0	0	0	0	0	0.0369107	0	0	0	0	0	0	0	0	0	0	0	0	0	0	0	0	0	2.49175	0	0	0	0	0	0	0	0
LincRNA_371	LincRNA	255	Chr1:16466354..16466608	-	AT1G43667	790	0	0	0	0	0	0	0	0	0.693229	0	0	0	0	0	0	0	0	0	0	0	0	0	0	0	0	0	0	0	0	0	0	0	0	0.106484
LincRNA_372	LincRNA	162	Chr1:16601367..16601528	-	AT1G43835	5085	0	0	0	0	19.6928	0	0	0	1.61541	0	0	0	0	0	0	0	0	0	0	0	0	0	0	0	20.0825	0	0	0	0	0	0	0	0	0
LincRNA_373	LincRNA	339	Chr1:16625566..16625904	-	AT1G43860	1098	0	0	0	0	0	1.01633	0	0	0	0	0	0	0.0778048	0	1.21319	0	0	0	0	0	0.03036	0	0	0.168261	1.91933	0	0	0	0	0	0.137101	0	0	0
LincRNA_374	LincRNA	156	Chr1:16711290..16711445	-	AT1G44000	1578	0	0	0	0	0	0	0	0	1.84924	0	0	0	0	0	0	0	0	0	0	0	0	0	0	0	0	0	0	0	0	0	0	0	0	1.00136
LincRNA_375	LincRNA	367	Chr1:16713164..16713530	-	AT1G44010	1093	0	0	0	0	0	0	0	0.166726	2.00004	0	0	0	0	0	0	0	0	0	0	0	0	0	0	0	0	0	0	0	0	0	0	0	0	0.32629
LincRNA_376	LincRNA	196	Chr1:16801826..16802021	-	AT1G44170	1506	0	0	0	0	0	0	0	0	0.829275	0	0	0	0	0	0	0	6.73034	0	0	0	0	0	0	0	0	0	0	0	0	0	0	0	0	0
LincRNA_377	LincRNA	321	Chr1:16817833..16818153	-	AT1G44224	2794	0	0	0	0	0	0	0	0.114066	0	0	0	0	0	0	0	0	0	0	0	0.02732	0	0	0	0	0	0	0	0	0	0	0	0	0.0784243	0
LincRNA_378	LincRNA	221	Chr1:16860738..16860958	-	AT1G44510	2904	2.81931	0	0	0	0	0	0	0.11222	1.08659	0	0	0	0	0	0	0	0	0	0	0	0	0	0	0	0	0	0	0	0	0	0	0	0	0
LincRNA_379	LincRNA	179	Chr1:16885218..16885396	-	AT1G44740	2009	0	0	0	0	0	0	0	0	1.13498	0	0	0	0	0	0	0	0	0	0	0	0	0	0	0	0	0	0	0	0	0	0	22.9236	0	0
LincRNA_380	LincRNA	156	Chr1:17188510..17188665	-	AT1G45616	1977	0	0	0	0	0	0	0	0	0	0	0	0	0	0.487652	0	0	15.5755	0	0	0	0	0	0	0	0	0	0	0	0	0	0	0	0	0
LincRNA_381	LincRNA	252	Chr1:17300050..17300301	-	AT1G47210	651	0	0	0	0	0	0	0	0	0.367156	0	0	0	0	0	0	0	0	0	0	0	0	0	0	0	0	5.07915	0	0	0	0	0	0	0	0
LincRNA_382	LincRNA	575	Chr1:17391367..17391941	-	AT1G47405	587	0	0.0831065	0	0	0	0	0	0.245928	0	0	0.187153	0.442108	1.34232	1.32856	0	0	0	0	0	0.106408	0.728458	0.801778	0.574187	1.53794	0	0	0	0	0	0.111028	0.650721	0.0736505	0.0236555	0.0847085
LincRNA_383	LincRNA	151	Chr1:17409984..17410134	-	AT1G47465	2393	0	0	0	0	0	6.42554	0	0	3.97939	0	0	0	0	0	0	0	0	0	0	0	0	0	0	0	0	0	0	0	0	0	0	0	0	0
LincRNA_384	LincRNA	194	Chr1:17441421..17441614	-	AT1G47520	1675	0	0	0	0	0	2.65394	0	0	1.71775	0	0	0	0	0	0	0	0	0	0	0	0	0	0	0	0	0	0	0	0	0	0	0	0	0
LincRNA_385	LincRNA	465	Chr1:17498966..17499430	-	AT1G47603	857	0	0.0294823	0	0	0	0	0	0.0349136	0	0.346016	0.0762167	0	0.130849	0	0	0	0	0	0	0.808461	0.872853	0.226575	0.256145	0.062392	0	0	0	0	0	0.970354	0.359426	0.220708	0.0340445	0.264026
LincRNA_386	LincRNA	486	Chr1:17577619..17578104	-	AT1G47765	1528	0	0	0	0	0.973515	0	0	0.177678	0.076411	0.0813381	0	0.248821	0.058196	0.146277	0	0	0	0	0	0.0142078	0	0	0.0338982	0.174346	0	0	0	0	0	0.267199	0.0034594	0	0.0314108	0.0207554
LincRNA_387	LincRNA	196	Chr1:17579109..17579304	-	AT1G47765	3018	0	0	0	0	0	0	5.2306	0	1.62275	0	0	0	0	0	0	0	0	0	0	0	0	0	0	0	0	0	0	0	0	0.63075	0	0	0	0
LincRNA_388	LincRNA	316	Chr1:17654067..17654325;Chr1:17654450..17654506	-	AT1G47910	2355	0	0	0	0	0	0	0	0.237185	0	0	0	0	0	0	0	0	0	0	0	0	0	0	0	0	0	0	0	0	0	0	0	0	20.6603	0
LincRNA_389	LincRNA	187	Chr1:17695653..17695839	-	AT1G47980	1787	0	0	0	0	0	0	0	0	0	0	0	0	0	0	0	0	0	8.89802	0	0	0	0	0	0	0	0	0	9.96053	0	0	0	0	0	0
LincRNA_390	LincRNA	415	Chr1:18078475..18078889	-	AT1G48880	2145	0.540862	0.0364148	2.51376	0	2.59722	0.658331	2.01571	0.150832	0.518835	0.04227	0.192903	0.0382	0.141271	0	0	0	0	0	0	0.0537173	0.109105	0.0609027	0.684328	0	0	2.17592	0	0	0	0.0450265	0.0416125	0	0	0.413855
LincRNA_391	LincRNA	213	Chr1:18204164..18204376	-	AT1G49210	1401	0	0	0	0	0	0	0	0	1.19952	0	0	0	0	0	0	0	0	0	0	0	0	0	0	0	0	0	0	0	0	0	0	0	0	0
LincRNA_392	LincRNA	707	Chr1:18271353..18272059	-	AT1G49360	1906	0	0	0	0	0	0	0.283058	0.018139	0	0	0.0670908	0	0.0259398	0.0805355	0	0	0	0	0	0	0.031431	0	0.0103374	0	0	0	0	0	0	0	0.0341685	0.0561147	0.523301	0
LincRNA_393	LincRNA	152	Chr1:18325130..18325281	-	AT1G49510	1590	0	0	0	0	0	0	0	0	12.0954	0	0	0	0	0	0	0	0	0	0	0	0	0	0	0	0	0	0	0	0	0	0	0	0	0
LincRNA_394	LincRNA	187	Chr1:18406780..18406966	-	AT1G49740	553	0	0	0	0	0	0	0	0	0.97474	0	0	0	0	0	0	0	0	0	0	0	0	0	0	0	0	0	0	0	0	0	0	0	0	0.381777
LincRNA_395	LincRNA	765	Chr1:18692253..18693017	-	AT1G50460	668	0.20436	0.123831	0	0	0	0	0	0.31774	1.57872	0.289764	0.252507	0.184535	0.471929	0.506001	0.588973	0.39104	0	0	0	0.267662	0.212806	0.248523	0.160969	0.299673	0	0.272838	0	0	0.282069	0.1906	0.528863	0.186909	1.46341	0.441361
LincRNA_396	LincRNA	250	Chr1:18892625..18892874	-	AT1G50960	907	0	0	0	0	0	0	0	0	0.359924	0	0	0	0	0	0	0	0	0	0	0	0	0	0	0	0	0	0	0	5.3923	0	0	0	0.86462	0
LincRNA_397	LincRNA	168	Chr1:18960199..18960366	-	AT1G51172	2840	0	0	0	0	0	0	0	0.287712	0	0	0	0	0	0	0	0	0	0	0	0.159969	0	0	0	0	0	0	0	0	0	0	0	0	0	0
LincRNA_398	LincRNA	153	Chr1:19031026..19031178	-	AT1G51340	820	0	0	0	0	0	0	0	0	0	0	0	0	0	0	0	0	0	0	0	0	0	0	0	0	0	0	0	0	0	0	0	0	0	1.1265
LincRNA_399	LincRNA	285	Chr1:19197786..19198070	-	AT1G51750	638	0	0	0	0	0	0	1.61971	0.519612	0.491421	0	0	0	0	0	0	0	0	0	0	0	0	0	0	0	0	0	0	0	0	0	0	0	0	0
LincRNA_400	LincRNA	165	Chr1:19211933..19212097	-	AT1G51790	517	0	1.55173	0	0	0	0	0	0.306735	0	0	0	0.177568	0	0	0	0	0	0	0	0	0	0	0	0	0	0	0	0	0	0	0	0	0	0
LincRNA_401	LincRNA	217	Chr1:19373318..19373534	-	AT1G52085	898	0	0	0	0	0	0	0	0	0	0	0	0	0	0	0	0	0	0	0	0	0	0	0.0760725	0	0	0	0	0	0	0	0.184433	0	0	0
LincRNA_402	LincRNA	574	Chr1:19374000..19374573	-	AT1G52087	1070	0	0	0	0	0	0	0	0.0123541	0	0.0503095	0	0.104563	0.0365048	0.0411733	0	0	0	0	0	0	0	0	0	0.0834541	0	0	0	0	0	0	0.0131818	0	0	0
LincRNA_403	LincRNA	170	Chr1:19431573..19431742	-	AT1G52185	1297	0	0	0	0	0	0	0	0	0	0	0	0	0	0	0	0	0	0	0	0	0	0.185847	0	0	0	0	0	0	0	0	0	0	0	0
LincRNA_404	LincRNA	371	Chr1:19804957..19805327	-	AT1G53160	1093	0	0	0	0	0	0	0	0.054363	0.268172	0.0250478	0.139299	0	0	0	0	0	0	0	0	0.0213494	0	0	0	0	0	0	0	0	0	0	0.093886	0	0.473066	0.890365
LincRNA_405	LincRNA	591	Chr1:20006401..20006991	-	AT1G53610	2006	1.47942	2.07179	1.37518	1.43406	1.42083	0.540219	0	0	0	3.90777	1.67425	0.275136	0.609455	1.30846	2.98821	0	0	0	0	3.10888	0.0981875	0.024511	0	0	0.337678	0.395505	0	0	0	1.99608	4.25324	0	0	0.075442
LincRNA_406	LincRNA	163	Chr1:20040242..20040404	-	AT1G53683	627	0	0	0	0	0	0	0	0	0	0	0	0	0	0	0	0	0	0	0	0	0	0	0	0	19.6229	0	0	0	0	0	0	0	0	0
LincRNA_407	LincRNA	210	Chr1:20093442..20093651	-	AT1G53820	1020	0	0	0	0	0	0	0	0.132789	0	0	0	0.0745863	0	0	0	6.62784	0	0	0	0	0	0	0	0	0	0	0	6.62412	0	0	0	0	0	0
LincRNA_408	LincRNA	185	Chr1:20468108..20468292	-	AT1G54905	1734	0	0	0	0	0	3.12635	6.3816	0	1.01176	0	0	0	0	0	0	0	0	0	0	0	0	0	0	0	0	7.20611	0	0	0	0	0	0	0	0
LincRNA_409	LincRNA	301	Chr1:20496880..20497132;Chr1:20497219..20497266	-	AT1G54955	2047	0	0	0	0	0	0	0	0	0	0	0.0468162	0	0	0	0	0	0	0	0	0.0615212	0.78874	0	0	0	0	0	0	0	0	0	0	0	0	0
LincRNA_410	LincRNA	244	Chr1:20498947..20499190	-	AT1G54960	761	0	0	0	0	0	0	0	0	1.60371	0	0	0	0	0	0	0	0	0	0	0	0	0	0	0	0	0	0	0	0	0	0	0	0	0
LincRNA_411	LincRNA	211	Chr1:20651050..20651260	-	AT1G55340	572	0	0.221085	0	0	0	0	0	0.131107	0	0	0	0	0	0	0	0	0	0	0	0	0	0	0	0	0	0	0	0	0	0	0	0	0	0
LincRNA_412	LincRNA	1360	Chr1:21051705..21052937;Chr1:21053614..21053740	-	AT1G56233	689	350.972	0.0936106	874.226	40.9138	56.7513	928.62	1082	1.45688	765.765	0.151418	0.105836	0.0279577	0.076949	0.0937099	4.14451	3.60523	3.64816	2.03048	3.44851	0.197236	0.175797	0.145988	0.08943	0.0982	1.69573	1.5889	0.685037	1.33175	0.273743	0.0918376	0.23031	0.100898	0.219987	0.119386
LincRNA_413	LincRNA	401	Chr1:21221349..21221565;Chr1:21221818..21222001	-	AT1G56620	993	0	0	0	0	0	0	0	0.115418	0	0	0	0	0	0	0	0	0	0	0	0	0	0	0	0	0	0	0	0	0	0	0	0	2.47067	0
LincRNA_414	LincRNA	500	Chr1:21469279..21469577;Chr1:21469675..21469797;Chr1:21469913..21469990	-	AT1G58030	860	0	0.104056	0	0	0	0	0	0.0308064	0	0.124851	0	0.0145843	0	0	0	0	0	0	0	0.0546075	0.296995	0.030828	0	0.0421135	0.441486	0	0	0	0	0.238001	0.111896	0	0.0298703	0
LincRNA_415	LincRNA	244	Chr1:21475104..21475347	-	AT1G58037	503	2.05783	0	0	0	0	0	0	0	0	0	0	0	0.0734708	0	0	0	0	0	0	0	0	0	0	0	0	0	0	0	0	0	0.107615	0	0	0
LincRNA_416	LincRNA	238	Chr1:21602160..21602397	-	AT1G58250	540	0	0	0	0	0	0	2.76269	0	0	0	0	0	0	0	0	0	0	0	0	0	0	0	0	0	0	0	0	0	0	0	0	0	0	0.410913
LincRNA_417	LincRNA	214	Chr1:21608584..21608797	-	AT1G58260	590	0	0	0	0	0	0	0	0	0.59053	0	0	0	0	0	0	0	9.92443	0	0	0	0	0.0797682	0	0	0	0	0	0	0	0	0	0	0	0
LincRNA_418	LincRNA	1297	Chr1:21615964..21617260	-	AT1G58270	1848	0	0	0	0	0	0.255681	0.130476	1.3951e-07	0.122496	0.294764	0.451477	0.280571	0.113695	0.271492	0	0.401374	0	0.536835	0.30394	0.188	0.0886998	0.181985	0.262395	0.284041	0.239129	0.23275	0.18113	0.201215	0.66	0.261567	0.306841	0.243658	0.217221	0.120353
LincRNA_419	LincRNA	372	Chr1:21705389..21705430;Chr1:21705625..21705954	-	AT1G58410	1135	0	0	0	0	0	0	0.840829	0	0	0.12555	0.0326193	0.045295	0.198698	0.124808	0	0	0	0	0	0	0	0.0241789	0	0.676695	0	0	0	1.30648	0	0.123672	0.0347835	0.0560737	0	0
LincRNA_420	LincRNA	566	Chr1:21947775..21948140;Chr1:21948286..21948364;Chr1:21948480..21948600	-	AT1G59725	2139	0	0	0	0	0	0	0	1.1346	0.121879	0	0	0	0	0	0	0	0	0	0	0	0	0	0	0	0	0	0	0	0	0	0	0	4.97956	0.0961868
LincRNA_421	LincRNA	151	Chr1:21955026..21955176	-	AT1G59730	1571	0	0	0	0	0	0	0	0	3.97939	0	0	0	0	0	0	0	0	0	0	0	0	0	0	0	0	0	0	0	0	0	0	0	0	1.22257
LincRNA_422	LincRNA	164	Chr1:22075929..22076092	-	AT1G59970	1054	0	0	0	0	0	0	0	0	4.57195	0	0	0	0	0	0	0	0	0	0	0	0	0	0	0	0	0	0	0	0	0	0	0	0	0
LincRNA_423	LincRNA	855	Chr1:22076339..22077193	-	AT1G59970	1464	0	0.593064	0	0	0.422993	0	0	27.7548	0.949087	0.993813	0.731093	0.798424	1.02749	0.854538	0.761325	0	0.539841	0	0.510297	0.619479	0.831275	0.685973	0.836248	0.830407	0.200742	0	0	0	0	0.959525	0.41214	1.45676	14.02	18.893
LincRNA_424	LincRNA	1054	Chr1:22087108..22088161	-	AT1G59990	2078	0.135002	0.0115131	0	0	0	0.309386	0	0.0249067	0.869301	0.374287	0.368544	0.227987	0.188836	0.195457	0	0	0.576614	0	0	0.10782	0.0293417	0.219503	0.207801	0.135229	0	0.180074	0	0	0	0.23854	0.209612	0.182934	0.0778647	0.192765
LincRNA_425	LincRNA	267	Chr1:22108051..22108317	-	AT1G60025	596	0	0	0	0	0	0	1.94988	0.062668	0	0	0	0	0	0	0	0	0	0	0	0	0	0	0	0	0	0	0	0	0	0	0	0	0	0
LincRNA_426	LincRNA	226	Chr1:22522600..22522825	-	AT1G61120	813	0	0	0	0	0	0	0	0.835897	0	0	0	0	0	0	0	0	0	0	0	0	0	0	0	0	0	0	0	0	0	0	0	0	0	0
LincRNA_427	LincRNA	579	Chr1:22611119..22611504;Chr1:22611815..22612007	-	AT1G61300	847	0	0	0	0	0	0	0	0.0485961	0.060133	0.199069	0.187459	0.0514634	0.148114	0.0685002	0	0.585058	0	0	0.442932	0.289806	0.210664	0.16571	0.197743	0.120621	0.696966	0	0	0	0	0.12136	0	0.451849	0	0.110813
LincRNA_428	LincRNA	175	Chr1:22625671..22625845	-	AT1G61330	1145	0	0	0	0	0	0	0	0	0	0	0.191056	0	0	0	0	0	0	0	0	0	0	0	0	0	0	0	0	0	0	0	0	0	0.80258	0
LincRNA_429	LincRNA	192	Chr1:22627165..22627356	-	AT1G61340	910	0	0	0	0	0	0	0	0	0	0	0	0	0	0	0	0	0	0	0	0	0	0	0	0	0	0	0	0	13.0938	0	0	0	1.53058	0
LincRNA_430	LincRNA	156	Chr1:22632163..22632318	-	AT1G61350	1565	0	0	0	0	0	0	0	0	0	0	0	0	0	0	0	0	0	0	29.4462	0	0	0	0	0	0	0	0	0	0	0	0	0	0	0
LincRNA_431	LincRNA	169	Chr1:22728740..22728908	-	AT1G61600	909	0	0.475062	0	0	0	0	0	0	0	0	0	0	0	0	0	0	0	0	0	0	0	0.190915	0	0	8.57129	0	0	0	0	0	0	0	0	0
LincRNA_432	LincRNA	217	Chr1:22839150..22839366	-	AT1G61820	536	0	0	0	0	0	0	0	0.238268	0	0	0	0	0	0	0	0	0	0	0	0	0	0	0	0	0	0	0	0	0	0	0	0	0	0
LincRNA_433	LincRNA	192	Chr1:22855413..22855604	-	AT1G61850	585	4.51857	0	0	0	0	2.74998	0	0	0.851545	0	0	0	0	0	0	0	0	0	0	0	0	0	0	0	0	0	0	0	0	0	0	0	0	0
LincRNA_434	LincRNA	722	Chr1:23140055..23140776	-	AT1G62510	2865	0	0	0	0	0	0	0	0.00880765	0.128863	0	0.0261473	0	0.0789067	0.0212493	0	0	0	0	0	0.0168491	0	0.0209106	0	0	0	0	0	0	0	0	0.0682115	0	0.0504093	0
LincRNA_435	LincRNA	173	Chr1:23149367..23149539	-	AT1G62530	1001	0	0	0	0	0	0	0	0	1.27943	0	0	0	0	0	0	0	0	0	0	0	0	0	0	0.16243	0	0	0	0	0	0	0	0	0	0
LincRNA_436	LincRNA	160	Chr1:23296918..23297077	-	AT1G62900	644	0	0	0	0	0	0	0	0	0	0	0	0	0	0	0	0	0	0	0	0	0	0	0	0	0	0	0	0	0	0	0	0	1.30628	0
LincRNA_437	LincRNA	196	Chr1:23640424..23640619	-	AT1G63730	1152	4.21048	0	0	0	0	0	0	0	1.58696	0	0	0	0	0	0	0	0	0	0	0	0	0	0	0	0	0	0	0	0	0	0	0	0	0
LincRNA_438	LincRNA	221	Chr1:23691372..23691592	-	AT1G63840	566	0	0	0	0	0	0	0	0.337004	0	0	0	0	0	0	0	11.1446	0	0	4.20796	0	0	0	0	0	0	0	0	0	0	0	0	0	0	0
LincRNA_439	LincRNA	155	Chr1:23884874..23885028	-	AT1G64355	1057	0	0	0	0	0	0	0	0.382466	0	0	0	0	0	0	0	0	0	0	0	0	0	0.590355	0	0	0	0	0	0	0	0	0	0	0	0
LincRNA_440	LincRNA	263	Chr1:23950850..23951112	-	AT1G64490	1022	0	0.110456	0	0	0	0.998451	0	0	0	0	0	0	0	0	0	0	0	0	0	0	0	0	0	0	0	2.2296	0	0	0	0	0	0	0	0
LincRNA_441	LincRNA	164	Chr1:24101474..24101637	-	AT1G64860	523	0	0	18.2438	0	0	0	0	0.312489	0	0	0	0	0	0	0	0	0	0	0	0	0	0	0	0	0	0	0	0	0	0	0	0	2.27156	0
LincRNA_442	LincRNA	160	Chr1:24344947..24345106	-	AT1G65483	1217	0	0	0	0	0	0	0	1.36622	0	0	0	0	0	0	0	0	0	0	0	0	0	0	0	0	0	0	0	0	0	0	0	0	0	0
LincRNA_443	LincRNA	182	Chr1:24674758..24674939	-	AT1G66220	1098	0	0	0	0	0	0	0	0.21644	0	0	0.165104	0	0	0.128588	0	0	0	0	0	0	0	0	0.133531	0.262543	0	0	0	0	0	0	0	0	0	0
LincRNA_444	LincRNA	180	Chr1:24843555..24843734	-	AT1G66590	1145	0	0	0	0	0	0	7.0207	0	0	0	0	0	0	0	0	0	0	0	17.2742	0.119971	0	0	0	0	0	0	0	0	0	0	0.10192	0	0	12.7008
LincRNA_445	LincRNA	241	Chr1:24956745..24956985	-	AT1G66890	574	0	0	9.93879	0	0	0	0	0	1.66653	0	0	0	0	0	0	0	0	0	0	0	0	0	0	0	0	0	0	0	0	0	0	0	0	0
LincRNA_446	LincRNA	172	Chr1:25040275..25040446	-	AT1G67060	887	0	0	0	0	0	0	0	0	0	0.728598	0	0.2968	0	0	0	0	0	0	0	0	0	0	0	0	0	0	0	0	0	0	0	0	0	0
LincRNA_447	LincRNA	494	Chr1:25171418..25171911	-	AT1G67260	2112	0	0	0	0	0	0	0	0	0	0	0.0671122	0	0	0	0	0	0	0	0	0	0	0	0	0	0	0	0	0	0	0	0	0	0	0
LincRNA_448	LincRNA	345	Chr1:25274882..25275226	-	AT1G67480	1069	0	0	0	0	0	0.975372	0	0	0.151014	0	0	0	0	0	0	0	0	0	0	0	0	0	0	0	0	0	0	0	0	0	0	0	0	0
LincRNA_449	LincRNA	265	Chr1:25577965..25578154;Chr1:25578250..25578324	-	AT1G68250	1050	0	0	0	0	0	0	0	0.0640605	0	0	0	0	0	0	0	0	0	0	0	0	0	0	0.0470163	0	0	0	0	0	0	0	0	0	0.141082	0.0932232
LincRNA_450	LincRNA	218	Chr1:25728625..25728842	-	AT1G68552	925	0	0	0	0	0	0	3.66245	0	0.555595	0	0	0	0	0	0	0	9.32133	0	0	0	0	0	0	0	0	0	0	0	4.20871	0	0	0	0	0
LincRNA_451	LincRNA	224	Chr1:25730122..25730345	-	AT1G68552	2422	2.69844	0	0	0	0	0	3.35222	0	1.04001	0	0	0	0	0	0	0	0	0	0	0	0	0	0	0	0	0	0	0	0	0	0	0	0	0
LincRNA_452	LincRNA	195	Chr1:25852685..25852879	-	AT1G68800	4146	0	0	0	0	0	0	0	0.170549	0.80747	0	0	0	0	0.204361	0	0	0	0	0	0	0	0	0	0	0	0	0	0	0	0	0	0	0	0
LincRNA_453	LincRNA	159	Chr1:25973831..25973989	-	AT1G69080	561	0	0.59039	0	0	0	10.6735	10.8935	6.29345	3.37964	0	0	0	0	0	0	0	0	0	0	0	0	0	0	0	0	0	0	0	0	0	0	0	0	0
LincRNA_454	LincRNA	312	Chr1:25996110..25996421	-	AT1G69150	899	0	0	0	0	0	0	0	0	0.587799	0.30642	0	0	0	0	0	0	0	0	0	0	0	0.0329648	0	0	0	0	0	0	0	0	0	0	0	0.60045
LincRNA_455	LincRNA	668	Chr1:26209263..26209780;Chr1:26210475..26210624	-	AT1G69680	2336	0	1.55014e-05	0	0	0	0	0	0.000303698	0	0.0484582	0	0.071555	0	0.0243839	0	0	0	0	0	0.00928978	0.0415909	0	0.00325757	0.038005	0	0	0	0	0	0.00117304	4.4182e-07	0	0	0.117443
LincRNA_456	LincRNA	1438	Chr1:26209263..26210700	-	AT1G69680	2336	0.186086	0.238039	0	0	0	0.906009	0.462344	0.0852026	0.323528	0.16823	0.0271209	0.0139582	0.00603155	0.0216605	0	0	0	0	0	0.0326784	0.109304	0.0760394	0.0834348	0.0656854	0	0.248078	0	0	0.128219	0.0851343	0.0962152	0.0645533	0.0216744	0.264713
LincRNA_457	LincRNA	248	Chr1:26345730..26345977	-	AT1G69950	512	0	0	0	0	0	0	0	0.07791	0	0	0	0	0	0	0	0	0	0	0	0	0	0.0537028	0	0	0	0	0	0	0	0	0.238566	0	0.178012	0
LincRNA_458	LincRNA	176	Chr1:26399900..26400075	-	AT1G70090	716	0	0	0	0	0	0	0	0	0	0	0	0	0	0	0	0	0	0	0	0	0	0	0	0	0	17.282	0	0	0	0	0	0	0	0
LincRNA_459	LincRNA	250	Chr1:26544546..26544795	-	AT1G70430	620	0	0	0	0	0	0	0	0.076021	0.719845	0	0	0	0	0	0	0	0	0	0	0	0	0	0	0	0	0	0	0	0	0	0	0	0.172924	0
LincRNA_460	LincRNA	250	Chr1:26650693..26650942	-	AT1G70690	1072	0	0	0	0	0	1.16234	0	0.076021	0.736084	0	0	0	0	0	0	0	0	0	0	0	0	0	0	0	0	2.60312	0	0	0	0	0	0	0	0
LincRNA_461	LincRNA	309	Chr1:26794100..26794253;Chr1:26794419..26794573	-	AT1G71030	551	0	0	0	0	0	0	0	0.0419245	0.206813	0.443451	0	0	0	0	0	0	0	0	0	0.0292855	0	0	0	0	0	0	0	0	0	0	0.162722	0	0.0872788	0
LincRNA_462	LincRNA	172	Chr1:26816487..26816658	-	AT1G71100	817	0	0	0	0	0	0	0	0	0	0	0	0	0	0	0	0	0	24.1712	0	0	0	0.176361	0	0	0	0	0	0	0	0	0	0	0	0
LincRNA_463	LincRNA	248	Chr1:27160186..27160433	-	AT1G72175	629	0	0	0	0	0	1.19122	0	0	0	0	0	0.0487047	0	0	0	0	0	0	0	0	0	0	0	0	0	0	0	0	0	0	0	0	0.178012	0
LincRNA_464	LincRNA	337	Chr1:27293425..27293560;Chr1:27293940..27294140	-	AT1G72500	1197	0	0	0	0	0	0	0	0	0	0	0	0	0	0	0	0	0	0	0	0.025076	0	0	0.029799	0	0	0	0	0	0	0	0	0	0	0
LincRNA_465	LincRNA	179	Chr1:27389067..27389245	-	AT1G72770	778	0	0	0	0	0	0	0	0	0	0	0	0	0	0	0	0	0	0	0	0	0	0	0	0	0	0	0	0	0	0	0	0	2.1468	0
LincRNA_466	LincRNA	175	Chr1:27683930..27684104	-	AT1G73630	633	0	0	0	0	0	0	0	0.497379	2.35125	0	0	0	0	0	0	0	0	0	0	0	0	0	0	0	0	0	0	0	0	0	0	0	0	0
LincRNA_467	LincRNA	151	Chr1:27972810..27972960	-	AT1G74430	2220	0	0	0	0	0	0	13.116	0	14.3767	0	0	0	0	0	0	22.1973	0	0	0	0	0	0	0	0	0	0	0	0	0	0	0	0	0	0
LincRNA_468	LincRNA	553	Chr1:28054702..28055165;Chr1:28055252..28055340	-	AT1G74670	554	0	0.176645	0	0	0	0	0	0.440496	0	0	0	0	0	0	0	0	0	0	0	4.43858e-05	0	0	0	0	0	0	0	0	0	0.103928	0	0.0917527	7.57948	0.415085
LincRNA_469	LincRNA	225	Chr1:28343722..28343946	-	AT1G75510	3110	0	0	0	0	0	0	0	0	1.00251	0	0	0	0	0	0	0	0	0	0	0	0	0	0	0	0	0	0	0	0	0	0	0	0	0.340622
LincRNA_470	LincRNA	167	Chr1:28443316..28443482	-	AT1G75750	888	0	0	0	0	0	0	0	0.292973	0	0	0	0	0	0	0	0	0	0	0	0	0	0	0	0	0	0	0	0	0	0	0	0	1.0279	0
LincRNA_471	LincRNA	885	Chr1:28470201..28471085	-	AT1G75830	1273	0	0.0340197	0	0	0	0	0.209237	0.0268374	0.227916	0.0180034	0.0204425	0.0211277	0.0209855	0	0	0	0	0	0	0	0.0740353	0	0.0188515	0.0177078	0	0	0	0	0.232357	0.167604	0.616567	0	0	0.107745
LincRNA_472	LincRNA	193	Chr1:28473823..28474015	-	AT1G75830	933	0	0.597691	0	0	0	0	0	0	0	0	0.135261	0	0	0	0	0	0	0	0	0	0	0	0	0	0	0	0	0	0	0	0	0	0	0
LincRNA_473	LincRNA	199	Chr1:28510424..28510622	-	AT1G75940	547	0	0	0	0	0	0	0	2.07181	0	0	0	0	0	0	0	0	0	0	0	0	0	0	0	0	0	0	0	0	0	0	0	0	0	0.28626
LincRNA_474	LincRNA	667	Chr1:28515039..28515494;Chr1:28515706..28515916	-	AT1G75950	633	0.494948	1.94942	0.575092	0.599715	0.594186	1.05428	0.614865	4.54803	1.0979	0.615375	2.23255	2.47411	1.10788	3.17428	0.356817	2.84298	0.759036	0	2.86999	9.15508	4.95711	2.99351	1.39118	3.32945	1.129	0.661172	0	0	1.02536	3.42524	1.7184	1.43251	2.22523	1.86672
LincRNA_475	LincRNA	351	Chr1:28739747..28740097	-	AT1G76590	595	0	0	0	0	0	0	0	0	0	0	0	0	0.14687	0	0	0	0	0	0	0	0	0	0.0556347	0	0	0	2.67949	0	0	0	0	0	0	0
LincRNA_476	LincRNA	175	Chr1:28743076..28743250	-	AT1G76590	870	0	0	0	0	0	0	0	0	0	0	0	0	0	0.148543	0	0	0	0	0	0	0	0.163581	0.155462	0	0	0	0	0	0	0	0	0	0	0
LincRNA_477	LincRNA	597	Chr1:28775555..28775973;Chr1:28776069..28776246	-	AT1G76680	601	0	0.019618	0	0	0	0.177334	0.36198	0.0232321	0	0	0.0665325	0.122646	0.172767	0.182515	0	0	0	0	0	0.0107401	0.0426477	0.156403	0.0870702	0.032973	0	0	0.503744	0	0	0	0	0.027861	0.133769	0
LincRNA_478	LincRNA	390	Chr1:28876056..28876445	-	AT1G76890	765	0	0	0	0	0	0	0	0.415052	0	0	0.911631	0.189123	0.375538	0.0474865	0	0	0	0	0	0.0197124	0.344149	0.0223886	0.0234698	0.0204741	0	0	0	0	0	0	0.0104845	0	1.33715	0.116078
LincRNA_479	LincRNA	613	Chr1:28889643..28890255	-	AT1G76910	1540	0	0	0	0	0	0	0	0	0	0	0	0	0.0659088	0.0572935	16.157	18.2379	12.4591	15.7852	8.93447	0.0103751	0	0.0568478	0	0.0446814	8.6269	11.227	13.069	11.8297	8.5124	0.0314393	0.077381	0	0	0
LincRNA_480	LincRNA	175	Chr1:28929755..28929929	-	AT1G76990	2234	0	0	0	0	0	0	0	0	0	0	0	0	0	0	0	0	0	0	0	0	0	0.163581	0	0	0	0	0	0	0	0	0	0	0.80258	0
LincRNA_481	LincRNA	179	Chr1:29243433..29243611	-	AT1G77765	1440	0	0	13.3915	0	0	0	0	0	0	0.125939	0	0	0	0	0	0	0	0	0	0	0	7.63805	0	0	0	0	0	0	0	0	0	0	0	0
LincRNA_482	LincRNA	203	Chr1:29326936..29327138	-	AT1G78000	2598	0	0	0	0	0	0	4.64326	0	0	0	0	0	0	0	0	0	0	0	0	0	0	0	0	0	0	10.3669	0	0	0	0	0	0	0	0
LincRNA_483	LincRNA	847	Chr1:29344388..29345234	-	AT1G78030	565	0.53508	0.120085	0	0	0	0.217098	0	0.192056	0.203192	0.225883	0.752254	0.480612	0.389841	0.345013	0	0	0	0.608459	0	0.362525	0.532285	0.560195	0.561601	0.798045	0	0.238044	0	0	0.246091	0.247058	0.476069	0.502939	0.0674108	0.379653
LincRNA_484	LincRNA	231	Chr1:29412932..29413162	-	AT1G78170	898	0	0	0	0	0	0	0	0	0.46063	0.0608695	0	0	0	0	0	0	0	0	0	0	0	0	0	0	0	0	0	0	0	0	0	0	0	0
LincRNA_485	LincRNA	283	Chr1:29427948..29428230	-	AT1G78220	768	0	0	0	0	0	0	0	0	0	0	0	0	0	0	25.2652	69.7668	49.6109	85.2563	62.5278	0	0	0	0	0	26.1347	77.4259	34.934	54.3308	27.9583	0	0.0114883	0	0	0
LincRNA_486	LincRNA	159	Chr1:29437153..29437311	-	AT1G78240	583	0	0	0	0	0	0	0	0	1.7271	0	0	0	0	0	0	0	0	0	0	0	0	0	0	0	0	0	0	0	0	0	0	1.40578	0	0
LincRNA_487	LincRNA	502	Chr1:29460091..29460592	-	AT1G78290	692	0	0	0	0	0	0	0	0.0765724	0.147921	0	0	0	0	0	0	0	0	1.31317	0	0.027152	0	0.0153271	0	0	0	0	0	0	0	0	0.0843918	0	0.0296625	0
LincRNA_488	LincRNA	165	Chr1:29589741..29589905	-	AT1G78670	1041	0	0	0	0	0	0	0	0	0	0	0	0	0	0	0	0	0	0	0	0.173679	0	0	0	0	0	0	0	0	0	0	0	1.13964	1.09811	0.725598
LincRNA_489	LincRNA	172	Chr1:30145480..30145651	-	AT1G80140	961	0	0	0	0	0	0	0	0	0	0	0	0	0	0	0	0	0	0	0	0	0	0	0	0.166657	0	0	0	0	0	0	0	0	0	0
LincRNA_490	LincRNA	168	Chr1:6717925..6718092	.	AT1G19415	1357	0	0	0	0	0	0	0	0	2.83854	0	0	0	0	0	0	0	0	0	0	0	0	0	0	0	0	0	0	0	0	0	0	0	0	0
LincRNA_491	LincRNA	317	Chr2:72227..72543	+	AT2G01060	716	0	0	0	0	0	0	0	0.11759	0	0	0	0	0	0	0	0	0	0	0	0	0	0	0	0	0	0	0	0	0	0	0	0	0	0.05365
LincRNA_492	LincRNA	154	Chr2:98611..98764	+	AT2G01150	1886	0	0	0	0	0	0	24.436	0	3.87416	0	0	0	0	0	0	0	0	0	0	0	0	0	0	0	0	0	0	0	0	0	0	0	0	0
LincRNA_493	LincRNA	172	Chr2:110672..110843	+	AT2G01180	1870	0	0	0	0	0	0	0	0	0	0	0	0	0	0	0	0	0	0	10.2061	0	0	0	0	0	0	0	0	0	0	0	0	0	0	0
LincRNA_494	LincRNA	200	Chr2:178272..178471	+	AT2G01420	1635	0	0	27.4034	0	0	0	4.8831	0	0	0	0	0	0	0	0	0	0	0	0	0	0	0	0	0	0	0	0	0	0	0	0	0	0	0
LincRNA_495	LincRNA	289	Chr2:263083..263371	+	AT2G01580	1674	0	0	0	0	0	0	0	0.0499426	0	0.441617	0.0505315	0	0	0.0396123	0	0	0	0	0	0	0.040882	0	0	0	0	0	0	0	0	0	0	0	0	0
LincRNA_496	LincRNA	191	Chr2:276788..276978	+	AT2G01620	1150	0	0	0	0	0	0	0	0	4.41307	0	0	0	0	0	0	0	0	0	0	0	0	0	0	0	0	0	0	0	0	0	0	0	0	0
LincRNA_497	LincRNA	176	Chr2:300057..300232	+	AT2G01670	1957	0	0	0	0	0	0	0	0	3.56089	0	0	0	0	0	0	0	0	0	0	0	0	0	0	0	0	0	0	0	0	0	0	0	0	0
LincRNA_498	LincRNA	237	Chr2:370819..371055	+	AT2G01830	1113	0	0	0	0	0	0	0	0	0.868525	0	0	0	0	0	0	0	0	0	0	0	0	0	0	0	0	0	0	0	0	0	0	0	0.210616	0
LincRNA_499	LincRNA	244	Chr2:384258..384501	+	AT2G01850	699	0	0	0	0	0	0	0	0	0	0.0537595	0	0.0505702	0	0.0563203	0	0	0	3.59738	0	0	0	0	0	0.0519592	0	0	0	0	0	0	0	0	0	0
LincRNA_500	LincRNA	221	Chr2:448309..448529	+	AT2G01960	1851	0	0	0	0	0	0	0	0	1.11055	0	0	0	0	0	4.1853	0	0	0	0	0	0	0	0	0	0	0	0	0	0	0	0	0	0	0
LincRNA_501	LincRNA	214	Chr2:485978..486191	+	AT2G02040	1233	0	0	0	0	0	0	0	0	0	0	0	0	0	0	0	6.21311	0	0	0	0	0	0	0	0	0	0	0	0	0	0	0	0	0	0
LincRNA_502	LincRNA	771	Chr2:565031..565157;Chr2:565541..566184	+	AT2G02190	1690	0.202203	0.163366	0	0	0	0	0	0.169217	0.0779311	1.31894	0.923036	0.459015	0.595302	0.26815	0.29137	0	0	0.345017	0	2.18858	1.22542	1.56656	0.57429	0.852862	1.38289	0	0	0	0.279084	2.3621	1.71992	0.0318063	14.6865	1.21455
LincRNA_503	LincRNA	172	Chr2:603416..603587	+	AT2G02290	867	0	0	0	0	0	0	0	0.529445	1.2495	0	0	0	0	0	0	0	0	0	0	0	0	0	0	0	0	0	0	0	0	0	0	0	0	0
LincRNA_504	LincRNA	383	Chr2:679610..679992	+	AT2G02520	1466	0	0	0	0	0	0	0	1.11574	0.125289	0	0	0	0	0	0	0	0	0	0	0	0	0.292448	0.116869	0	0	0	0	0	0	0	0.0435632	0	16.7146	2.44105
LincRNA_505	LincRNA	168	Chr2:709006..709173	+	AT2G02610	1540	0	0	0	0	0	0	0	0	0	0	0	0	0	0	0	0	0	0	0	0	0	0	0	0	0	0	0	0	0	0	0.855132	0	0	0
LincRNA_506	LincRNA	166	Chr2:919510..919675	+	AT2G03090	868	0	0	0	0	0	0	0	0	7.34077	0	0	0	0	0	0	0	0	0	0	0	0	0	0	0	0	0	0	0	0	0	0	0	0	0
LincRNA_507	LincRNA	204	Chr2:1111090..1111293	+	AT2G03650	680	0	0	0	0	0	0	9.13395	0	0	0	0	0	0	0	0	0	0	0	0	0	0	0	0	0	4.35057	0	0	0	0	0	0	0	0	0
LincRNA_508	LincRNA	194	Chr2:1272517..1272710	+	AT2G04010	1361	0	0	0	0	0	0	0	0	0	0.0968378	0	0	0	0	0	0	0	0	0	0	0	0	0	0	0	0	0	0	0	0	0	0	0	0
LincRNA_509	LincRNA	151	Chr2:1319516..1319666	+	AT2G04047	2131	0	0	0	0	0	0	0	0	2.07945	0	0	0	0	0	0	0	0	0	0	0	0	0	0.31303	0	0	0	0	0	0	0	0	0	0	0
LincRNA_510	LincRNA	281	Chr2:1359886..1360166	+	AT2G04080	634	0	0	3.15161	0	0	0.825378	0	0.0539825	0	0	0	0.074614	0	0	1.98299	0	0	0	0	0	0	0.040573	0	0	0	0	0	0	0	0	0	0	0	0
LincRNA_511	LincRNA	585	Chr2:1585664..1585821;Chr2:1585934..1586360	+	AT2G04540	977	0	0.0202335	1.39675	0	0	0.365795	0.373336	0.0239976	0.23165	0.0131803	0.0943772	0.156095	0.0350963	0.147945	0	0	0	0	0	0.186573	0.237112	0.0248467	0.18076	0.0338828	0	0	0	0	0	0	0.0929809	0.0238875	0.0230169	0.110301
LincRNA_512	LincRNA	152	Chr2:1710802..1710953	+	AT2G04865	644	0	0	0	0	0	0	0	0	0	0	0	0	0	0	0	0	0	0	0	0	0	0	0	0	0	0	0	0	0	0	0	0	0	0
LincRNA_513	LincRNA	247	Chr2:1777044..1777290	+	AT2G05025	2284	0	0	0	0	0	0	0	0	0.373468	0	0	0	0	0	0	0	0	0	0	0	0	0	0	0	0	0	0	0	0	0	0	0	0	0.358095
LincRNA_514	LincRNA	173	Chr2:1825600..1825772	+	AT2G05100	1176	0	0	0	0	0	0	0	0	0	0	0	0	0	0	0	0	0	0	0	0	0	0	0	0	0	0	0	0	0	0	0	0	1.70356	0
LincRNA_515	LincRNA	901	Chr2:1840224..1841124	+	AT2G05120	764	0	0.0110802	0	0	0	0	0	0.137824	1.04166	0	0	0	0	0	0	0	0	0	0	0	0.0306885	0.0145629	0.120034	0.0163419	0	0	0.568075	0	0	0	0	0.0281067	0.137958	0.244929
LincRNA_516	LincRNA	156	Chr2:1853199..1853354	+	AT2G05140	582	0	0	0	0	0	0	0	0	1.84924	0	0	0	0	0	0	0	0	0	0	0	0	0	0	0	0	0	0	0	0	0	0	0	0	1.00136
LincRNA_517	LincRNA	153	Chr2:1982921..1983073	+	AT2G05420	829	0	0	0	0	0	0	0	0	0	0	0	0	0	0	0	0	0	0	0	0	0	0	0	0	0	0	0	0	0	0	0	0	1.70482	2.253
LincRNA_518	LincRNA	163	Chr2:2060309..2060471	+	AT2G05580	3610	8.02372	0	0	19.4443	0	0	0	0	6.18485	1334.97	1325.6	616.341	1055.22	585.9	868.243	364.637	633.245	251.262	187.059	1693.85	1210.93	1333.72	2049.96	1119.41	922.276	758.449	817.493	627.444	597.781	2566.94	2384.05	1601.37	2441.63	1305.33
LincRNA_519	LincRNA	402	Chr2:2119181..2119303;Chr2:2120160..2120247;Chr2:2121077..2121267	+	AT2G05680	1697	0	0	0	0	0	0	0	0.775429	0	0.291057	0.028914	0.040099	0.100327	0.205922	0	0	0	0	0	0.0376035	0.108644	0.120232	0.173536	0.170858	0	0	0	0	0	0.924857	2.09956	0.312342	2.8962	0.0300443
LincRNA_520	LincRNA	706	Chr2:2119183..2119888	+	AT2G05670	2407	0	0.0153712	0	0	0	0	0	0.0202052	0.0449662	0	0	0	0	0	0	0	0	0	0	0	0	0.012215	0	0	0	0	0.788736	0	0	0	0.111945	0	0	0.0114645
LincRNA_521	LincRNA	446	Chr2:2130608..2130723;Chr2:2130883..2131212	+	AT2G05690	2502	0	0	0	0	0	0.287294	0	4.17744	0.274913	0	0	0	0	0	0	0	0	0	0	0	0	0	0	0	0	0	0	0	0.654072	0	0	0	3.22325	1.50921
LincRNA_522	LincRNA	225	Chr2:2191983..2192207	+	AT2G05780	1394	0	0	0	0	0	0	0	0	0	0	0	0	0	0	0	0	0	0	0	0	0	0	0	0	0	0	0	0	0	0	0	0	0	0
LincRNA_523	LincRNA	151	Chr2:2226110..2226260	+	AT2G05830	3343	0	0	0	0	0	12.8511	0	0.843085	0	0	0	0	0	0	0	0	0	0	0	0	0	0	0	0	0	0	0	0	0	0	0	0	0	0
LincRNA_524	LincRNA	284	Chr2:2260708..2260991	+	AT2G05910	1318	0	0	0	0	0	0	1.63559	0	0.496237	0	0	0	0	0	0	0	0	0	0	0	0	0	0	0	0	0	0	0	0	0	0	0	0	0
LincRNA_525	LincRNA	203	Chr2:2292013..2292215	+	AT2G05940	2707	0	0.251648	0	0	0	0	0	0	1.44054	0	0	0	0	0	0	0	0	0	0	0	0	0	0	0	4.42559	0	0	0	0	0	0	0	0	0
LincRNA_526	LincRNA	323	Chr2:2293662..2293984	+	AT2G05950	3833	0.938678	0	0	0	0	0	0	0.112434	0.353795	0	0	0	0.235841	0	0	0	0	0	0	0.0270178	0	0.186477	0	0.0284045	0	0	0	0	0	0	0	1.60813	4.52947	0.82017
LincRNA_527	LincRNA	285	Chr2:2294133..2294417	+	AT2G05950	3400	0	0	0	0	0	1.587	0	0	0.256795	0	0	0	0	0	0	0	0	0	0	0	0	0	0	0	0	0	0	0	0	0	0	0	0	0.454585
LincRNA_528	LincRNA	1107	Chr2:2295007..2295092;Chr2:2295385..2296405	+	AT2G05950	1412	0	0.0131563	2.16037e-05	0	0	0.00201418	2.28078e-05	0	0.000293847	0.0936658	0.134682	0.0484938	0.0387376	9.04442e-06	0	0	0	6.18093e-05	6.72461e-05	0.129257	0.235342	0.218549	0.096387	0.0747686	0	0	0	0	0	0	0.186711	1.69807	0.00955757	0.169468
LincRNA_529	LincRNA	965	Chr2:2295007..2295092;Chr2:2295385..2295854;Chr2:2296789..2297197	+	AT2G05950	620	0	0.00151985	0.350315	0	0	1.28765e-05	0.187258	0	0	0.151109	1.20875e-05	0.0458592	0.0812972	0.0627658	0	0	0	0.256975	0.654726	0.154122	0.016312	0.0148093	0.0650248	0.0627681	0	0	0	0	0	0.134845	0.028121	0.159405	0.111586	0.0291523
LincRNA_530	LincRNA	1374	Chr2:2295032..2296405	+	AT2G05950	1412	0	0.0404706	0	0	0	0.343196	0	0.0663124	0.412907	0.0324882	0.0574595	7.36985e-07	5.06406e-06	3.8717e-06	0	0	0	0	0	0.0680649	3.27279e-06	4.04687e-06	0.0425364	0.018216	0	0	0	0	0	4.19635e-06	0.00959641	0.383428	5.3001e-07	0.132746
LincRNA_531	LincRNA	1225	Chr2:2295039..2295854;Chr2:2296789..2297197	+	AT2G05950	620	0	0.0165532	0	0	0	0.152372	0	0.000167895	0.050443	0	2.1862e-05	0	0.0566272	0.0193206	0	0	0	0	0	0.0315182	0.0594925	0	0	9.94115e-07	0	0	0	0	0	0.0439102	0.0130668	0.239944	0	0
LincRNA_532	LincRNA	153	Chr2:2518745..2518897	+	AT2G06390	2034	0	0	0	0	0	0	0	0.400772	1.98307	0	0	0	0	0	0	0	0	0	0	0	0	0	0	0	0	0	0	0	0	0	0	0	0	1.1265
LincRNA_533	LincRNA	231	Chr2:2522898..2523128	+	AT2G06400	518	0	0	0	0	0	1.48756	0	0	0	0	0	0.0577317	0	0	0	0	0	0	0	0	0	0	0	0	0	0	0	0	0	0	0	0.241184	0	0
LincRNA_534	LincRNA	188	Chr2:2605973..2606160	+	AT2G06555	1047	0	0	0	0	0	0	0	0.193986	1.87255	0	0	0	0	0	0	0	0	0	0	0	0	0	0	0	0	0	0	0	0	0	0	0	0	0
LincRNA_535	LincRNA	176	Chr2:2607879..2608054	+	AT2G06555	2953	0	0	0	0	0	0	0	0.243384	1.15231	0	0	0	0	0	0	0	0	0	0	0	0	0	0	0	0	0	0	0	0	0	0	0	0	1.03012
LincRNA_536	LincRNA	326	Chr2:2892101..2892426	+	AT2G06985	636	0	0	0	0	0	0	0	0	0	0	0	0	0	0.193033	0	1.77349	0	0	0	0	0	0	0	0	0	0	0	0	0	0	0	0	0.37596	0
LincRNA_537	LincRNA	532	Chr2:2945915..2946084;Chr2:2946183..2946544	+	AT2G07100	836	0	0.0926108	0	0	0	0	0	0.0969253	0.065135	0	0	0	0.144717	0.159286	0	0	0.531004	0	0	0	0	0.231228	0	0.0877515	0	0	0	0	0	0.30269	0.225929	0	0.30451	0.0176438
LincRNA_538	LincRNA	545	Chr2:2945915..2946084;Chr2:2946170..2946544	+	AT2G07100	836	0	0.00128963	0	0	0	0	0	0.0807083	0.000586035	0.620636	2.50135	1.17549	1.18255	0.60041	0	0	0.00453246	0	0	1.04927	0.188277	0.56408	1.37101	0.387909	0	0	0	0	0	0.639731	1.02861	1.48462	1.20313	0.528365
LincRNA_539	LincRNA	170	Chr2:3186740..3186909	+	AT2G07590	1144	0	0	0	0	0	0	0	0	0	0	0	0	0	0	10.6007	56.622	0	25.2461	0	0	0	0	0	0	0	9.82137	0	0	0	0	0.692295	0	0	0
LincRNA_540	LincRNA	330	Chr2:3253899..3254228	+	AT2G07779	550	0	0	0	0	0	0	0	0	0	0	0.676723	0.178529	0.214356	0.183263	2.5898	0	0	0	5.20763	0	0	0	0	0	9.21866	2.39941	1.55172	0	0	0	0	0	0	0.0480875
LincRNA_541	LincRNA	403	Chr2:3718714..3719116	+	AT2G09860	3334	0	0	0	0	0	0	0	0	0.112879	0	0	0	0	0	3.31959	5.51236	6.17888	6.88185	1.66878	0	0	0	0	0	5.25175	3.84445	4.97247	2.20954	3.97623	0	0	0	0	0
LincRNA_542	LincRNA	206	Chr2:3986192..3986397	+	AT2G10340	1905	3.55765	0.239527	0	0	0	0	0	0	0	0	0	0	0	0	0	0	0	6.3164	0	0	0	0	0	0	0	0	0	0	0	0	0	0	0	0
LincRNA_543	LincRNA	159	Chr2:4012709..4012867	+	AT2G10440	886	0	0	0	0	0	0	0	0	3.45419	0	0	0	0	0	0	0	0	0	0	0	0	0	0	0	0	0	0	0	0	0	0	0	0	0
LincRNA_544	LincRNA	174	Chr2:4069497..4069670	+	AT2G10530	2235	0	0	0	0	0	0	0	0	1.19958	0	0	0	0	0	0	0	0	0	0	0	0	0	0	0	0	0	0	0	0	0	0	0	0	0
LincRNA_545	LincRNA	414	Chr2:4070658..4071071	+	AT2G10530	3396	0	0	0	0	0	0	0	0	0	0.190521	0	0.0575097	0	0.021679	0	0	0	0	0	0	0	0	0.0214106	0	0	0	0	0	0	0	0.0371648	0	0	0
LincRNA_546	LincRNA	223	Chr2:4222291..4222513	+	AT2G10735	1573	0	0	0	0	0	0	0	0	0.53924	0	0	0	0	0	0	0	0	0	0	0	0	0	0	0	0	0	0	0	0	0	0	0	0	0
LincRNA_547	LincRNA	449	Chr2:4222761..4223209	+	AT2G10735	877	0	0.0313958	0	0	0	0	0	0	0	0	0	0.0169952	0	0	0	0	0	0	0	0	0	0	0	0	0	0	0	0	0	0	0.00398207	0	0	0
LincRNA_548	LincRNA	155	Chr2:4227239..4227393	+	AT2G10735	734	0	0	0	0	0	0	0	0	0	0	0	0	0	0	15.0071	0	0	0	0	0	0	0	0	0	0	0	0	0	0	0	0	0	0	0
LincRNA_549	LincRNA	256	Chr2:4227896..4228151	+	AT2G10735	1391	0	0	4.13098	0	0	1.08187	0	0	0	0	0	0	0	0	0	0	0	0	0	0	0	0	0	0	0	0	0	0	0	0	0	0	0	0
LincRNA_550	LincRNA	178	Chr2:4228421..4228598	+	AT2G10735	1916	0	0	0	0	0	0	0	0	0	0	0	0	0	0	0	0	0	0	0	0	0	0	0	0	0	0	0	0	0	0	0	0	0	0
LincRNA_551	LincRNA	174	Chr2:4228909..4229082	+	AT2G10735	2404	0	0	0	0	0	0	0	0	0	0	0	0	0	0	0	0	0	0	0	0	0	0	0	0	0	0	0	0	0	0	0	0	0	0
LincRNA_552	LincRNA	156	Chr2:4229547..4229702	+	AT2G10760	1852	0	0	0	0	0	5.71417	0	0	1.76942	0	0	0	0	0	0	0	0	0	0	0	0	0	0	0	0	0	0	0	0	0	0	0	0	0
LincRNA_553	LincRNA	188	Chr2:4230579..4230766	+	AT2G10760	788	0	0	0	0	0	0	0	0	0	0	0	0	0	0	0	0	0	0	0	0	0	0	0	0	0	0	0	0	0	0	0	0	0	0
LincRNA_554	LincRNA	164	Chr2:4328172..4328335	+	AT2G10965	3225	0	0	0	0	0	0	0	0	0	0	0	0	0	0	12.1218	0	0	0	0	0	0	0	0	0	0	0	0	0	0	0	0	0	0	0
LincRNA_555	LincRNA	161	Chr2:4334184..4334344	+	AT2G10970	606	0	0	0	0	0	0	0	0	0	0	0	0	0	0	0	0	0	0	0	0	0	0	0	0	0	0	0	0	0	0	0	0	0	2.49856
LincRNA_556	LincRNA	256	Chr2:4457889..4457976;Chr2:4458168..4458335	+	AT2G11220	2126	0	0	0	0	0	0	0	0	0	0	0	0	0	0	0	0	0	0	0	0.0428987	0	0	0	0	0	0	0	0	0	0	0	0	0	0
LincRNA_557	LincRNA	297	Chr2:4524339..4524635	+	AT2G11345	1043	0	0	0	0	0	0	0	0	0.229512	0	0.0959852	0	0	0	0	0	0	0	0	0.0315552	0	0	0	0	0	0	0	0	0	0	0	0	0.294105	0
LincRNA_558	LincRNA	258	Chr2:4785220..4785477	+	AT2G11851	506	0	0	0	0	0	0	0	0	1.0114	0	0	0	0	0	0	0	0	0	0	0	0	0	0	0	0	0	0	0	0	0	0	0	0.154678	0
LincRNA_559	LincRNA	679	Chr2:4871103..4871501;Chr2:4871653..4871932	+	AT2G12100	1656	0.241242	0.113695	0.56061	0	0	0.146819	0	0.538561	0	0.624328	0.209062	0.765966	0.673279	0.577363	0	0.461857	0	0	0	1.00559	0.639898	0.62805	1.28208	0.577996	0	0	0	0	0	0.940768	0.834497	1.16984	1.03518	1.74523
LincRNA_560	LincRNA	817	Chr2:5009185..5010001	+	AT2G12405	792	0	0.0251895	0	0	0	0.113848	0	0.10445	0.504683	0.0289801	0	0.0295446	0	0	0	0	0	0	0	0.0311785	0.0799592	0.00812218	0	0	0	0	0	0	0	0	0.0304098	0.218818	0.868959	0.395548
LincRNA_561	LincRNA	577	Chr2:5021821..5022397	+	AT2G12410	1634	0	0.0413314	0.713291	0	0	0.373609	0	0.367129	0.297052	0.245467	0.378935	0.335683	0.113949	0.153717	0	0	0	0	0	0.695016	0.271695	0	0.252155	0.0230119	0	0	0	0	0	0.069776	0.051267	0.601761	0.788471	0.679899
LincRNA_562	LincRNA	193	Chr2:5067745..5067937	+	AT2G12475	554	0	0	0	0	0	0	0	0	3.42144	0	0	0	0	0	0	0	7.1085	0	0	0	0	0	0	0	0	0	0	0	0	0	0	0	0	0
LincRNA_563	LincRNA	185	Chr2:5165167..5165351	+	AT2G12646	1692	5.137	0	0	0	0	6.25269	0	0.409575	25.5633	0	0	0	0	0	0	0	0	0	0	0	0	0	0	0	0	0	0	0	0	0	0	0	0	0
LincRNA_564	LincRNA	787	Chr2:5214571..5215357	+	AT2G12720	1680	0	0.0132411	0	0	0	0.119691	0.244318	0.0548696	0.0387349	0.145212	0.0493569	0.153531	0.058007	0.121779	0	0	0	0	0	0.159764	0.0439416	0.0564101	0.241071	0.18137	0	0	0	0	0	0.176939	0.146933	0.03137	0.176317	0.241641
LincRNA_565	LincRNA	180	Chr2:5777654..5777758;Chr2:5777850..5777924	+	AT2G13820	1366	0	0	0	0	0	0	0	0.451284	0	0	0	0	0	0	0	0	0	0	0	0	0.152581	0	0	0	0	0	0	0	0	0	0	0	0	0
LincRNA_566	LincRNA	484	Chr2:5920530..5920641;Chr2:5920754..5921125	+	AT2G14070	757	0	0	0	0	0	0	0	6.31712	26.3662	0	0	0	0	0	0	0	0	0	0	0	0	0	0	0	0	0	0	0	0	0	0	0	0.031644	5.49641
LincRNA_567	LincRNA	196	Chr2:6005875..6006070	+	AT2G14200	3868	0	0	0	0	0	0	0	0	0	0	0	0	0	0	0	0	6.73034	0	0	0	0	0	0	0	0	0	0	0	0	0	0	0	0	0
LincRNA_568	LincRNA	163	Chr2:6178421..6178583	+	AT2G14510	3370	0	0	0	0	0	0	0	0	0	0	0	0	0	0	0	0	0	0	0	0	0	0	0	0	0	0	0	0	0	0	0	0	0	0
LincRNA_569	LincRNA	320	Chr2:6178940..6179259	+	AT2G14520	2935	0	0	0	0	0	0	0	0.0382412	0.189222	0	0	0	0	0	0	0	0	0	0	0	0	0	0	0	0	0	0	0	0	0	0	0	0.0791005	0
LincRNA_570	LincRNA	167	Chr2:6201709..6201875	+	AT2G14550	1114	0	0	0	0	0	0	0	0	0	0	0	0	0	0	11.3269	0	0	0	0	0	0	0	0	0	0	0	0	0	0	0	0	0	0	0
LincRNA_571	LincRNA	361	Chr2:6209404..6209764	+	AT2G14560	4209	0	0.0486675	0	0	0	0	0	0	0.272448	0.026148	0	0	0	0	0	0	0	0	0	0	0	0	0	0	0	0	0	0	0	0	0	0.526363	0	0
LincRNA_572	LincRNA	519	Chr2:6212180..6212223;Chr2:6212409..6212883	+	AT2G14560	1090	0	0.00274672	0	0	0	0	0	0.00231618	0.00093035	0.0463075	0	0.142079	0.0617723	0.288081	0	0	0.00682654	0.0056051	0	0	0	0.000427	0.000202702	0.000186962	0	0	0	3.25797e-05	0	0.000152598	0.00103914	0.00103211	0	0.573678
LincRNA_573	LincRNA	509	Chr2:6212193..6212223;Chr2:6212406..6212883	+	AT2G14560	1090	0	0.0224139	0	0	0	0	0	0.042484	0.140394	0	0	7.5753e-07	0.0952922	0.198812	0	0	1.14517	0.635719	0	0.0266338	0	0.0456575	0.0156832	0.0134936	0	0	0	2.16313	0	0.0961165	0.669334	2.85053	0	0.484773
LincRNA_574	LincRNA	172	Chr2:6218159..6218330	+	AT2G14560	2259	0	0	0	0	0	0	0	0	0	0	0	0	0	0	0	0	0	0	0	0	0	0	0	0	0	0	0	0	0	0	0	14.4967	0	0
LincRNA_575	LincRNA	167	Chr2:6350146..6350312	+	AT2G14793	509	0	0	0	0	0	0	0	0	1.44967	0	0	0	0	0	0	0	0	0	0	0.164329	0	0	0	0	0	0	0	0	0	0	0	0	0	0
LincRNA_576	LincRNA	159	Chr2:6517846..6518004	+	AT2G15050	837	0	0	0	0	0	5.33674	10.8935	0	0	0	0	0	0	0	0	0	0	0	0	0	0	0	0	0	0	0	0	0	26.2726	0	0	0	0	0
LincRNA_577	LincRNA	196	Chr2:6532926..6533121	+	AT2G15070	546	0	0	0	0	0	0	5.2306	0	0	0.0938927	0	0	0	0	0	0	0	0	0	0	0	0	0	0	0	0	0	0	0	0	0	0.963117	0	0
LincRNA_578	LincRNA	306	Chr2:6546523..6546828	+	AT2G15100	2554	0	0	0	0	0	0	0	0.0428675	1.45733	0	0	0	0.0930258	0	0	0	0	0	0	0	0	0.218138	0	0	0	0	0	0	0	0	0	0.0931658	0	0.0593178
LincRNA_579	LincRNA	485	Chr2:6547336..6547820	+	AT2G15100	1562	0	0	0	0	0	0	0	0.048688	0.156822	0.128338	0.251718	0.135427	0.219977	0.515823	0	0	0	0	0	0.0450207	0.0173313	0.183596	0.172227	0.0146666	0.465052	0	1.40903	0	0	0.382914	0.60699	0.112765	0.220721	0.434524
LincRNA_580	LincRNA	219	Chr2:6668372..6668590	+	AT2G15320	669	0	0	0	0	0	0	0	0	0.547325	0	0	0	0	0	0	0	0	10.2466	0	0	0	0	0	0	0	0	0	0	0	0	0	0	0	0
LincRNA_581	LincRNA	216	Chr2:6686711..6686926	+	AT2G15350	1215	0	0	7.0618	0	0	0	0	0	1.79554	0	0	0	0	0	0	0	0	0	0	0	0	0	0	0	0	0	10.834	0	0	0	0	0	0	0
LincRNA_582	LincRNA	1025	Chr2:6738436..6739460	+	AT2G15430	2762	0	0.0188195	0	0	0	0.170116	0.173623	0.0111261	0.106543	0.0066764	0.00860817	0	0	0.0134932	0	0	0	0	0	0.0172208	0.0133976	0.0120321	0	0	0	0	0	0	0	0.0284981	0.0187618	0	0.0105211	0
LincRNA_583	LincRNA	323	Chr2:6738611..6738660;Chr2:6740529..6740801	+	AT2G15440	2813	0	0.0631986	0	0	0	0	0	0.037478	0	0.22324	0.0412537	0	0	0	0	0	0	0	0	0.0270178	0.0330855	0	0.567177	0	0	0	0	0	0	0	0.192834	0.364481	0	0.050947
LincRNA_584	LincRNA	161	Chr2:6741472..6741632	+	AT2G15440	1982	0	0	0	0	0	0	0	0	1.58025	0	0	0	0	0	0	0	0	0	0	0	0	0	0	0	0	0	0	0	0	0	0	0	0	0
LincRNA_585	LincRNA	267	Chr2:7032494..7032760	+	AT2G16220	1117	0	0	0	0	0	0	0	0	0.61828	0	0	0	0	0	0	0	0	0	0	0	0	0	0	0	0	0	0	0	0	0	0	0	0.27509	0
LincRNA_586	LincRNA	188	Chr2:7043760..7043947	+	AT2G16250	828	0	0	0	0	0	0	6.03573	0	0.956925	0	0	0	0	0	0	0	0	0	0	0	0	0	0	0	0	0	0	0	0	0	0	0	0	0
LincRNA_587	LincRNA	179	Chr2:7056690..7056868	+	AT2G16290	2063	0	0	0	0	0	0	0	0.459459	2.22098	0	0	0	0	0	0	0	0	0	0	0	0	0	0	0	0	0	0	0	0	0	0	0	0	0.47285
LincRNA_588	LincRNA	180	Chr2:7580258..7580437	+	AT2G17460	1738	0	0	0	0	0	0	0	0	0	0	0	0	0	0	0	0	0	10.2211	0	0.119971	0	0	0	0	0	0	0	0	0	0	0	0	0	0
LincRNA_589	LincRNA	369	Chr2:7580718..7581086	+	AT2G17460	1089	0	0	0	0	0	0.419216	0	0	0	0	0.14164	0.507101	0.121766	0	1.99791	0	0	1.18355	0	0.492585	0.166756	0.333175	0	0.722544	0	0	0	0	0	0.127677	0.105823	0.251496	0	0
LincRNA_590	LincRNA	206	Chr2:7690455..7690660	+	AT2G17700	1020	0	0	0	0	0	0	4.4196	0	1.34091	0	0	0	0	0	0	0	0	0	0	0	0	0	0	0	0	0	0	0	0	0	0	0	0	0
LincRNA_591	LincRNA	281	Chr2:7729509..7729789	+	AT2G17785	583	0	0	0	0	0	0	0	0	0.778277	0	0	0	0	0	0	0	2.10915	0	0	0	0	0	0	0	0	0	0	0	0	0	0	0	0	0
LincRNA_592	LincRNA	156	Chr2:7729917..7730072	+	AT2G17785	991	0	0	0	0	0	0	11.6639	0	1.76942	0	0	0	0	0	0	0	0	0	0	0	0	0	0	0	0	0	0	0	0	0	0	0	0	0
LincRNA_593	LincRNA	171	Chr2:7959661..7959831	+	AT2G18323	522	0	0	0	0	0	0	8.40808	0.270232	1.33305	0	0	0	0	0	0	0	0	0	0	0	0	0	0	0	0	0	0	0	0	0	0	0	0	0
LincRNA_594	LincRNA	203	Chr2:7986150..7986352	+	AT2G18390	1814	0	0	0	0	0	0	0	0	0	0	0	0	0	0	0	0	0	0	0	0	0	0	0	0.0882567	0	0	0	0	0	0	0	0	0	0
LincRNA_595	LincRNA	611	Chr2:8013892..8014069;Chr2:8014776..8014867;Chr2:8015255..8015595	+	AT2G18480	2638	0	0	0.000259641	0	0	0.0205751	0.69469	0	0	0.150443	0.158804	0.385418	0.031485	0.0924555	0	0	0	0	0.393583	0.25823	0.065147	0.148028	0	0	0	0	0	0	0	0.000145555	0	0	0	0
LincRNA_596	LincRNA	619	Chr2:8013892..8014069;Chr2:8014776..8014875;Chr2:8015255..8015595	+	AT2G18480	2638	0	0	5.64901e-05	0	0	0.00378401	0.00437512	0	0	0.000713967	0.0851673	0.0568277	0.423653	0.247696	0	0	0	0	0.014245	7.9062e-06	0.058855	0.00088989	0.503212	0	0	0	0	0	0	0.0755283	0.0490608	0	0	0
LincRNA_597	LincRNA	635	Chr2:8013917..8014069;Chr2:8014776..8014916;Chr2:8015255..8015595	+	AT2G18480	2663	0	0.02104	0	0	0	0.000150186	0	0	0	0.0124285	0.100299	0	0	0	0	0	0	0	0	0.0443822	0	0	0.0342195	0	0	0.250703	0	0	0	0	0	0	0	0
LincRNA_598	LincRNA	973	Chr2:8013917..8014069;Chr2:8014776..8015595	+	AT2G18480	2663	0	0.0463077	0.693239	0	0	0.618058	0	0.0102714	0	0.142518	0.155775	0.283811	0.0932242	0.115098	0	0	0.228503	0	0	0.186029	0.0129652	0	0.0138446	0.0551572	0	0.456597	0	0	0	0.0801284	0.075872	0	0.084746	0.0376563
LincRNA_599	LincRNA	487	Chr2:8014411..8014464;Chr2:8014776..8014867;Chr2:8015255..8015595	+	AT2G18480	3157	0	0	0	0	0	0.0121675	0	0.036298	0	0.288646	0.0119297	0.399703	0.871629	0.0694121	0	0	0	0	0	0.439079	0.200345	0.494728	0	0.1642	0	0	0	0	0	0.133515	0.000449483	0	0	0.0251482
LincRNA_600	LincRNA	512	Chr2:8014435..8014464;Chr2:8014776..8014916;Chr2:8015255..8015595	+	AT2G18480	3181	0	0.155387	0	0	0	0	0	0.000286759	0	0.0575338	0	0.089551	0	2.95535e-05	0	0	0	0	0	5.8425e-05	0.000105762	2.49223e-05	0.0337705	7.15255e-05	0	3.76016e-05	0	0	0	6.90816e-05	0	0	0	3.37493e-05
LincRNA_601	LincRNA	522	Chr2:8014452..8014540;Chr2:8014776..8014867;Chr2:8015255..8015595	+	AT2G18480	3198	0	0	0	0	0	0	0	4.5505e-05	0	1.45993e-05	0.116925	0.332932	0.0498121	0	0	0	0	0	0	0.0424086	6.53616e-06	3.62019e-05	0	4.45462e-06	0	0	0	0	0	3.98171e-06	0.0626592	0	0	2.94702e-06
LincRNA_602	LincRNA	173	Chr2:8181125..8181297	+	AT2G18880	2131	0	0	0	0	0	0	0	0	1.2242	0	0.199841	0.144905	0	0	0	0	0	0	0	0	0	0	0	0	0	0	0	0	0	0	0	0	0	0
LincRNA_603	LincRNA	175	Chr2:8403580..8403754	+	AT2G19400	980	0	0	0	0	0	0	0	0	1.22866	0	0	0	0	0	0	0	0	0	0	0	0	0	0	0	0	0	0	12.6784	0	0	0	0	0	0
LincRNA_604	LincRNA	214	Chr2:8448468..8448681	+	AT2G19500	1114	0	0	0	0	0	0	0	0.24984	1.2077	0	0	0	0	0.0779523	0	0	0	0	0	0	0	0	0	0	0	0	0	0	0	0	0	0	0	0.835893
LincRNA_605	LincRNA	744	Chr2:8448746..8449489	+	AT2G19500	1392	0	0	0	0	0	0	0	0.135352	0.652729	0	0	0.0173759	0	0.142492	0	0	0	0	0	0	0	0	0.0248444	0	0	0	0	0	0	0	0.0344075	0	0.0161049	0.886885
LincRNA_606	LincRNA	156	Chr2:8544184..8544339	+	AT2G19806	1296	0	0	0	0	0	0	0	0	1.76942	0	0	0	0	0	0	0	0	0	0	0	0	0	0.262707	0	0	0	0	0	0	0	0.522428	0	0	0
LincRNA_607	LincRNA	284	Chr2:8669696..8669979	+	AT2G20080	4671	0	0	0	0	0	0	0	0	0	0	0	0	0	0	0	0	0	0	0	0.0344465	1.52988	0.667878	0	0	0	0	0	0	0	0	0.0568712	0	0	0.074336
LincRNA_608	LincRNA	196	Chr2:8707923..8708118	+	AT2G20180	1024	0	0	0	0	0	0	5.2306	0	1.62275	0	0	0	0	0	0	0	0	0	0	0	0	0	0	0	0	0	0	0	0	0	0	0	0	0
LincRNA_609	LincRNA	406	Chr2:8880995..8881400	+	AT2G20610	608	0	0	0	0	0	0	0	0.720112	5.44108	0	0	0	0	0	0	0	0	0	0	0	0	0	0	0	0	0	0	0	0	0	0	0	0	0.348303
LincRNA_610	LincRNA	218	Chr2:8997932..8998149	+	AT2G20920	538	0	0	0	0	0	0	0	0.117349	0.58066	0	0	0	0	0	0	0	4.66067	0	0	0	0	0	0	0	0	0	0	0	0	0	0	0	0	0
LincRNA_611	LincRNA	227	Chr2:9087198..9087276;Chr2:9087424..9087571	+	AT2G21210	1290	0	0	0	0	0	0	0	0	0.996274	0.0634447	0	0	0	0	0	0	0	0	0	0	0	0	0	0	0	0	0	0	0	0	0	0	0	0
LincRNA_612	LincRNA	344	Chr2:9213698..9213803;Chr2:9214036..9214273	+	AT2G21510	641	0	0.000234764	0	0	0	0	0.000235892	0	0	0	0.222486	0.60974	0.18978	0.154689	1.16075	0	0	0	0	9.28142e-05	0	0	0	0	0	0	0	0	0	0	0.144275	0	0.138478	0
LincRNA_613	LincRNA	326	Chr2:9213711..9213798;Chr2:9214036..9214273	+	AT2G21510	654	0	0.0469356	0	0	0	0	0.87096	0	0	0	0	0	2.79438e-05	0.436049	0.0125462	0	0	0	0	0.846945	0	0	0	0	0	0	0	0	0	0	0.255159	0	0	0
LincRNA_614	LincRNA	171	Chr2:9485258..9485428	+	AT2G22330	3127	0	0	0	0	0	0	0	0	2.60855	0	0	0	0	0	0	0	0	0	0	0	0	0	0	0	0	0	0	0	0	0	0	0	0	0
LincRNA_615	LincRNA	185	Chr2:9486651..9486835	+	AT2G22330	1720	0	0	0	0	0	0	0	0.204474	2.99161	0	0	0	0	0	0	0	0	0	0	0	0	0	0	0	0	0	0	0	0	0	0	0	0	0
LincRNA_616	LincRNA	164	Chr2:9557651..9557814	+	AT2G22490	1507	0	0	0	0	0	0	0	0	1.54623	0	0	0	0	0	0	0	12.893	0	0	0	0	0	0	0	0	0	0	0	0	0	0	0	0	0
LincRNA_617	LincRNA	163	Chr2:9711019..9711181	+	AT2G22805	1111	0	0	0	0	0	0	0	0	0	0	0	0	0	0	0	0	0	0	0	0	0.237209	0	0	0	0	0	0	0	0	0	0	0	0	0.77661
LincRNA_618	LincRNA	163	Chr2:9889801..9889963	+	AT2G23230	2754	0	0	0	0	0	0	0	0	0	0	0	0	0	0	0	0	0	0	0	0	0	0	0	0	0	0	0	0	0	0	0	0	2.35061	0
LincRNA_619	LincRNA	195	Chr2:9908053..9908247	+	AT2G23290	2134	0	0	0	0	0	0	0	0.342146	0	0	0	0	0	0	0	0	0	0	0	0	0	0	0	0	0	0	0	0	0	0	0.190923	0	0	0
LincRNA_620	LincRNA	383	Chr2:9908387..9908769	+	AT2G23290	2468	0	0.0856577	0	0	0	0	0	0.0253206	0	0	0	0	0	0	0	0	0	0	0	0.0202854	0	0	0	0	0	0	0	0	0	0	0.0914372	0	0	0.066807
LincRNA_621	LincRNA	161	Chr2:9909153..9909313	+	AT2G23290	3234	0	0	0	0	0	0	0	0.334797	0	0	0.543257	0.397902	0	0	0	0	0	0	0	0	0	0	0	0	0	0	0	0	0	0	0	0	0	0
LincRNA_622	LincRNA	614	Chr2:9986102..9986715	+	AT2G23450	2040	0	0	0	0	0	0	0	0.189298	0.107663	0	0.0481175	0.03531	0.0483048	0.0856902	0	0	0	0	0	0.0269922	0.025133	0.150627	0.186083	0	0	0	0	0	0	0	0	0	0	0.880872
LincRNA_623	LincRNA	680	Chr2:10133761..10134440	+	AT2G23808	736	0	0	0	0	0	0	0	0.537404	0	0	0	0	0	0	0	0	0	0	0	0	0	0	0	0	0	0	0	0	0	0	0	0	0	0.393616
LincRNA_624	LincRNA	564	Chr2:10350563..10351126	+	AT2G24330	739	0	0	0	0	0	0	0	0.0634405	0.11985	0	0.267483	0.132477	0.257233	0.301793	0	0	0	1.6304	0	0.0115804	0.0140653	0	0.0414832	0	0	0	0	0	0	0.0377082	0.032135	0.025323	0.0488	0.0616257
LincRNA_625	LincRNA	198	Chr2:10591627..10591824	+	AT2G24880	766	0	0	0	0	0	2.47532	5.0527	0.162391	0	0	0	0	0	0	0	0	0	0	0	0	0	0	0	0	0	0	0	0	0	0	0	0	0	0
LincRNA_626	LincRNA	306	Chr2:10750470..10750775	+	AT2G25240	994	0	0	0	0	0	0	0	0	0	0	0	0	0	0.2565	0	0	0	0	0	0.34648	0	0	0.0353793	0	0	0	0	0	0	0	0	0	0	0
LincRNA_627	LincRNA	156	Chr2:10837129..10837284	+	AT2G25470	1137	0	0	0	0	0	5.71417	0	1.12347	3.61866	0	0	0	0	0	0	0	15.5755	0	0	0	0	0	0	0	0	0	0	0	0	0	0	0	0	0
LincRNA_628	LincRNA	227	Chr2:10950492..10950718	+	AT2G25700	867	0	0	0	0	0	0	0	0	0	0	0	0.0603493	0	0	0	0	0	0	0	0	0.07135	0.0674027	0	0	0	0	0	0	0	0	0.0906403	0	0	0
LincRNA_629	LincRNA	621	Chr2:11052610..11053230	+	AT2G25910	545	0	0	0.638301	0	0	0	0	0.0218999	0.216394	0	0.11629	0	0	0	0	0	0	0	0.796642	0	0	0	0	0	0	0	0.949504	0	0.379502	0	0.0438718	0	0	0.0377234
LincRNA_630	LincRNA	341	Chr2:11177101..11177441	+	AT2G26260	660	0	0	0	0	0	0	0	0	0.317377	0	0	0	0	0	1.1963	0	0	0	0	0	0	0	0	0	0	0	1.43357	0	0	0	0	0	0	0
LincRNA_631	LincRNA	167	Chr2:11408837..11409003	+	AT2G26770	512	0	0	0	0	0	0	0	0.293873	2.77419	0	0	0	0	0	0	0	0	0	0	0	0	0	0	0	0	0	0	0	0	0	0	0	0	0
LincRNA_632	LincRNA	245	Chr2:11544821..11545065	+	AT2G27050	689	0	0	0	0	0	0	0	0	1.18336	0	0	0	0	0	0	3.98227	0	0	0	0	0	0	0	0	0	0	0	0	0	0	0	0	0	0
LincRNA_633	LincRNA	258	Chr2:11562957..11563214	+	AT2G27080	720	0	0	0	0	0	0	0	0.207596	0	0	0	0	0	0	0	0	0	0	0	0	0	0	0	0	0	0	0	0	0	0	0	0	1.3921	0.102207
LincRNA_634	LincRNA	208	Chr2:11685783..11685990	+	AT2G27310	817	0	0	0	0	0	0	0	0	0	3.1447	0	0	0	0	0	0	0	0	0	0	0	0	0	0	0	0	0	0	0	0	0	0	0.71352	0.235737
LincRNA_635	LincRNA	407	Chr2:11766900..11766982;Chr2:11767108..11767431	+	AT2G27535	757	0	0	0	0	0	0	0	0.716947	0.11068	0	0	0	0	0	0	0	0	0	0	0	0	0	0	0	0	0	0	0	0	0	0	0	1.52624	0.287469
LincRNA_636	LincRNA	174	Chr2:11953053..11953226	+	AT2G28060	850	0	0	0	0	0	0	0	0	3.59874	0	0	0	0	0	0	0	0	0	0	0	0	0	0	0	0	0	0	0	0	0	0	0	0	0
LincRNA_637	LincRNA	1106	Chr2:11953879..11954984	+	AT2G28070	1449	0.763392	0.334081	0.295668	0.616655	0	0.619462	0.474174	0.360051	0.2441	5.73157	0.657767	0.491233	0.80174	0.768811	1.2821	0.243188	0	0	0.368299	4.00957	3.18319	0.691451	0.315307	0.306816	1.44882	0.50908	0	0	0	2.56268	3.08118	1.14532	1.21744	1.70031
LincRNA_638	LincRNA	219	Chr2:11964613..11964831	+	AT2G28080	1321	0	0	0	0	0	0	0	0	1.11934	0	0	0	0	0	0	0	0	0	0	0	0	0	0	0	0	0	0	0	0	0	0	0	0	0.189943
LincRNA_639	LincRNA	167	Chr2:12075562..12075728	+	AT2G28290	2480	0	0	0	0	0	0	9.14367	0	0	0	0	0	0	0	0	0	0	0	0	0	0	0	0	0	0	0	0	0	0	0	0	0	0	0.679207
LincRNA_640	LincRNA	303	Chr2:12075986..12076288	+	AT2G28290	2904	0	0	0	0	0	0	0	0	0.851827	0	0	0	0	0	0	0	0	0	0	0	0	0	0	0	0	0	0	0	0	0	0	0	0	0
LincRNA_641	LincRNA	237	Chr2:12102590..12102826	+	AT2G28340	847	0	0	0	0	0	0	0	0.0899745	0	0	0	0	0	0	0	0	0	0	0	0	0	0	0	0	0	0	0	0	0	0	0	0	0.210616	0
LincRNA_642	LincRNA	182	Chr2:12174823..12175004	+	AT2G28470	1145	0	0	0	0	0	0	0	0	3.21291	0	0	0	0	0	0	0	0	0	0	0	0	0	0	0	0	0	0	0	0	0	0	0	0	0
LincRNA_643	LincRNA	183	Chr2:12202396..12202578	+	AT2G28510	1632	0	0	0	0	0	3.24674	0	0.851348	1.05072	0	0	0	0	0	0	0	0	0	0	0	0	0	0	0	0	0	0	0	0	0	0	0	0	0
LincRNA_644	LincRNA	186	Chr2:12404556..12404741	+	AT2G28890	856	0	0	0	0	0	0	0	0	0	0	0	0	0	0	0	0	0	0	0	0	0.134319	0	0	0	0	0	0	0	0	0	0	0	0.592815	0
LincRNA_645	LincRNA	171	Chr2:12409887..12410057	+	AT2G28890	1653	0	0	0	0	0	0	0	0	3.82652	0	0	0	0	0	0	0	0	0	0	0	0	0	0	0	0	0	0	0	0	0	0	0	0	0
LincRNA_646	LincRNA	275	Chr2:12410408..12410682	+	AT2G28890	2174	0	0	0	0	0	0	0	0	0.555579	0	0	0	0	0	0	0	4.48809	0	0	0	0	0	0	0	0	0	0	0	0	0	0	0	0	0
LincRNA_647	LincRNA	265	Chr2:12623039..12623303	+	AT2G29450	1284	0	0	3.72854	0	0	0	0	0	1.25039	0	0	0	0	0	0	0	0	0	0	0	0	0	0	0	0	0	0	0	0	0	0	0	0	0
LincRNA_648	LincRNA	153	Chr2:12867578..12867730	+	AT2G30130	901	0	0	0	0	0	0	0	0.802775	3.79494	0	0	0	0	0	0	0	0	0	0	0	0	0	0	0	0	0	0	0	0	0	0	0	0	0
LincRNA_649	LincRNA	329	Chr2:13006903..13007231	+	AT2G30520	1304	0	0	0	0	0	1.63807	1.11456	0.0358214	0.345784	0	0	0	0	0	1.3046	0	0	0	0	0.02615	0	0.297865	0	0	0	2.41738	0	0	0	0	0	0	0	0
LincRNA_650	LincRNA	169	Chr2:13244947..13245115	+	AT2G31082	3248	0	0	0	0	0	0	0	0	0	0	0	0.159813	0	0	0	0	0	0	0	0.155801	0	0	0	0	0	0	0	0	0	0	0	0	0	0
LincRNA_651	LincRNA	214	Chr2:13496444..13496657	+	AT2G31750	577	0	0	0	0	0	1.90707	7.78552	0	0	0	0	0.070691	0	0	0	0	0	0	4.69065	0	0	0	0	0	0	0	0	0	0	0	0	0	0	0
LincRNA_652	LincRNA	193	Chr2:14190781..14190973	+	AT2G33500	528	0	0	0	0	0	0	5.51412	0	2.54721	0	0	0	0	0	0	0	0	0	0	0	0	0	0	0	0	0	0	0	0	0	0	0	0	0
LincRNA_653	LincRNA	188	Chr2:14192604..14192791	+	AT2G33509	1100	0	0	0	0	0	0	0	0	0	0	0	0	0	0	7.34027	0	0	0	0	0	0	0	0	0	0	0	0	0	0	0	0	0.58458	0	0
LincRNA_654	LincRNA	192	Chr2:14363858..14364049	+	AT2G34000	1129	9.03714	0	0	0	0	0	0	0.179858	0	0	0	0	0	0	0	0	0	0	0	0	0	0	0	0	0	0	0	0	0	0	0	0	0	0
LincRNA_655	LincRNA	155	Chr2:14722265..14722419	+	AT2G34900	595	0	0	0	0	0	0	0	0	1.89249	0	0	0	0	0	0	0	0	0	0	0	0	0	0	0	0	0	0	0	0	0	0	0	4.7253	0
LincRNA_656	LincRNA	185	Chr2:14780230..14780414	+	AT2G35060	1361	0	0	0	0	0	0	0	0.410203	2.94794	0	0	0	0	0	0	0	0	0	0	0	0	0	0	0	0	0	0	0	14.9659	0	0	0	0	0
LincRNA_657	LincRNA	179	Chr2:14811619..14811797	+	AT2G35130	1391	5.76265	0.387984	0	13.9649	0	0	0	0.689541	3.35596	0	0	0	0	0	0	11.6981	0	0	0	0	0	0	0	0	0	0	0	0	0	0	0	0	0	0
LincRNA_658	LincRNA	165	Chr2:15094285..15094449	+	AT2G35940	1871	0	0	0	0	0	0	0	0	2.96092	0	0	0	0	0	0	0	0	0	0	0	0	0	0	0	0	0	0	0	0	0	0	0	0	0
LincRNA_659	LincRNA	167	Chr2:15597243..15597409	+	AT2G37130	513	0	0	0	0	0	0	0	0	4.28643	0	0	0	0	0	0	0	0	0	0	0	0	0	0	0	0	0	0	0	0	0	0	0	0	0
LincRNA_660	LincRNA	346	Chr2:15850849..15851194	+	AT2G37840	610	0	0	0	0	0	0	0	0	0.613546	0	0	0	0	0	0	0	1.22947	0	0	0	0	0	0	0	0	0	0	0	0	0	0	0	0	0
LincRNA_661	LincRNA	246	Chr2:15890079..15890324	+	AT2G37970	649	0	0	0	0	0	1.22122	0	0	0.378157	0	0	0	0	0	5.91	11.7943	6.28601	3.50584	0	0	0	0	0	0	4.67495	0	0	0	0	0	1.99271	0	0	0
LincRNA_662	LincRNA	158	Chr2:15950841..15950998	+	AT2G38100	614	0	0	0	0	0	0	0	0	0	0	0	0	0	0	0	0	0	0	0	0	0	0	0	0	0	0	33.438	0	0	0	0	0	0	0
LincRNA_663	LincRNA	299	Chr2:15951070..15951368	+	AT2G38100	843	0	0	0	0	0	0	0	0	0	0.035933	0	0	0	0	0	0	0	0	0	0	0	0	0	0	0	0	0	0	0	0	0	0	0	0
LincRNA_664	LincRNA	154	Chr2:16030512..16030665	+	AT2G38270	598	0	0	0	0	0	0	24.436	0	1.85347	0	0	0.248555	0	0	0	0	0	0	0	0	0	0	0	0	0	0	0	0	0	0	0	0	0	0
LincRNA_665	LincRNA	163	Chr2:16273016..16273178	+	AT2G38970	724	0	0	0	0	0	4.88319	0	0	0	0	0	0	0	0	0	0	26.3852	0	0	0	0	0	0	0	0	0	0	0	0	0	0	0	0	0
LincRNA_666	LincRNA	293	Chr2:16328973..16329265	+	AT2G39140	919	0	0.0813724	0	0	0	0	0	0.0962155	0.227768	0.356654	0.36466	0	0.201582	0	0	0	0	0	0	0.032392	0.418094	0.0372473	0.701202	0.0343512	0	0	0	0	0	0	0	0	0	0
LincRNA_667	LincRNA	328	Chr2:16436113..16436440	+	AT2G39360	1033	0	0	0	0	0	0	0	0.0360883	0.170338	0	0	0	0.191963	0.125954	0	0	0	0	1.32154	0	0	0	0	0	0	0	0	0	0	0	0	0	0	0.0488745
LincRNA_668	LincRNA	683	Chr2:16553232..16553914	+	AT2G39705	2943	0	0	0	0	0	0	0	0	0	0	0	0	0	0	0	0	0	0	0	0	0.0109554	0	0	0	0	0	0	0	0.330369	0.056611	0.0202836	0	0	0
LincRNA_669	LincRNA	319	Chr2:16800696..16800935;Chr2:16801044..16801122	+	AT2G40230	1971	0	0	0	0	0	0	1.20289	0	0	0	0	0.146854	0.043185	0	0	0	0	0	0	0	0	0	0	0	0	0	0	0	0	0	0	0	0	0
LincRNA_670	LincRNA	169	Chr2:16819408..16819523;Chr2:16820011..16820063	+	AT2G40260	936	0	0	0	0	0	0	0	0	0	0	0	0	0	0.341037	0	0	0	0	0	0	0	0	0	0	0	0	0	0	0	0	0	0	0	0
LincRNA_671	LincRNA	160	Chr2:16894536..16894695	+	AT2G40450	1747	0	0	0	0	0	0	0	0	0	0	0	0	0	0	0	0	0	31.7145	0	0	0	0	0	0	0	0	0	0	0	0	0	0	0	0
LincRNA_672	LincRNA	163	Chr2:16908805..16908967	+	AT2G40475	678	0	0	0	0	0	0	0	0.638755	0	0	0	0	0	0	0	0	0	0	0	0	0	0	0	0	0	0	0	0	0	0	0	0	0	0
LincRNA_673	LincRNA	206	Chr2:16953101..16953306	+	AT2G40620	1236	0	0.239527	0	0	0	0	0	0	0	0	0	0	0	0	0	0	0	0	0	0	0.189145	0	0	0	0	0	0	0	0	0	0	0	0	0
LincRNA_674	LincRNA	157	Chr2:16983121..16983277	+	AT2G40711	865	0	0	0	0	0	0	0	0	1.72928	0	0	0	0	0	0	0	15.2016	0	0	0	0	0	0	0	0	0	0	0	0	0	0	0	0	0
LincRNA_675	LincRNA	249	Chr2:16984437..16984685	+	AT2G40711	2181	0	0	0	0	0	0	0	0	0	0	0	0	0	0	0	3.78478	0	0	0	0	0	0	0	0	0	0	3.40921	3.78725	0	0	0	0	0	0
LincRNA_676	LincRNA	426	Chr2:16985048..16985473	+	AT2G40720	1797	0	0	0	0	0	0	0	0	0	0	0	0	0	0	0	0	0	0.881457	0	0	0	0	0	0	0.588624	0.689426	0	0	0	0	0	0	0	0
LincRNA_677	LincRNA	203	Chr2:17006684..17006886	+	AT2G40745	1289	0	0	0	0	0	0	0	0.446782	0	0	0	0	0	0	0	0	0	0	0	0	0	0	0	0	0	0	0	0	0	0.352095	0	0	0	3.3361
LincRNA_678	LincRNA	257	Chr2:17041783..17042039	+	AT2G40830	614	0	0	0	0	0	0	0	0	0	0	0	0.0899313	0	0	0	0	0	0	0	0	0	0	0	0	0	0	0	0	0	0	0	0	0	0.103602
LincRNA_679	LincRNA	310	Chr2:17108409..17108718	+	AT2G40995	677	0	0	0	0	0	0	0	1.4534	0	0	0	0	0	0	0	0	0	0	0	0	0	0	0	0	0	0	0	0	0	0	0	0	0	0
LincRNA_680	LincRNA	171	Chr2:17162095..17162265	+	AT2G41170	960	0	0	0	0	0	0	0	0	0	0	0	0	0	0	0	0	0	0	0	0	0	0.181	0	0	0	0	0	0	0	0	0	0	0	0
LincRNA_681	LincRNA	269	Chr2:17753589..17753737;Chr2:17753845..17753964	+	AT2G42620	2177	0	0.341611	3.56922	0	0.000115644	6.80028e-05	0	1.67127e-06	0	0	0	0	0	0	0	0	0	0	0	0	0	0	0.0455557	0.041228	0	0	0	0	0	0	0	0	0	0
LincRNA_682	LincRNA	254	Chr2:17753622..17753737;Chr2:17753827..17753964	+	AT2G42620	2177	0	1.32395e-05	0	0	4.36994	1.10763	0	8.6933e-06	0	0.0493183	0	0	0	0	0	0	0	0	0	0	0	0	0	0	0	0	0	0	0	0	0	0	0	0
LincRNA_683	LincRNA	186	Chr2:17753669..17753737;Chr2:17753848..17753964	+	AT2G42620	2177	0	2.2731	0	0	0	0	0	0.201272	0	0.110581	0	0	0	0	0	0	0	0	0	9.23883	0	3.4788	0.123334	0	0	0	0	0	0	0	0.271388	0	0.592815	0
LincRNA_684	LincRNA	208	Chr2:17770795..17771002	+	AT2G42670	775	0	0	0	0	0	0	0	0.274197	0.6491	0	0	0	0	0	0	0	0	0	0	0	0	0	0	0	0	0	0	0	0	0	0	0	0	0
LincRNA_685	LincRNA	199	Chr2:18059585..18059783	+	AT2G43490	750	0	0	0	0	0	0	9.93379	0	0	0	0	0	0	0	0	0	0	0	0	0	0.105747	0	0	0	0	0	0	0	0	0	1.13723	0	0	0
LincRNA_686	LincRNA	1047	Chr2:18091859..18092404;Chr2:18092527..18093027	+	AT2G43620	744	0	0.0366585	0.316324	0	0	0	0	0.108563	0.0781148	0.197087	0.156599	0.190688	0.177325	0.14025	0	0	0	0	0	0.173566	0.141144	0.287385	0.207534	0.1472	0.310044	0.18157	0.234845	0	0.187698	0.309782	0.375193	0.0439645	0.0102431	0.0462017
LincRNA_687	LincRNA	179	Chr2:18143809..18143987	+	AT2G43795	1441	0	0	0	0	0	0	0	0.229378	0	0	0	0	0	0	0	0	0	0	0	0	0	0	0	0	0	0	0	0	16.8763	0	0	0	0	0
LincRNA_688	LincRNA	201	Chr2:18252042..18252242	+	AT2G44120	887	0	0	0	0	0	0	0	0.15431	0.72835	0	0	0.170041	0	0	0	0	0	0	0	0	0	0	0	0	0	0	0	0	0	0	0	0	0	0
LincRNA_689	LincRNA	220	Chr2:18397241..18397460	+	AT2G44581	537	0	0	0	0	0	0	0	0	0	0	0	0	0	0	0	0	0	0	8.54477	0	0	0	0	0	0	0	0	0	0	0	0	0	0	0
LincRNA_690	LincRNA	202	Chr2:18890274..18890475	+	AT2G45900	1601	0	0	0	0	0	2.31299	0	0	0.716225	0	2.74257	0	0	0	0	0	0	0	0	0	0	0	0	0	0	5.27349	0	0	0	0	0	0	0	0
LincRNA_691	LincRNA	157	Chr2:19170335..19170491	+	AT2G46680	3387	0	0	0	0	0	0	0	0.365248	0	0	0	0	0	0	0	0	0	0	0	0	0	0.275235	0	0	0	0	0	0	0	0	0	0	0	0
LincRNA_692	LincRNA	270	Chr2:19179479..19179748	+	AT2G46690	983	1.5195	0	0	0	0	0	0	0	0	0	0	0	0	0	0	0	0	0	0	0	0.0470735	0	0	0	0	0	0	0	0	0	0	0	0	0.087553
LincRNA_693	LincRNA	258	Chr2:19356427..19356684	+	AT2G47160	795	0	0	0	0	0	0	0	0.346702	0	0	0	0	0	0	0	0	0	0	0	0	0	0	0	0	0	0	0	0	0	0	0	0	0	0
LincRNA_694	LincRNA	191	Chr2:19564137..19564327	+	AT2G47750	947	0	0	0	0	0	0	0	0	1.77305	0	0	0	0	0	0	0	0	0	0	0.0964815	0	0	0	0	0	0	0	0	0	0	0	0	0	0
LincRNA_695	LincRNA	564	Chr2:53278..53841	-	AT2G01037	4865	0	0	0	0	0	0	0	0	0	0	0	0	0	0	0	0	0	0	0	0	0	0	0	0	0	0	0	0	0	0.117543	0.249284	0	0	0
LincRNA_696	LincRNA	247	Chr2:98510..98756	-	AT2G01140	1856	0	0	0	0	0	0	0	0	1.54442	0	0	0	0	0	0	0	0	0	0	0	0	0	0	0	0	0	0	0	0	0	0	0	0	0
LincRNA_697	LincRNA	266	Chr2:261754..262019	-	AT2G01580	3026	0	0	0	0	0	0	0	0.063358	0	0	0	0.0417542	0	0	0	0	0	0	0	0.0394458	0.539667	0	0	0	0	0	0	0	0	0	0	0	0.278593	1.4154
LincRNA_698	LincRNA	228	Chr2:346610..346837	-	AT2G01810	701	0	0	0	0	0	0	0	0.10176	0.50198	0	0	0	0	0	0	0	0	0	0	0	0	0	0	0	0	0	0	0	0	0	0	0	0	0.161611
LincRNA_699	LincRNA	248	Chr2:379363..379610	-	AT2G01840	917	1.95734	0	0	0	0	1.19122	2.43156	0	1.47547	0	0	0	0	0	0	0	0	0	0	0	0	0	0	0	0	0	0	0	0	0	0	0	0	0
LincRNA_700	LincRNA	417	Chr2:436422..436838	-	AT2G01940	1346	0	0	0	0	0	0	0	0.0213937	0	0	0	0	0	0	0	0	0	0	0	0	0	0.0201506	0	0	0	0	0	0	0	0	0	0	0	0
LincRNA_701	LincRNA	163	Chr2:448256..448418	-	AT2G01960	1962	0	0	0	0	0	0	0	0	1.51211	0	0	0	0	0	0	0	0	0	0	0	0	0	0	0	0	0	0	0	11.9556	0	0	0	0	0
LincRNA_702	LincRNA	156	Chr2:678948..679103	-	AT2G02520	804	0	0	0	0	0	0	11.6639	0	1.84924	0	0	0	0	0	0	0	0	0	0	0	0	0	0	0	0	0	0	0	0	0	0	0	0	0
LincRNA_703	LincRNA	215	Chr2:933510..933724	-	AT2G03110	1613	0	0	0	0	0	0	0	0	3.56775	0	0	0	0	0	0	0	0	0	0	0	0	0	0	0	0	0	0	0	0	0	0	0	0	0
LincRNA_704	LincRNA	176	Chr2:1263895..1264070	-	AT2G03990	1049	0	0	0	0	0	0	7.59597	0.244131	4.66122	0	28.4935	0	0	0	0	0	0	0	0	0	0	0	0	0	0	0	0	0	0	0	0	0	0	0
LincRNA_705	LincRNA	231	Chr2:1288768..1288998	-	AT2G04032	835	0	0	0	0	0	0	0	0	0.46063	0	0	0	0	0	0	0	0	0	0	0	0	0	0	0	0	0	0	0	0	0	0	0	0.464788	0
LincRNA_706	LincRNA	180	Chr2:1438126..1438305	-	AT2G04210	537	0	0	0	0	0	0	0	0	0	0	0	0	0	0	0	0	0	0	0	0	0	0	0	0	0	0	0	0	0	0	0	0	0.69596	0.459873
LincRNA_707	LincRNA	172	Chr2:1441444..1441615	-	AT2G04220	3787	0	0	0	0	0	0	0	0.264721	0	0	0	0	0	0	0	0	0	0	0	0	0	0	0	0.166657	0	0	0	0	0	0	0	0	0	0
LincRNA_708	LincRNA	514	Chr2:1585510..1586023	-	AT2G04540	823	0.369018	0	0	0	0	0.89833	0.916849	0	0.35399	0	0.0610567	0.101121	0	0.0446597	0	0	0	0.631157	0	0	0.0437075	0	0	0.0134978	0.843098	0	0	0	0	0	0.0398097	0	0	0.0349695
LincRNA_709	LincRNA	714	Chr2:1604306..1604569;Chr2:1604662..1605111	-	AT2G04590	1925	0.449471	0.665756	1.56675	0	0	0.136773	0.837554	0.510711	0.173231	1.14189	3.42811	7.69954	10.0858	15.2798	0.323934	0.860307	4.47907	3.06869	7.81651	0.907685	2.21544	1.55984	3.11762	2.44297	0	0	0.388182	0	1.24113	0.648982	0.553965	0.017718	0.403048	0.289608
LincRNA_710	LincRNA	564	Chr2:1777730..1778099;Chr2:1778872..1779065	-	AT2G05030	2822	0	0	0	0	0	0	0	0.110499	0.618165	0	0	0	0	0	0	0	0	0	0	0	0	0	0	0	0	0	0	0	0	0	0	0	0	0.200461
LincRNA_711	LincRNA	412	Chr2:1778268..1778485;Chr2:1778872..1779065	-	AT2G05030	2822	0	0	0	0	0	0	0	0.0717325	0.103395	0	0	0	0	0	0	0	0	0	0	0	0	0	0	0	0	0	0	0	0	0	0	0.0448078	0.41536	0.23965
LincRNA_712	LincRNA	781	Chr2:1787948..1788728	-	AT2G05040	1486	0	0.187299	0	0	0	0	0	0.269259	0.267199	1.07305	0.786146	0.532195	0.602872	0.537043	0.286321	0	0	0	0	0.467976	0.498256	0.705239	0.348512	0.765829	1.13243	0	0	0	0	0.506965	1.14916	1.31085	0.861605	0.572596
LincRNA_713	LincRNA	191	Chr2:1917143..1917333	-	AT2G05250	521	0	0	0	0	0	0	0	0	1.77305	0	0	0	0	0	0	0	0	0	0	0	0	0	0	0	0	0	0	0	0	0	0	0	0	0
LincRNA_714	LincRNA	256	Chr2:1965688..1965943	-	AT2G05380	874	0	0.119684	0	0	0	1.08187	2.20834	0	0	0	0	0	0	0	0	0	0	0	0	0	0	0	0	0	0	0	0	0	0	0	0	0	0	0
LincRNA_715	LincRNA	213	Chr2:1966044..1966256	-	AT2G05380	561	3.18251	0	0	0	0	1.93686	0	0	0	0	0	0	4.05793	0	0	0	5.04198	0	0	0	0	0	0	0	0	0	0	0	0	0	0	0	0	0
LincRNA_716	LincRNA	187	Chr2:1968854..1969040	-	AT2G05380	818	4.94905	0	0	0	0	0	12.2962	0	2.798	0	0	0	0	0	0	0	0	0	0	0	0	0	0	0	0	0	0	0	0	0	0	0	0	0
LincRNA_717	LincRNA	276	Chr2:1980772..1981047	-	AT2G05410	2220	0	0	0	0	0	0	0	0	0	0.600201	0.751826	0	0.113135	0.678431	0	0	0	0	0	1.72043	0.044926	0	0	0.385012	0	0	0	0	0	0	0	0	0	0
LincRNA_718	LincRNA	169	Chr2:2022065..2022233	-	AT2G05518	1063	0	0	0	0	0	0	0	0.281721	1.32973	0	0	0	0	0	0	0	0	0	0	0	0	0	0	0	0	0	0	0	0	0	0	0	0	0
LincRNA_719	LincRNA	160	Chr2:2060312..2060471	-	AT2G05580	3613	0	0	0	0	0	0	0	0	0	0	32.689	0	36.9903	22.5768	93.121	88.9117	84.8962	95.1436	53.5001	95.8303	150.026	0	0	36.4385	84.184	209.526	143.473	159.382	128.269	131.03	38.7458	381.27	0	59.1043
LincRNA_720	LincRNA	258	Chr2:2266940..2267197	-	AT2G05920	2319	1.73671	0	0	0	0	1.05695	0	0.0693405	0	0	0	0	0	0	0	0	0	0	0	0	0	0	0	0	0	0	0	0	0	0	0	0	0	0
LincRNA_721	LincRNA	175	Chr2:2289937..2290111	-	AT2G05940	631	6.23826	0.420005	0	0	0	0	0	0	0	0	0	0	0	0	0	0	0	0	0	0	0	0	0	0	0	0	0	0	0	0	0	0	0	0
LincRNA_722	LincRNA	154	Chr2:2290675..2290828	-	AT2G05940	1369	9.83512	0	0	0	0	0	0	0	0	0	0	0	0	0	0	0	0	0	0	0	0	0	0	0	0	0	0	0	0	0	0	0	0	0
LincRNA_723	LincRNA	277	Chr2:2294087..2294363	-	AT2G05950	3454	0	0	0	0	0	0	0	0	0.810373	0	0.0548848	0	0	0	0	0	0	0	0	0	0	0	0	0	0	0	0	0	0	0	0	0	0	0
LincRNA_724	LincRNA	235	Chr2:2577799..2578033	-	AT2G06500	2686	0	0.155833	0	0	0	0	0	0	0	0.584917	0.078472	0.110653	0	0	0	0	0	0	0	0.26256	0.0651517	0	0	0	0	0	0	0	0	0	3.17752	6.59889	0	0
LincRNA_725	LincRNA	181	Chr2:2584010..2584190	-	AT2G06500	788	0	0	0	0	0	0	0	0	1.09175	0	0	0	0	0	0	0	0	10.0162	0	0	0	0	0	0	0	0	0	0	0	0	0	0	0	0
LincRNA_726	LincRNA	224	Chr2:2629783..2630006	-	AT2G06580	1751	0	0	0	0	0	0	0	0.429966	0	0	0	0	0	0	0	0	0	0	0	0	0	0	0	0	0	0	0	0	0	0	0	0	0	1.88434
LincRNA_727	LincRNA	230	Chr2:2730971..2731200	-	AT2G06822	1897	0	0	0	0	0	0	0	0	1.42224	0	0	0	0	0	0	0	0	0	0	0	0	0	0	0	0	0	0	0	0	0	0	0	0	0
LincRNA_728	LincRNA	165	Chr2:2891196..2891360	-	AT2G06985	1702	0	0	0	0	0	0	0	0.305796	0	0	0	0	0	0	0	0	0	0	0	0	0	0	0	0	0	0	0	0	0	0	0	0	0	0
LincRNA_729	LincRNA	381	Chr2:3509344..3509724	-	AT2G07670	2022	0	0	0	0	0	0	0	0	0	0	0	0	0	0.0246225	2.79659	0	0	0	0	0	0	0.297718	0	0.104172	0	0	0	1.24096	0	0.116131	0.0847275	0.0530868	0.051152	0
LincRNA_730	LincRNA	243	Chr2:3748490..3748732	-	AT2G09890	2228	0	0	0	0	0	0	0	0.082959	0.410491	0	0	0	0	0	0	0	0	0	0	0	0	0	0	0	0	0	0	0	0	0	0	0	0.191796	0
LincRNA_731	LincRNA	283	Chr2:3799324..3799406;Chr2:3799492..3799576;Chr2:3799668..3799782	-	AT2G10020	1895	0	0	0	0	0	0	0	0.105846	1.02487	0	0	0	0	0	0	0	0	0	0	0	0.0426545	0	0	0	0	0	0	0	0	0	0	0	0	0.526177
LincRNA_732	LincRNA	150	Chr2:4049614..4049763	-	AT2G10510	1787	0	0	0	0	0	0	0	0.431781	2.03803	0	0	0	0	0	0	0	0	0	0	0	0	0	0	0	0	0	0	0	0	0	0	0	0	0
LincRNA_733	LincRNA	151	Chr2:4069558..4069578;Chr2:4069909..4070038	-	AT2G10530	2296	0	0	0	0	0	0	0	0	0	0	0	0	0	0	0	0	0	0	0	0	0	0	0	0	0	0	0	0	0	0	0	0	0	0
LincRNA_734	LincRNA	152	Chr2:4138228..4138379	-	AT2G10605	1350	0	0	0	0	0	0	0	0	4.06102	0	0	0	0	0	0	0	0	0	0	0	0	0	0	0	0	0	0	0	0	0	0	0	0	1.17315
LincRNA_735	LincRNA	213	Chr2:4458157..4458369	-	AT2G11220	2092	0	0	0	0	0	0	0	0	0	1.18058	0	0	0	0	0	0	0	0	0	0.0683455	0	0	0	0	0	0	0	0	0	0	2.98795	0	0	0
LincRNA_736	LincRNA	255	Chr2:4765172..4765426	-	AT2G11830	6440	0	0	0	0	0	0	0	0.430449	1.0322	0	0	0	0	0	0	0	0	0	0	0	0	0	0	0	0	0	3.16714	0	0	0	0	0	0	0
LincRNA_737	LincRNA	225	Chr2:4871030..4871254	-	AT2G12083	2316	0	0	0	0	0	0	0	0	3.07537	0	0	0	0	0	0	0	0	0	0	0	0	0	0	0	0	0	0	0	0	0	0	0	0	0
LincRNA_738	LincRNA	281	Chr2:4996310..4996590	-	AT2G12390	864	0	0	0	0	0	0	0	0	0.522695	0	0	0	0	0	0	0	0	0	0	0.0351902	0	0.040573	0	0	0	0	0	0	0	0	0	0	0	0
LincRNA_739	LincRNA	518	Chr2:5214559..5215076	-	AT2G12720	1668	0	0	0	0	0	0	0	0.0580535	0	0.100233	0.0600728	0.0505007	0	0.0157467	0.526127	0	0	0	0	0.193708	0.351856	0.198925	0.081905	0.286538	0.416179	0	0	0	0	0.50033	0.160256	0.0937898	0	0.299614
LincRNA_740	LincRNA	173	Chr2:5559338..5559510	-	AT2G13380	504	0	0	0	0	0	0	0	0	0	0	0	0	0	0	0	0	0	0	0	0.140848	0	0	0	0	0	0	0	0	0	0	0	0.884	0	0
LincRNA_741	LincRNA	199	Chr2:5918593..5918791	-	AT2G14060	2827	0	0	0	0	0	0	0	0	0	0	0	0	0	0	0	0	0	0	0	0	0	0	0	0	0	0	0	0	0	0	0	0	0	0
LincRNA_742	LincRNA	674	Chr2:5944775..5945116;Chr2:5945243..5945574	-	AT2G14110	6314	0	0	0	0	0	0	0	0	0.0459451	0	0	0	0	0	0	0	0	0	0	0	0.024876	0	0.0775688	0	0	0	0	0	0	0.027559	0	0	2.10209	0.0122629
LincRNA_743	LincRNA	166	Chr2:5951013..5951178	-	AT2G14110	710	0	0	0	0	0	0	0	0.300212	1.41701	0	0	0	0	0	0	0	0	0	0	0	0	0	0	0	0	0	0	0	0	0	0	0	0	0
LincRNA_744	LincRNA	158	Chr2:5982742..5982899	-	AT2G14170	844	0	0	0	0	0	0	0	0	3.45693	0	0	0	0	0	0	0	0	0	0	0	0	0	0	0	0	0	0	0	0	0	0	0	0	0
LincRNA_745	LincRNA	185	Chr2:6014113..6014297	-	AT2G14200	1416	0	0	0	0	0	0	0	0	0	0	0	0	0	0	0	0	0	0	0	0	0	0	0	0	0	0	0	0	0	0	0	1.26287	0	0
LincRNA_746	LincRNA	342	Chr2:6014696..6015037	-	AT2G14206	1679	0	0	0	0	0	0	0	0	0	0	0	0	0	0	0	0	0	0	0	0	0.029898	0	0	0	0	0	0	0	0	0	0	0.0688118	0	0
LincRNA_747	LincRNA	170	Chr2:6148408..6148577	-	AT2G14440	990	0	0	16.0581	0	0	0	8.58433	0	0	0	0	0	0	0	0	0	0	0	0	0	0	0	0	0	0	0	0	0	0	0	0	0	0	0
LincRNA_748	LincRNA	161	Chr2:6176727..6176887	-	AT2G14510	1676	0	0	0	0	0	0	0	0.334797	0	0	0	0	0	0	0	0	0	0	0	0	0	0	0.224437	0	0	0	0	0	0	0	0	0	0	0
LincRNA_749	LincRNA	254	Chr2:6186381..6186634	-	AT2G14530	788	0	0	0	0	0	0	0	0.290013	1.3875	0	0	0	0	0	0	0	0	0	0	0	0	0	0	0	0	0	0	0	0	0	0	0	0	0
LincRNA_750	LincRNA	154	Chr2:6398393..6398546	-	AT2G14890	1076	0	0	0	0	0	0	0	1.17684	3.79055	0	0	0	0	0	0	0	0	0	0	0	0	0	0	0	0	0	0	0	0	0	0	0	0	0
LincRNA_751	LincRNA	168	Chr2:6402531..6402698	-	AT2G14890	1473	0	0	0	0	0	0	0	0	1.41927	0	0	0	0	0	0	0	0	0	0	0	0	0	0	0	0	0	0	0	0	0	0	0	0	0
LincRNA_752	LincRNA	208	Chr2:6416130..6416337	-	AT2G14920	1863	0	0	0	0	0	0	0	0	0	0	0	0	0	0	0	0	0	0	0	0	0	0	0	0	0	0	0	0	9.88243	0	0	0	0	0
LincRNA_753	LincRNA	234	Chr2:6439359..6439592	-	AT2G14940	554	0	0	0	0	0	0	0	0	2.25047	0	0	0	0	0	0	0	0	0	0	0	0	0	0	0	0	0	0	0	0	0	0	0	0	0
LincRNA_754	LincRNA	182	Chr2:6472602..6472783	-	AT2G14990	2276	0	0	0	0	0	0	0	0	0	0	0	0	0	0	0	0	0	0	0	0	0	0	0	0	0	0	0	0	0	0	0	0	1.97675	0
LincRNA_755	LincRNA	400	Chr2:6483012..6483411	-	AT2G15000	593	0	0	0	0	0	0	0	0.20863	1.12607	0	0	0	0	0	0	0	0	0	0	0	0	0	0	0	0	0	0	0	0	0	0	0.047694	0.0459557	0.65068
LincRNA_756	LincRNA	265	Chr2:6546409..6546673	-	AT2G15090	2463	0	0	0	0	0	0	0	0.0638645	0.920744	0	0	0	0	0	0	0	0	0	0	0	0	0	0	0	0	0	0	0	0	0	0	0	0.141082	0.0932232
LincRNA_757	LincRNA	277	Chr2:6546804..6547080	-	AT2G15100	2302	0	0	0	0	0	0	0	0.112763	1.0885	0	0	0	0	0	0	0	0	0	0	0	0	0	0	0	0	0	0	0	0	0	0	0	0	0
LincRNA_758	LincRNA	281	Chr2:6731414..6731694	-	AT2G15430	1873	0	0.182619	0	0	0	0	0	0.162279	0.267112	2.29076	2.3333	2.94437	1.94683	1.92691	0	0	0	4.70228	0	4.17731	0.90802	3.33875	0.208352	0.748947	0	0	0	0	0	1.07756	0.52151	0	25.9016	3.69201
LincRNA_759	LincRNA	151	Chr2:6738328..6738478	-	AT2G15430	2654	0	0	0	0	0	0	0	0	4.15891	0	0	0	0	0	0	0	0	0	0	0.274232	0	0	0	0	0	0	0	0	0	0	0	0	0	0
LincRNA_760	LincRNA	182	Chr2:6756862..6757043	-	AT2G15470	812	0	0	0	0	0	0	0	0	0	0	0	0	0	0.128588	0	0	0	0	0	0	0	0.139195	0	0	0	0	0	0	0	0	0	0	0	0
LincRNA_761	LincRNA	168	Chr2:6795977..6796144	-	AT2G15580	1417	0	0	0	0	0	4.38557	0	0	0	0	0	0	0	0	0	0	0	0	0	0	0	0	0	0	0	0	0	0	0	0	0	1.0328	0	0
LincRNA_762	LincRNA	223	Chr2:6796709..6796931	-	AT2G15580	630	2.73788	0	0	0	0	0	0	0	0.53924	0	0	0	0	0	0	0	0	0	0	0	0	1.15153	6.4539	0	0	0	0	0	0	0	0	7.89652	0	1.40718
LincRNA_763	LincRNA	166	Chr2:7048885..7049050	-	AT2G16270	560	0	0	0	0	0	0	0	0.300212	1.41701	0	0	0	0	0	0	0	0	0	0	0	0	0	0	0	0	0	0	0	0	0	0	0	0	0
LincRNA_764	LincRNA	207	Chr2:7054888..7055094	-	AT2G16280	1992	0	0	0	0	0	0	0	0.279512	0.689415	0	0	0	0	0	0	0	0	0	0	0	0.093153	0	0	0	0	0	0	0	0	0	0	0	0	0
LincRNA_765	LincRNA	193	Chr2:7055628..7055820	-	AT2G16280	2732	0	0	0	0	0	0	0	0.353899	0	0	0	0	0	0	0	0	0	0	0	0	0	0	0	0	0	0	0	0	0	0	0	0	0	0
LincRNA_766	LincRNA	159	Chr2:7055893..7056051	-	AT2G16290	2880	0	0	0	0	0	0	0	0.699152	0	0	0	0	0	0	0	0	0	0	0	0	0	0	0	0	0	0	0	0	0	0	0	0	0	0
LincRNA_767	LincRNA	973	Chr2:7193438..7194410	-	AT2G16586	1501	0	0	0	0	0	0	0	0.107112	0.68874	0	0	0	0	0	0	0	0	0	0.215998	0	0	0	0	0	0	0	0	0	0	0	0	0	0.0112424	0.074287
LincRNA_768	LincRNA	168	Chr2:7238659..7238826	-	AT2G16690	1060	0	0	0	0	0	0	8.95195	0	5.61583	0	0	0	0	0	0	0	0	0	0	0	0	0	0	0	0	0	0	0	0	0	0	0	0	0
LincRNA_769	LincRNA	368	Chr2:7242784..7243151	-	AT2G16700	1458	0	0	0	0	0	0	0	0.110407	0.528219	0	0	0	0	0	0	0	0	0	0	0	0	0	0	0	0	0	0	0	0	0	0	0	0.055411	0
LincRNA_770	LincRNA	206	Chr2:7247302..7247507	-	AT2G16710	632	0	0	0	0	0	2.16516	4.4196	0	0.7007	0	0	0	0	0	0	0	0	0	0	0	0	0	0	0	0	0	0	0	0	0	0	0	0	0
LincRNA_771	LincRNA	312	Chr2:7269934..7270245	-	AT2G16750	768	0	0	0	0	0	0	0	0	0	0	0	0	0	0.18135	0	0	0	0	0	0	0	0	0	0	0	0	0	0	0	0	0	0	0	0
LincRNA_772	LincRNA	172	Chr2:7278569..7278740	-	AT2G16770	692	0	0	0	0	0	0	0	0	1.2495	0	0	0	0	0	0	0	10.7969	0	0	0	0	0	0	0	0	0	0	0	0	0	0	0	0	0
LincRNA_773	LincRNA	1147	Chr2:7524321..7525467	-	AT2G17300	1289	0	0.0655547	0.282834	0	0	0.370358	0.302394	0.223205	0.184527	0.0319453	0.0730194	0.16644	0.356357	0.301387	0.175195	0	0.559022	0	0	0.00486117	0.00588335	0.540345	0.795125	0.82234	0	0	0.419883	0.932887	0.167791	0.677159	0.342492	0.124612	0.0365782	0.123508
LincRNA_774	LincRNA	445	Chr2:7580766..7581210	-	AT2G17460	965	0	0	0	0	0	0	0	0.0188675	0.186717	0	0	0	0	0	1.37097	0	0.729097	0	0	0	0	0	0	0	0	0	0	0	0	0	0	0.0564228	0	0
LincRNA_775	LincRNA	508	Chr2:7603139..7603646	-	AT2G17490	1019	0	0.0253329	0	0	0	0	0	0	0.0741075	0	0.0412657	0.0428005	0	0.137791	0	0	1.15602	0	0	0.0611592	0.0758569	0.107688	0	0	0	0	0	0	0	0.03125	0.0382415	0	0	0.148889
LincRNA_776	LincRNA	309	Chr2:7661051..7661359	-	AT2G17610	1038	1.05005	0	0	0	0	0	0	0	1.00728	0	0	0	0	0	0	0	0	0	0	0	0	0	0	0	0	0	0	0	0	0	0	0	0	0
LincRNA_777	LincRNA	166	Chr2:7690430..7690595	-	AT2G17700	995	0	0	0	0	0	0	18.6818	0	2.89795	0	0	0	0	0	0	0	0	0	0	0	0	0	0	0	0	10.7323	0	0	0	0	0	0	0	0
LincRNA_778	LincRNA	263	Chr2:7984980..7985242	-	AT2G18380	885	0	0	0	0	0	0	0	0	0	0.0459017	0	0	0	0	0	0	0	0	0	0.0404225	0	0	0	0	0	0	0	0	0	0	0	0	0	0
LincRNA_779	LincRNA	150	Chr2:8199848..8199997	-	AT2G18930	777	0	0	0	0	0	0	0	0.431781	4.07606	0	0	0	0	0	0	0	0	0	0	0	0	0	0	0	0	0	0	0	0	0	0	0	0	0
LincRNA_780	LincRNA	173	Chr2:8276086..8276258	-	AT2G19100	1192	0	0	0	0	0	0	0	0.258568	0	0	0	0	0	0	0	0	0	0	0	0	0	0	0	0	0	0	0	0	0	0	0	0	0	0.562835
LincRNA_781	LincRNA	333	Chr2:8276777..8277109	-	AT2G19110	1773	0	0	0	0	0	0	0	0	1.17165	0	0	0	0	0	0	0	0	0	0	0	0	0	0	0	0	0	0	0	0	0	0	0	0	0.672852
LincRNA_782	LincRNA	159	Chr2:8277785..8277943	-	AT2G19110	939	0	0	0	0	0	0	0	0.34904	1.7271	0	0	0	0	0	0	0	0	0	0	0	0	0	0	0	0	0	0	0	0	0	0	1.40578	0	0.895045
LincRNA_783	LincRNA	584	Chr2:8320039..8320622	-	AT2G19170	1444	0	0	0	0	0	0	0	0.444532	0.62974	0.0712295	0.0473835	0.0382765	0	0.073891	0	0	0	0	0	0.0298105	0.0987568	0.0124518	0	0.0226406	0	0	0	0	0	0	0	0	0	1.1321
LincRNA_784	LincRNA	166	Chr2:8449255..8449420	-	AT2G19500	1901	0	0.506244	0	0	0	0	0	0	1.41701	0	0	0	0	0	0	0	0	0	0	0	0	0	0	0	0	0	0	0	0	0	0	0	0	0
LincRNA_785	LincRNA	238	Chr2:8893785..8893913;Chr2:8894332..8894406;Chr2:8894551..8894584	-	AT2G20620	542	0	0	0	0	0	0	0	0.177312	0.8382	0	0	0	0	0	0	0	0	0	0	0	0	0	0	0	0	0	0	0	0	0	0	0	0.207289	0.136971
LincRNA_786	LincRNA	271	Chr2:8893785..8893913;Chr2:8894594..8894700;Chr2:8894894..8894928	-	AT2G20620	542	0	0	0	0	0	0	0	0	0	0	0	0	0	0	0	0	0	0	0	0.037918	0	0	0	0	0	0	0	0	0	0	0	0	0	0.0864855
LincRNA_787	LincRNA	182	Chr2:9121928..9122109	-	AT2G21310	514	0	0	0	0	0	0	0	0	3.16668	0	0	0	0	0	0	0	0	0	0	0	0	0	0	0	0	0	0	0	0	0	0	0	0	0
LincRNA_788	LincRNA	164	Chr2:9184693..9184856	-	AT2G21450	2338	0	0	0	0	0	0	0	0.626895	0	0	0	0	0	0	0	0	0	0	0	0	0	0	0	0	0	0	0	0	0	0	0	0	1.13578	0
LincRNA_789	LincRNA	164	Chr2:9197056..9197219	-	AT2G21465	1131	0	0	0	0	0	0	9.75273	0	3.02572	0	0	0	0	0	0	0	0	0	0	0	0	0	0	0	0	0	0	0	0	0	0	0	0	0
LincRNA_790	LincRNA	212	Chr2:9256182..9256393	-	AT2G21640	558	0	0	7.51197	0	0	0	0	0	0	0	0	0	0	0	0	0	0	0	0	0.138566	0	0.082055	0	0	0	0	0	0	0	0	0	0	0	0.217377
LincRNA_791	LincRNA	1129	Chr2:9256474..9257290;Chr2:9257400..9257465;Chr2:9257651..9257859;Chr2:9258018..9258054	-	AT2G21640	850	0	0.00256763	0	0	0	0	0	0.0211171	0.304199	0.0827548	0.131506	0.0151889	0.00119668	0	0.0124623	0	0.0125082	0	0.35908	0.0181208	0	0.105012	0.135703	0	0	0	0	0	0	0	0.0229521	0.000553337	0	0.09562
LincRNA_792	LincRNA	1118	Chr2:9256474..9257290;Chr2:9257400..9257465;Chr2:9257662..9257859;Chr2:9258018..9258054	-	AT2G21640	850	0	0.0137455	0	0	0	0	0	0.0083803	0.195569	0.046977	0.0144862	0.099672	0.0751943	0	0.348525	0	0.371485	0	0	0.180293	0.059852	0.169157	0.0343562	0.114299	0	0	0	0	0	0.073281	0.035599	0.0775906	0.0329038	0.162203
LincRNA_793	LincRNA	1149	Chr2:9256474..9257290;Chr2:9257392..9257465;Chr2:9257662..9257863;Chr2:9258160..9258215	-	AT2G21640	850	0	0.00012781	0	0	0	0	0	5.40975e-05	0.00453712	0.0448754	0.0460745	2.32957e-05	0	0	0	0	2.90775e-05	0	0	0	0	0	9.85378e-07	1.47676e-05	0	0	0	0	0	0.00076238	0.0125585	0	0	0
LincRNA_794	LincRNA	1141	Chr2:9256474..9257290;Chr2:9257400..9257465;Chr2:9257662..9257863;Chr2:9258160..9258215	-	AT2G21640	850	0	0.000421143	0	0	0	0	0	0.000195632	0.225745	0.000166357	0.000178232	0.000168761	1.63517e-05	0	0.00035188	0	0.000323815	0	0	0	0.000152061	0.000177084	1.41485e-05	0.000143851	0	0	0	0	0	0.0712491	0.000157037	0	0	0.000281163
LincRNA_795	LincRNA	290	Chr2:9262385..9262674	-	AT2G21655	864	0	0	0	0	0	0	0	0	0.244798	0	0.38183	0	0	0	1.81493	0	0	0	0	0.033049	0	0	0	0.0350845	0	0	0	0	0	0	0	0	0	0
LincRNA_796	LincRNA	278	Chr2:9430618..9430895	-	AT2G22180	775	0	0	0	0	0	0	0	0.0556385	0	0.56761	0	0	0	0.170869	0	0	0	0	0	0.936527	0.0885057	0	0	0.038354	0	0	2.45035	0	0	0	0	0	0	0
LincRNA_797	LincRNA	202	Chr2:9481440..9481641	-	AT2G22320	1001	0	0	0	0	0	0	4.72134	0	1.43246	0	0	0	0	0	0	0	0	0	0	0	0	0	0	0	0	0	0	0	0	0	0	0	0	0
LincRNA_798	LincRNA	181	Chr2:9482122..9482302	-	AT2G22320	1683	0	0	0	0	0	0	0	0.221317	0	0	0	0	0	0	0	0	0	0	0	0	0.149244	0	0	0	0	0	0	0	0	0	0	0	0	0
LincRNA_799	LincRNA	185	Chr2:9484532..9484716	-	AT2G22330	3839	0	0	0	0	0	0	0	0	1.97985	0	0	0	0	0	0	0	0	0	0	0	0.137088	3.38635	0	0.123077	0	0	0	0	0	0	0	0	0	0
LincRNA_800	LincRNA	209	Chr2:9494728..9494936	-	AT2G22345	522	0	0	0	0	0	0	0	0	0	0	0	0	0	0	0	0	0	0	0	0	0	0	0	0	0	0	0	0	0	0	0	0.36272	0	0.230941
LincRNA_801	LincRNA	160	Chr2:9519417..9519576	-	AT2G22426	2189	0	0	0	0	0	0	0	0	0	0	0	0	0	0	0	17.7823	0	0	0	0	0	0	0	0	0	0	0	0	0	0	0	0	0	0
LincRNA_802	LincRNA	163	Chr2:9557387..9557549	-	AT2G22490	1243	8.02372	0	0	0	0	0	0	0	1.51211	0	0	0	0	0	0	0	0	0	0	0	0	0	0	0	0	0	0	0	0	0	0	0	0	0
LincRNA_803	LincRNA	167	Chr2:9693214..9693380	-	AT2G22780	1061	0	0	0	0	0	0	0	0	2.89934	0	0	0	0	0	0	0	0	0	0	0	0	0	0	0	0	0	0	0	0	0	0	0	0	0
LincRNA_804	LincRNA	230	Chr2:9820500..9820729	-	AT2G23067	1277	0	0	0	0	0	0	0	0.0989515	0.467057	0	0	0	0	0	0	0	0	0	0	0	0	0	0	0	0	0	0	0	0	0	0	0	0	0
LincRNA_805	LincRNA	299	Chr2:9820810..9821108	-	AT2G23067	898	0	0.308256	0	0	0	0	0	0.684247	0.215708	0	0	0	0	0	0	0	0	0	0	0	0	0	0	0	0	0	0	0	0	0	0	0	0	0
LincRNA_806	LincRNA	221	Chr2:9907945..9908165	-	AT2G23290	2026	0	0	0	0	0	1.71581	0	0	0	0	0.18291	0	0	0	0	0	0	0	4.20796	0	0	0	0	0	0	0	0	0	0	0	0	0	0	0
LincRNA_807	LincRNA	180	Chr2:10150450..10150629	-	AT2G23834	1317	0	0	0	0	0	0	0	0.225642	0	0	0	0	0	0	0	0	0	0	0	0	0	0	0	0	0	0	0	0	0	0	0	0	1.39192	0
LincRNA_808	LincRNA	196	Chr2:10256257..10256452	-	AT2G24120	1617	0	0	0	0	0	0	0	0	0	0	0	0	0	0	0	0	0	0	0	0	0	0	0	0	0	0	0	0	0	0	0	0	0.464008	0.306603
LincRNA_809	LincRNA	248	Chr2:10298234..10298481	-	AT2G24210	705	0	0	0	0	0	0	0	0	0	0	0	0	0	0	0	0	0	0	0	0	0	0	0	0	0	0	0	0	0	0	0	0	0	0
LincRNA_810	LincRNA	182	Chr2:10308445..10308626	-	AT2G24240	2023	0	0	0	0	0	0	0	0	0	0	0	0	0	0	0	0	0	0	0	0	0	0	0.133531	0	0	0	0	0	0	0	0	0	0.658918	0
LincRNA_811	LincRNA	154	Chr2:10352446..10352599	-	AT2G24330	2622	0	0	0	0	0	0	0	0.39268	1.93708	0	0	0	0	0	0	0	0	0	0	0	0	0	0	0	0	0	0	0	0	0	0	0	0	0
LincRNA_812	LincRNA	217	Chr2:10411553..10411769	-	AT2G24513	2539	0	0	0	0	0	0	0	0	1.71758	0	0	0	0	0	0	0	0	0	0	0	0	0	0	0	0	0	0	0	0	0	0	0	0	0
LincRNA_813	LincRNA	644	Chr2:10434497..10434825;Chr2:10435654..10435930;Chr2:10436018..10436055	-	AT2G24570	1344	0	0	0	0	0	0	0	0	0.196215	0.136979	0.0810058	0	0.115739	0.187887	0	0	0	0.444628	0	0.0233071	0.0569835	0.025972	0.0162871	0	0	0	0	0.499829	0	0	0	0	0	0.218582
LincRNA_814	LincRNA	395	Chr2:10434497..10434764;Chr2:10435654..10435715;Chr2:10436018..10436082	-	AT2G24570	1317	0	0	0	0	0	0	0	0.0713418	0.822866	1.60492e-05	0.388757	0	0	0.277438	0	0	0.919309	0	0	0	0	0	0	7.5397e-06	0	0	0	0	0	0.127143	0.00422428	0	0.0472173	0
LincRNA_815	LincRNA	517	Chr2:10434497..10434886;Chr2:10435654..10435715;Chr2:10436018..10436082	-	AT2G24570	1317	0	0	0	0	0	0	0	0	0	0.101889	0.183419	0.431683	1.32032	1.46305	0	0	0	0	0	0.391497	0.118777	0.213483	0.300065	0.107074	0	0	0	0	0	0.137892	0.139512	0.278773	0	0.249631
LincRNA_816	LincRNA	456	Chr2:10434497..10434825;Chr2:10435654..10435715;Chr2:10436018..10436082	-	AT2G24570	1317	0	0	0	0	0	0	0	1.31627e-05	4.06083e-06	0.545378	0.419005	0.0531433	0.000268063	0.000354947	0	0	2.35314e-05	0	0	1.72484e-05	0.000153845	0.000388903	0.207324	0.331062	0	0	0	0	0	0.000151665	0.000137199	0.000156035	5.2865e-07	0.0978589
LincRNA_817	LincRNA	447	Chr2:10434497..10434816;Chr2:10435654..10435715;Chr2:10436018..10436082	-	AT2G24570	1317	0	0	0	0	0	0	0	4.12636e-05	4.28226e-05	3.54207e-06	2.67323e-05	0.271643	0.33214	0.512196	0	0	9.4559e-05	0	0	0.000116371	0.0227797	0.188716	0	0.204937	0	0	0	0	0	0.323388	0.0567592	0.297243	2.36802e-06	0.107233
LincRNA_818	LincRNA	278	Chr2:10554741..10555018	-	AT2G24762	4367	0	0	0	0	0	0	0	0	0.526845	0	0	0	0	0	0	0	0	0	0	0.0359667	0	0	0	0	0	0	0	0	0	0	0	0.374928	0	0
LincRNA_819	LincRNA	399	Chr2:10591512..10591733;Chr2:10591840..10592016	-	AT2G24880	651	0	0	0	0	0	0.711723	0	0	0	0	0	0.0202822	0.119928	0.0458495	0	0	0	0	0	0	0	0	0.124815	0.0197338	0	0	0	0	0	0.152843	0	0.0959022	0	0
LincRNA_820	LincRNA	320	Chr2:10645853..10645985;Chr2:10646352..10646538	-	AT2G25025	865	0	0	0	0	0	0	0	0	0.362108	0	0	0.386015	0	0	0	0	0	0	0	0	0	0	0	0	0	0	0	0	0	0	0	0	0.552702	0
LincRNA_821	LincRNA	152	Chr2:10673432..10673583	-	AT2G25090	780	0	0	0	0	0	6.27429	12.8073	0	0	0.250142	0	0	0	0	0	0	0	0	0	0	0	0	0	0	25.5846	0	0	0	0	0	0	0	0	0
LincRNA_822	LincRNA	306	Chr2:10729377..10729682	-	AT2G25185	1941	1.07696	0	0	0	0	0	0	0	0.820989	0	0	0	0	0	0	4.17233	0	0	0	0	0	0	0	0	0	0	0	0	0	0	0	0	0	0
LincRNA_823	LincRNA	157	Chr2:10769250..10769406	-	AT2G25295	528	0	0	0	0	0	0	0	0	0	0	0	0	0	0	0	0	0	0	0	0	0.575322	0	0	0	0	0	17.1269	0	0	0	0	0	0	0
LincRNA_824	LincRNA	170	Chr2:10852139..10852308	-	AT2G25490	1608	0	0.46524	0	0	0	0	0	0.275896	2.60448	0	0	0	0	0	0	0	0	0	0	0	0	0	0	0	0	0	0	0	0	0	0	0	0	0
LincRNA_825	LincRNA	269	Chr2:11356477..11356745	-	AT2G26692	5185	0	0	0	0	0	0	0	0	0	0	0	0	0	0	0	0	0	0	0	0	0	0	0	0	0	0	0	0	0	0	0	0.139223	0	0
LincRNA_826	LincRNA	345	Chr2:11362974..11363318	-	AT2G26695	1781	0.801332	0	1.86217	0	0	0	0	0	0.157827	0	0.0368718	0	0	0	0	0	0	0	0	0	0	0	0	0	0	0	0	0	0	0	0	0	0	0
LincRNA_827	LincRNA	167	Chr2:11544876..11545042	-	AT2G27050	712	0	0	0	0	0	4.47949	0	0	1.38709	0	0	0	0	0	0	0	0	0	0	0	0	0	0	0	0	0	0	0	0	0	0	0	0	0.679207
LincRNA_828	LincRNA	241	Chr2:11549718..11549958	-	AT2G27060	1084	0	0	0	0	0	0	0	0	0.805995	0	0	0	0	0	0	0	0	0	0	0	0	0	0	0	0	0	0	0	0	0	0	0	0	0
LincRNA_829	LincRNA	249	Chr2:11954036..11954284	-	AT2G28060	1833	0	0	0	0	0	1.17665	0	0	0	0	0	0	0	0	0	3.78478	0	0	0	0	0	0	0	0	0	2.63581	0	0	0	0	0	0	0	0
LincRNA_830	LincRNA	234	Chr2:11964653..11964886	-	AT2G28080	1361	0	0	0	0	0	0	0	0.280429	0.904174	0	0	0	0	0	0	0	0	0	0	0	0	0	0	0	0	0	0	0	0	0	0	0	0	0
LincRNA_831	LincRNA	180	Chr2:12774093..12774272	-	AT2G29970	2115	0	0	0	0	0	0	0	0	1.06504	0	0	0	0	0	8.59061	0	0	0	0	0	0	0	0	0	0	0	0	0	0	0	0	0	0	0
LincRNA_832	LincRNA	307	Chr2:12816859..12817165	-	AT2G30020	772	0	0	0	0	0	0	0	0	0.420641	0	0	0	0	0	0	0	0	0	0	0	0	0	0	0	0	0	0	0	0	0	0	0	0.355705	0
LincRNA_833	LincRNA	155	Chr2:13007902..13008056	-	AT2G30530	861	9.60871	0	0	0	0	0	0	0	0	0	0	0	0	0	0	0	0	0	0	0.711955	0	0	0	0	0	0	0	0	0	0	0	0	0	1.04079
LincRNA_834	LincRNA	196	Chr2:13646799..13646907;Chr2:13647036..13647122	-	AT2G32100	731	0	0	0	0	0	0	0	0.167595	0	0	0	0	0	0	0	0	0	0	0	0	0	0	0	0	0	0	0	0	0	0	0	0	0.464008	0.613208
LincRNA_835	LincRNA	247	Chr2:13711079..13711325	-	AT2G32275	724	0	0	0	0	0	0	0	0.158005	0.390316	0.052346	0	0	0	0	0	0	0	0	0	0	0	0	0	0	0	0	0	0	0	0	0.103546	0	0.180644	0.238729
LincRNA_836	LincRNA	155	Chr2:14363611..14363765	-	AT2G33990	1371	0	0	0	0	23.0705	0	0	0	1.89249	0	0	0	0	0	0	0	0	0	0	0	0	0	0	0	0	0	0	0	0	0	0	0	0	0
LincRNA_837	LincRNA	172	Chr2:14491639..14491810	-	AT2G34350	1777	0	0	0	0	0	0	0	0.793357	0	0	0	0	0	0	0	0	0	0	0	0	0	0	0	0	0	0	0	0	0	0	0	0	0	0
LincRNA_838	LincRNA	270	Chr2:14555482..14555751	-	AT2G34555	1238	0	0	0	0	0	0	1.88765	0.242487	0.59855	0	0	0	0	0	0	0	0	0	0	0	0	0	0	0	0	0	0	0	0	0	0	0	0	0
LincRNA_839	LincRNA	224	Chr2:15253627..15253850	-	AT2G36370	661	0	0.181679	0	0	0	1.64226	0	0	0.50853	0	0	0.0624678	0	0	0	0	0	0	0	0	0	0	0	0	0	0	0	0	0	0	0	0	0	0
LincRNA_840	LincRNA	196	Chr2:15253905..15254100	-	AT2G36370	939	0	0	0	0	0	0	0	0	0	0	0	0	0	0	0	0	0	0	0	0	0	0	0	0	0	0	0	0	0	0	0	0	0	0
LincRNA_841	LincRNA	185	Chr2:15851039..15851223	-	AT2G37840	581	0	0	0	0	0	0	19.1448	0	2.94794	0	0	0	0	0	0	0	0	0	0	0	0	0	0	0	0	0	0	0	0	0	0	0	0	0
LincRNA_842	LincRNA	271	Chr2:15993887..15994157	-	AT2G38170	610	0	0	0	0	0	0	0	0.120048	0	0.615195	0	0.860774	0.0586803	0.475428	0	0	0	0	0	0.037918	0	0	0	0.0405535	1.74173	0	0	0	0	0	0.806628	0	0.130885	0
LincRNA_843	LincRNA	170	Chr2:16290047..16290216	-	AT2G39010	1262	0	0	0	0	0	0	0	0	0	0	0	0	0	0	0	0	0	0	0	0	0	0.185847	0.175347	0	0	0	0	0	0	0	0	0	0	0
LincRNA_844	LincRNA	200	Chr2:16290395..16290594	-	AT2G39010	884	0	0	0	0	0	0	0	0.3134	0	0	0	0	0	0	0	0	12.5369	0	0	0	0	0	0	0	0	0	0	0	0	0	0	0	0	0
LincRNA_845	LincRNA	384	Chr2:16339056..16339439	-	AT2G39175	844	0	0	0	0	0	0	0	0.0755475	1.3384	0	0	0	0	0	0	0	0	0	0	0.612977	0	0	0	0	0	0	0	0	0	0	0	0	0	0.777439
LincRNA_846	LincRNA	645	Chr2:16553249..16553893	-	AT2G39705	2964	0	0.0174901	0	0	0	0	0	0.0621364	0	0.0340805	0	0	0.0289692	0	0	0	0	0	0	0	0.121973	0.0223631	0	0	0	0	0	0	0	0	0	0	0.186677	0.0261783
LincRNA_847	LincRNA	203	Chr2:16555442..16555644	-	AT2G39705	1213	0	0	0	0	0	2.27473	0	0	0	0	0	0	0	0	0	14.9087	0	0	0	0	0	0	0	0	0	0	0	0	0	0	0.231996	2.02558	0	0
LincRNA_848	LincRNA	168	Chr2:16652890..16653057	-	AT2G39885	658	0	0	0	0	0	4.38557	0	0	1.41927	0	0	0	0	0	0	0	0	0	0	0	0	0	0	0	0	0	0	0	10.6721	0	0	0	0	0
LincRNA_849	LincRNA	222	Chr2:16695424..16695645	-	AT2G39990	2448	0	0	0	0	0	0	0	0	0.523555	0	0	0	0	0	0	0	0	0	0	0.060882	0	0	0	0	0	0	0	0	0	0	0	0	0	0
LincRNA_850	LincRNA	220	Chr2:17107898..17108117	-	AT2G40990	1126	0	0	0	0	0	0	0	0.570515	0.53923	0	0	0	0	0	0	0	0	0	0	0	0	0	0	0	0	0	0	0	0	0	0	0	10.1492	0.37289
LincRNA_851	LincRNA	312	Chr2:17488356..17488667	-	AT2G41900	1739	0	0	0	0	0	0.623372	1.27245	0.0408958	0.394768	0	0	0	0	0	0	0	0	0	0	0	0	0	0	0	0	0	0	0	0	0	0	0	0	0
LincRNA_852	LincRNA	151	Chr2:17740841..17740991	-	AT2G42600	1757	0	0	0	0	0	0	0	0	0	0	0	0	0	0	0	0	0	0	0	0.274232	0	0	0	0	0	0	0	0	0	2.53375	0	0	0	0
LincRNA_853	LincRNA	167	Chr2:17752261..17752427	-	AT2G42610	1822	0	0	0	0	0	0	0	0	1.44967	0	0	0	0	0	0	0	0	0	0	0	0	0	0	0	0	20.9884	0	0	0	0	0	0	0	0
LincRNA_854	LincRNA	527	Chr2:18233156..18233682	-	AT2G44070	664	0	0	0	0	0	0	0.440061	0	0	0.105283	0.115934	0.0968415	0.0476787	0.0307648	0	1.35856	0	0	0	0	0	0.039437	0	0	0	0	0	0	0	0	0	0	0	0
LincRNA_855	LincRNA	470	Chr2:18368240..18368709	-	AT2G44490	516	0	0.0289313	0	0	0	0.26152	0	0.274089	0.084634	0.167508	0	0	0	0	0	0	0	0	0	0.170854	0	0	0	0	0	0	0	0	0	0	0.170696	0.271772	0.432567	0.165101
LincRNA_856	LincRNA	183	Chr2:18497626..18497808	-	AT2G44850	865	0	0	0	0	0	0	0	0	0	0	0	0	0	0	0	0	0	0	0	0	0	0.13622	0	0	0	7.49507	0	0	0	0	0	0	0	0
LincRNA_857	LincRNA	269	Chr2:18848633..18848831;Chr2:18849045..18849114	-	AT2G45760	813	0	0	0	0	0	0	0	0	0	0	0	0.466127	1.2083	0.27385	0	0	0	0	2.26253	0	0	0	0	0	0	0	0	0	0	0	0	0	0	0
LincRNA_858	LincRNA	155	Chr2:18891173..18891327	-	AT2G45900	2500	9.60871	0	0	0	0	0	11.9367	0	9.13569	0	0	0	0	0	0	0	0	0	0	0	0	0	0	0	0	0	0	0	0	0	0	0	0	0
LincRNA_859	LincRNA	152	Chr2:19131166..19131317	-	AT2G46580	572	0	0	0	0	0	0	0	0	0	0	0	0	0.727378	0.555743	0	0	0	0	0	0	0	0	0	0	0	0	0	0	0	0	0	0	0	0
LincRNA_860	LincRNA	242	Chr2:19161418..19161659	-	AT2G46670	2756	0	0	0	0	0	2.56954	0	0	0	0	0	0	0	0	0	0	0	0	0	0	0	0	0	0	0	0	0	0	0	0	0.147284	0.202116	0	0
LincRNA_861	LincRNA	272	Chr2:19176771..19177042	-	AT2G46685	511	0	0	0	0	0	0	0	0.059391	0	0	0	0	0	0	0	5.79315	0	0	2.19004	0	0	0	0	0	0	0	0	0	0	0	0	0	0	0
LincRNA_862	LincRNA	160	Chr2:19607277..19607436	-	AT2G47890	561	0	0	0	0	0	0	0	0	0	0	0	0	0	0	0	0	28.2987	0	0	0	0	0	0	0	0	0	0	0	0	0	0	0	0	0
LincRNA_863	LincRNA	201	Chr2:8319144..8319344	.	AT2G19170	549	0	0	0	0	0	0	0	0	0.76121	0	0	0	0	0	0	0	0	0	0	0	0	0	0	0	0	0	0	0	0	0	0	0	0	0.547525
LincRNA_864	LincRNA	161	Chr2:12772648..12772808	.	AT2G29960	2070	0	0	0	0	0	0	0	0	0	0	0	0	0	0	0	0	0	0	0	0	0.252308	0	0	0	0	0	0	0	0	0	0.38607	0	0	0
LincRNA_865	LincRNA	219	Chr3:479..697	+	AT3G01015	957	0	0	0	0	0	0	0	0	0.547325	0	0.187313	0	0	0	0	0	0	0	0	0	0	0	0	0	0	0	0	0	0	0	0	0	0	0
LincRNA_866	LincRNA	555	Chr3:421843..421962;Chr3:422148..422221;Chr3:422345..422705	+	AT3G02250	1097	0	0.131732	0.757806	0	0	0.198462	0	0	0.125682	1.05507	0.794953	0.592759	0.647232	0.289556	0.470669	0	0	0	0.946433	1.81128	1.36613	1.32754	1.64589	1.25951	0	0	1.69206	0.626561	0	0.871741	1.00166	0	0.075135	0
LincRNA_867	LincRNA	575	Chr3:429870..430444	+	AT3G02260	541	0.308592	0.0207766	0	0	0	0	0.383358	0.221362	0.0581555	0.0446395	0.0174703	0.162052	0	0.129489	0	0	0	0	0	0.37146	0.0274113	0	0	0.035804	0	0	0	0	0	0.0342143	0.0880757	0	0.0236555	0.0781542
LincRNA_868	LincRNA	571	Chr3:1398803..1398998;Chr3:1399445..1399819	+	AT3G05030	1446	0	0.0420043	0	0	0	0	0	0.0746137	0.120225	0	0.147975	0.0974327	0.0369082	0.260301	0	0	0	0	0	0.0426083	0.0138343	0.126069	0.0408087	0.01167	0	0	0.53943	1.79774	0	0	0.0159474	0.196307	0	0.0271475
LincRNA_869	LincRNA	185	Chr3:1644473..1644657	+	AT3G05650	1024	0	0	0	0	0	0	0	0	0	0	0.155845	0	0	0	0	0	0	0	0	0	0	0.130591	0	0.123077	0	0	0	0	0	0	0	0	0	0
LincRNA_870	LincRNA	302	Chr3:1759471..1759772	+	AT3G05890	980	0	0	0	0	0	0	0	0	0.21008	0	0	0.064922	0	0.072953	0	0	0	0	0	0	0.408587	0	0.0362553	0	0	0	0	0	0	0	0	0	0	0
LincRNA_871	LincRNA	249	Chr3:1855898..1856146	+	AT3G06140	537	0	0	0	0	0	0	0	0.154149	0.76158	0.051444	0.0686632	0	0	0	0	0	0	0	0	0	0	0	0	0	0	0	0	0	0	0	0	0	0	0
LincRNA_872	LincRNA	254	Chr3:1951505..1951758	+	AT3G06410	1717	0	0	0	0	0	0	2.26108	0.0724475	0.35848	0	0	0	0	0	2.67505	0	0	0	0	0	0	0	0	0	0	0	0	0	0	0	0	0	0	0
LincRNA_873	LincRNA	364	Chr3:1963682..1963744;Chr3:1964812..1965112	+	AT3G06433	1339	0	0	0	0	0	0	0	0	0	0	0.067547	0	0	0	0	0	1.09504	1.21982	0	0	0.120056	0	0	0	0	0	0	0	0	0	0.0304087	0	0	0
LincRNA_874	LincRNA	199	Chr3:2138525..2138723	+	AT3G06770	1298	0	0	0	0	0	0	0	0	0.75348	0	0	0	0	0	0	0	0	0	0	0	0	0	0	0	4.7446	0	0	0	0	0	0	0	0	0
LincRNA_875	LincRNA	312	Chr3:2845146..2845457	+	AT3G09260	1366	0	0	0	0	0	0	0	0	0	0.0333188	0.0438598	0	0	0	0	0	0	0	0	0	0	0	0	0	0	0	0	0	0	0	0.202138	0	0	0
LincRNA_876	LincRNA	175	Chr3:3454387..3454561	+	AT3G11010	705	0	0	0	0	0	0	0	0.249071	0	0	0	0	0	0	0	0	0	0	0	0	0	0	0.155462	0	0	0	0	25.3569	0	0	0	0	0.80258	0
LincRNA_877	LincRNA	220	Chr3:3655753..3655972	+	AT3G11590	4406	0	0	0	0	0	0	0	0.228486	0.563555	0	0	0	0	0	0	0	0	0	0	0	0	0	0	0	0	0	0	0	0	0	0	0	0.282162	1.30512
LincRNA_878	LincRNA	227	Chr3:3771487..3771713	+	AT3G11920	599	0	0	0	0	0	0	0	0	0	0	0	0	0	0	0	0	0	0	0	0	0	0	0	0	0	0	0	0	0	0	0	0	0.248854	0.164436
LincRNA_879	LincRNA	159	Chr3:4127230..4127388	+	AT3G12930	1020	0	0	0	0	0	0	0	0	0	0	0	0	0	0	0	0	0	0	0	0	0	0	0	0	0	25.2417	0	0	0	0	0	0	0	0
LincRNA_880	LincRNA	240	Chr3:4313472..4313711	+	AT3G13320	819	0	0.29171	0	0	0	0	0	0	0	0	0.149337	0.105163	0	0	0	0	0	0	0	0	0	0	0	0	0	2.96058	0	0	0	0	0	0	0	0
LincRNA_881	LincRNA	234	Chr3:4453130..4453363	+	AT3G13620	507	0	0	5.45177	0	0	1.42777	0	0.093381	0.88423	0	0	0	0	0	0	0	0	0	0	0	0	0	0	0	0	0	0	0	6.65603	0	0	0	0	0
LincRNA_882	LincRNA	1229	Chr3:4724525..4725753	+	AT3G14205	3575	0.111988	0.0452386	0.520482	0	0.268883	0.886009	0.556477	0.11164	0.433512	0.194895	0.196216	0.454356	0.312203	0.441514	0	0.428005	0.514302	0.76334	1.13436	0.292929	0.188529	0.132637	0.218777	0.21591	0.254993	0	0	0	0	0.0685083	0.218649	0.133234	0.174686	0.652274
LincRNA_883	LincRNA	242	Chr3:4789143..4789384	+	AT3G14350	1908	0	0	0	0	0	0	0	0	0	0	0	0.0515567	0	0	0	0	0	0	0	0	0	0.0570338	0	0	0	0	0	0	0	0	0	0	0	0
LincRNA_884	LincRNA	189	Chr3:4887124..4887312	+	AT3G14550	1143	0	0	0	0	0	0	0	0	0	0	0	0	0	0	0	0	0	0	0	0	0	0	0	0	0	0	0	0	0	0	0	0	0	0
LincRNA_885	LincRNA	313	Chr3:4888028..4888340	+	AT3G14560	733	0	0	0	0	0	0	0	0	0	0	0	0.030392	0	0.102557	0	0	0	0	0	0.0285998	0	0	0	0.0301455	0	0	0	0	0	0	0	0	0	0
LincRNA_886	LincRNA	270	Chr3:5119977..5120246	+	AT3G15200	918	0	0	0	0	0	0	0	0	0	0	0	0	0	0.0452975	0	0	0	0	0	0	0	0	0	0	0	0	0	0	2.13515	0	0	0	0.132501	0
LincRNA_887	LincRNA	176	Chr3:5125901..5126076	+	AT3G15220	522	0	0	0	0	0	0	0	0	0	0	0.186917	0	0	0	0	0	0	0	0	0	0	0.159665	0	0.452295	0	0	0	0	0	0	0	0	0	0
LincRNA_888	LincRNA	341	Chr3:5380428..5380768	+	AT3G15909	836	0	0	0	0	0	0	0	0.131413	0	0	0.075196	0.289334	0.725945	0	0	1.58968	0	0	1.20278	0	0.185269	0.0280405	0.796346	0.179559	0	0	0	0	0	0	0.170884	1.93089	0.0668025	0.0882823
LincRNA_889	LincRNA	151	Chr3:5552918..5553068	+	AT3G16360	1191	0	0	0	0	0	0	0	0	0	0	0	0	0	0	33.1737	0	0	0	0	0	0	0	0	0	0	0	0	0	0	0	0	0	0	0
LincRNA_890	LincRNA	171	Chr3:5780100..5780131;Chr3:5780195..5780333	+	AT3G16930	738	0	0	0	0	0	0	0	0	0	0	0	0	0	0	0	0	0	0	0	0.296003	0	0	0	0	0	0	0	0	0	0	0	0	0	0
LincRNA_891	LincRNA	275	Chr3:5835174..5835448	+	AT3G17110	2395	0	0	0	0	0	0	1.79078	0	0.283917	0	0	0	0	0	0	0	0	2.50173	0	0.036778	0	0	0	0.0392672	0	0	0	0	0	0	0	0	0	0
LincRNA_892	LincRNA	214	Chr3:6173422..6173635	+	AT3G18040	1085	0	0	0	0	0	0	0	0	0	0	0	0.141382	0	0.233857	0	0	0	0	0	0	0	0	0	0	0	0	0	0	0	0	0	0	0	0
LincRNA_893	LincRNA	439	Chr3:6344109..6344547	+	AT3G18485	932	0	0	0	0	0	0	0	0.0194055	0	0	0.0860843	0	0	0	0	1.86756	0	0	0	0	0	0	0	0	0	0	0	0	0	0	0	0	0	0.0251012
LincRNA_894	LincRNA	226	Chr3:6684842..6685067	+	AT3G19280	951	0	0	0	0	0	0	0	0	0	0	0	0.0610397	0	0	0	0	0	0	0	0	0.144411	0	0	0	0	0	0	0	0	0	0	0	0.253242	0
LincRNA_895	LincRNA	192	Chr3:7473639..7473742;Chr3:7474033..7474120	+	AT3G21270	560	0	0	0	0	0	0	0	0	0	0	0	0	0	0	0	0	0	0	0	0	0	0	0	0.107051	0	0	0	9.06288	0	0	0	0	0	0
LincRNA_896	LincRNA	157	Chr3:7502444..7502600	+	AT3G21320	604	9.17614	0	0	0	0	0	0	0	3.53657	0	0	0	0	0	0	0	0	0	0	0	0	0	0	0	0	0	0	0	0	0	0.59479	0	0	0
LincRNA_897	LincRNA	171	Chr3:7636771..7636941	+	AT3G21690	1723	6.76825	0	0	0	0	0	0	0	7.88321	0	0	0	0	0	0	0	0	0	0	0	0	0	0	0	0	0	0	0	0	0	0	0	0	0
LincRNA_898	LincRNA	162	Chr3:7713413..7713574	+	AT3G21900	1820	0	0	0	0	0	4.99163	0	0	3.16109	0	0	0	0	0	0	0	0	0	0	0	0	0	0	0	0	0	0	0	12.237	0	0	0	0	0
LincRNA_899	LincRNA	175	Chr3:8028003..8028177	+	AT3G22710	730	0	0	0	0	0	0	0	0	1.17562	0	0	0	0	0	0	0	0	0	0	0	0	0	0	0	0	0	0	0	0	0	0	0	1.60516	0
LincRNA_900	LincRNA	287	Chr3:8104398..8104511;Chr3:8104681..8104853	+	AT3G22886	3169	0	0	0	0	0	0	0	0	0	0.0387383	0	0	0	0	0	0	0	0	0	0	0	0	0	0	0	0	0	0	0	0	0	0	0.108856	0
LincRNA_901	LincRNA	151	Chr3:8301870..8302020	+	AT3G23245	1038	0	0	0	0	0	0	0	0	0	0	0	0	0	0	0	44.3946	0	0	0	0	0	0	0	0	0	0	0	0	0	0	0	0	0	0
LincRNA_902	LincRNA	330	Chr3:8364744..8365073	+	AT3G23370	3880	0	0	0	0	0	0	0	0.781298	0.175407	0	0	0	0	0	0	0	0	0	0	0	0	0	0	0	0	0	0	0	0	0	0	0	2.2721	0.769397
LincRNA_903	LincRNA	171	Chr3:8365146..8365316	+	AT3G23370	4282	0	0	0	0	0	0	0	0.270232	0	0	0	0	0	0	0	0	0	0	0	0	0	0	0	0	0	0	0	0	0	0	0	0	0.905377	0
LincRNA_904	LincRNA	495	Chr3:8366837..8367331	+	AT3G23370	5973	0	0	0	0	0	0	0	0.501232	0	0	0	0	0	0	0	0	0	0	0	0	0	0	0	0	0	0	0	0	0	0	0	0	2.61164	0.140626
LincRNA_905	LincRNA	234	Chr3:8368526..8368759	+	AT3G23380	5189	0	0	0	0	0	0	0	0	0.442115	0.818879	0	0.167728	0.162003	0.3726	0	0	0	0	0	0	1.05639	0	0	0.0579098	0	0	0	0	0	0	1.27187	0.229463	0	0
LincRNA_906	LincRNA	327	Chr3:8371039..8371365	+	AT3G23380	2583	0	0	0	0	0	0	0	1.45257	0.171615	0	0	0	0	0	0	0	0	0	0	0	0	0	0	0	0	0	0	0	0	0	0	0	12.0812	0.394213
LincRNA_907	LincRNA	165	Chr3:8371858..8372022	+	AT3G23380	1926	15.3651	0	71.4121	37.2348	92.2288	9.35109	0	0	22.2396	0	0	0	0	0	0	0	0	0	0	0	0	0	0	0.202168	0	0	0	0	0	0	0	0	0	0
LincRNA_908	LincRNA	244	Chr3:8372819..8373062	+	AT3G23380	886	0	0	0	0	0	0	0	0.327892	0	0	0	0	0	0	0	0	0	0	0	0	0	0	0	0	0	0	0	0	0	0	0	0	3.7782	0.124827
LincRNA_909	LincRNA	212	Chr3:8407587..8407798	+	AT3G23450	2636	3.23256	0	0	0	0	0	0	0	1.88253	0	0	0	0	0	0	0	0	0	0	0	0	0	0	0	0	0	0	0	0	0	0	0	0	0
LincRNA_910	LincRNA	368	Chr3:8408226..8408475;Chr3:8408628..8408745	+	AT3G23450	1689	0	0.0466518	0	0	0	0	0	0.110573	0	0.154487	0	0.0230457	0	0.13007	0	0	0	0	0	0.0648993	0	0.0246163	0.025739	0	0	0	0	0	0	0.227035	0.28258	0.057507	0.055411	0.0366143
LincRNA_911	LincRNA	287	Chr3:8408312..8408475;Chr3:8408623..8408745	+	AT3G23450	1689	0	0	0	0	0	0	0	8.1939e-06	0	0.249143	0	0.920725	0	0	0	0	0	0	0	0.536405	0.374745	0.90294	0	0	0	0	0	0	0	2.69635	0.059607	0	0	0.386839
LincRNA_912	LincRNA	701	Chr3:8547398..8548098	+	AT3G23730	2013	0	0	0	0	0	0	0	0	0.0434568	0.0258223	0.0621102	0	0.0544315	0	0	0	0	0	0	0	0.0801054	0.123346	0.137551	0.0178324	0	0	0	0.885012	0	0.0269005	0	0.0472728	0	0.0231646
LincRNA_913	LincRNA	202	Chr3:8757334..8757535	+	AT3G24210	1270	0	0	0	0	0	0	0	0	1.49707	0	0	0	0	0	0	0	0	0	0	0	0	0	0	0	0	0	0	0	0	0	0	0	0.405295	0
LincRNA_914	LincRNA	259	Chr3:8949696..8949954	+	AT3G24530	1759	0	0	0	0	0	0	0	0	0.661666	0	0	0	0	0	0	0	0	0	0	0	0	0.0969783	0	0	0	0	0	0	0	0	0	0	0	0
LincRNA_915	LincRNA	299	Chr3:8950731..8951029	+	AT3G24535	978	0	0	0	0	0	0.696608	0	0.0455605	0	0	0	0	0	0	0	0	0	0	0	0	0	0	0.0369413	0	0	0	0	0	0	0	0	0	0	0
LincRNA_916	LincRNA	293	Chr3:8983683..8983975	+	AT3G24620	891	0	0	0	0	0	0	0	0.0482554	0.703852	0	0	0	0	0	0	0	0	0	0	0	0	0	0.3506	0	0	0	0	0	0	0	0	0	0	0.134977
LincRNA_917	LincRNA	252	Chr3:8985848..8986099	+	AT3G24630	1957	1.86416	0	0	0	0	0	0	0.074201	0	0	0	0	0	0	0	0	0	0	0	0	0	0	0	0	0	0	0	0	0	0	0	1.06178	0	0
LincRNA_918	LincRNA	197	Chr3:9019189..9019385	+	AT3G24690	1267	0	0	0	0	0	0	0	0	0.815005	0	0	0	0	0	0	0	0	0	0	0	0	0	0	0	0	0	0	16.5473	0	0	0	0	0	0
LincRNA_919	LincRNA	156	Chr3:9378839..9378994	+	AT3G25719	923	0	0	0	0	0	0	0	0	0	0	0	0	0	0	0	0	0	0	0	0	0.297762	0	0	0	0	0	0	0	0	0	0.69657	0	0	0
LincRNA_920	LincRNA	214	Chr3:9466590..9466803	+	AT3G25870	2308	0	0	0	0	0	0	0	0	0	0	0	0	0	0	0	0	0	5.5405	0	0	0	0	0	0.0746668	0	0	0	0	0	0	0	0	0	0
LincRNA_921	LincRNA	399	Chr3:9720142..9720540	+	AT3G26520	1904	0	0.0787361	0	0	0	0	0	0.465991	0.220388	0.11588	0.282566	0.0202822	0	0.0802438	0	0	0	0	0	0.306617	0.378754	0.282216	0.256468	0	0.669866	0	0	0	0	0.354137	0	0.15667	0	0
LincRNA_922	LincRNA	236	Chr3:9739380..9739615	+	AT3G26530	3840	0	0	0	0	0	0	0	0	0.449794	0	0	0	0	0	0	0	0	0	0	0	0	0.060789	0	0	0	0	0	0	0	0	0	0.222121	0	0
LincRNA_923	LincRNA	172	Chr3:9739716..9739887	+	AT3G26539	3843	0	0	0	0	0	0	8.23664	0	2.49899	0	0	0	0	0	0	0	0	0	0	0	0	0	0	0	0	0	0	0	0	0	0	0	0	0
LincRNA_924	LincRNA	168	Chr3:9996705..9996872	+	AT3G27100	681	0	0	0	0	0	4.38557	0	0	0	0	0	0	0	0	0	14.7951	0	0	0	0	0	0	0	0	0	0	0	0	0	0	0	0	0	0
LincRNA_925	LincRNA	237	Chr3:10036136..10036372	+	AT3G27190	2863	0	0	0	0	0	0	0	0	0	0	0	0	0	0	0	0	0	0	3.34499	0	0	0	0	0	0	0	0	0	0	0	0	0	0.210616	0
LincRNA_926	LincRNA	1200	Chr3:10049904..10051103	+	AT3G27220	510	0	0.00775896	0.267806	0	0	0.280544	0	0.0137895	0.0444156	0.0301215	0.0807527	0.0657923	0.0190277	0.0198437	0	0.440468	0.882126	0	0.83385	0	0.0143961	0.0301434	0.043136	0.0611199	0	0	0	0.220811	0	0.0311239	0.0124114	0	0.145829	0.011435
LincRNA_927	LincRNA	572	Chr3:10181445..10181572;Chr3:10181665..10182108	+	AT3G27500	726	0.0738723	0.0207764	0	0	0	0.0687746	0.0613098	0	0	0	0	0.0182069	0.00685598	0	0	0	0	0	0	0.0348266	0.027604	0	0	0	0	0	0	0	0	0	0	0	0	0.0108157
LincRNA_928	LincRNA	570	Chr3:10181449..10181574;Chr3:10181665..10182108	+	AT3G27500	726	0.238516	0.0212291	0	0	0	0.311576	0.715503	0	0	0	0	0.0183306	0.0330462	0	0	0	0	0	0	0.101227	0	0	0	0	0	0	0	0	0	0	0	0	0	0.046472
LincRNA_929	LincRNA	157	Chr3:10291618..10291774	+	AT3G27785	685	0	0	0	0	0	5.58455	0	0	0	0	0	0	0	0	0	0	0	0	0	0	0	0	0	0	0	0	0	0	0	0	0	0	0	0
LincRNA_930	LincRNA	159	Chr3:10546236..10546394	+	AT3G28290	1111	0	0	0	0	0	5.33674	0	0	0	0	0	0	0	0	0	0	0	0	27.392	0	0	0	0	0	0	0	0	0	0	0	0	0	0	0
LincRNA_931	LincRNA	366	Chr3:10558905..10559270	+	AT3G28295	2311	0	0	0	0	0	0	0	0	0.270257	0	0	0	0	0	0	0	0	0	0	0	0	0	0	0	0	0	0	0	0	0	0	0	0	0
LincRNA_932	LincRNA	239	Chr3:10559394..10559632	+	AT3G28295	1949	0	0	5.10048	0	0	1.33577	0	0	0	0	0	0	0	0	0	0	0	0	0	0	0	0	0	0	0	0	0	0	0	0	0	0	0	0
LincRNA_933	LincRNA	289	Chr3:10559732..10560020	+	AT3G28295	1561	0	0.084476	0	0	0	0.763608	0	0	0	0	0	0	0	0	0	0	0	0	0	0	0	0.038294	0	0	0	0	0	0	0	0	0	0	0	0
LincRNA_934	LincRNA	289	Chr3:10599349..10599637	+	AT3G28345	575	0	0	0	0	0	0	0	0	0.483576	0	0	0	0	0	0	0	0	0	0	0	0	0	0	0	0	1.69771	0	0	0	0.0575328	0	0	0	0
LincRNA_935	LincRNA	634	Chr3:10601391..10602024	+	AT3G28345	2617	0.266399	0.179359	0	0	0	0	0	0.0742917	0.104938	1.1249	0.642675	0.40959	0.269622	0.487423	0	0	0.408643	0	1.15884	0.421364	0.157998	0.0573261	0.100235	0.0624002	0	0.355956	0	0	0	0.617063	2.50836	0	0.126935	0.446237
LincRNA_936	LincRNA	164	Chr3:10809223..10809386	+	AT3G28780	766	0	0	0	0	0	0	0	0	1.47949	0	0	0	0	0	0	0	0	0	0	0	0	0	0	0	0	0	0	16.1368	0	0	0	0	0	0
LincRNA_937	LincRNA	183	Chr3:10930144..10930326	+	AT3G28918	2641	0	0	0	0	0	0	0	0	2.05609	0	0	0	0	0	0	0	0	0	0	0	0	0	0	0	0	0	0	0	0	0	0	0	0	0.423847
LincRNA_938	LincRNA	189	Chr3:10950370..10950558	+	AT3G28923	3645	0	0	0	0	0	0	11.8523	0	1.83854	0	0	0	0	0	0	0	15.3203	0	0	0	0	0	0	0	0	0	0	0	0	0	0	0	0	0
LincRNA_939	LincRNA	461	Chr3:10953007..10953467	+	AT3G28923	736	0	0.0299385	0	0	0	0	0	0.0355082	0	0	0	0	0	0	0	0	0	0	0	0	0	0	0	0	0	0	0	0	0	0	0.0189803	0.143622	0	0.486169
LincRNA_940	LincRNA	343	Chr3:11031248..11031590	+	AT3G29034	616	0	0	0	0	0	0.494341	0	0	0.153075	0	0	0	0.0381457	0	0	0	0	0	0	0.224257	0	0	0	0	0	0	0	0	0	0.173071	0	0	0	0
LincRNA_941	LincRNA	163	Chr3:11110364..11110526	+	AT3G29150	1171	0	0	0	0	0	0	0	0	0	0	0	0	0	0	0	0	0	0	0	0	0	0	0	0	0	0	0	0	0	0	0	0	0	0
LincRNA_942	LincRNA	200	Chr3:11207570..11207769	+	AT3G29255	1818	0	0	0	0	0	0	0	0	1.51495	0	0	0	0	0	0	0	0	0	0	0	0	0	0	0	0	0	0	0	0	0	0	0	0	0.27991
LincRNA_943	LincRNA	155	Chr3:11230005..11230159	+	AT3G29265	1554	0	0	0	0	0	0	0	0.38364	1.8108	0	0	0	0	0	0	0	0	0	0	0	0	0	0	0	0	0	0	0	0	0	0	0	0	0
LincRNA_944	LincRNA	153	Chr3:11243158..11243310	+	AT3G29290	2872	0	0	0	0	0	0	0	0	1.98307	0	0	0	0	0	0	0	0	0	0	0	0	0	0	0	0	0	0	0	0	0	0	1.7693	0	0
LincRNA_945	LincRNA	346	Chr3:11270302..11270647	+	AT3G29360	1074	0	0.0535902	0	0	0	0	0.988814	0	0.306773	0	0	0	0	0	0	0	0	0	0	0	0	0	0	0	0	0	0	0	0	0	0	0	0	0
LincRNA_946	LincRNA	150	Chr3:11270966..11271115	+	AT3G29360	1738	0	0	0	0	0	0	0	0	2.12997	0	0	0	0	0	0	0	0	0	0	0	0	0	0	0	0	0	0	0	0	0	0	0	0	1.27502
LincRNA_947	LincRNA	385	Chr3:11369018..11369103;Chr3:11369195..11369493	+	AT3G29572	1625	0	0	0	0	0	0	0	0	0.242511	0	0	0	0	0	0	0	0	0	0	0	0	0	0	0.0418198	0	0	0	0	0	0	0	0	0	0
LincRNA_948	LincRNA	150	Chr3:11375040..11375189	+	AT3G29572	2582	0	0.728108	0	0	0	0	0	0	2.03803	0	0	0	0	0	0	0	0	0	0	0	0	0	0	0	0	0	0	0	0	0	0	0	0	0
LincRNA_949	LincRNA	253	Chr3:11388005..11388257	+	AT3G29577	1242	0	0	0	0	0	0	0	0.0735415	0.69424	0	0	0.628935	0	0	0	0	2.88003	0	0	0	1.95634	0	0	0	0	0	0	0	0	0	0	0	0	0
LincRNA_950	LincRNA	869	Chr3:11471184..11472052	+	AT3G29638	1533	0	0	0	0	0	0	0.21426	0.00686515	0.101908	0	0.0313348	0.0213589	0	0.0157311	0	0	0	0	0	0.0935361	0	0	0	0.0863305	0	0	0	0	0	0.0166838	0	0	0	0.0295533
LincRNA_951	LincRNA	1214	Chr3:11481764..11482977	+	AT3G29639	2016	0.113648	0.175986	0.2641	0	0.272868	0.276661	0.705911	0.267242	0.216106	0.710989	0.989458	0.947951	0.45492	0.30321	0	0.434362	0	0.387339	0	0.899328	0.934314	0.884067	0.716492	0.410655	0	0	0.196015	0	0.156659	1.09379	1.01979	1.8417	1.63367	0.74685
LincRNA_952	LincRNA	230	Chr3:11483235..11483464	+	AT3G29639	3487	0	0	0	0	0	0	0	0	0.467057	0	0	0	0	0	0	0	3.90043	0	7.37394	0	0	0	0	0	0	0	0	0	0	0	0	0.245292	0	0
LincRNA_953	LincRNA	163	Chr3:11511844..11512006	+	AT3G29647	2802	0	0	0	0	0	4.88319	9.96773	0.320358	1.58031	0	0	0	0	0	0	0	0	0	0	0	0	0	0	0	0	0	0	0	0	0	0	0	0	0
LincRNA_954	LincRNA	724	Chr3:11645568..11646291	+	AT3G29770	2051	0.220426	0.118725	0	0.534169	0	0.13415	1.09533	0.0263485	0.0434141	0.030236	0	0	0	0	0	0	0	0	0	0.0684086	0.0203599	0	0	0	0	0	0	0	0	0.088781	0.656567	0	0.0502115	0.229667
LincRNA_955	LincRNA	184	Chr3:11749739..11749922	+	AT3G30110	1244	0	0	0	0	0	3.18577	0	0	1.03099	0	0	0	0	0	0	0	0	0	0	0	0	0	0	0	0	0	0	0	0	0	0	0	0	0
LincRNA_956	LincRNA	533	Chr3:11800542..11800746;Chr3:11800856..11801183	+	AT3G30170	3327	0	0	0.808247	0	0	0.211672	0.864144	0	0	0.0446853	0.0566412	0	0	0.060595	0	0	0	0	0	0.049996	0.0151884	0.0422895	0	0	0	0	0	0	0	0	0	0	0	0
LincRNA_957	LincRNA	260	Chr3:11818090..11818288;Chr3:11818883..11818943	+	AT3G30187	935	0	0	0	0	0	0	0	0.608831	1.11176	0	0	0	0	0	0	0	0	0	0	0	0	0	0	0	0	0	0	0	0	0	0	0	0	1.2899
LincRNA_958	LincRNA	464	Chr3:11818090..11818288;Chr3:11818679..11818943	+	AT3G30187	935	0	0	0	0	0	0	0	1.87222e-06	0.137467	0	0	0	0	0	0	0	0	0	0	0	0	0	0	0	0	0	0	0	0	0	0	0	0	0.41099
LincRNA_959	LincRNA	237	Chr3:11895233..11895469	+	AT3G30250	3802	0	0	0	0	0	0	0	0	0.868525	0	0	0	0	0	0	0	0	0	0	0	0	0	0.0605685	0	0	0	0	0	0	0	0	0	0	0
LincRNA_960	LincRNA	174	Chr3:12126687..12126860	+	AT3G30520	3481	0	0	14.7922	0	0	0	0	0	1.2537	0	0	0	0	0	9.72702	0	0	0	0	0	0	0	0	0	0	0	0	0	0	0	0	0	0	0
LincRNA_961	LincRNA	173	Chr3:12560178..12560350	+	AT3G30834	2684	6.496	0	0	0	0	0	0	0	2.55884	0	0	0	0	0	0	0	0	0	0	0	0	0	0	0	0	0	0	0	0	0	0	0	0	0
LincRNA_962	LincRNA	173	Chr3:12573084..12573256	+	AT3G30835	1153	0	0	0	0	0	0	0	0	2.55884	0	0	0	0	0	0	0	0	0	0	0	0	0	0	0	0	0	0	0	0	0	0	0	0	0
LincRNA_963	LincRNA	165	Chr3:12850574..12850738	+	AT3G31630	1765	0	0	0	0	0	0	0	0	0	0	0	0	0	0	0	0	0	0	11.9129	0	0	0	0	0	0	0	0	0	0	0	0	0	0	0
LincRNA_964	LincRNA	357	Chr3:13042331..13042453;Chr3:13042740..13042973	+	AT3G32036	1988	0	0.049895	0	0	0	0	0	0	0	0	0	0	0.292924	0.0273203	0	0	0	0	0	0	0.0277848	0.0259053	0	0	0	0	0	0	0	0	0	0	0	0
LincRNA_965	LincRNA	771	Chr3:13065086..13065284;Chr3:13065668..13066239	+	AT3G32050	1388	0	0.0136138	0	0	0	0	0	0.0241951	0.193968	0.00933577	0	0	0.0211648	0	0	0	0	0	0	0.0413093	0.0196619	0	0.0092882	0	0	0	0	0	0	0	0.079397	0.0714155	1.043	0.290009
LincRNA_966	LincRNA	184	Chr3:13474888..13475071	+	AT3G32914	1359	0	0	0	0	0	0	0	0	0.98649	0	0	0	0	0	0	0	0	0	0	0	0.13996	0	0	0	0	0	0	0	0	0	0	0	0	0
LincRNA_967	LincRNA	198	Chr3:13591606..13591803	+	AT3G33055	7633	0	0	0	0	0	0	0	0	0	0	0	0	4.82005	0	0	0	0	0	0	0	0	0	0	0	0	0	0	0	0	0	0	0.459908	0	0
LincRNA_968	LincRNA	205	Chr3:14096918..14097122	+	AT3G33448	678	0	0	0	0	0	0	0	0	4.83201	0	8.7976	0	0	0	0	0	0	0	0	0	0	0	0	0	0	0	0	0	0	0	0	0	0	0.25103
LincRNA_969	LincRNA	360	Chr3:14192869..14193228	+	AT3G41762	2514	0	0	0	0	0	0	0	0	0	0	0	0	0	0	1.05532	0	0	0	1.06103	0	0	0	0	0	0	0	0	0	0	443.53	293.135	0	0	0
LincRNA_970	LincRNA	372	Chr3:14193642..14194013	+	AT3G41762	1729	0	0	0	0	0	0	0	0	0	0	0	0	0	0	0	0	0	0	0	0	0	0	0	0	0	0	0	0	0	0.482445	0.115946	0	0	0
LincRNA_971	LincRNA	304	Chr3:14203966..14204269	+	AT3G41979	4051	0	0	0	0	0	0	0	0	0	0	0	0	0	0	0	0	0	0	0	0	0	0	0	0	0	0	0	0	0	0.868958	0.122691	0	0	0
LincRNA_972	LincRNA	157	Chr3:14204558..14204714	+	AT3G41979	4643	0	0	0	0	0	0	0	0	0	0	0	0	0	0	0	0	0	0	0	0	0	0	0	0	0	0	0	0	0	4.36305	0	0	0	0
LincRNA_973	LincRNA	152	Chr3:14473905..14474056	+	AT3G42316	3199	0	0	0	0	0	0	0	0	0	0	0	0	0	0	0	43.2778	0	0	0	0	0	0	0	0	0	0	0	0	0	0	0	0	0	0
LincRNA_974	LincRNA	206	Chr3:14762152..14762357	+	AT3G42680	515	0	0	0	0	0	0	0	0.142044	0.7007	0	0	0	0	0	0	0	0	0	0	0	0	0	0	0	0	0	0	0	0	0	0	0	0	0
LincRNA_975	LincRNA	251	Chr3:14783539..14783789	+	AT3G42712	1051	0	0	0	0	0	0	0	0.150205	0	0	0	0	0	0.10573	0	0	0	0	0	0	0	0	0	0	0	0	0	0	0	0	0	0	0.170464	0.225276
LincRNA_976	LincRNA	201	Chr3:14783889..14784089	+	AT3G42712	1401	0	0	0	0	0	0	0	0.153838	0.72835	0	0	0	0	0	0	0	0	0	0	0	0	0	0	0	0	0	0	0	0	0	0	0	0	0.821285
LincRNA_977	LincRNA	342	Chr3:14811290..14811631	+	AT3G42727	2950	0	0	0	0	0	0	0	0	0	0	0	0	0	0	0	0	0	0	2.38891	0	0	0.108946	0.0290595	0.608585	0	0	0	0	0	0	0	0	0	0
LincRNA_978	LincRNA	211	Chr3:14812978..14813188	+	AT3G42717	1931	0	0	0	0	0	0	0	0	1.2935	0	0	0	0	0	0	0	0	5.81463	0	0	0	0	0	0	0	0	0	0	0	0	0	0	0	0
LincRNA_979	LincRNA	234	Chr3:15228458..15228691	+	AT3G43280	1088	0	0	0	0	0	0	5.8288	0	0.462059	0	0	0	1.08487	0	0	0	0	0	0	0	0	0.0621488	0	0	0	0	0	0	0	0	0	0	0	0
LincRNA_980	LincRNA	189	Chr3:15436358..15436546	+	AT3G43540	3172	0	0	0	0	0	0	0	0	0	0	0	0	0	0	0	0	0	0	0	0	0	0	0	0	0	0	0	19.1747	0	0	0	0	0	0
LincRNA_981	LincRNA	467	Chr3:15438199..15438665	+	AT3G43546	1812	0	0	0	0	0	0	0	0.363795	0.919366	0	0	0	0	0	0	0	0	0	0	0	0	0	0	0	0	0	0	0	0	0	0	0	0	0.178539
LincRNA_982	LincRNA	158	Chr3:15780627..15780784	+	AT3G43980	1317	0	0	0	0	0	0	0	0	3.45693	0	0	0	0	0	0	0	0	0	0	0	0	0	0	0	0	0	0	0	0	0	0	0	0	0
LincRNA_983	LincRNA	261	Chr3:15780889..15780982;Chr3:15781233..15781335;Chr3:15781754..15781817	+	AT3G43990	722	0	0	0	0	0	0	2.08456	1.18559e-05	0.330493	0.139858	0	0	0	0	0	0	0	0	0	1.13695e-06	0	0	0	0	0	0	0	0	0	0	0	0	0	0
LincRNA_984	LincRNA	202	Chr3:15781076..15781110;Chr3:15781233..15781335;Chr3:15781754..15781817	+	AT3G43990	722	0	0	0	0	0	0	0	0.303456	0	1.91888	0	0	0	0	0	0	0	0	0	0.160358	0.100675	0	0	0	0	0	0	0	0	0	0	0	0	0
LincRNA_985	LincRNA	363	Chr3:15792709..15793071	+	AT3G44005	2347	0	0	0	0	0	0	0	0.256236	1.1008	0	0	0	0	0	0	0	0	0	0	0	0	0	0	0	0	0	0	0	0	0	0	0	0	0.518308
LincRNA_986	LincRNA	270	Chr3:15871983..15872252	+	AT3G44110	728	0	0	0	0	0	0	0	0.12115	0.58563	0	0	0	0	0	0	0	0	0	0	0.0382142	0	0	0	0	0	0	0	0	0	0	0	0	0	0
LincRNA_987	LincRNA	494	Chr3:16050438..16050475;Chr3:16051005..16051460	+	AT3G44400	738	0	0	0	0	0	0	0	0.047233	0.604569	0.140072	0.0214441	0.0296635	0.383238	0.182862	0	0	0	0	0	0.0861337	0.0665982	0.0846048	0.18554	0.0142828	0	0	0	0.758349	0	0	0	0	0.0610233	0.237407
LincRNA_988	LincRNA	515	Chr3:16144714..16144777;Chr3:16145245..16145695	+	AT3G44550	3169	0	0	0	0	0	0	0	0.484021	0.141768	0	0	0	0	0	0	0	0	0	0	0	0	0.0147858	0.269147	0	0	0	0	0	0	0	0	0	0	1.08415
LincRNA_989	LincRNA	200	Chr3:16163047..16163246	+	AT3G44590	572	0	0	0	0	0	0	0	0	0	0	0	0	0	0	0	0	0	14.0067	0	0	0	0	0	0	0	0	0	0	0	0	0	0	0	0.27991
LincRNA_990	LincRNA	298	Chr3:16239470..16239603;Chr3:16243317..16243412;Chr3:16243499..16243566	+	AT3G44704	628	0	0	0	0	0	0	0	0	0	0	0	0	0	0	0	0	0	0	0	0	0	0	0	0	0	0	0	0	0	0	0	0	0	8.38028e-05
LincRNA_991	LincRNA	1938	Chr3:16239575..16239603;Chr3:16240861..16242769	+	AT3G44704	1425	0	0	0	0	0	0	0	0.0125268	0.107409	0	0	0	0	0	0	0	0	0	0	0	0	0	0	0	0	0	0	0	0	0	0	0	0	0.0281907
LincRNA_992	LincRNA	1199	Chr3:16241265..16241432;Chr3:16241529..16241719;Chr3:16241930..16242769	+	AT3G44704	1425	0	0	0	0	0	0	0	0.0649988	0.359421	0	0	0	0	0	0	0	0	0	0	0	0	0	0	0	0	0	0	0	0	0	0	0	0	0.175434
LincRNA_993	LincRNA	1197	Chr3:16277392..16277868;Chr3:16277954..16278330;Chr3:16278622..16278964	+	AT3G44720	4049	0	0	0	0	0	0	0.143596	0	0.164239	0.0465081	0.0301721	0.081009	0.201192	0.0599109	0	0.391367	0	0	0	0.0277652	0.173891	0.198823	0.154977	0.132999	0	0	0.366368	0	0	0	0.0150827	0.0411008	0.074806	0.144832
LincRNA_994	LincRNA	659	Chr3:16277518..16277686;Chr3:16278184..16278330;Chr3:16278622..16278964	+	AT3G44720	4175	0.000371872	0.049871	0	0	0	0.000360142	0	0.000199345	0	0.0281062	2.11392e-06	0.110782	3.31093e-05	2.08759e-06	0	0.00014728	0	0.425972	0.001082	0.120322	0.112986	0.0738059	0.049161	0.306661	0	0	4.07702e-05	0	0	0.000314673	0.0566901	1.52795e-06	0	0.269169
LincRNA_995	LincRNA	676	Chr3:16277518..16277686;Chr3:16278184..16278330;Chr3:16278605..16278964	+	AT3G44720	4175	6.1565e-06	0.00095462	0	0	0	7.97074e-06	0	5.04355e-06	0	8.80175e-05	0	0.000298577	2.9309e-06	0.0821563	0	0	0	0.00385039	2.76848e-05	0.00036571	0.228359	0.0957257	0.216611	0.0758825	0	0	0	0	0	0.0258485	7.93705e-05	0	0	0
LincRNA_996	LincRNA	823	Chr3:16277523..16277868;Chr3:16278197..16278330;Chr3:16278622..16278964	+	AT3G44720	4180	0	0	0	0	0	0	0	0	8.52489e-06	0	0.176074	0.0152943	0.00689003	0.00162038	0	0	0	0	0	0	0.272832	0.201833	0	0.226671	0	0	0	0	0	0.0447105	0.0136881	0.0192431	0	0.109906
LincRNA_997	LincRNA	633	Chr3:16277531..16277686;Chr3:16278197..16278330;Chr3:16278622..16278964	+	AT3G44720	4188	0.266617	0	0	0	0	0.162115	0	0.0733835	0	0.0210601	1.34488e-06	0.0661043	0.052769	0.105319	0	0.111483	0	0	0.386002	0.112655	0.114059	0.107396	0.311193	0	0	0	0.529915	0	0	0.100683	0.0231754	0.0577653	0.122261	0.0462456
LincRNA_998	LincRNA	645	Chr3:16277714..16277868;Chr3:16278184..16278330;Chr3:16278622..16278964	+	AT3G44720	4371	0	0	0	0	0	0	0	0.000840215	0.127064	0	0.066241	0	0.0002972	0.00060172	0	0.00497482	0	0	0	0.00030218	0	0.000204752	0.0552951	0.10294	0	0	0.00627239	0	0	0.0268945	0.0728841	0.000414483	0	6.51017e-05
LincRNA_999	LincRNA	648	Chr3:16308242..16308487;Chr3:16309048..16309095;Chr3:16309334..16309471;Chr3:16309808..16310023	+	AT3G44760	1865	0	0	0	0	0	0.157034	0	0	1.54909	0.0716752	0	0	0.0591785	0	0.372085	0	0	0	0	0	0	0	0	0.00986525	0	0.344732	0.891766	0	0.712836	0.026649	0.108097	0.0204157	0	0.130684
LincRNA_1000	LincRNA	176	Chr3:16355849..16356024	+	AT3G44810	2473	0	0	0	0	0	0	0	0.243384	0	0	0	0	0	0	0	0	19.84	0	0	0	0	0	0	0	0	0	0	0	0	0	0	0	0	0
LincRNA_1001	LincRNA	271	Chr3:16357018..16357288	+	AT3G44810	1209	0	0	0	0	0	0	0	0.11968	0.296097	0	0	0	0	0	0	0	0	0	0	0	0	0	0	0	0	0	0	0	0	0	0	0	0	0
LincRNA_1002	LincRNA	284	Chr3:16395609..16395892	+	AT3G44910	1031	0	0	0	0	0	0	0	0.105134	0.755549	0	0.550248	0	0	0	0	0	0	0	0	0	1.13918	0	0	0	0	0	0	0	0	0.81561	0.328948	0	0	0
LincRNA_1003	LincRNA	197	Chr3:16423543..16423739	+	AT3G44950	2258	0	0	0	0	0	0	0	0	0.779825	0	0	0	0	0	0	0	0	0	0	0	0	0	0	0	0	0	14.8955	0	0	0	0	0	0	0
LincRNA_1004	LincRNA	154	Chr3:16521941..16522094	+	AT3G45140	3317	0	0	0	0	0	0	0	0	3.79055	0	0	0	0	0	0	0	0	0	0	0	0	0	0	0	0	0	0	0	0	0	0	0	0	0
LincRNA_1005	LincRNA	161	Chr3:16551997..16552157	+	AT3G45200	2268	0	0	0	0	0	0	0	0	0	0	0	0	0	0	0	0	0	0	13.064	0	0	0	0	0	0	0	0	0	0	0	0	0	0	0
LincRNA_1006	LincRNA	171	Chr3:16574350..16574520	+	AT3G45242	589	0	0	0	0	0	0	0	0.53881	3.88406	0	0	0	0	0	0	0	0	0	0	0	0	0	0	0	0	0	0	0	0	0	0	0	0	0
LincRNA_1007	LincRNA	443	Chr3:16675467..16675547;Chr3:16676376..16676451;Chr3:16676538..16676823	+	AT3G45450	588	0	0	0	0	0	0	0	0.0376235	0	0	0.108938	0.0573867	0	0.059247	0	0	0	0	0	0.0276452	0.0394075	0	0.0416422	0	0	0	0	0	0	0.13828	0.111552	0.112778	1.43591e-05	0
LincRNA_1008	LincRNA	753	Chr3:16675545..16675938;Chr3:16676376..16676451;Chr3:16676541..16676823	+	AT3G45450	666	0	0	0	0	0	0	0.259407	0.0167809	0.039352	0.076555	0.0491005	0.127861	0.044027	0.120423	0	0	0	0	0	0.0696481	0.0194525	0.2015	0.0228558	0.0744958	0	0	0	0	0	0.0235209	0.127498	0.0569622	0.209277	0.328371
LincRNA_1009	LincRNA	397	Chr3:16704477..16704575;Chr3:16704656..16704953	+	AT3G45530	1112	0	4.18568e-05	0	0	0	7.61754e-05	0	0	0	0.661394	0.55244	0.858662	0.350363	0.672778	0	0	0	0	0	0.347391	1.04659e-05	1.41238e-05	0.068488	0.302115	0	0	0	0	0	0.801711	0.42634	0	0	0
LincRNA_1010	LincRNA	354	Chr3:16704510..16704575;Chr3:16704666..16704953	+	AT3G45530	1145	0	0.050801	0	0	0	0.919287	0	0	0	0	0	0.137875	0.00149271	0.0782544	0	0	0	0	0	6.1909e-06	0.78617	0.129375	0	0	0	0	0	0	0	1.51923e-05	0.000223838	0	0	0
LincRNA_1011	LincRNA	211	Chr3:16718892..16719102	+	AT3G45560	529	0	0	0	0	0	0	0	0	0	0	0	0	0	0.162043	0	0	0	0	0	0	0	0	0	0	0	0	0	0	0	0	0	0	0	0
LincRNA_1012	LincRNA	262	Chr3:17011294..17011555	+	AT3G46290	1174	0	0	0	0	0	0	0	0	0	0	0	0	0	0	0	0	0	0	0	0	0	0	0	0	0	0	0	0	0	0	0	0	0	0
LincRNA_1013	LincRNA	285	Chr3:17127220..17127504	+	AT3G46510	530	0	0	0	0	0	0	0	0	0.24571	0	0	0	0	0	0	0	0	0	0	0	0	0.656578	0.040518	0.14551	0	0	0	0	0	0.0099704	0.0225241	0	0	0
LincRNA_1014	LincRNA	152	Chr3:17164407..17164558	+	AT3G46613	1234	0	0	0	0	0	0	0	0.41036	0	0	0	0	0	0	0	0	0	0	0	0	0	0	0	0	0	0	0	0	0	0	0	0	0	2.34629
LincRNA_1015	LincRNA	196	Chr3:17177531..17177726	+	AT3G46620	972	0	0	0	0	0	0	0	0	0.829275	0	0	0	0	0	0	0	0	0	0	0	0	0	0	0	10.0108	0	0	16.8472	0	0	0	0	0	0
LincRNA_1016	LincRNA	155	Chr3:17177977..17178131	+	AT3G46620	567	0	0	0	0	0	0	0	0	1.8108	0	0	0	0	0	0	0	0	0	0	0	0	0	0	0	0	0	0	0	0	0	0	0	0	0
LincRNA_1017	LincRNA	265	Chr3:17204999..17205263	+	AT3G46710	1227	0	0	0	0	0	0.976469	0	0.0638645	0	0	1.22034	0	0	0.047073	0	3.12876	0	0	0	0	0	0	0	0	1.86095	0	0	0	0	0	0	0	0	0
LincRNA_1018	LincRNA	337	Chr3:17205477..17205813	+	AT3G46710	677	0	0	1.9678	0	0	0.515348	1.05194	0.0675145	0	0	0	0	0	0	0	0	0	1.45817	0	0	0	0	0	0	0	0	0	0	0	0	0.0145402	0	0	0.148659
LincRNA_1019	LincRNA	364	Chr3:17245174..17245537	+	AT3G46830	808	0	0	0	0	0	0	0	0	0	0	0	0	0	0	0	0	0	0	0	0	0	0	0	0	0	0	0	0	0	0	0	0	4.37503	0
LincRNA_1020	LincRNA	772	Chr3:17398284..17398384;Chr3:17398488..17399158	+	AT3G47250	720	0.403697	0.475646	0.469065	0	0	0.368531	0.501505	0.595285	1.16348	0.390868	0.208352	0.0935592	0.0645268	0.135062	0	0	0	0	0	0.189985	0.229051	0.0174137	0.10275	0.0452782	0	0.269476	0	0	0	0.210128	0.996449	0.0808344	0.137664	1.51069
LincRNA_1021	LincRNA	171	Chr3:17509483..17509653	+	AT3G47510	1427	0	0	0	0	0	0	0	0.269404	1.33305	0	0.41873	0	0	0	0	0	0	0	0	0	0	0	0	0	0	0	0	0	0	0	0	0	0	0
LincRNA_1022	LincRNA	182	Chr3:17546998..17547179	+	AT3G47610	1943	0	0	0	0	0	0	0	0	0	0	0	0	0.671775	0	0	0	0	0	0	0	0.146032	0	0	0	0	0	0	0	0	0	0	0	0	0
LincRNA_1023	LincRNA	174	Chr3:17661933..17662106	+	AT3G47870	926	0	0	0	0	0	0	0	0.253368	1.2537	0	0	0	0	0	0	0	0	0	0	0	0	0	0	0	0	0	0	0	0	0	0	0	0	0
LincRNA_1024	LincRNA	387	Chr3:18020482..18020868	+	AT3G48640	783	0	0.0419098	1.44654	0	0	0	0	0.198445	0	0.0234679	0	0	0.114256	0.144176	0	0	0	0	0	0.0997698	0.485048	0	0	0	0	0	0	0	0	0.103762	0.0914755	0.916385	0	0.171241
LincRNA_1025	LincRNA	291	Chr3:18242145..18242435	+	AT3G49210	909	0	0	0	0	0	0	0	0	0.706597	0	0	0.442176	0	0	0	0	0	0	0	0	0	0.203595	0	0	0	0	0	0	0	0	0.57748	0	0	0
LincRNA_1026	LincRNA	366	Chr3:18242597..18242962	+	AT3G49210	1361	0	0	0	0	0	0.42676	0	0	0.264296	0	0	0.271523	0.0343087	0.121765	0	0	0	0	0	0	0	0.049682	0.0519345	0	0	1.88465	0	0	0	0	0.224779	0	0	0.0370873
LincRNA_1027	LincRNA	544	Chr3:18243381..18243924	+	AT3G49210	2145	0	0.0226625	0	0	0	0.204855	0.418155	0	0.461208	0	0.0188039	0.0449017	0.115748	0	0	0	0	0.575447	0	0	0	0.0398908	0	0.0869913	0	0	0	0	0	0.047017	0	0	0	0
LincRNA_1028	LincRNA	173	Chr3:18244764..18244936	+	AT3G49210	3528	0	0	0	0	0	0	0	0	1.2242	0	0	0	0	0	0	0	0	0	0	0	0	0	0.325845	0	0	0	0	0	0	0	0	0	0	0
LincRNA_1029	LincRNA	214	Chr3:18339616..18339829	+	AT3G49460	523	0	0	0	0	0	0	0	0	1.23435	0	0	0	0	0	0	0	0	0	0	0	0	0	0	0	0	4.32243	0	0	0	0	0	0	0	0
LincRNA_1030	LincRNA	316	Chr3:18569362..18569677	+	AT3G50070	2583	0	0.0667624	2.30435	0	0	0.603489	0	0.276412	0.764352	0	0	0	0	0	0	0	0	0	0	0	0	0	0	0	0	0	0	0	0	0	0	0	0	0
LincRNA_1031	LincRNA	263	Chr3:19568315..19568577	+	AT3G52800	735	0	0	0	0	0	0	0	0	0.61835	0	0	0	0	0	4.81302	0	0	0	0	0	0	0	0	0	0	0	0	0	0	0	0	0	0	0
LincRNA_1032	LincRNA	239	Chr3:19622328..19622566	+	AT3G52920	1778	0	0	0	0	0	1.33577	0	0	34.3248	0	0	0	0	0	6.47687	4.30929	3.44447	3.84277	6.51194	0	0	0	0	0	5.12336	0	0	0	0	0	0	0	11.121	0
LincRNA_1033	LincRNA	156	Chr3:19644689..19644844	+	AT3G52980	817	0	0	0	0	0	0	0	0	0	0	0	0	0	0	0	0	0	0	0	0	0	0	0	0	0	0	0	0	0	0	0	0	0	2.00273
LincRNA_1034	LincRNA	754	Chr3:19671137..19671528;Chr3:19671623..19671984	+	AT3G53060	715	0	0	0	0	0	0	0	1.35448	2.12263	0	0	0	0	0.0197422	0	0	0	0	0	0	0	0	0	0	0	0	0	0	0	0	0	0	0	1.70752
LincRNA_1035	LincRNA	345	Chr3:19701082..19701426	+	AT3G53160	1031	0.801332	0	0	0	0	0	0	0.639101	4.50203	0	0	0	0	0	0	0	0	0	0	0	0	0	0	0	0	0	0	0	0	0	0.0206266	0	0	0.428503
LincRNA_1036	LincRNA	221	Chr3:19840504..19840724	+	AT3G53510	643	0	0	0	0	0	0	0	0.224784	0	0	0	0	0.186753	0	0	0	0	0	0	0	0	0	0	0	0	0	0	0	0	0	0	0	0	0.366085
LincRNA_1037	LincRNA	184	Chr3:20437553..20437736	+	AT3G55140	1037	0	0	0	0	0	0	6.50289	0	0	0	0	0	0	0	0	0	0	18.8688	0	0	0	0	0	0	0	0	0	0	0	0	0	0	0	0
LincRNA_1038	LincRNA	188	Chr3:20444697..20444884	+	AT3G55160	529	0	0	0	0	0	0	0	0	0	0	0	0	0	0	0	0	0	0	0	0	0	0	0	0	5.80633	0	0	0	7.06053	0	0	0	0	0
LincRNA_1039	LincRNA	160	Chr3:20478212..20478371	+	AT3G55250	919	0	0	0	0	0	0	0	0	0	0	0	0	0	0	0	0	0	0	0	0	0	0	0	0	0	12.3251	15.9414	0	0	0	0	0	0	0
LincRNA_1040	LincRNA	270	Chr3:20539874..20540143	+	AT3G55400	808	0	0	0	0	0	0	0	0.0604825	0.58563	0	0	0	0	0	0	0	0	0	0	0	0	0	0	0	0	0	0	0	0	0	0	0	0	0
LincRNA_1041	LincRNA	182	Chr3:20685722..20685903	+	AT3G55730	1670	0	0	0	0	0	0	0	0	3.12045	0	0	0	0	0	0	0	0	0	0	0	0	0	0	0	0	0	0	0	0	0	0	0	0	0
LincRNA_1042	LincRNA	246	Chr3:20685974..20686219	+	AT3G55730	1922	0	0	0	0	0	0	0	0.479477	0.395216	0.052809	0.211669	0	0	0.0552887	0	0	0	0	0	0	0	0	0.055444	0	0	0	0	0	0	0	0	0.190271	0.55001	3.96939
LincRNA_1043	LincRNA	189	Chr3:20686646..20686834	+	AT3G55730	2594	0	0	0	0	0	2.90322	5.92615	0	0	0	0	0	0	0	0	0	0	0	0	0	0	0	0	0	0	0	0	0	0	0	0	0	0	0
LincRNA_1044	LincRNA	242	Chr3:20771751..20771992	+	AT3G55970	2428	0	0	0	0	0	0	0	0	0	0	0.146492	0	0	0	0	0	0	0	0	0	0.0605275	0	0	0	0	0	0	0	0	0	0	0	0	0
LincRNA_1045	LincRNA	205	Chr3:20809286..20809490	+	AT3G56080	820	0	0	0	0	0	0	0	0	0.712245	0	0	0	0	0	0	0	0	0	0	0	0	0	0	0	0	0	0	7.19832	0	0	0	0	0	0
LincRNA_1046	LincRNA	432	Chr3:21008231..21008662	+	AT3G56710	667	0	0	0	0	0	0.304816	0.6222	0.079744	0.673488	0.0199321	0	0	0	0	0	0	0	0	0	0	0	0.0190904	0	0	0	0	0	0	0	0	0.0641868	0	0	0
LincRNA_1047	LincRNA	335	Chr3:21412627..21412652;Chr3:21412736..21412791;Chr3:21413870..21414122	+	AT3G57800	907	0	0	0	0	0	0.522718	0	0	0.169164	0	0.194756	0.0269553	0.198448	0.03037	0	0	0	0	1.25507	0	0	0	0	0	0	0	0	0	0	0	0	0	0	0.046217
LincRNA_1048	LincRNA	226	Chr3:21436530..21436755	+	AT3G57890	1330	0	0	6.09315	0	0	1.59574	0	0	0.494128	0	0	0	0	0	0	0	0	0	0	0	0	0	0	0	0	0	0	0	0	0	0	0	0	0
LincRNA_1049	LincRNA	154	Chr3:21471995..21472148	+	AT3G57990	510	0	0	22.8553	0	0	0	0	0.39268	3.79055	0	0	0	0	0	0	0	0	0	0	0	0	0	0	0	0	0	0	0	0	0	0	0	0	0
LincRNA_1050	LincRNA	214	Chr3:21524466..21524679	+	AT3G58120	1140	0	0	0	0	0	0	0	0	0	0	0	0.070691	0	0	0	0	0	0	0	0	0	0	0.079079	0	0	0	0	0	0	0	0	0	0	0
LincRNA_1051	LincRNA	415	Chr3:21761197..21761611	+	AT3G58850	1256	0	0.0364148	0	0	0	0	0	0	0	0	0.202302	0	0	0	0	0	0	0	0	0.0179058	0.197882	0.0203009	0	0	0	0	0	0	0	0	0	0	0	0
LincRNA_1052	LincRNA	243	Chr3:22353078..22353320	+	AT3G60500	564	0	0	0	0	0	0	0	0	0	0	0	0	0	0	0	0	0	0	0	0	0	0	0	0	0	0	0	0	0	0	0	0	0	0.253468
LincRNA_1053	LincRNA	301	Chr3:22365041..22365341	+	AT3G60520	2463	0	0	0	0	0	0	2.79403	0	0	0	0.187266	0	0	0	0	0	0	0	0	0	0	0	0	0	0	0	0	0	1.5723	0	0	0	0	0
LincRNA_1054	LincRNA	467	Chr3:22365791..22366257	+	AT3G60520	3213	0	0	0	0	0	0	0	0	0.0818995	0	0.023204	0	0	0	0	1.66864	0.668111	0	0	0	0	0	0	0.0732946	0	0	0	0	0	0.257818	0.0148377	0	0	0
LincRNA_1055	LincRNA	158	Chr3:22370250..22370407	+	AT3G60530	2809	0	0	0	0	0	0	0	0	1.69033	0	0	0.217998	0	0	0	37.3081	0	0	0	0	0	0	0	0	0	0	0	0	0	0	0	0	0	0
LincRNA_1056	LincRNA	213	Chr3:22370512..22370724	+	AT3G60530	2492	0	0	0	0	0	0	0	0.38042	0.599755	0	0.100918	0.071628	0	0	0	0	0	0	0	0	0	0	0.0801323	0	0	0	0	0	0	0	0	0	0	0
LincRNA_1057	LincRNA	184	Chr3:22370874..22371057	+	AT3G60530	2159	0	0	0	0	0	0	0	0	0	0	0	0	0	0	0	0	0	0	0	0	0	0.133354	0	0	0	0	0	0	0	0	0	0	0	0
LincRNA_1058	LincRNA	686	Chr3:22377552..22377746;Chr3:22377823..22378313	+	AT3G60550	1493	0	0.016007	0	0	0	0	0	0.123228	0.317676	0.177743	0	0.0405249	0.0532577	0.0218394	0	0	0	0	0	0.0898228	0.109772	0.117069	0.0322062	0.0183315	0	0	0	0.456276	0	0.161272	0.10118	0.0187702	0	0.354623
LincRNA_1059	LincRNA	163	Chr3:22655177..22655339	+	AT3G61198	546	0	0	0	0	0	0	0	0	0	0	0	0	0	0	24.8069	0	0	0	0	0	0	0	0	0	0	0	0	0	0	0	0	0	0	0
LincRNA_1060	LincRNA	207	Chr3:22767046..22767252	+	AT3G61510	1317	0	0	0	0	0	0	0	0	0	0	0	0	0	0	0	0	0	0	0	0	0	0	0	0	0	4.84429	0	0	10.0485	0	0	0	0	0
LincRNA_1061	LincRNA	196	Chr3:22767827..22768022	+	AT3G61520	896	0	0	0	0	0	0	0	0	0	0	0	0	0	0	0	0	0	0	0	0	0	0	0	0	0	0	0	0	0	0	0	0	0.464008	0
LincRNA_1062	LincRNA	191	Chr3:22790420..22790610	+	AT3G61590	1353	0	0	0	0	0	0	5.71503	0.183116	0	0	0	0	0	0	0	0	0	0	0	0	0	0	0	0	0	0	0	0	0	0	0	0	0.52277	0
LincRNA_1063	LincRNA	426	Chr3:22919227..22919652	+	AT3G61897	2559	0	0	0	0	0	0	0	0.348442	0.902879	0	0	0	0	0	0	0	0	0	0	0	0	0	0	0	0	0	0	0	0	0	0	0	0	0.266435
LincRNA_1064	LincRNA	741	Chr3:23116225..23116556;Chr3:23116850..23117258	+	AT3G62490	1227	0	6.19031e-06	0	0	6.64239e-06	0	0	1.97393e-05	0	0.127999	0.203822	0.111833	0.302104	0.194379	0	0	0	0	0	0.107818	0.0114255	0.119224	0	0.176959	0	0	0	0	0.000287843	0	0.120955	0.129396	0.621946	0.0779362
LincRNA_1065	LincRNA	1012	Chr3:23116247..23117258	+	AT3G62490	1249	0	0.0356898	0.330001	0	0	0.664629	0.352823	0.180999	0.3819	0.543188	0.600966	1.33169	0.945215	0.631247	0.815931	0.814451	0	0	0	0.33602	0.35143	0.537506	0.882484	1.08474	0.161737	0.757738	0.735054	0.272188	0.978957	0.728415	0.582757	2.25054	0.804815	0.72352
LincRNA_1066	LincRNA	576	Chr3:23116385..23116556;Chr3:23116855..23117258	+	AT3G62490	1387	0	0.0262467	0	0	0.738936	0.0580041	0	0.098465	1.24315e-05	0.0258563	0.100251	0.079787	0.103936	0.113658	0.00419349	0	0	0	0	0.478633	0.0167245	0	0	0	0	0	0	0	0	0	0.20572	0.214298	0.00215132	0.0201674
LincRNA_1067	LincRNA	270	Chr3:23117335..23117604	+	AT3G62499	2241	0	0	3.53109	0	0	0	0	0	0.299274	0	1.06686	0	0	0	0	2.96002	0	0	0	0	0	0	0	0	0	0	0	0	0	0	0	0	0	0
LincRNA_1068	LincRNA	813	Chr3:23129105..23129403;Chr3:23129489..23129606;Chr3:23129730..23130004;Chr3:23130319..23130439	+	AT3G62528	1044	0	0.000771368	0	0	0	0	0	0	2.25459e-06	0.0851527	0.0226227	0.046359	0.0113344	0.0175932	0	0	0	0	0	0.0284929	0	0.0108191	0.0542945	0.0574877	0	0	0	0	0	0.000185651	5.84145e-05	0.0717207	0	0.0277628
LincRNA_1069	LincRNA	791	Chr3:23129128..23129403;Chr3:23129480..23129994	+	AT3G62528	1489	0	0.0123509	0	0	0	0	0	0	0.152224	0.174147	0	0.0411557	0.102969	0.207985	0	0	0	0	0	0.195314	0.0188461	0.0630356	0.116065	0.165037	0	0	0	0	0	0.280697	0.119508	0.129035	0	0.0497114
LincRNA_1070	LincRNA	364	Chr3:23130564..23130927	+	AT3G62528	556	0	0	0	0	0	0	0	0.0283367	0.139784	0	0	0	0	0	1.02954	0	0	0	0	0	0	0	0	0	0.814392	0	0	0	0	0	0	0	0	0
LincRNA_1071	LincRNA	458	Chr3:23157804..23157919;Chr3:23158022..23158363	+	AT3G62610	1220	0	0.03029	0	0	0	0	0.558893	0	0	0	0	0.0165134	0	0	0	0	0	0	0	0	0	0	0	0	0	0	0	0	0	0	0.0153637	0.036348	0	0.0500905
LincRNA_1072	LincRNA	426	Chr3:23181617..23182042	+	AT3G62680	681	0	0	0	0	0	0.938976	0	0	0	0	0	0	0	0.0675878	8.18542	12.85	3.16589	14.9848	9.72604	0.323771	0	0	0	0	0.588624	6.20483	5.35029	8.91536	2.13903	0	0	0	0.481002	0.220262
LincRNA_1073	LincRNA	210	Chr3:186530..186739	-	AT3G01480	1646	0	0	0	0	0	0	0	0	0	0	2.05509	3.07923	0	0	0	0	10.5852	0	0	0	0	0.0844665	5.09625	0	0	0	0	0	0	0	0	0	0	0
LincRNA_1074	LincRNA	381	Chr3:205351..205731	-	AT3G01516	1606	0	0.0433033	0	0	0	0.391434	0	0.153764	0	0	0	0	0	0	0	0	0	0	0.937262	0	0	0	0	0	0	0	0	0	0	0	0	0	0.051152	0
LincRNA_1075	LincRNA	156	Chr3:451851..452006	-	AT3G02270	845	0	0	0	0	0	0	0	0	1.84924	0	0	0	0	0	0	0	0	0	0	0	0	0	0	0	0	0	0	0	0	0	0	0	1.51544	0
LincRNA_1076	LincRNA	159	Chr3:1065039..1065197	-	AT3G04070	1937	0	0	0	0	0	0	0	0	0	0	0	0	0	0	0	0	0	0	0	0	0	0	0	0	0	25.2417	0	0	0	0	0	0	0	0
LincRNA_1077	LincRNA	580	Chr3:1138721..1139300	-	AT3G04300	894	0	0	0.707623	0	0	0	0	0.0121578	0.234718	0.03608	0.135831	0	0	0	0	0	0	0	0	0.402678	0	0	0	0.0731953	0	0	0.526519	0	0	0	0	0.035335	0	0.0551958
LincRNA_1078	LincRNA	1488	Chr3:1398602..1399229;Chr3:1399479..1399585;Chr3:1399779..1400452;Chr3:1400560..1400638	-	AT3G05040	634	0.0894243	0.0722483	0	0	0.214708	0.163269	0.11109	0.0107002	0.364543	0.054496	0.123491	0.0919737	0.105886	0.0335174	0	0	0	0	0	0.155215	0.119305	0.124915	0.0724723	0.0792947	0	0	0	0	0	0.0084633	0.0390261	0.863383	0.0436256	0.387621
LincRNA_1079	LincRNA	582	Chr3:1483022..1483297;Chr3:1483588..1483893	-	AT3G05210	981	0	0.0203934	0	0	0	0	0	0.0965273	0.114166	0	0	0.254472	0.0760018	0.0656792	0	0	0	0	0	0	0.0134862	0.0722737	0.20908	0.305118	0	0	0	0	0	0.205612	0.131607	0.382792	0.116024	0.0720102
LincRNA_1080	LincRNA	153	Chr3:1997896..1998048	-	AT3G06483	5153	0	0	0	0	0	0	0	0	0	0	0	0	0	0	0	42.1982	0	0	0	0	0	0	0	0	0	0	0	0	0	0	0	0	0	0
LincRNA_1081	LincRNA	741	Chr3:2345387..2346127	-	AT3G07350	1342	0	0	0	0	0	0	0	0.229781	1.60522	0	0	0	0	0	0	0	0	0	0	0	0	0	0	0	0	0	0	0	0	0	0	0	0.0562853	0.214046
LincRNA_1082	LincRNA	153	Chr3:2352217..2352369	-	AT3G07360	2351	0	0	0	0	0	0	0	0	0	0	0	0	0	0	0	21.0991	0	0	0	0	0	0	0	0	0	0	0	0	0	0	0	0	0	0
LincRNA_1083	LincRNA	181	Chr3:2408703..2408883	-	AT3G07550	595	0	0	0	0	0	3.37352	0	0	0	0	0	0.121439	0	0	0	0	0	0	0	0	0	0	0	0	0	0	0	0	0	0	0	0	0	0
LincRNA_1084	LincRNA	172	Chr3:3110788..3110959	-	AT3G10090	763	0	0	0	0	0	0	0	0	0	0	0	0	0	0	0	0	0	0	0	0	0	0	0	0	0	0	0	0	0	0	0	0	0.878	0
LincRNA_1085	LincRNA	394	Chr3:3587533..3587926	-	AT3G11415	759	0	0	0	0	0	0	0	0.0239518	0	0	0.0298173	0	0	0	0	0	0	0	0	0	0	0.200913	0.0230995	0.0402768	0	0.805099	0	1.1568	0	0	0	0	0	0
LincRNA_1086	LincRNA	264	Chr3:3652387..3652650	-	AT3G11580	1056	0	0	0	0	0	0.987363	0	0	0	0	0	0.127284	0.909438	1.13432	0	0	0	0	0	0	0.148303	0.139302	0.094792	0.0860283	0	0	0	0	0	0	0	0	0	0
LincRNA_1087	LincRNA	164	Chr3:3837922..3838085	-	AT3G12050	1018	7.85066	0	0	0	0	4.77787	0	0	1.54623	0	0	0	0	0	0	0	0	0	0	0	0	0	0	0	0	0	0	0	0	0	0	0	0	0
LincRNA_1088	LincRNA	169	Chr3:4011912..4012080	-	AT3G12620	514	0	0	0	0	0	0	0	0	0	0	0.219717	0	0	0.170519	0	0	0	0	0	0	0	0	0	0	0	0	0	0	0	0	0	0	0	0
LincRNA_1089	LincRNA	246	Chr3:4313389..4313634	-	AT3G13320	896	0	0	0	0	0	0	0	0	0	0	0	0	0	0	0	7.86289	0	0	0	0	0	0	0	2.33036	0	2.73777	0	0	0	0	0	0	0	0.74336
LincRNA_1090	LincRNA	165	Chr3:4616357..4616521	-	AT3G13970	1510	0	0	0	0	0	0	0	0	0	0.171903	0	0	0	0	0	0	0	0	0	0	0	0	0	0	0	0	0	0	0	0	0	0	0	0
LincRNA_1091	LincRNA	810	Chr3:4724714..4725523	-	AT3G14205	3764	0	0	0.439726	0	0	0.34548	0.705204	0.0678737	0.508889	0	0.0935148	0.119896	0.164661	0.375217	0	0	0.289965	0.322808	1.37048	0	0.0543942	0.0429379	0.00874717	0.164807	0.431297	0	0	0	0	0	0.151884	0.0961055	0.0143199	0.392551
LincRNA_1092	LincRNA	244	Chr3:5123365..5123608	-	AT3G15210	804	0	0.138548	0	0	0	0	0	0.08191	0	0	0.939605	1.15288	0	1.76443	0	0	0	0	0	4.52661	3.94773	0.536047	0.0565078	3.9868	0	0	0	0	0	0	1.60022	0	0	0
LincRNA_1093	LincRNA	638	Chr3:5380181..5380818	-	AT3G15909	786	0.263953	0.0355424	0	0	0	0	0	0.126335	0.049743	0.370121	2.20307	3.55375	5.1896	3.67453	0	1.011	2.83414	1.35233	0.765439	0.635139	3.27656	2.86244	3.00618	5.18047	0.30111	0.70535	0.456156	2.02695	1.0939	0.375032	1.51175	3.44862	5.32757	0.959095
LincRNA_1094	LincRNA	219	Chr3:5421757..5421847;Chr3:5422407..5422534	-	AT3G15980	3217	0	0	0	0	0	0	0	0.231205	1.69136	0	0	0	0	0	0	0	0	0	0	0	0	0.0745408	0	0	0	0	5.17069	0	0	0	0	0	0	0
LincRNA_1095	LincRNA	699	Chr3:5608821..5609519	-	AT3G16500	2982	0.231525	0.187055	0	0	0.555891	0	0	4.34727	0.354959	0.628327	0.027219	0.0842457	0.108825	0.201169	0	0	0	0	0	1.29284	1.02796	0.193981	0.0726548	0.263514	0	0	0	0	0	0.981983	2.17876	2.40862	0.719867	14.8538
LincRNA_1096	LincRNA	175	Chr3:5643638..5643812	-	AT3G16570	887	0	0	0	0	0	0	0	0.249071	0	0	0	0	0	0	0	0	0	0	0	0	0	0	0	0	0	0	0	0	0	0	0	0	0	0
LincRNA_1097	LincRNA	197	Chr3:5780163..5780359	-	AT3G16930	801	0	0	0	0	0	0	0	0.165216	2.40984	0	0	0	0	0	0	0	0	0	0	0	0	0	4.69102	0	0	0	0	0	0	0	0	0	0	0
LincRNA_1098	LincRNA	416	Chr3:5835112..5835527	-	AT3G17110	2316	0	0	0	0	0	0	0	0.021428	0.101452	0	0	0	0	0	0	0	0	0.922992	0	0	0	0	0	0	0	0	0	0	0	0	0	0	0	0
LincRNA_1099	LincRNA	169	Chr3:5928959..5929127	-	AT3G17340	2032	0	0	0	0	0	0	0	0	1.32973	0	0	0	0	0	0	0	0	0	0	0	0	0	0	0	0	0	0	14.4245	0	0	0	0	0	0
LincRNA_1100	LincRNA	198	Chr3:6011132..6011329	-	AT3G17570	571	0	0	0	0	0	2.47532	0	0	0	0	0	0	0	0	0	0	0	0	0	0	0	0	4.5892	0	0	0	0	0	0	0.416345	0	0	0	0
LincRNA_1101	LincRNA	261	Chr3:6011516..6011776	-	AT3G17570	955	0	0.225951	0	0	0	0	0	0	0	0	0	0	0.190243	0	0	0	0	0	0	0	0	0.047646	0	0.04416	0	0	0	0	0	0	0	0	0	0.0981955
LincRNA_1102	LincRNA	294	Chr3:6344778..6345071	-	AT3G18485	1601	0	0	0	0	0	0.72881	0	0.0478129	0.687219	0	0	0	0	0	0	0	0	0	0	0	0	0	0	0	0	0	0	0	0	0	0	0	0	0
LincRNA_1103	LincRNA	172	Chr3:6386218..6386389	-	AT3G18550	556	0	0	0	0	0	0	0	0	2.55537	0	0	0	0	0	0	0	0	0	0	0	0	0	0	0	0	0	0	0	0	0	0	0	0	0.580157
LincRNA_1104	LincRNA	354	Chr3:6387770..6388123	-	AT3G18550	2108	0	0.0508546	0	0	0	0	0	0.270958	0.439881	0	0	0	0.108627	0	0	0	0	0	0	0	0	0	0	0	0	0	0	0	0	0.13188	0	0	0	0.0803752
LincRNA_1105	LincRNA	334	Chr3:6388286..6388619	-	AT3G18550	2624	0	0	2.01029	0	0	0.526476	2.14932	0.448161	0.674165	0.227392	0	0	0	0	0	0	0	0	0	0	0	0	0	0	0	0	0	0	0	0	0	0	0	0.0465805
LincRNA_1106	LincRNA	400	Chr3:6684770..6685169	-	AT3G19280	879	0	0	0	0	0	0	0	0.0232284	0	0.0223238	0.0291348	0.020204	0.0298677	0	0	0	0	0	0	0	0.0231035	0.0645122	0.225267	0.267222	0	0.7806	0	0	0	0	0	0	0.99397	0.257407
LincRNA_1107	LincRNA	163	Chr3:7102297..7102459	-	AT3G20360	662	0	0	0	0	0	0	0	0	0	0	0	0	0	0	0	0	0	0	0	0	0	0	0	0	0	22.9833	0	0	0	0	0	0	0	0
LincRNA_1108	LincRNA	154	Chr3:7215036..7215189	-	AT3G20640	1738	0	0	0	0	0	0	0	0	0	0	0	0	0	0	0	0	0	0	0	0.245762	0	0	0	0	0	0	0	0	0	0	0	0	0	0
LincRNA_1109	LincRNA	158	Chr3:7398143..7398300	-	AT3G21100	852	0	0	0	0	0	5.45878	0	0	3.45693	0	0	0	0	0	0	0	0	0	0	0	0	0	0	0	0	0	0	0	0	0	0	0	0	0
LincRNA_1110	LincRNA	249	Chr3:7472559..7472807	-	AT3G21270	1873	0	0	0	0	0	0	0	0	0.38079	0	0	0.193038	1.01701	1.01065	0	0	0	0	0	0	0	0.106368	0.0539205	0.14821	0	0	0	0	5.46015	0	0	0	0	0.115926
LincRNA_1111	LincRNA	152	Chr3:7539389..7539540	-	AT3G21410	1439	0	0	0	0	0	0	0	0	0	0	0	0	0	0	0	0	0	0	0	0	0.34447	0	0	0	0	0	0	0	0	0	1.05828	0	0	0
LincRNA_1112	LincRNA	662	Chr3:7683232..7683893	-	AT3G21810	538	0	0	0	0	0	0	0	0.00995765	0	0	0	0	0.0299053	0	0.721426	0	0	0	0	0.00939702	0	0	0	0	0.285333	0	0.864536	0	0	0	0	0	0.718546	0.0125918
LincRNA_1113	LincRNA	161	Chr3:7713309..7713469	-	AT3G21900	1925	0	0	0	0	0	0	0	0	0	0	0	0	0	0	0	0	0	0	13.064	0	0	0	0	0	0	0	0	0	0	0	0	0	0	0
LincRNA_1114	LincRNA	169	Chr3:7945607..7945775	-	AT3G22420	752	0	0	0	0	0	0	0	0	1.38972	0	0	0	0	0	0	0	0	0	0	0	0	0	0	0	0	0	12.9846	0	0	0	0	0	0	0
LincRNA_1115	LincRNA	266	Chr3:7987311..7987576	-	AT3G22540	2685	0	0	0	0	0	0	0	0	0	1.44435	0	0	0	0	0	0	0	0	0	0.0394458	0	0	0	0	0	0	0	0	0	0	0.0412655	0	0	0.9436
LincRNA_1116	LincRNA	193	Chr3:7987983..7988175	-	AT3G22540	3357	0	0	0	0	0	0	0	0	0	0	0	0	0	0	13.3666	0	0	0	0	0	0	0	0	0	0	0	0	0	0	0	0	0	0	0
LincRNA_1117	LincRNA	294	Chr3:8101880..8101926;Chr3:8102340..8102586	-	AT3G22880	1061	0	0	0	0	0	0	0	0.0696908	2.53337	0	0	0	0	0	0	0	0	0	0	0	0	0	0	0	0	0	0	0	0	0	0	0	0.101084	0.0172586
LincRNA_1118	LincRNA	642	Chr3:8101945..8102586	-	AT3G22880	1126	0	0	0	0	0	0	0	0.026486	0	0	0	0	0	0	0	0	0	0	0	0	0	0	0	0	0	0	0	0	0	0	0	0	0	0.036137
LincRNA_1119	LincRNA	196	Chr3:8150321..8150516	-	AT3G22970	1523	0	0	0	0	0	0	0	0	3.24552	0	0	0	0	0	0	0	0	0	0	0	0	0	0	0	0	0	0	0	0	0	0	0	0	0
LincRNA_1120	LincRNA	445	Chr3:8234203..8234647	-	AT3G23125	1515	0	0	0	0	0	0	0	0.037735	0.089329	0	0.165776	0	0	0	0	0	0	0	0	0.494528	0.395232	0.244906	0	0.0166558	0	0.635093	0	0	0	0.207868	0.108475	0	0	0
LincRNA_1121	LincRNA	161	Chr3:8247867..8248027	-	AT3G23140	2553	0	0	0	0	0	0	0	0	0	0	0	0	0	0	0	0	0	0	0	0	0	0	0	0	0	0	0	0	0	0	0.38607	0	0	0
LincRNA_1122	LincRNA	186	Chr3:8367470..8367655	-	AT3G23380	6293	0	0	0	0	0	3.06843	0	0	1.9003	0	0	0	0	0	0	0	0	0	0	0	0	0	0	0	0	0	0	0	0	0	0	0	0	0
LincRNA_1123	LincRNA	304	Chr3:8369466..8369769	-	AT3G23380	4179	0	0	0	0	0	0	0	0.218444	1.25742	0	0	0	0	0	0	0	0	0	0	0	0	0	0	0	0	0	0	0	0	0	0	0	0.0915008	0.241844
LincRNA_1124	LincRNA	228	Chr3:8426569..8426796	-	AT3G23510	865	0	0	0	0	0	0	0	0	1.48427	0	0	0	0	0	0	0	0	0	0	0	0	0	0	0	0	0	0	0	0	0	0	0	0	0
LincRNA_1125	LincRNA	158	Chr3:8426993..8427150	-	AT3G23510	511	0	0	0	0	0	0	0	0	1.69033	0	0	0	0	0	0	0	0	33.2692	0	0	0	0	0	0	0	0	0	0	0	0	0	0	0	0
LincRNA_1126	LincRNA	247	Chr3:8547714..8547960	-	AT3G23730	2151	0	0	0	0	0	0	0	0	0.373468	0	0	0	0	0	5.83521	0	0	0	0	0	0	0	0	0	0	0	0	0	0	0	0	0	0	0
LincRNA_1127	LincRNA	207	Chr3:8895772..8895929;Chr3:8896036..8896084	-	AT3G24465	633	0	0	0	0	0	0	0	0.279084	0	0	0	0	0	0	0	0	0	0	0	0	0	0	0	0.0828283	0	0	0	0	0	0	0	0	0	0
LincRNA_1128	LincRNA	202	Chr3:8991480..8991681	-	AT3G24640	585	0	0	0	0	0	0	0	0	0	0	0	0	0	0	0	0	0	0	5.72273	0	0	0	0	0	0	0	0	0	0	0	0	0	0	0
LincRNA_1129	LincRNA	175	Chr3:9024871..9025045	-	AT3G24710	505	0	0	0	0	0	0	0	0	0	0	0	0	0	0	0	12.7122	0	0	0	0	0	0	0	0	0	0	0	12.6784	0	0	0	0	0	0
LincRNA_1130	LincRNA	202	Chr3:9096325..9096526	-	AT3G24880	789	0	0	0	0	0	0	0	0	0	0	0	0	0	0	0	0	0	0	0	0	0	0	0	0	0	0	0	0	0	0.92542	0.370915	0	0	0
LincRNA_1131	LincRNA	231	Chr3:9179011..9179241	-	AT3G25200	744	0	0	0	0	0	0	0	0.292472	0.481409	0	0	0	0	0	0	0	0	0	0	0	0	0	0	0	0	0	0	0	0	0	0	0	2.78872	0.460678
LincRNA_1132	LincRNA	153	Chr3:9299974..9300126	-	AT3G25585	1229	0	0	0	0	0	0	0	0	3.96614	0	0	0	0	0	0	0	0	0	0	0	0	0	0	0	0	0	0	0	0	0	0	222.286	0	0
LincRNA_1133	LincRNA	367	Chr3:9304932..9305298	-	AT3G25597	625	0	0	0	0	0	0.424217	0	0	0	0	0	0	0	0.108023	0	0	0	0	0	0	0.170286	0.113253	0	0	0	1.87332	0	0	0	0	0.402229	0	0	0
LincRNA_1134	LincRNA	268	Chr3:9320370..9320637	-	AT3G25620	800	0	0	0	0	0	0	0	0.12379	1.50257	0	0	0	0	0	0	0	0	0	0	0	0	0	0	0	0	0	0	0	0	0	0	0	0	0.0897528
LincRNA_1135	LincRNA	319	Chr3:9713855..9714173	-	AT3G26511	670	0	0	0	0	0	1.76789	2.40578	0	0.563899	0	0	0	0	0	2.81848	0	0	0	0	0	0	0	0	0	0	0	0	0	0	0	0	0	0	0
LincRNA_1136	LincRNA	1456	Chr3:9856840..9858295	-	AT3G26790	852	0	0	0	0	0	0.167437	0	0.00365032	0.456364	0	0.0418285	0.0343393	0.0085789	0.0158411	0	0	0	0	0	0	0	0	0	0.0362264	0	0	0	0	0	0.00767655	0	0.532154	0.330906	0.122482
LincRNA_1137	LincRNA	167	Chr3:9864604..9864770	-	AT3G26805	705	0	0	0	0	0	0	0	0	1.44967	0	0	0	0	0	0	0	0	0	0	0	0	0	0	0	0	0	0	0	0	0	0	0	0	0.679207
LincRNA_1138	LincRNA	191	Chr3:9873311..9873501	-	AT3G26813	759	0	0	0	0	0	0	0	0	0	0	0	0	0	0	6.93591	0	0	0	0	0	0	0	0	0	0	0	0	0	0	0	0	0	0	0
LincRNA_1139	LincRNA	194	Chr3:9965704..9965897	-	AT3G27020	1108	0	0	0	0	0	0	0	0	0	0	0	0	0	0	0	8.74691	0	0	0	0	0	0	0	0	0	0	0	0	0	0	0	0	0	0
LincRNA_1140	LincRNA	167	Chr3:9996675..9996841	-	AT3G27100	651	0	0	0	0	0	0	0	0.293873	0	0	0	0	0	0	0	15.1296	0	0	0	0	0	0	0	0	0	0	0	0	0	0	0	0	0	0
LincRNA_1141	LincRNA	535	Chr3:10036893..10036969;Chr3:10037286..10037351;Chr3:10037776..10038167	-	AT3G27190	1068	0	0	0	0	0	0.420798	0	0	0.867538	0	0	0	0.127558	0	0	0	0	0.591099	0	0.0124354	0	0	0.0148442	0.0127614	0	0	0	0	0	0	0.0609772	0	0.177116	0.0648747
LincRNA_1142	LincRNA	406	Chr3:10180667..10180772;Chr3:10181037..10181336	-	AT3G27490	520	0	0	0	0	0	0.343677	0.701524	0.192712	0.648128	0.0218326	0	0	0	0	0	0	1.73929	0	0	0	0.150456	0	0	0	0	0	0	0	0	0.0811392	0	0.0740605	0	0.212919
LincRNA_1143	LincRNA	362	Chr3:10180667..10180772;Chr3:10181793..10182048	-	AT3G27490	520	1.43685	0.0483695	0	0	0	0.437229	0	0.0985116	0	0.301432	0.0681497	0.458313	0.200373	0.134956	0	0	0	0	0	0.066671	0.244977	0.984923	0.390802	0.649696	0	0	0	1.3875	0	1.17204	0.382036	0	1.03402	3.74117
LincRNA_1144	LincRNA	165	Chr3:10303854..10304018	-	AT3G27800	1654	0	0	0	0	0	0	0	0	1.51311	0	0	0	0	0	0	0	0	0	0	0	0	0	0	0	0	0	0	0	0	0	0	0	0	2.17679
LincRNA_1145	LincRNA	272	Chr3:10304089..10304360	-	AT3G27800	1889	0	0	0	0	0	0	0	0.1186	0.280328	0	0	0	0.562255	0	0	0	0	0	0	0	0	0	0	0	0	0	0	0	0	0	0	0	0	0.256317
LincRNA_1146	LincRNA	168	Chr3:10310891..10311058	-	AT3G27810	584	0	0	0	0	0	0	0	1.43768	1.35801	0	0	0	0	0	0	0	0	0	0	0	0	0	0	0	0	0	0	0	0	0	0	0	0	0
LincRNA_1147	LincRNA	315	Chr3:10497298..10497612	-	AT3G28160	508	0	0	0	0	0	0	0	0	0	0	0	0	0	0	1.45538	0	0	0	0	0	0	0	0	0	3.45371	1.34839	1.74403	1.93742	0	0	0	0	0	0
LincRNA_1148	LincRNA	159	Chr3:10559154..10559312	-	AT3G28295	2269	0	0	0	0	0	0	0	0	0	0	0	0	0	0	0	0	0	0	0	0	0	0	0	0	0	0	0	0	0	0	0	0	0	0
LincRNA_1149	LincRNA	193	Chr3:10693649..10693841	-	AT3G28540	604	0	0	0	0	0	0	0	1.06224	0.874225	0	0	0	0	0	0	0	0	0	0	0	0	0	0	0	0	0	0	0	0	0	0	0	0	0.329097
LincRNA_1150	LincRNA	192	Chr3:10781428..10781619	-	AT3G28720	658	0	0	0	0	0	2.74998	5.61334	0	0	0	0	0	0	0	0	0	7.24111	0	0	0	0	0	0	0	0	0	0	0	0	0	0	0	0	0
LincRNA_1151	LincRNA	420	Chr3:10899418..10899837	-	AT3G28890	578	0	0	0	0	0	0	0	0	0	0.131328	0	0	0.083263	0.076823	0	0	0	0	0	0.0175835	0	0.236961	0	0	0	0	0	0	0	0	0	0	0	0.0548408
LincRNA_1152	LincRNA	157	Chr3:10927846..10928002	-	AT3G28917	2207	0	0	0	0	0	0	0	0	3.45857	0	0	0	0	0	0	0	0	0	0	0	0	0	0	0	0	0	0	0	0	0	0	0	0	0
LincRNA_1153	LincRNA	326	Chr3:10934518..10934843	-	AT3G28918	1461	0	0	0	0	0	0	0	0	0	0	0.040596	0.0282627	0	0.0318232	0	0	0	0	1.34171	0	0	0.939196	0	0	0	0	0	0	0	0	0.163811	0	0	0
LincRNA_1154	LincRNA	290	Chr3:10935100..10935389	-	AT3G28918	2043	0	0	0	0	0	0	0	0	0	0.0379968	0	0	0.256925	0	0	0	0	0	0	0	0	0	0	0.0350845	0	0	0	0	0	0	0	0	0	0
LincRNA_1155	LincRNA	254	Chr3:10952917..10953170	-	AT3G28923	1033	0	0	0	0	0	0	4.52217	0	0.71696	0	0	0	0	0	0	0	0	0	0	0	0	0	0	0	0	0	0	0	0	0	0	0.169584	0	0
LincRNA_1156	LincRNA	234	Chr3:10961916..10962149	-	AT3G28930	1109	0	0	0	0	0	0	0	0	0	0	0	0.0559093	0	0	3.46675	0	0	0	6.97103	0	0	0	0	1.05578	0	0	0	0	0	0	0	0	0	0
LincRNA_1157	LincRNA	340	Chr3:10962204..10962543	-	AT3G28930	1397	0	0	1.92693	0	0	0	0	0	0.781325	0.0288048	0	0	0	0	0	0	0	0	0	0.852349	0	0.151272	0	0.66043	0	0	0	0	0	0	0.454682	0.0698538	0	0.623583
LincRNA_1158	LincRNA	3421	Chr3:10962612..10963625;Chr3:10963723..10963941;Chr3:10964049..10964116;Chr3:10964247..10964369;Chr3:10964479..10964593;Chr3:10964682..10964768;Chr3:10964863..10964959;Chr3:10965058..10965155;Chr3:10965258..10965371;Chr3:10965445..10966662;Chr3:10966788..10966861;Chr3:10967278..10967471	-	AT3G28940	630	0.0712637	0.00629796	0	0	0	0	0.00230565	0.00942024	0.129303	0.04212	0.0279437	0.0243207	0.0257265	0.0314462	0.0508521	0.13586	0	0.12109	0	0.0453786	0.0297562	0.0164324	0.102193	0.022246	1.36622e-06	0	0	0	0	0.0322142	0.0240703	0.0102632	0.0253425	0.0738561
LincRNA_1159	LincRNA	3529	Chr3:10962612..10963625;Chr3:10963723..10963947;Chr3:10964049..10964116;Chr3:10964247..10964389;Chr3:10964479..10964593;Chr3:10964682..10964768;Chr3:10964863..10964939;Chr3:10965058..10965371;Chr3:10965445..10966662;Chr3:10966788..10966861;Chr3:10967278..10967471	-	AT3G28940	630	0.000165278	0.000151765	0	0	0	0.195433	0	9.31319e-05	0.0122421	8.79788e-05	8.74887e-05	3.25896e-05	4.06978e-06	8.7938e-05	0.000486817	0.000483699	0	0.000491888	0	3.08978e-06	3.10489e-05	0.0525734	0.00516894	0.0482269	6.21041e-07	0	0	0	0	0.0359309	0.0738969	2.64013e-05	4.36821e-05	0.0351156
LincRNA_1160	LincRNA	3755	Chr3:10962612..10963625;Chr3:10963723..10964389;Chr3:10964479..10964593;Chr3:10964682..10964734;Chr3:10964834..10964939;Chr3:10965058..10965371;Chr3:10965445..10966662;Chr3:10966788..10966861;Chr3:10967278..10967471	-	AT3G28940	630	0	9.09208e-08	0	0	0	3.50449e-05	0.393953	0.0120964	0.279985	0	0	0.0176586	0	0	0	0	0	0	0	0.0140248	0.00972635	1.06771e-07	0.0147422	0	0	0	0	0	0	0.0126828	0.0299656	0	0	0.00857938
LincRNA_1161	LincRNA	369	Chr3:10963784..10963830;Chr3:10963899..10963947;Chr3:10964049..10964116;Chr3:10964247..10964372;Chr3:10964479..10964557	-	AT3G28930	2977	0	0	1.45937	0	0	0.598876	0	0.0154356	0	0.0550635	0	0	0	0	0	0	0	0	0	0	0.0525048	0	0.080625	0.0116593	0	0	0	1.2945	0	0	0.437806	0.0520965	0	0.053037
LincRNA_1162	LincRNA	1025	Chr3:10963784..10963830;Chr3:10963899..10963947;Chr3:10964049..10964116;Chr3:10964247..10964369;Chr3:10964479..10964593;Chr3:10964682..10964768;Chr3:10964863..10964959;Chr3:10965058..10965165;Chr3:10965258..10965588	-	AT3G28940	2513	0	0.0123286	0	0	0	0.363821	1.93556	0.0077085	0.146887	0.0136741	0.00860817	0.0334265	0.0297081	0	0.201228	0	0	0	0.202317	0.0596764	0.0102138	0.05167	0.0404753	0.058039	0	0	0.723415	0.0343008	0.770914	0.0637748	0.102932	0	0	0.0183165
LincRNA_1163	LincRNA	2294	Chr3:10963784..10963830;Chr3:10963899..10963947;Chr3:10964049..10964116;Chr3:10964314..10964369;Chr3:10964479..10964593;Chr3:10964682..10964734;Chr3:10964834..10964939;Chr3:10965058..10965371;Chr3:10965445..10966662;Chr3:10966788..10966861;Chr3:10967278..10967471	-	AT3G28940	630	0	2.06234e-05	0.139005	0.133195	0	0	0	0	0	0	0	0.00546972	0	0	0	0	0	0	0	0	0.00653523	0.0127712	0.0215645	0	0.0625255	0	0	0.30501	0	0.000506081	1.63271e-05	0.00463145	0.00468082	0.00582808
LincRNA_1164	LincRNA	176	Chr3:11062279..11062454	-	AT3G29076	750	0	0	0	0	0	0	0	0.243384	0	0	0.186917	0	0	0.145364	0	0	0	0	0	0.26236	0.16732	0	0.303905	0	0	0	0	0	0	0	0	0	0	0.51506
LincRNA_1165	LincRNA	233	Chr3:11095707..11095939	-	AT3G29120	2567	0	0	0	0	0	0	0	0	0.896325	0	0	0	0	0	0	0	0	0	0	0	0	0	0	0	5.56136	0	0	0	0	0	0	0	0	0
LincRNA_1166	LincRNA	348	Chr3:11109963..11110207;Chr3:11110488..11110590	-	AT3G29150	770	0	0	0	0	0	0	0	0.344569	0.30939	0.083194	0	0.147713	0.0372405	0.403409	0	0	0	0	0	1.43771	0.288338	0.0270645	0.056439	0.15269	0	0	0	0	0	0.336817	0.135716	0	0	0
LincRNA_1167	LincRNA	325	Chr3:11138763..11139087	-	AT3G29170	915	0	0.124484	0	0	0	0.562628	1.14845	0.221126	0.182082	0.219212	0.0816257	0.239636	0.0836087	0.408371	0	0	0	3.1873	0	0.0267257	0	0.181721	0.249937	0.439617	0	0	0	3.58025	0	0.441202	0.369425	0.929848	1.278	0.363013
LincRNA_1168	LincRNA	285	Chr3:11183924..11184208	-	AT3G29220	1471	1.30382	0	0	0	0	0	1.61971	0.156011	0.502506	0	0	0	0	0	0	0	0	0	1.91555	0	0	0	0	0	0	0	0	0	0	0	0	0	0	0
LincRNA_1169	LincRNA	174	Chr3:11205232..11205405	-	AT3G29255	4182	0	0	0	0	0	0	0	0	0	0	0	0	0	0	0	0	0	0	0	0	0.175638	0	0	0	0	0	0	0	0	0	0	0	0	1.09247
LincRNA_1170	LincRNA	225	Chr3:11385975..11386199	-	AT3G29575	1972	2.65982	0	6.18103	0	12.7725	1.61875	0	0.105872	0	0	0	0	0	0	0	0	0	0	0	0	0	0	0	0	0	0	0	0	0	0	0	0	0	0
LincRNA_1171	LincRNA	178	Chr3:11387649..11387826	-	AT3G29577	1673	0	0	0	0	0	0	7.30068	0.233922	0	0	0	0.129401	0	0	0	0	0	0	0	0	0	0	0	0	0	0	0	0	0	0	0	0	0	0
LincRNA_1172	LincRNA	154	Chr3:11469795..11469948	-	AT3G29636	939	0	0	0	0	0	0	0	0	3.79055	0	0	0	0	0	0	0	0	0	0	0	0	0	0	0	0	0	0	0	0	0	0	0	0	0
LincRNA_1173	LincRNA	438	Chr3:11470394..11470831	-	AT3G29636	1538	0	0.131449	0	0	0	0	0	5.46727	0.284251	1.44236	1.07355	0.44527	0.243673	0.127673	1.41198	0	0	0	0	2.35451	0.544078	0.245796	0.366117	0.301527	0.558455	0	0	0	0	0.686793	1.49145	17.1886	2.91953	4.85789
LincRNA_1174	LincRNA	278	Chr3:11481220..11481497	-	AT3G29639	1472	0	0	0	0	0	0	0	0.055809	0.263422	0	0	0	0	0	0	0	0	0	0	0	0.044253	0	0	0	0	0	0	0	0	0	0	0	0.120421	0
LincRNA_1175	LincRNA	294	Chr3:11482350..11482643	-	AT3G29639	2602	0	0	0	0	0	0	0	0	0.23586	0.037051	0	0.0341515	0	0	0	0	0	0	0	0	0	0.0369945	0.0762878	0.0341135	0	0	0	0	0	0	0.0723088	0.104907	0.101084	0.133586
LincRNA_1176	LincRNA	452	Chr3:11509789..11510240	-	AT3G29647	747	0	0	0	0	0	0.280386	0	0.0735217	0.619509	0	0.0815103	0.0168315	0.33361	0	0	1.76962	2.12556	4.73414	2.67898	0.0157672	0	0.474142	1.24548	0.0826574	2.10772	2.46867	0.798256	3.54709	1.91472	0	0.156149	0.192672	0.674891	0.208234
LincRNA_1177	LincRNA	219	Chr3:11525578..11525796	-	AT3G29660	1445	0	0	0	0	0	0	0	0	0.572015	0	0	0	0	0	0	0	0	0	0	0	0	0	0	0	0	0	0	0	8.28843	0	0	0	0	0
LincRNA_1178	LincRNA	232	Chr3:11645983..11646214	-	AT3G29770	2128	0	0	0	0	0	1.46722	0	0	0	0	0	0	0	0	0	0	0	4.23092	0	0	0	0	0	0	0	0	0	0	0	0	0	0	0	0
LincRNA_1179	LincRNA	153	Chr3:11673063..11673215	-	AT3G29780	875	10.0686	0	0	0	0	0	12.5081	0	0	0	0	0	0	0	0	0	0	0	31.7119	0	0	0	0	0	0	0	0	0	0	0	0	0	0	0
LincRNA_1180	LincRNA	158	Chr3:11723997..11724154	-	AT3G29800	1895	0	0	0	0	0	0	0	1.07216	3.53318	0	0	0	0	0	0	0	0	0	0	0	0	0	0	0	0	0	0	0	0	0	0	0	0	0
LincRNA_1181	LincRNA	199	Chr3:11797960..11798158	-	AT3G30170	745	0	0	0	0	0	0	0	0	0	0	0	0	0	0	0	0	0	0	0	0	0	0	0	0	0	0	0	0	0	0	0	0	0.433217	0
LincRNA_1182	LincRNA	452	Chr3:11849864..11850315	-	AT3G30212	2437	0	0	0	0	0	0	0.572332	0	0.260468	0	0.171155	0.0168315	0	0	0	0	0	0	0	0	0	0	0	0	0	0	0	0	0	0	0.0477752	0	0	0.221318
LincRNA_1183	LincRNA	184	Chr3:11897860..11898043	-	AT3G30250	6429	0	0	0	0	0	0	0	0.20836	0	0	0	0	0	0	0	0	0	0	15.9493	0	0.13996	0	0.128251	0	12.5484	0	0	0	0	0	0	0	0	0
LincRNA_1184	LincRNA	438	Chr3:11983573..11984010	-	AT3G30383	646	0	0.0657244	0	0	0	0	0	0.525397	0.188117	0.69381	1.21833	0.83547	1.31813	1.37953	0	0.937774	1.50181	0.836253	1.41962	0.914493	1.41055	0.817388	1.167	1.09734	0	1.96227	0	0.939824	0	1.04056	0.561347	0.118039	1.92676	0.919775
LincRNA_1185	LincRNA	167	Chr3:12122308..12122474	-	AT3G30510	1581	0	0	0	0	0	0	0	0.293873	1.44967	0	0	0	0	0	0	0	0	0	0	0	0	0	0	0	0	0	0	0	0	0	0	0	0	0
LincRNA_1186	LincRNA	194	Chr3:12474428..12474505;Chr3:12474605..12474720	-	AT3G30800	1431	0	0	0	0	0	0	0	0	0.85888	0	0	0	0	0	0	0	0	0	0	0	0	0	0	0	0	0	0	0	0	0	0	0	0	0.321342
LincRNA_1187	LincRNA	842	Chr3:12559110..12559692;Chr3:12559815..12560073	-	AT3G30834	1616	0.359509	3.01349	1.25317	1.30682	0.863183	2.07856	2.00975	5.77596	2.46323	26.4124	25.2024	22.8975	24.0801	25.7477	1.55367	3.78221	2.7542	4.2926	3.38452	36.885	34.2642	20.9921	19.9333	17.8705	2.45799	3.59865	1.86182	1.72356	0.74406	35.5707	34.2148	36.3653	37.4099	41.1374
LincRNA_1188	LincRNA	191	Chr3:12642012..12642202	-	AT3G30867	3968	0	0	0	0	0	0	0	0	0	0	0	0	0	0	0	0	0	0	0	0.192963	0	0	0	0	0	0	0	0	0	0	0	0	0	0
LincRNA_1189	LincRNA	454	Chr3:12642690..12643027;Chr3:12643100..12643215	-	AT3G30867	2955	0	0.0307717	0	0	0	0	0	0	0.090018	0.0185646	0	0	0	0	0	0	0.702851	0	0	0.015666	0	0	0.037358	0	1.04543	0	0	0	0	0	0.15886	0	0	0
LincRNA_1190	LincRNA	151	Chr3:12658761..12658911	-	AT3G30885	983	0	0	0	0	0	0	0	0.420252	4.15891	0	0	0	0	0	0	0	0	0	0	0	0	0	0	0	0	0	0	0	0	0	0	0	0	0
LincRNA_1191	LincRNA	416	Chr3:12658983..12659398	-	AT3G30885	1205	0	0	0	0	0	0	0	0.214608	0.414959	0.280311	0.265258	0.19291	0.307207	0.186727	0	0	0.828744	0	0	0.620811	0.208198	0.22852	0.0637655	0.0978312	0	0	1.86742	0	0	0.0825395	0.352883	0.504205	2.89012	0.691713
LincRNA_1192	LincRNA	593	Chr3:13064545..13064817;Chr3:13066066..13066385	-	AT3G32050	1242	0	0	0	0	0	0	0	0.011753	0	0.0259018	0.088001	0.08634	0.138749	0.0783424	0.424692	0.563996	0	0	0	0.282587	0	0	0.0129416	0.0110903	0.335942	0	0	0	0	0.278373	0.20479	0	0.0225304	0.0262965
LincRNA_1193	LincRNA	337	Chr3:13293843..13294179	-	AT3G32371	1377	0	0	0	0	0	0.515348	0	0	0	0	0	0	0	0	0	0	0	0	0	0	0	0	0	0	0	0	0	0	0	0	0	0	1.62396	0
LincRNA_1194	LincRNA	151	Chr3:14809586..14809736	-	AT3G42727	1246	0	0	0	0	0	0	0	0	0	0	0	0	0	0	16.5868	0	0	0	0	0	0	0	0	0	0	0	0	0	0	0	0	0	0	1.22257
LincRNA_1195	LincRNA	331	Chr3:14810428..14810758	-	AT3G42727	2088	0	0	0	0	0	0.538049	0	0.0703805	0.333218	0	0	0	0	0	0	0	0	1.52318	0	0	0	0	0	0	0	0	0	0	0	0	0	0	0	0
LincRNA_1196	LincRNA	677	Chr3:14811030..14811706	-	AT3G42727	2690	0	0	0	0	0	0	0	0.0482737	0.977283	0.0664467	0.0506139	0.0567698	0.123089	0.0475993	0	0	0	0	0	0.188124	0.145595	0	0	0.0566525	0	0	0	0	0	0.0288065	0.0576498	0.324267	0.216248	0.17407
LincRNA_1197	LincRNA	166	Chr3:14894687..14894852	-	AT3G42794	972	0	0	0	0	0	0	0	0.299293	0	0	0	0	0	0	23.1677	0	0	0	0	0	0	0	0	0	0	0	0	0	0	0	0	0	0	0
LincRNA_1198	LincRNA	786	Chr3:15079147..15079476;Chr3:15079754..15079813;Chr3:15079929..15080096;Chr3:15080400..15080627	-	AT3G43083	1927	0	0.0711855	0	0	0	0.119896	0.244683	0.00784328	0.0387758	0.289501	0.311181	0.215196	0.106342	0.301309	0.851573	0	0	0	0	0.594587	0.141209	0.156522	0.263959	0.249705	0	0	0	0	0	0.0675121	0.256893	0.171176	0.255105	0.107945
LincRNA_1199	LincRNA	873	Chr3:15079147..15079476;Chr3:15079754..15079813;Chr3:15079929..15080005;Chr3:15080107..15080204;Chr3:15080400..15080707	-	AT3G43083	1927	0	0.0188508	0	0	0	0.10434	4.64428e-05	0.0136889	2.22357e-05	0.0444688	0.181944	0.168037	0.195325	6.2992e-06	8.29863e-06	0	0	0	0	0.0272898	0.121065	0.12844	0.0571687	0.116862	0	0	0	0	0	0.0790945	0.0198157	5.90973e-07	0.116435	0.0467071
LincRNA_1200	LincRNA	156	Chr3:15215351..15215506	-	AT3G43240	610	0	0	0	0	0	0	0	0	3.69848	0	0	0	0	0	0	0	0	0	0	0	0	0	0	0	0	0	0	0	0	0	0	0	0	0
LincRNA_1201	LincRNA	160	Chr3:15215586..15215745	-	AT3G43240	845	0	0	0	0	0	5.21828	0	0	3.37752	0	0	0	0	0	0	0	0	0	0	0	0	0	0	0	0	0	0	0	0	0	0	0	0	0
LincRNA_1202	LincRNA	222	Chr3:15337771..15337992	-	AT3G43402	2256	0	0	0	0	0	3.38154	0	0	2.14146	0	0	0	0	0	0	0	0	0	0	0	0	0	0	0	0	0	0	0	0	0	0	0	0	0
LincRNA_1203	LincRNA	159	Chr3:15366223..15366381	-	AT3G43436	877	0	0	0	0	0	0	0	0	3.37964	0	0	0	0	0	0	0	0	0	0	0	0	0	0	0	0	0	0	0	0	0	0	0	0	0
LincRNA_1204	LincRNA	167	Chr3:15499523..15499689	-	AT3G43575	1733	0	0	0	0	0	0	0	0	2.77419	0	0	0	0	0	0	0	0	0	0	0	0	0	0	0	0	0	0	0	0	0	0	0	0	0
LincRNA_1205	LincRNA	387	Chr3:15611286..15611672	-	AT3G43715	3681	0	0.377185	0	0	0	1.51534	1.54658	0	0.351924	1.41946	0.656599	0.317255	0	0.178376	0	0	0	0	0	0.40324	0.303921	0.212751	0.763053	0	0	0	0	0	0	0.357182	0.171395	0.102521	0	0
LincRNA_1206	LincRNA	496	Chr3:15612386..15612881	-	AT3G43720	2506	0	0.105475	0.910131	0	0	1.66848	0.486537	0	0.224753	0.692431	0.701685	0.282645	0	0	0	0	0	0.67008	0	0.0138065	0.131816	0.0692983	0.0164724	0	0	0	0	0	0	0.0516037	0.0606932	0	0	0
LincRNA_1207	LincRNA	181	Chr3:15640483..15640663	-	AT3G43740	3392	0	0	0	0	0	0	0	0	0	0	0	0	0	0	0	0	0	0	0	0	0	0	0	0	0	0	0	0	0	0	0	0.702688	0	0
LincRNA_1208	LincRNA	215	Chr3:15641964..15642178	-	AT3G43740	1877	0	0	0	0	0	0	0	0.1232	0	0	0	0	0	0	0	0	0	0	0	0	0	0	0	0	0	0	0	0	0	0	0	0	0.620332	0
LincRNA_1209	LincRNA	724	Chr3:15791724..15792447	-	AT3G44005	2971	0	0	0	0	0	0	0	0.122969	3.80983	0	0	0	0	0	0	0	0	0	0	0	0	0	0	0	0	0	0	0	0	0	0	0	0.0167371	0.698695
LincRNA_1210	LincRNA	324	Chr3:15873331..15873654	-	AT3G44115	1338	0	0	0	0	0	0	0	0.0370786	0	0	0	0.0857125	0.168113	0	0	0	0	0	0	0	0.032901	0	0	0	0	0	0	0	0	0.191394	0	0	1.52318	0
LincRNA_1211	LincRNA	245	Chr3:15904507..15904751	-	AT3G44190	900	0	0	0	0	0	0	0	0	0.400211	0	0	0	0	0	0	0	0	0	0	0	0	0	0	0	0	0	7.17355	3.9845	0	0	0	0	0	0
LincRNA_1212	LincRNA	321	Chr3:15935398..15935617;Chr3:15936019..15936119	-	AT3G44235	1436	0.95328	0	0	0	0	0	0	0.076122	0.187754	0	0	0	0	0	0	0	0	0	0	0	0	0	0	0	0	0	0	0	0	0	0	0	0	0.207282
LincRNA_1213	LincRNA	182	Chr3:15980424..15980605	-	AT3G44300	2707	0	0	0	0	0	0	0	0.432879	0	0	0	0	0.335888	0	0	0	0	0	0	0	0	0	0	0	0	0	0	0	0	0	0	0	0	0.435395
LincRNA_1214	LincRNA	152	Chr3:16377581..16377732	-	AT3G44850	651	0	0	0	0	0	12.5486	0	0	0	0	0	0	0	0	0	0	0	0	0	0	0	0	0	0	0	0	0	0	0	0	0	0	0	0
LincRNA_1215	LincRNA	166	Chr3:16462939..16463104	-	AT3G45000	1533	0	0	0	0	0	0	0	0.299293	4.31497	0	0	0	0	0	0	0	0	0	0	0	0	0	0	0	0	0	0	0	0	0	0	0	0	0
LincRNA_1216	LincRNA	308	Chr3:16496001..16496308	-	AT3G45093	504	0	0	0	0	0	0	0	0.0422775	0.408105	0	0	0	0	0.24881	0	0	0	0	0	0	0.072251	0	0	0.062196	0	0	0	0	0	0	0	0	0	0.116422
LincRNA_1217	LincRNA	545	Chr3:16523704..16524248	-	AT3G45140	1163	0	0.0225964	0	0	0	0	0.416935	0.58866	0.451302	0.118297	2.00471	0.686877	0.529632	0.368098	0	0	0	0	0	0.4658	2.60253	0.649403	0.0434315	0.0248765	0	0.897711	0	0	0	0.0854765	0.191821	0.948611	0.483374	0.401002
LincRNA_1218	LincRNA	175	Chr3:16714195..16714369	-	AT3G45555	1187	0	0	0	0	0	0	0	0.248308	2.40428	0	0	0	0	0	0	0	0	0	0	0	0	0	0	0	0	0	0	0	0	0	0	0	0	0
LincRNA_1219	LincRNA	622	Chr3:16714636..16715257	-	AT3G45555	1628	0	0	0	0	0	0	0	0.229351	0.898847	0.0121823	0	0	0	0.0556955	0	0	0	0.468036	0	0	0.0393797	0	0	0	0	0	0	0	0	0.039252	0.11365	0	0	0.63069
LincRNA_1220	LincRNA	252	Chr3:16717318..16717569	-	AT3G45560	2062	0	0	0	0	0	0	0	0.074201	0	0	0	0	0	0	0	0	0	0	0	0	0	0	0	0	0	0	0	0	0	0	0	0	0.168058	1.80557
LincRNA_1221	LincRNA	157	Chr3:16993489..16993541;Chr3:16996296..16996399	-	AT3G46250	1083	0	0	0	0	0	0	0	0	0	0	0	0	0	0	0	0	0	17.0425	0	0.221784	0	0	0	0	0	0	0	0	0	0	0	0	0	0
LincRNA_1222	LincRNA	450	Chr3:17011090..17011539	-	AT3G46290	1190	0	0.031269	0	0	0	0.282651	0	0.0185431	0.0875245	0	0.0244672	0.0169403	0.0250912	0	0	0	0	0	0	0	0	0.0179567	0	0.150738	0	0	0	0	0	0	0	0	0	0
LincRNA_1223	LincRNA	376	Chr3:17035267..17035642	-	AT3G46350	786	0	0	0	0	0	0	0	0.0263292	0.628908	0	0	0	0	0	0	0	0	0	0	0	0	0	0	0	0	0.888448	0	0	0	0	0	0	0	0
LincRNA_1224	LincRNA	866	Chr3:17166861..17167667;Chr3:17168045..17168103	-	AT3G46613	637	0	0.0157986	0	0	0	0.0197551	0	0.00234964	0.221089	0.0961533	0.00432674	0.0606416	0.00813656	0.00245696	0	0	0	0	0	0.0116907	0.00702374	0.00657203	0.086664	0.00966704	0	0	0	0.0581642	0	0.191032	0.00802714	0.0201205	0.00783841	0.00859152
LincRNA_1225	LincRNA	861	Chr3:17166861..17167667;Chr3:17168050..17168103	-	AT3G46613	637	0	0.016282	0	0	0	0.0863362	0	0.00249552	9.01754e-05	0.273325	0.184475	0.14676	0.114916	0.0571485	0	0	0	0	0	0.343859	0.176319	0.322914	7.46652e-06	0.353718	0	0	0	0.276137	0	0.165903	0.27069	0.0243222	0.173542	0.213113
LincRNA_1226	LincRNA	719	Chr3:17174568..17175286	-	AT3G46616	817	0	0	0	0	0	0	0	0	0.741263	0.0101647	0.116839	0.0612046	0.0966252	0.064171	0.32079	0.851953	0.682398	0.759723	0	0.07436	0.18085	0.0516474	0.036451	0.0686672	0.507504	0	0.384413	0	0	0.0230363	0.301647	0	0.19208	0.0651238
LincRNA_1227	LincRNA	702	Chr3:17175707..17176408	-	AT3G46616	1956	0	0.0154943	0	0	0	0	0	0.0091603	0.579458	0.0257615	0	0	0	0	0	0	0	0	0.333536	0.0174511	0	0.0219795	0.0104295	0.00890003	0.262414	0	0.795071	0	0	0	0	0	0	0.0115586
LincRNA_1228	LincRNA	298	Chr3:17274837..17275134	-	AT3G46904	1032	0	0	0	0	0	0	0	0	0	0.0723022	0	0.0332848	0	0.149549	0	0	0	0	0	0	0.0384823	0	0	0.0663887	0	0	0	0	0	0	0.0398255	0.437238	0.097053	0
LincRNA_1229	LincRNA	237	Chr3:17384317..17384553	-	AT3G47210	761	0	0	0	0	0	0	0	0.0899745	0	0	0	0	0	0.0602483	0	0	0	0	0	0	0	0	0	0	0	0	0	0	0	0	0	0	0	0
LincRNA_1230	LincRNA	157	Chr3:17547009..17547165	-	AT3G47610	1957	0	0	0	0	0	0	0	0	0	0	0.306047	0	0	0	0	0	0	0	0	0	0	0	0	0	0	0	0	0	0	0	0	0	1.45894	0
LincRNA_1231	LincRNA	175	Chr3:17640374..17640548	-	AT3G47810	684	0	0.420005	0	0	0	0	0	0	1.17562	0	0	0	0	0	0	0	0	0	0	0	0	0	0	0	0	0	0	0	0	0	0	0	0	0
LincRNA_1232	LincRNA	169	Chr3:17842566..17842734	-	AT3G48205	1310	0	0	0	0	0	4.29425	0	0	2.77944	0	0	0	0	0	0	0	0	0	0	0	0	0	0	0	0	0	0	0	0	0	0	0	0	0
LincRNA_1233	LincRNA	151	Chr3:17862626..17862684;Chr3:17862800..17862891	-	AT3G48235	864	0	0	0	0	0	0	0	0	1.9897	0	0	0	1.50593	0	0	0	0	0	0	0	0	0	0	0	0	0	0	0	0	0	0	0	0	0
LincRNA_1234	LincRNA	289	Chr3:17945671..17945959	-	AT3G48450	784	0	0	0	0	0	0	0	0.099885	0.247121	0	0	0	0	0	0	0	0	0	0	0	0	0	0	0	0	0	0	0	0	0	0	0	0	0.281583
LincRNA_1235	LincRNA	193	Chr3:17986291..17986483	-	AT3G48530	896	0	0	0	0	0	2.70137	0	0	0.83649	0	0	0	0	0	0	0	0	0	0	0	0	0	0	0	0	0	0	0	0	0	0	0	0	0
LincRNA_1236	LincRNA	173	Chr3:18245278..18245450	-	AT3G49210	4042	0	0	0	0	0	0	0	0	1.27943	0	0	0.144905	0	0	0	0	0	0	0	0	0	0	0	0	0	0	0	0	0	0	0	0	0	0
LincRNA_1237	LincRNA	227	Chr3:18731040..18731266	-	AT3G50470	772	0	0	6.00709	0	0	1.5732	0	0	0	0	0	0	0	0	0	0	0	0	0	0	0	0	0	0	3.02871	0	0	0	0	0	0	21.9884	0	0
LincRNA_1238	LincRNA	163	Chr3:18799661..18799823	-	AT3G50630	558	0	0	0	0	0	4.88319	19.9355	0	1.51211	0	0	0	0	0	0	0	0	0	0	0	0	0	0	0	0	0	29.727	0	0	0	0	0	0	0
LincRNA_1239	LincRNA	260	Chr3:18810285..18810544	-	AT3G50651	1404	0	0	0	0	0	0	2.10843	0.135321	0	0	0	0	0	0	0	0	0	0	0	0	0.0511428	0	0	0	0	0	0	0	2.39	0	0.0736558	0	7.16835	0
LincRNA_1240	LincRNA	256	Chr3:18810638..18810893	-	AT3G50651	1757	0	0	0	0	0	0	0	0	0.350117	0	0	0	0	0	0	3.47362	0	0	0	0	0	0	0	0	0	0	0	3.47641	0	0	0	0	0.158947	0
LincRNA_1241	LincRNA	339	Chr3:19461441..19461779	-	AT3G52490	2523	0.834984	0.0562171	0	0	0	0	0	0.0999113	0.157356	0	0	0	0	0	0	0	0	0	0	0	0	0	0	0	0	0	0	0	0	0	0	0	0	0
LincRNA_1242	LincRNA	258	Chr3:19462979..19463236	-	AT3G52500	2264	0	0	0	0	0	0	0	0.138256	1.32392	0	0	0	0	0.399247	0	0	0	0	0	0	0	0	0	0.546778	0	0	0	0	0	0	0	0	0	0.204414
LincRNA_1243	LincRNA	169	Chr3:19623244..19623412	-	AT3G52920	932	0	0.475062	16.3971	0	0	0	0	0	1.32973	0	0	0	0	0	10.8356	0	0	0	0	0	0	0	0	0	0	0	0	0	0	0	0	0	0	0
LincRNA_1244	LincRNA	187	Chr3:19668183..19668333;Chr3:19668413..19668448	-	AT3G53050	637	0	0	0	0	0	0	0	0	0	0	0.150176	0.107893	0	0	0	0	0	0	0	0	0	0	0	0	0	0	0	0	0	0	0	0	0	0
LincRNA_1245	LincRNA	212	Chr3:19668183..19668331;Chr3:19668413..19668475	-	AT3G53050	610	0	0	0	0	0	0	0	0	0.63667	0	3.86625e-06	0.072589	0	0	0	0	0	0	0	0	0	0	0	0.076844	0	0	0	0	0	0	0	0	0	0
LincRNA_1246	LincRNA	459	Chr3:19873852..19874201;Chr3:19874440..19874548	-	AT3G53600	985	0	0.0301719	0	0	0	0	0	0.107082	0.168907	0.329475	0.047563	0.0860421	0	0.0186404	0	0	0	0	0	0.237255	0.326632	0.304522	0.0551575	0.0795047	0.512467	0	0	0	0	0	0.076517	0	0.06976	0.0921908
LincRNA_1247	LincRNA	324	Chr3:20030913..20031236	-	AT3G54090	928	0	0.0627171	0	0	0	0.566922	0	0.074271	0.359019	0.321431	0	0	0.0420283	0.0321652	0	0	0	0	0	0.0806078	0	0.0307317	0.0957288	0.0282412	0	1.25549	0	0	0	0.671373	0	0.559752	0	0.305975
LincRNA_1248	LincRNA	274	Chr3:20317615..20317888	-	AT3G54840	525	0	0	0	0	0	0	0	0	0	0	0	1.11884	0	0	0	2.83529	2.26789	0	0	0	0	0	0	0	0	1.97549	0	8.51539	0	0	0	0	0	0
LincRNA_1249	LincRNA	278	Chr3:20475282..20475559	-	AT3G55240	520	0	0.0941103	0	0	0	0	1.73647	0	0	0	0.108988	0.114358	0	0	0	0	0	0	0	0.179833	0.221265	0.0414985	0	0.038354	0	0	0	0	0	0	0	0.124976	0	0
LincRNA_1250	LincRNA	210	Chr3:20476240..20476449	-	AT3G55240	1478	3.33606	0	0	0	0	0	0	0	0	0	0	0.0745863	0	0	0	6.62784	0	0	0	0	0	0	0	0	0	0	0	0	0	0	0	0	0	0
LincRNA_1251	LincRNA	247	Chr3:20539770..20540016	-	AT3G55400	704	0	0	0	0	0	0	0	0	0.390316	0	0	0	0	0	0	0	0	0	0	0	0	0	0	0	0	0	3.49627	0	0	0	0	0	0	0
LincRNA_1252	LincRNA	246	Chr3:20686225..20686470	-	AT3G55730	2173	0	0.135101	0	0	0	0	0	0.880063	0.378157	0	0	0	0	0	0	0	0	0	0	0	0	0	0	0	0	0	0	0	0	0	0	0.190271	0	0
LincRNA_1253	LincRNA	281	Chr3:20686656..20686936	-	AT3G55730	2604	0	0	3.15161	3.28655	0	0.825378	1.68479	0.0541485	0	0	0	0	0	0	0	0	0	0	0	0	0	0	0	0	0	0	0	0	0	0	0	0	0	0
LincRNA_1254	LincRNA	282	Chr3:20751351..20751632	-	AT3G55940	1168	1.34279	0	0	0	0	0	0	0	0.253054	0	0	0	0	0	0	0	0	0	0	0	0	0	0	0	0	3.63751	0	0	0	0	0	0	0	0
LincRNA_1255	LincRNA	209	Chr3:20763821..20764029	-	AT3G55960	789	0	0	0	0	0	0	0	0.135334	0	0	0	0	0	0	0	0	0	0	0	0	0	0	0	0	0	0	0	6.73362	0	0	0	0	0	0
LincRNA_1256	LincRNA	179	Chr3:21008260..21008438	-	AT3G56710	696	0	0	0	0	0	0	0	0	3.40496	0	0	0	0	0	0	0	0	0	0	0	0	0	0	0	0	0	0	0	0	0	0	0	0	0
LincRNA_1257	LincRNA	192	Chr3:21026378..21026569	-	AT3G56760	2623	0	0.304223	0	0	0	0	5.61334	0.720535	6.03763	0	0	0	0	0	0	0	0	0	0	0	0	0	0	0	0	0	0	0	0	0	0	0	0	0
LincRNA_1258	LincRNA	359	Chr3:21107830..21108188	-	AT3G57040	1427	0	0	0	0	0	0	0	0	0	0.30675	0.154452	0.0239948	0	0	1.06195	0	0	0	0	0.198397	0	0.851445	0	0.023512	0	0.983887	0	0	0	0.186156	0.121187	0	0.0587773	0
LincRNA_1259	LincRNA	237	Chr3:21209207..21209443	-	AT3G57320	515	0	0	0	0	0	0	0	0.179673	0	0	0	0	0	0	0	0	0	0	0	0	0	0.0601305	0.0605685	0	0	0	0	0	0	0	0	0	0.210616	0.278338
LincRNA_1260	LincRNA	229	Chr3:21456691..21456919	-	AT3G57940	731	0	0	0	0	0	0	0	0.100342	0	0	0	0	0	0	0	0	0	0	0	0	0	0	0	0	0	0	0	0	0	0	0	0	0	0
LincRNA_1261	LincRNA	199	Chr3:21736434..21736632	-	AT3G58770	1108	0	0	0	0	0	0	0	0	0.75348	0	0	0.0877185	0	0	0	7.99331	0	0	0	0	0	0	0	0	0	0	0	0	0	0	0	0	0	0
LincRNA_1262	LincRNA	319	Chr3:21871276..21871594	-	AT3G59150	1113	0	0	0	0	0	0	0	0	0	0	0	0.0881125	1.09857	0.0661068	0	0	0	0	0	0	0	0	0	0.212894	0	0	0	0	0	0	0	0	0	0
LincRNA_1263	LincRNA	189	Chr3:21975758..21975946	-	AT3G59450	836	0	0	0	0	0	0	0	0	0.898995	0	0	0	0	0	0	0	0	0	0	0	0	0	0	0	0	0	0	0	0	0	0	0	0	0.362955
LincRNA_1264	LincRNA	159	Chr3:21981814..21981972	-	AT3G59480	1050	0	0	0	0	0	0	0	0	8.48639	0	0	0	0	0	0	0	0	0	0	0	0	0	0	0	0	0	0	0	0	0	0	0	0	0
LincRNA_1265	LincRNA	363	Chr3:22031206..22031377;Chr3:22031627..22031817	-	AT3G59640	762	0	0.048075	0	0	0	0	0	0	0	0.0518405	0.149096	0	0	0	0	0	0	0	0	0.022123	0	0	0	0	0	0	0	0	0	0	0	0	0	0
LincRNA_1266	LincRNA	428	Chr3:22058245..22058672	-	AT3G59710	1090	0	0	0	0	0	0	0	0	0.0960605	0.085562	0	0	0	0	0	0	0	0	0	0	0	0.019362	0	0.0176746	0	0	0	0	0	0	0	0	0	0
LincRNA_1267	LincRNA	1969	Chr3:22173309..22174431;Chr3:22174515..22175360	-	AT3G60040	578	0.260301	0.249736	0.151225	0.3154	0.156246	0.752485	0.646735	0.342424	0.928537	0.472434	0.249273	0.258797	0.224454	0.19708	0.280809	0	0.398233	0.332458	0.0941099	0.559899	0.290678	0.393968	0.393354	0.400419	0.0740423	0	0.112168	0.249212	0.179283	0.638385	0.927179	0.631501	0.193116	0.459983
LincRNA_1268	LincRNA	181	Chr3:22363297..22363477	-	AT3G60520	719	0	0	0	0	0	0	0	0	0	0	0	0	0	0	0	0	0	0	0	0	0	0	0	0	0	15.6003	0	0	0	0	0	0	0	0
LincRNA_1269	LincRNA	278	Chr3:22364426..22364703	-	AT3G60520	1848	0	0	0	0	0	0	0	0.055809	0	0	0	0	0	0	0	0	0	0	0	0	0	0	0	0	0	0	0	5.44413	0	0	0	0	0	0
LincRNA_1270	LincRNA	153	Chr3:22364809..22364961	-	AT3G60520	2231	0	0	0	0	0	0	12.5081	0	0	0	0	0	0	0	0	21.0991	0	0	0	0	0	0	0	0	0	14.6112	0	0	0	0	0.469037	0	0	0
LincRNA_1271	LincRNA	338	Chr3:22365058..22365395	-	AT3G60520	2480	0	0	0	0	0	0.511734	0	0	0.316922	0	0	0	0	0	1.2218	1.62359	1.29953	0	1.22842	0	0	0	0	0	0	1.13198	2.92825	3.25296	0	0	0	0	0	0
LincRNA_1272	LincRNA	530	Chr3:22365486..22365711;Chr3:22365861..22366164	-	AT3G60520	2908	0	0.00961262	0	0	0.00792148	0.00815304	0	0.242396	0	4.87977	23.1356	23.3387	7.02036	3.20483	3.04039	0	0.0239482	0.0246441	0.0249088	1.01164	5.03496	12.1097	5.32947	2.14342	0.40086	0	0.0270752	0	0.0247864	7.0888	0.799419	3.28951	1.09232	1.12187
LincRNA_1273	LincRNA	525	Chr3:22365486..22365706;Chr3:22365861..22366164	-	AT3G60520	2908	0	0.158222	0	0	0.847751	0.208643	0	0.23696	0	0.13728	1.55634	1.76722	1.50716	0.413976	0.000177294	0	3.80746	0.584493	0.492144	0.366646	0.869665	0.876741	0.193168	0.0703675	0	0	1.20596	0	0.467868	0.326432	0.386918	0.364274	0	0.0801043
LincRNA_1274	LincRNA	272	Chr3:22366659..22366930	-	AT3G60520	4081	0	0	0	0	0	0	1.84791	0.118782	1.41429	0	0	0	0	0.0446237	0	0	0	0	0	0	0	0	0	0	0	4.03625	0	0	0	0	0	0	0	0
LincRNA_1275	LincRNA	186	Chr3:22433646..22433831	-	AT3G60690	1291	0	0	0	0	0	0	0	0	0	0	0	0	0	0	0	0	8.11343	0	0	0	0	0	0	0	0	0	0	0	0	0	0	0	0	0
LincRNA_1276	LincRNA	504	Chr3:22555699..22556202	-	AT3G60970	1334	0	0.025669	0	0	0	0.232031	0	0	0	0.581486	0.230526	0.518995	0.715916	0.605818	0	0	0	0	0	0	0.0916275	0.094286	0	0.220472	0	0	0	0	0	0.259093	1.58004	0.23936	0	0.0194648
LincRNA_1277	LincRNA	162	Chr3:22743374..22743535	-	AT3G61460	1091	0	1.10442	0	0	0	0	0	0.653941	0	0	0	0	0	0	0	0	0	0	0	0	0	0	0	0	0	0	0	0	0	0	0	0	0	0
LincRNA_1278	LincRNA	185	Chr3:22916473..22916657	-	AT3G61890	1149	0	0	0	0	0	0	0	0	0	0	0	0	0	0	0	10.3738	0	0	0	0	0	0	0	0	0	0	0	0	0	0	0	0	0	0
LincRNA_1279	LincRNA	864	Chr3:23116167..23116464;Chr3:23116544..23117109	-	AT3G62490	1169	0	0.0116999	0	0	0	0	0	0.0346275	0.0669751	0.271443	0.252304	0.35413	0.138231	0.358916	0.500629	0.66475	0.53248	0.296392	0.755008	0.064103	0.190036	0.133998	0.0822583	0.25712	0	0	0	0	0.239751	0.164295	0.106018	0.596733	0.131293	0.238046
LincRNA_1280	LincRNA	237	Chr3:23117383..23117619	-	AT3G62499	2226	0	0.151723	5.23682	0	0	0	0	0	1.27405	0	0	0	0	0	0	0	0	0	0	0	0	0	0	0	0	0	0	0	0	0	0	0	0	0
LincRNA_1281	LincRNA	306	Chr3:23129096..23129401	-	AT3G62520	1856	0	0	0	0	0	0	0	0	0	0.0344765	0.42255	0.239296	0	0.425922	0	0	0	0	0	0.385688	0.243669	0	0	0.794684	0	0	0	0	0	0	0	0.0931658	0	0
LincRNA_1282	LincRNA	918	Chr3:23181141..23182058	-	AT3G62680	665	265.574	0.0649015	564.137	21.4136	41.6609	745.752	1392.12	0.698252	378.841	0.176215	0.00978888	0.0786385	0.0962015	0.0885207	24.9894	23.0424	25.841	17.8082	25.8226	0.0661213	0.303847	0.152332	0.236874	0.175468	14.2763	11.7906	15.2501	16.0171	9.75108	0.102594	0.141906	0.106371	0.0922149	0.174876
LincRNA_1283	LincRNA	256	Chr3:23276925..23277180	-	AT3G62980	551	0	0	0	0	0	0	0	0.070975	0	0	0	0	0	0	0	0	0	0	0	0	0	0	0	0	0	0	0	0	0	0	0	0.164959	0	0
LincRNA_1284	LincRNA	167	Chr3:5643369..5643535	.	AT3G16565	633	0	0	0	0	0	0	0	0	4.16129	0	0	0	0	0	0	0	0	0	0	0	0	0	0	0	0	0	0	0	0	0	0	0	0	0
LincRNA_1285	LincRNA	246	Chr4:87850..88095	+	AT4G00210	956	0	0	0	0	0	0	0	0	0.378157	0	0	0.198482	0.216382	0	0	0	0	0	0	0	0	0	0.055444	0	0	0	0	0	0	0	0	0	0	0
LincRNA_1286	LincRNA	199	Chr4:425949..426147	+	AT4G00990	798	0	0	0	0	0	0	0	0	0.78747	0	0	0	0	0	0	0	0	0	0	0	0	0	0	0	0	0	0	0	0	0	0	0	0	0
LincRNA_1287	LincRNA	243	Chr4:475980..476222	+	AT4G01100	920	0	0	0	0	0	1.26842	2.58914	0	0.392773	0	0	0	0	0	3.07168	0	0	0	0	0	0	0	0	0	0	0	0	0	0	0	0	0	0	0
LincRNA_1288	LincRNA	230	Chr4:590291..590520	+	AT4G01430	2263	0	0	0	0	0	0	0	0	0.955183	0	0	0	0	0	0	0	0	0	0	0	0	0	0	0	0	0	0	0	0	0	0	0	0	0
LincRNA_1289	LincRNA	647	Chr4:591923..592569	+	AT4G01440	3831	0	0.0174114	0	0	0	0	0.321265	0.020619	0.19934	0.0115894	0.0149996	0.0309792	0	0	0	0	0	0.441616	0	0	0.0117407	0	0	0	0	0	0	0	0	0.0534605	0.0268106	0	0	0
LincRNA_1290	LincRNA	168	Chr4:762949..763116	+	AT4G01770	1399	0	0	0	0	0	4.38557	0	0	1.41927	0	0	0	0	0	0	0	0	0	0	0	0	0	0	0	0	0	0	0	0	0	0	0	0	0
LincRNA_1291	LincRNA	212	Chr4:1030847..1031058	+	AT4G02325	1068	0	0	0	0	0	0	0	0	0.60919	0.075345	0	0	0	0	0	0	0	0	0	0	0	0	0	0	0	0	0	0	0	0	0	0	0	0
LincRNA_1292	LincRNA	455	Chr4:1047790..1048062;Chr4:1048731..1048912	+	AT4G02380	794	0	0	0	0	0	0	0	0	0	0	0	0.154702	0.355655	0.168334	0	1.74846	0	0	0	0	0.0190241	0	0.0372393	0.0805478	0	0	0	0	0.631009	0	0	0	0	0
LincRNA_1293	LincRNA	151	Chr4:1299978..1300128	+	AT4G02930	1575	0	0.710841	0	0	0	0	0	0.421542	0	0	0	0	0	0	0	0	0	0	0	0	0	0	0	0	0	0	0	0	0	0.611598	1.48035	0	0	0
LincRNA_1294	LincRNA	308	Chr4:1337935..1338242	+	AT4G03030	568	0	0.071292	0	0	0	1.28887	0	0	0.616659	0	0	0	0	0	0	0	0	0	0	0	0	0	0	0	0	0	0	0	0	0	0	0	0	0
LincRNA_1295	LincRNA	426	Chr4:1472726..1473151	+	AT4G03350	568	2846.06	2.03753	7859.14	1258.76	1937.41	2853.86	5196.72	5.29038	1136.9	30.869	12.4673	10.7444	2.95718	4.21092	21259.8	31387.7	26562.6	27118.9	26343.3	18.7255	10.8536	18.6168	9.44816	21.1931	20175.1	17615.5	20574.6	20768	21935.2	18.3707	49.4585	4.08828	26.9249	8.89052
LincRNA_1296	LincRNA	309	Chr4:1516116..1516424	+	AT4G03430	711	0	0	2.44015	0	0	0	1.30445	0.0835925	0	0	0	0	0	0	0	0	0	0	0	0	0	0	0	0	0	0	0	0	0	0	0.233852	0	0	0
LincRNA_1297	LincRNA	161	Chr4:1749907..1750067	+	AT4G03810	1193	0	0	0	0	0	0	0	0	4.95463	0	0	0	0	0	0	0	0	0	0	0	0	0	0	0	0	0	0	0	0	0	0	0	0	0
LincRNA_1298	LincRNA	984	Chr4:1759458..1760441	+	AT4G03813	1513	0	0.00990342	3.34535e-05	0	0	0.626639	0	0	0.467645	0.0165769	0.0359618	0	0	0.0805462	0	0	0	0	0.425904	0.0719522	0	0.0457128	0.0411123	0.03919	0.335024	9.62243e-05	9.28534e-05	9.58471e-05	0.405717	0.0137709	0.0211704	0.0115009	0	0.0721326
LincRNA_1299	LincRNA	361	Chr4:1770466..1770826	+	AT4G03816	608	0.722851	0.0486675	0	0	0	0	0.897984	0	0.420963	0	0	0	0	0	0	0	0	0	0	0	0	0	0.026556	0	0	0	0	0	0	0	0	0	0	0
LincRNA_1300	LincRNA	243	Chr4:1775052..1775294	+	AT4G03820	631	2.08418	0	0	0	0	0	0	0	0.392773	0	0	0	0	0	0	0	0	3.64453	0	0	0	0	0	0	0	0	0	0	0	0	0	0	0	0
LincRNA_1301	LincRNA	201	Chr4:2180573..2180773	+	AT4G04408	3287	0	0	0	0	0	0	0	0	0	0.0872255	0	0	0	0	0	0	0	0	0	0	0	0	0	0	0	0	0	0	0	1.12391	0.754842	0	0	0
LincRNA_1302	LincRNA	865	Chr4:2181232..2181395;Chr4:2181468..2181531;Chr4:2181632..2182268	+	AT4G04408	1792	0	0.151869	0.403221	0	0	2.7456	1.93998	0.2351	1.00459	1.29223	1.12849	0.834601	0.661108	0.623718	1.49961	0.663741	0.531674	1.18377	0	1.00349	0.267744	0.64057	0.360274	0.37474	1.58164	2.08406	0.299507	0.998155	1.43633	0.531251	4.47434	2.45136	0.85222	0.461458
LincRNA_1303	LincRNA	180	Chr4:2267428..2267607	+	AT4G04545	3005	0	0	0	0	0	0	0	0	0	0	0	0	0	0	0	0	0	0	0	0	0	0	0	0.137269	0	0	0	0	0	0	0	0	5.56768	0
LincRNA_1304	LincRNA	205	Chr4:2335337..2335541	+	AT4G04630	2538	0	0	0	0	0	0	0	0	0.681505	0	0	0	0	0	0	0	0	0	0	0	0	0	0	0	4.27733	0	12.9596	0	0	0	0	0	0	0
LincRNA_1305	LincRNA	175	Chr4:2570333..2570507	+	AT4G05018	907	0	0	0	0	0	0	0	0	0	0	0.191056	0	0	0	0	0	0	0	0	0	0.171392	0	0	0.154493	0	0	0	0	0	0	0	0	0	0
LincRNA_1306	LincRNA	269	Chr4:2583838..2584106	+	AT4G05040	2041	0	0	0	0	0	0	0	0.0611355	0.578895	0.0438742	0	0	0	0	0	0	0	0	0	0	0	0	0	0	0	0	0	0	0	0	0	0	0	0
LincRNA_1307	LincRNA	187	Chr4:2615833..2616019	+	AT4G05095	1620	0	0	0	0	0	0	6.14811	0	2.88216	0	0	0	0	0	0	0	0	0	0	0	0	0	0	0	0	0	0	0	0	0	0	0	0	0
LincRNA_1308	LincRNA	194	Chr4:2642077..2642270	+	AT4G05133	1788	0	0	0	0	0	0	0	0	1.68068	0	0	0	0	0	0	0	0	0	6.59728	0	0	0	0	0	0	0	0	0	0	0	0	0	0	0
LincRNA_1309	LincRNA	159	Chr4:2674428..2674586	+	AT4G05190	516	0	0	0	0	0	0	0	0.700225	1.65254	0	0	0	0	0	0	0	0	0	0	0	0	0	0	0	0	0	0	0	0	0	0	0	0	0
LincRNA_1310	LincRNA	183	Chr4:2724624..2724806	+	AT4G05340	885	0	0	0	0	0	0	0	0	0	0	0	0	0	0	0	0	0	0	0	0	0	0	0	0	0	0	0	0	0	0	0	0	1.28288	0
LincRNA_1311	LincRNA	152	Chr4:2810529..2810680	+	AT4G05526	587	0	0	0	0	0	0	12.8073	0	1.94287	0	0	0	0	0	0	0	0	0	0	0	0	0	0	0	0	0	0	0	0	0	0	0	0	0
LincRNA_1312	LincRNA	418	Chr4:3369801..3370218	+	AT4G06538	1300	0	0	0	0	0	0.649187	0	0	0.306069	0	0	0	0	0	0	0	0	0	0	0	0	0	0	0	0	0	0	0	0	0	0	0	0	0
LincRNA_1313	LincRNA	199	Chr4:3370276..3370474	+	AT4G06539	1504	0	0	0	0	0	0	0	0	0.75348	0	0	0	0	9.47656	0	0	12.7593	0	0	0	0	0.100447	0	0	0	0	0	0	0	0	0	0	0	0
LincRNA_1314	LincRNA	210	Chr4:3370631..3370840	+	AT4G06539	1138	3.33606	0	0	0	0	2.03031	0	0	0	0	0	0	0	0	0	0	0	0	0	0	0	0	0	0	0	0	0	0	0	0	0	0	0	0
LincRNA_1315	LincRNA	177	Chr4:3649104..3649280	+	AT4G06596	989	0	0	0	0	0	0	0	0.23859	3.38883	0	0	0	0	0	0	0	0	0	0	0	0	0	0	0	0	0	0	0	0	0	0	0	0	0
LincRNA_1316	LincRNA	749	Chr4:3895113..3895395;Chr4:3895489..3895579;Chr4:3895665..3895765;Chr4:3895939..3896212	+	AT4G06674	2564	0	0	0	0	0	0	0	0.0083725	1.06283	0	0	0	0	0	0	0	0	0	0	0	0	0	0	0	0	0	0	0	0	0	0	0	0	0.461878
LincRNA_1317	LincRNA	204	Chr4:4105035..4105238	+	AT4G07031	1305	0	0	0	0	0	0	0	0	2.83375	0	0	0	0	0	0	0	0	0	0	0	0	0	0	0	0	0	0	0	0	0	0	0	0	0
LincRNA_1318	LincRNA	823	Chr4:4650497..4651319	+	AT4G07840	1189	0	0.012473	0	0	0	0.225495	0	0	1.02192	0	0	0	0.040489	0.0361708	0	0	0	0	0	0	0	0.0297763	0	0	0	0	0	0	0	0.0201136	0	0	0	0.0142437
LincRNA_1319	LincRNA	212	Chr4:4850009..4850220	+	AT4G08028	1325	0	0	0	0	0	0	0	0	0	0	0	0	0	0	0	0	0	0	0	0	0	0	0	0	0	8.92599	0	0	0	0	0	0	0	0
LincRNA_1320	LincRNA	395	Chr4:4891523..4891917	+	AT4G08040	2585	0	0	0	0	0	0.363211	0	0	0	0	0	0	0	0	0.864461	0	0	1.02409	0	0	0.0235652	0	0	0	0	0	0	0	0	0.0987645	0	0	0	0
LincRNA_1321	LincRNA	203	Chr4:4971281..4971328;Chr4:4971555..4971709	+	AT4G08090	1030	0	0.000478838	0	0	0	0	0	0.118207	0	0.4555	0	6.38626	0	0	0	0	0	0	0	0	0.250327	0.178206	0.149962	0.080751	0	0	0	0	0	0.974803	0.29145	0.401612	0	3.51138
LincRNA_1322	LincRNA	193	Chr4:5035944..5036136	+	AT4G08108	3464	0	0	0	0	0	0	0	0	2.58495	0	0	0	0	0	0	0	0	0	0	0	0	0	0	0	0	0	0	0	0	0	0	0	0	0
LincRNA_1323	LincRNA	220	Chr4:5036866..5037085	+	AT4G08108	2515	88.7015	0.385292	159.584	20.802	34.3504	12.1898	42.6551	0	8.25875	0	0	0.065526	0	0	0	0	0	0	0	0	0	0	0	0	0	0	0	0	0	0	0	0	0	0
LincRNA_1324	LincRNA	288	Chr4:5121304..5121591	+	AT4G08135	988	0	0	0	0	0	0	0	0.0505745	0.238713	0	0	0	0	0	1.85018	0	0	0	0	0	0	0	0	0	0	0	0	0	0	0	0	0	0	0.213466
LincRNA_1325	LincRNA	486	Chr4:5358452..5358937	+	AT4G08450	6674	0	0	0	0	0	0	0	0.0646058	0.076411	0	0.13148	0	0	0	0	1.55617	0	0	0	0	0	0.039954	0	0	0	0.542761	0	0.779862	0	0	0.0389133	0.257277	0	0.197806
LincRNA_1326	LincRNA	328	Chr4:5427786..5428113	+	AT4G08530	5431	0	0	0	0	0	0	0	0	0.170338	0.0305802	0	0	0	0	0	0	0	0	0	0	0.0321828	0.165719	0	0	1.03974	0	0	0	0	0	0.365046	0	0	0
LincRNA_1327	LincRNA	288	Chr4:5440044..5440331	+	AT4G08540	3521	0	0	0	0	0	0	0	0	0.238713	0	0	0	0	0	0	0	0	0	1.8602	0	0	0	0	0	0	3.42834	0	0	0	0	0	0	0	0
LincRNA_1328	LincRNA	194	Chr4:5642382..5642575	+	AT4G08860	1378	0	0	10.1338	0	0	5.30788	0	0	0.85888	0	0	0	0	0	0	0	0	0	0	0	0	0	0	0	0	0	15.7264	0	0	0	0	0	0	0
LincRNA_1329	LincRNA	403	Chr4:5671553..5671955	+	AT4G08874	1322	0	0.0385865	0	0	0	0.348797	0	0	0.112879	1.01305	0.933538	0.446165	0.457071	0.485268	0	0	0	1.96624	0	0.186197	0.432863	0.80811	2.30776	1.62476	0	0	0	1.10477	0	1.64071	1.87963	1.20539	0.564407	0.417407
LincRNA_1330	LincRNA	359	Chr4:5672121..5672479	+	AT4G08874	798	0	0	0	0	0	0.890811	0.909176	0.087394	2.39445	0.113806	0.317053	0	0	0	0	0	0	0	0	0.0450625	0	0.0924293	0.026799	0.287628	0	0	0	0	0	0	0.0376403	0.285002	0	0.268126
LincRNA_1331	LincRNA	239	Chr4:5676651..5676889	+	AT4G08876	507	0	0	0	0	0	0	0	0	1.2782	0	0	0	0	0	0	0	0	0	0	0	0	0	0.059351	0.054781	0	0	0	0	0	0	0	0	0	0
LincRNA_1332	LincRNA	208	Chr4:5715945..5716152	+	AT4G08910	2562	0	0	0	0	0	0	0	0	0	0	0	0	0	0	0	0	0	0	0	0	0	0.0870122	0	0	0	0	0	0	0	0	0.182736	0	0.35676	0
LincRNA_1333	LincRNA	177	Chr4:5735232..5735408	+	AT4G08945	2164	0	0	0	0	0	0	0	0	2.31018	0	0	0	0	0	0	0	0	0	0	0	0	0	0	0	0	0	0	0	0	0	0	0	0	0
LincRNA_1334	LincRNA	191	Chr4:5852296..5852486	+	AT4G09180	2573	0	0	0	0	0	0	0	0.366232	2.64002	0	0	0	0	0	0	0	0	0	0	0	0	0	0	0	0	0	0	0	0	0	0	0	0.52277	4.78503
LincRNA_1335	LincRNA	168	Chr4:5852541..5852708	+	AT4G09190	2469	0	0	0	0	0	0	0	0	4.19656	0	0	0	0	0	0	0	0	0	0	0	0	0	0	0	0	0	0	0	0	0	0	0	0	0
LincRNA_1336	LincRNA	151	Chr4:6203731..6203881	+	AT4G09870	2517	0	0	0	0	0	0	13.116	0	1.9897	0	0	0	0	0	0	0	0	0	0	0	0	0	0	0	0	0	0	0	0	0	0	0	0	0
LincRNA_1337	LincRNA	166	Chr4:6204017..6204182	+	AT4G09870	2803	0	0	0	0	0	0	0	0.599506	2.83403	0	0	0	0	0	0	0	0	0	0	0	0	0	0	0	0	0	0	0	0	0	0	0	0	0
LincRNA_1338	LincRNA	239	Chr4:6204266..6204504	+	AT4G09870	3052	0	0	0	0	0	0	0	0	0.86457	0	0	0	0	0	0	0	0	0	0	0	0	0	0	0	0	0	0	0	0	0	0	0	0	0.943773
LincRNA_1339	LincRNA	251	Chr4:6207859..6207933;Chr4:6208289..6208464	+	AT4G09875	1263	0	0	0	0	0	1.1483	0	0	0.355575	0.101144	0	0	0	0	0	0	0	0	0	0.0448593	0	0	0	0	0	0	0	3.69419	0	3.27445	2.09573	0.54226	0.170464	0.112638
LincRNA_1340	LincRNA	186	Chr4:6212849..6213034	+	AT4G09875	702	0	0	0	0	0	0	0	0	0	0	0	0	0	0	0	0	0	0	0	0	0	0.127928	0	0	0	0	0	0	0	0	2.30679	0	0	0.391715
LincRNA_1341	LincRNA	311	Chr4:6213328..6213638	+	AT4G09880	987	0	0	0	0	0	0.628524	0	0	0.194626	0	0	0	0	0	0	0	0	0	0	0.0289385	0	0	0.264715	0	0	0	0	0	0	0	1.98473	0	0	0
LincRNA_1342	LincRNA	516	Chr4:6331886..6332401	+	AT4G10150	2298	0	0	0	0	0	0	0	0.0146395	0.210415	0	0	0	0	0	0.5295	0	0	0.62711	0	0	0	0	0	0	0	0	0	0	0	0	0	0	0	0.07476
LincRNA_1343	LincRNA	348	Chr4:6419156..6419503	+	AT4G10360	953	0	0	0	0	0	0	0	0	0.154695	0	0	0	0	0	0	0	0	0	2.2933	0	0	0	0	0	0	0	0	0	0	0	0	0	0	0
LincRNA_1344	LincRNA	192	Chr4:6649693..6649884	+	AT4G10820	785	0	0	0	0	0	0	0	0.359716	0	0	0.137554	0	0	0	0	0	0	0	0	0	0	0	0.110448	0	0	0	0	0	0	0	0	0	0	0
LincRNA_1345	LincRNA	4770	Chr4:6666575..6666700;Chr4:6666841..6666933;Chr4:6667008..6667142;Chr4:6667236..6667284;Chr4:6667567..6667616;Chr4:6667863..6667927;Chr4:6668040..6668083;Chr4:6668308..6672515	+	AT4G10850	2484	0.0503366	0.0864202	0.116975	0	0	0.658644	0.218863	0.0361264	1.25691	0.21361	0.336139	0.373596	0.293904	0.218933	0.180914	0.288216	0.230908	0.0856716	0	0.254775	0.212644	0.280344	0.345505	0.399252	0.171728	0.0670456	0.260154	0.289002	0.277199	0.426906	0.617622	0.420837	0.25874	0.342059
LincRNA_1346	LincRNA	328	Chr4:6672880..6673207	+	AT4G10850	1792	0	0	0	0	0	0	0	0	0.170338	0	0	0	0	0	0	0	0	0	0	0	0	0	0	0	0	0	0	3.49957	0	0	0	0	0	0.0488745
LincRNA_1347	LincRNA	570	Chr4:6877918..6878487	+	AT4G11300	4378	0	0.0210593	0.726877	0	0	0	0	0.0124504	0	0.059032	0.0672879	0.0647859	0	0.0331772	0	0	0	0.534555	0	0.0114179	0.0883127	0.154381	0	0	0	0	0	0	0	0	0	0.049791	0	0.0158507
LincRNA_1348	LincRNA	320	Chr4:7330848..7331167	+	AT4G12370	806	0	0	0	0	0	0	0	0	1.11083	0	0	0	0	0	0	0	0	0	0	0	0	0	0	0	0	0	0	0	0	0	0	0	0	0
LincRNA_1349	LincRNA	216	Chr4:7540434..7540649	+	AT4G12860	1533	0	0	0	0	0	0	0	0	0.598515	0	0	0	0	0	0	0	0	0	0	0	0	0.0775973	0	0	0	0	0	0	0	0	0	0	0	0
LincRNA_1350	LincRNA	257	Chr4:7592462..7592718	+	AT4G12980	1361	0	0.35488	0	0	0	0	0	0.210021	0.677161	0	0	0	0	0	0	0	0	0	0	0	0	0	0	0	0	0	0	0	0	0	1.2649	0	0.15679	0
LincRNA_1351	LincRNA	341	Chr4:7849785..7850125	+	AT4G13494	2887	0	0	1.91365	0	0	0	1.023	0	0	0	0.268439	0	0	0	0	3.17936	0	0	0	0	0	0	0	0	0	1.10836	0	0	0	0	0	0.0693292	0	0
LincRNA_1352	LincRNA	152	Chr4:7850298..7850449	+	AT4G13494	3400	0	0	0	0	0	0	0	0	0	0	0	0	0	0	0	0	0	0	0	0	0	0	0	0	0	14.983	38.7586	21.5282	0	0	0	0	0	0
LincRNA_1353	LincRNA	315	Chr4:7863169..7863483	+	AT4G13520	912	0	0	0	0	0	0	1.24179	0	0.958895	0	0	0	0	0	0	0	0	0	0	0	0	0	0	0	0	0	0	0	0	0	0	0	0	0
LincRNA_1354	LincRNA	229	Chr4:8326687..8326915	+	AT4G14470	712	0	0	0	0	0	3.059	0	0	0.968598	0	0	0	0	0	0	0	0	0	0	0	0	0	0	0	0	0	0	0	0	0	0	0	0	0
LincRNA_1355	LincRNA	225	Chr4:8353953..8354177	+	AT4G14550	3935	0	0	0	0	0	0	0	0	0.523865	0	0	0	0	0	0	0	0	0	0	0.0587302	0	0	0	0	3.11866	0	0	0	0	0	0	0	0	0
LincRNA_1356	LincRNA	233	Chr4:8405191..8405423	+	AT4G14660	913	0	0	0	0	0	1.4473	2.95427	0	2.76984	0	0	0	0	0	0	0	0	0	0	0	0	0	0	0	0	0	0	0	0	0	0	0	0	0
LincRNA_1357	LincRNA	1119	Chr4:8445655..8446773	+	AT4G14730	1777	0	0	0	0	0	0	0	0.0313519	0.247154	0	0.0151466	0	0	0	0	0	0	0	0	0	0.0181537	0.0106315	6.31095e-08	1.06641e-07	0	0	0	0	0	0.0114287	0	0.00978428	0.052681	0.765963
LincRNA_1358	LincRNA	671	Chr4:8445674..8446055;Chr4:8446485..8446773	+	AT4G14730	1777	0	7.15442e-06	0	0	0	0	0	0.0581197	0.168046	0.0221442	0	0	0	0	0	0	0	0	0	0	0.0343982	6.02175e-07	0.0110388	0.00942947	0	0	0	0	0	0.0147924	0	0	0.398366	0.351708
LincRNA_1359	LincRNA	513	Chr4:8445807..8446030;Chr4:8446485..8446773	+	AT4G14730	1777	0	0.0249142	0	0	0	0	0	0.0855118	0.00628303	0	0	0	0	0	0	0	0	0	0	0.0395197	9.59595e-06	0.0297325	0	0	0	0	0	0	0	0	0	0	0.0619307	0.0265545
LincRNA_1360	LincRNA	2303	Chr4:8459491..8461793	+	AT4G14743	737	6.8957	0.0994861	16.9148	0.397873	1.18261	18.2522	54.1179	0.15055	13.354	0.453709	0.184517	0.110092	0.155227	0.0976354	15.4269	11.9127	16.0736	9.69119	19.8629	0.230464	0.24929	0.109451	0.320284	0.0913594	8.65424	5.97966	11.6013	9.01094	6.78394	0.335421	0.470538	0.603976	0.547579	0.522771
LincRNA_1361	LincRNA	265	Chr4:8468145..8468409	+	AT4G14750	1973	0	0.108024	0	0	0	0	0	0	0	0	0	0	0	0	0	0	0	0	0	0	0	0	0	0	0	0	0	0	0	0	0	0	0	0
LincRNA_1362	LincRNA	213	Chr4:8670995..8671207	+	AT4G15215	864	0	0	0	0	0	0	0	0.127066	0	0	0	0	0	0	0	0	0	5.62978	0	0	0	0	0	0	0	0	0	0	0	0	0	0	0.322522	0
LincRNA_1363	LincRNA	181	Chr4:8783788..8783968	+	AT4G15370	4104	0	0	0	0	0	0	0	0	0	0	0	0	0	0	8.41906	0	0	0	0	0	0	0	0	0	0	0	0	0	0	0	0	0	0.677077	0
LincRNA_1364	LincRNA	718	Chr4:8959590..8960307	+	AT4G15733	1414	0	0.0150134	0	0	0	0	0	0.231048	0.0420237	0.024827	0.109576	0.209934	0.176456	0.18573	0	0	0	0	0	0.0287749	0.332128	0.063348	0.353758	0.00864927	0	0	0	0	0	0.0319193	0.0476239	0.0817123	3.9008	0.666739
LincRNA_1365	LincRNA	165	Chr4:9955245..9955409	+	AT4G17910	1267	0	0	0	0	0	0	0	0	2.89561	0	0	0	0	0	0	0	0	0	0	0	0	0	0	0	0	0	0	0	0	0	0	0	0	0
LincRNA_1366	LincRNA	231	Chr4:10112283..10112513	+	AT4G18290	2906	2.44426	0	0	0	0	0	0	0.682534	0.92126	0	0	0	0	0	0	0	0	0	0	0	0	0	0	0	0	0	0	0	0	0	0	0	0	0
LincRNA_1367	LincRNA	224	Chr4:10114596..10114819	+	AT4G18290	600	0	0	0	0	0	0	0	0	1.04001	0	0	0	0	0	0	0	0	0	0	0	0	0	0	0	0	0	0	0	0	0	0	0	0	0
LincRNA_1368	LincRNA	176	Chr4:10178450..10178625	+	AT4G18422	1861	48.9163	7.82182	28.4185	59.2705	0	74.4254	106.344	144.072	204.868	17.7068	45.5029	14.6982	17.6641	15.8446	158.552	336.09	287.68	366.307	421.97	174.841	77.1428	30.8367	111.656	32.8174	140.174	86.4099	100.588	161.405	179.579	84.206	10.1278	9.3621	101.471	184.321
LincRNA_1369	LincRNA	579	Chr4:10268176..10268272;Chr4:10268617..10269098	+	AT4G18650	2738	0	0.000314519	0	0	0	0.259469	0	0	0	0.080194	0.282403	0.192019	0.154534	0.259089	0	0	0	0	0	0.0335362	0.165372	0.146316	6.83178e-06	0.162142	0	0	0	0	0	0.153396	0.28197	0	0	0
LincRNA_1370	LincRNA	308	Chr4:10268181..10268272;Chr4:10268883..10269098	+	AT4G18650	2743	0	0.132177	0	0	0	0.388577	0	0	0	0.000663628	0.224453	0	0	0.0878547	0	0	0	0	0	0	0.176453	0	0.0315508	0	0	0	0	0	0	0	0.120981	0	0.049287	0
LincRNA_1371	LincRNA	389	Chr4:10268181..10268272;Chr4:10268566..10268646;Chr4:10268883..10269098	+	AT4G18650	2743	0	0.0054239	0	0	0	0	0	0	0	0	0.120984	0.148764	0.00733525	0.000204531	0	0	0	0	0	0.0200867	0	2.50335e-06	0	0	0	0	0	0	0	0.0050634	0	0	0	0
LincRNA_1372	LincRNA	625	Chr4:10268181..10268272;Chr4:10268566..10269098	+	AT4G18650	2743	0	0.0698317	0	0	0	0.000102093	0	0	0	0.0361342	0.255754	0.0934529	0	0.079941	0	0	0.417379	0	0	1.0737e-05	0.246467	0.212048	0.0604285	4.7686e-05	0	0	0	0	0	3.94356e-05	5.59739e-05	0	0	0
LincRNA_1373	LincRNA	385	Chr4:10268181..10268272;Chr4:10268566..10268646;Chr4:10268887..10269098	+	AT4G18650	2743	0	0.0503147	0	0	0	0	0	0	0	0	0	0.565854	0.108757	0.09183	0	0	0	0	0	0.0853958	0	0	0.0262835	0	0	0	0	0	0	0.134982	0	0	0	0
LincRNA_1374	LincRNA	329	Chr4:10268244..10268272;Chr4:10268563..10268646;Chr4:10268883..10269098	+	AT4G18650	2806	0	0	0	0	0	0	0	0	0	1.24507e-06	0.324855	0	0	0	0	0	0	0	0	0	0.0735151	0.0298848	0	0	0	0	0	0	0	0	0.277949	0	0.472513	0
LincRNA_1375	LincRNA	160	Chr4:10269963..10270122	+	AT4G18660	3359	0	1.15457	0	0	0	0	0	2.3922	0	0	0	0	0	0	0	0	0	0	0	0	0	0	0	0	0	0	0	0	0	0	0	0	0	0
LincRNA_1376	LincRNA	165	Chr4:10294792..10294956	+	AT4G18710	1318	0	0	0	0	0	0	0	0.61159	0	0	0	0	0	0	0	0	0	0	0	0	0	0	0	0	0	0	0	0	0	0	0.3519	0	0	0
LincRNA_1377	LincRNA	163	Chr4:10651010..10651172	+	AT4G19530	573	0	0	0	0	0	0	0	0	3.09242	0	0	0	0	0	0	0	0	0	0	0	0	0	0	0	0	0	0	0	0	0	0	1.21976	0	0
LincRNA_1378	LincRNA	189	Chr4:11115904..11116092	+	AT4G20725	1539	0	0	0	0	0	0	0	0	0.93955	0	0	0	0	0	0	0	0	0	0	0	0	0	0	0	0	0	0	0	0	0	0	0	0.549288	0
LincRNA_1379	LincRNA	232	Chr4:11116241..11116472	+	AT4G20730	1327	0	0	0	0	0	0	0	0	2.80798	0	0	0	0	0	0	0	0	0	0	0	0	0	0	0	0	0	0	0	0	0	0	0	0	0
LincRNA_1380	LincRNA	200	Chr4:11123651..11123850	+	AT4G20740	2302	0	0	0	0	0	0	0	0	0.740765	0	0	0	0	0	0	0	0	0	5.9254	0	0	0	0	0	0	0	0	0	0	0	0	0	0	0
LincRNA_1381	LincRNA	194	Chr4:11144763..11144859;Chr4:11144954..11145050	+	AT4G20810	1167	0	0	0	0	0	2.65394	0	0.347686	3.3243	0	0	0	0	0	0	0	0	0	0	0.182934	0	0	0	0	0	0	0	0	0	0	0	0	0	0
LincRNA_1382	LincRNA	252	Chr4:11146982..11147233	+	AT4G20820	2928	0	0	0	0	0	0	0	0	1.42108	0	0	0	0	0	0	0	0	0	0	0	0	0	0	0	0	0	0	0	0	0	0	0	0	0
LincRNA_1383	LincRNA	158	Chr4:11147820..11147977	+	AT4G20820	2184	0	0	0	0	0	0	0	0	1.76659	0	0	0	0	0	0	0	0	33.2692	0	0	0	0	0	0	0	0	0	0	0	0	0	0	0	0
LincRNA_1384	LincRNA	190	Chr4:11171468..11171657	+	AT4G20860	966	0	0	0	0	0	0	0	0.187028	0.922605	0	0	0	0	0	0	0	0	0	0	0	0	0	0	0	0	0	0	0	0	0	0	0	0	0.354038
LincRNA_1385	LincRNA	335	Chr4:11209387..11209721	+	AT4G20960	2226	0	0	0	0	0	0	0	0	0	0	0	0	0	0	0	0	0	0	0	0	0	0	0	0	0	0	0	0	0	0.287295	0.0590025	0	0	0.046217
LincRNA_1386	LincRNA	963	Chr4:11358040..11358261;Chr4:11360176..11360916	+	AT4G21350	774	0	0	0	0	0	0	0	1.91619	0.525596	0	0	0	0	0	0	0	0	0	0	0	0	0	0	0	0	0	0	0	0	0	0	0	0	2.58855
LincRNA_1387	LincRNA	372	Chr4:11374315..11374686	+	AT4G21362	679	0	0	1.57288	0	0	0	0	0.0270238	0.127553	0	0	0	0	0	0	0	0	0	0	0	0	0	0	0	0	0	0	0	0	0	0	0	0	0
LincRNA_1388	LincRNA	231	Chr4:11416005..11416235	+	AT4G21437	580	0	0	0	0	0	4.46268	0	0	0.942039	0	0	0	0	0	0	0	0	0	0	0	0	0	0	0	0	0	0	0	0	0	0	0	0	0
LincRNA_1389	LincRNA	167	Chr4:11520421..11520587	+	AT4G21680	657	0	0	0	0	0	0	0	0.293873	0	0	0	0	0	0	0	0	0	0	0	0	0	0	0.189501	0	0	0	0	0	0	0	0	0	0	0
LincRNA_1390	LincRNA	205	Chr4:11631816..11632020	+	AT4G21910	739	0	0	0	0	0	0	0	0	0	0	0	0	0	0	0	0	0	0	0	0	0	0	0	0	0	10.0196	0	0	0	0	0	0	0	0
LincRNA_1391	LincRNA	171	Chr4:11843197..11843367	+	AT4G22485	1140	0	0	0	0	0	0	0	0	0	0	0	0.304088	0	0	0	0	0	0	0	0.148001	0	0	0	0	0	0	0	0	0	0	0	0	0	0
LincRNA_1392	LincRNA	152	Chr4:11966190..11966341	+	AT4G22770	507	0	0	0	0	0	6.27429	0	0	2.03051	0	0	0	0	0	0	0	0	0	0	0	0	79.18	0	0	0	0	0	0	0	0	0.865865	1.84257	0	0
LincRNA_1393	LincRNA	212	Chr4:11966404..11966615	+	AT4G22770	721	0	0	0	0	0	0	0	0	0	0	0.204469	1.72843	0	2.97047	0	0	0	0	0	0	0.173226	0.082055	0	4.14982	0	0	0	0	0	0	0.0285243	0	0.328975	2.24452
LincRNA_1394	LincRNA	426	Chr4:12298767..12299192	+	AT4G23570	632	0	0.0346255	0	0	0	0	0	0	0.101292	0.0203407	0.0265055	0	0	0.0415517	1.48826	0.988465	3.16589	0.881457	2.99263	0.0172117	0.113007	0	0.0205107	0.0178027	1.17725	0.689426	0	0	0.713009	0	0	0	0.0403218	0.053287
LincRNA_1395	LincRNA	503	Chr4:13017086..13017588	+	AT4G25480	627	0	0	0	0	0	0	0.475204	0	0	0	0.275911	0.155608	0.35996	0.262683	0	0	0	0	0	0	0.0329207	0.294611	0.113081	0.165831	0	0	0	0	0	0.167529	2.76801	0.0508152	0.0295597	0.0390645
LincRNA_1396	LincRNA	325	Chr4:13175151..13175475	+	AT4G25950	817	0	0	0	0	0	0	0	0.147417	0	0	0	0	0	0	0	0	0	0	0	0	0	0	0	0	0	0	0	0	0	0	0	0	0	0.200397
LincRNA_1397	LincRNA	231	Chr4:13195828..13196058	+	AT4G26000	1189	0	0	0	0	0	0	0	0	0	0	0	0.0577413	0	0	0	0	0	0	0	0.0548437	0	0	0	0	0	0	0	0	0	0	0	0	0	0
LincRNA_1398	LincRNA	332	Chr4:13318228..13318559	+	AT4G26320	759	0	0	0	0	0	0	0	0	0.172861	0.0299647	0	0	0	0	0	0	0	0	0	0	0	0	0	0	0	0	0	0	0	0	0	0	0	0
LincRNA_1399	LincRNA	284	Chr4:13659285..13659568	+	AT4G27270	1764	0	0.0886431	0	0	0	0	0	0	0	0	0	0	0	0	0	0	0	0	0	0	0	0	0	0	0	0	0	0	0	0	0	0	0	0
LincRNA_1400	LincRNA	297	Chr4:13674397..13674693	+	AT4G27310	946	0	0	0	0	0	0	0	0	0	0	0	0	0	0	0	0	0	0	0	0	0.44591	0	0	0	0	0	0	0	0	0	0	0	0	0
LincRNA_1401	LincRNA	206	Chr4:13709824..13710029	+	AT4G27415	520	0	0	0	0	0	0	0	0	0	0	0	0	0	0	0	0	11.3104	0	0	0	0	0	0	0	0	0	0	0	0	0	0	0	0	0
LincRNA_1402	LincRNA	1268	Chr4:13716428..13717695	+	AT4G27430	985	0.215776	0.159804	0	0	0	0.26264	0.268054	0.32262	0.041581	0.330056	0.127376	0.220512	0.577181	1.68805	0	0	0.16515	0.183839	0.624448	0.218205	0.79796	1.17344	1.10713	1.75278	0	0.719285	0.372134	1.2402	0.59483	0.0415006	0.776818	1.38732	2.04974	0.411101
LincRNA_1403	LincRNA	163	Chr4:13749772..13749934	+	AT4G27520	507	0	0	0	0	0	0	0	0	0	0	0	0	0	0	0	0	0	0	0	0	0	0	0	0	0	22.9833	0	0	0	0	0	0	0	0
LincRNA_1404	LincRNA	881	Chr4:13867056..13867176;Chr4:13867473..13867677;Chr4:13867780..13868024;Chr4:13868108..13868155;Chr4:13868257..13868379;Chr4:13868499..13868637	+	AT4G27840	770	0	9.68862e-06	0	0	0	0.309329	1.02395e-05	4.90655e-06	0	2.32169e-06	0	2.79128e-06	2.31963e-06	4.00027e-06	0	0	0.259555	0	0	2.46019e-06	0.0510062	0	0	1.85519e-06	0	0	0	0	0	3.59481e-06	1.55139e-06	0	0	0
LincRNA_1405	LincRNA	713	Chr4:13867056..13867176;Chr4:13867473..13867676;Chr4:13867780..13867818;Chr4:13867986..13868024;Chr4:13868108..13868155;Chr4:13868257..13868379;Chr4:13868499..13868637	+	AT4G27840	770	0	0.0151476	0	0	0	0	0.839181	0.0179193	0	0.117008	0.0398345	0.10225	0.0391782	0.086842	0	0	0	0	0	0.0290917	0.08993	0.101333	0	0.0802286	0	0	0	0	0	0.168041	0.0187559	0	0	0
LincRNA_1406	LincRNA	245	Chr4:13868118..13868155;Chr4:13868312..13868379;Chr4:13868499..13868637	+	AT4G27850	1746	0	0	0	0	0	0	0	0	0	0	0.885068	0.0214077	0	0	0	0	0	0	0	0	1.53551	0.00725103	0	0	0	0	0	0	2.87253	1.45554	1.00982	0	0	0
LincRNA_1407	LincRNA	229	Chr4:14362015..14362243	+	AT4G29140	6677	0	0.169205	5.84022	0	0	0	0	0	0	0.124262	1.31144	7.86937	0	0.261782	0	0	0	0	0	0.224318	0	0	1.33926	0	0	0	0	0	0	0	0	0	0	0
LincRNA_1408	LincRNA	239	Chr4:14365753..14365991	+	AT4G29140	2929	0	0	0	0	0	0	0	0.349723	0	0	0	0	0	0	0	0	0	0	0	0	0	0	0	0	0	0	0	0	0	0	0	0	0	0.134825
LincRNA_1409	LincRNA	158	Chr4:14785514..14785671	+	AT4G30200	963	0	0	0	0	0	0	0	0	0	0	0	0	0	0	0	0	0	0	0	0	0	0	0	0	0	0	0	0	0	0	0	0	0	0
LincRNA_1410	LincRNA	181	Chr4:14791453..14791633	+	AT4G30200	953	0	0	0	0	0	0	0	0	0	0	0	0	0	0	0	0	0	0	0	0	19.4783	0	0	0	0	0	0	0	0	0	0	0	0	0
LincRNA_1411	LincRNA	244	Chr4:15288791..15289034	+	AT4G31550	914	0	0	0	0	0	0	0	0	0	0	0	0.101141	0	0.0563203	0	0	0	0	0	0	0	0	0.0565078	0	0	0	0	0	0	0	0	0	0	0
LincRNA_1412	LincRNA	223	Chr4:15358883..15359105	+	AT4G31730	1987	0	0.184334	0	0	0	0	0	0	0	0.19873	0	0	0	0	0	0	0	0	0	0	0	0	0	0.13227	0	0	0	0	0	0	0	0	0	0
LincRNA_1413	LincRNA	168	Chr4:15680160..15680327	+	AT4G32490	509	0	0	0	0	0	0	0	0	2.77728	0	0	0	0	0	0	0	0	0	0	0	0	0	0	0	0	0	0	0	0	0	0	0	0	0
LincRNA_1414	LincRNA	434	Chr4:15815721..15815794;Chr4:15817107..15817157;Chr4:15817552..15817860	+	AT4G32790	735	0	0	0	0	0	0	0	0.00135378	0	0	0	0.000154977	0.000148187	5.68895e-05	0	0	0	0	0	0.00018828	0.169269	0.0379147	6.11655e-05	0	0	0	0	0	0	0.000159436	0	0.183384	4.80758e-05	0
LincRNA_1415	LincRNA	419	Chr4:15815751..15815794;Chr4:15817092..15817157;Chr4:15817552..15817860	+	AT4G32790	765	0	0	0	0	0	0	0	0.0620771	0	0	0	0.255833	0.227748	0.07085	0	0	0	0	0	0.105311	0.257534	0	0.0209617	0	0	0	0	0	0	0.120348	0	0.600445	0.0833487	0
LincRNA_1416	LincRNA	174	Chr4:15860026..15860199	+	AT4G32870	1945	0	0	0	0	0	0	0	0	1.2537	0	0	0	0	0	0	0	0	0	0	0	0	0.167662	0	0	0	0	0	0	0	0	0	0	0	0
LincRNA_1417	LincRNA	212	Chr4:15992054..15992265	+	AT4G33150	517	0	0	0	0	0	0	0	0.129064	0	0	0	0	0	0	4.81712	0	0	0	0	0	0	0	0	0	0	0	0	0	0	0	0	0	0	0.217377
LincRNA_1418	LincRNA	226	Chr4:16564242..16564467	+	AT4G34710	1274	0	0	6.09315	0	0	0	0	0	0	0	0	0	0	0	0	0	0	0	3.90613	0	0	0	0	0.0636825	0	0	0	0	0	0	0	0	0	0
LincRNA_1419	LincRNA	564	Chr4:16743767..16744330	+	AT4G35190	2270	0.317981	0.0214088	0	0	0	0.193522	0	0.0126958	0.059925	0	0.101273	0.0247608	0.0783092	0.0819115	0	0	0	0	0.922773	0	0	0.0130489	0	0.0118673	0	0	0	1.83269	0	0	0	0	1.03859	0.0161229
LincRNA_1420	LincRNA	278	Chr4:16744382..16744659	+	AT4G35190	1941	0	0	0	0	0	0	0	0	0.526845	0.041147	0	0	0	0	0	0	0	0	0	0	0	0	0	0	0	0	0	0	0	0	0	0	0	0.238712
LincRNA_1421	LincRNA	256	Chr4:16891557..16891812	+	AT4G35580	681	0	0	0	0	0	0	0	0	0	0	0	0	0	0	0	0	0	3.09758	0	0	0	0	0	0	0	0	0	0	2.50563	0	0	0	0	0.105027
LincRNA_1422	LincRNA	195	Chr4:17217248..17217442	+	AT4G36480	691	0	0	0	0	0	0	0	0	0	0.190688	0	0	0	0	0	0	0	0	0	0	0	0.107692	0.104891	0	0	0	0	17.1548	0	0	0	0	0	0
LincRNA_1423	LincRNA	364	Chr4:17323023..17323386	+	AT4G36750	1186	0	0	0	0	0	0	1.76336	0	0	0	0	0	0	0	0	0	0	0	0	0	0	0.02507	0	0.0229625	0	0	1.23373	0	0	0	0	0	0	0
LincRNA_1424	LincRNA	254	Chr4:17408081..17408334	+	AT4G36925	3632	0	0	0	0	0	0	0	0	0	0	0	0	0	0	0	3.55836	0	0	0	0	0	0	0.0515567	0	0	2.4784	0	0	0	0	0	0	0	0
LincRNA_1425	LincRNA	234	Chr4:17410747..17410778;Chr4:17411533..17411734	+	AT4G36930	2394	0	0	0	0	0	0	0	0	0	0	0.0792787	0	0.0810015	0	0	0	0	0	0	0	0	0	0	0	0	0	0	0	0	0	0	0	0	0
LincRNA_1426	LincRNA	168	Chr4:17688131..17688298	+	AT4G37640	1191	0	0	0	0	0	0	0	0	0	0	0	0	0	0	0	0	0	0	0	0	0.205355	0	0	0	0	0	0	0	0	0	0	0	0	0.657575
LincRNA_1427	LincRNA	252	Chr4:17721778..17722029	+	AT4G37730	1638	0	0.125509	0	0	0	0	0	0.222831	0	0	0	0	0	0	0	0	0	0	0	0.0444532	0	0	0	0	0	0	0	0	0	0	0	0	0	0.791737
LincRNA_1428	LincRNA	413	Chr4:18391662..18391848;Chr4:18392026..18392251	+	AT4G39600	1124	0	0	0	0	0	0	0	0.261124	1.17361	0.0212862	0.102462	0.0192402	0	0	0	0	0	0	0	0	0.157597	0	0	0	0	0	0	0	0	0	0	0	0.764632	0.29413
LincRNA_1429	LincRNA	156	Chr4:136307..136462	-	AT4G00310	839	0	0	0	0	0	5.71417	0	0	0	0	0	0	0	0	0	0	0	0	0	0	0	0	0	0	0	0	17.5482	0	0	0	0	0	0	0
LincRNA_1430	LincRNA	216	Chr4:189114..189329	-	AT4G00430	1488	0	0	0	0	0	0	0	0	0	0	0	0.0688852	0	0	0	0	0	0	0	0	0.081972	0	0	0	0	0	0	0	8.68423	0	0	0	0	0
LincRNA_1431	LincRNA	164	Chr4:595305..595468	-	AT4G01440	932	0	0	0	0	0	0	0	0	3.02572	0	0	0	0	0	0	0	0	0	0	0	0	0	0	0	0	0	0	0	0	0	0	0	0	0
LincRNA_1432	LincRNA	321	Chr4:600367..600687	-	AT4G01440	1650	0	0	0	0	0	0	0	0	0.187754	0	0	0	0.0427148	0	0	0	0	0	0	0.0546403	0	0.0312612	0	0.0287365	0	0	0	0	0	0	0.163928	0	0	0
LincRNA_1433	LincRNA	254	Chr4:653430..653683	-	AT4G01520	2725	0	0	0	0	0	0	0	0	1.41845	0	0	0	0	0	0	0	0	0	0	0	0	0	0	0	0	0	0	0	0	0	0	0	0	0
LincRNA_1434	LincRNA	487	Chr4:837455..837544;Chr4:837701..838097	-	AT4G01930	706	0	0	0	0	0	0	0	0.0322182	0.0761425	0.064112	0.0686082	0.0151398	0.214275	0.0342903	0	0	0.6209	0	0	0.24816	0.116955	0.119603	0.0338012	0.399232	0	0	0	0	0	0.216678	0	0	0	0.0413627
LincRNA_1435	LincRNA	246	Chr4:1299060..1299305	-	AT4G02930	657	0	0	4.6631	0	0	0	2.4928	0	0.79043	0	0	0	0	0	0	0	0	0	0	0	0	0	0	0	0	0	0	0	0	0	0	0	0	0
LincRNA_1436	LincRNA	232	Chr4:1438744..1438975	-	AT4G03280	1172	0	0.162315	0	0	0	0	0	0	0	0	0	0	0.0826925	0	0	0	0	0	0	0	0	0	0	0	0	0	0	0	0	0	0	0.237178	0	0
LincRNA_1437	LincRNA	187	Chr4:1568560..1568746	-	AT4G03540	1297	0	0	0	0	0	0	0	1.57896	0	0	0	0	0	0	0	0	0	0	0	0	0	0	0	0	0	0	0	0	0	0	0	0	0	0
LincRNA_1438	LincRNA	218	Chr4:1778675..1778892	-	AT4G03823	1035	0	0	0	0	0	0	0	0.235059	1.71691	0	0	0	0	0	0	0	0	0	0	0	0	0	0	0	0	0	0	0	0	0	0	0	0	0.387078
LincRNA_1439	LincRNA	185	Chr4:1882862..1883046	-	AT4G03950	1752	0	0	0	0	0	0	0	0	0	0	0	0	0	0	0	20.7476	0	0	0	0	0	0	0	0	0	0	0	0	0	0	0	0	0	0
LincRNA_1440	LincRNA	227	Chr4:1885184..1885386;Chr4:1885568..1885591	-	AT4G03960	1938	0	2.08847	0	0	0	3.1464	0	0.51541	1.46145	0	0	0	0	0	0	0	0	0	0	0	0	0	0	0	0	0	0	0	0	0	19.8171	0	0	1.15105
LincRNA_1441	LincRNA	189	Chr4:2080494..2080682	-	AT4G04296	1148	0	0	0	0	0	0	0	0	0	0	0	0	0	0	0	0	0	0	0	0	0.126578	0	0	0	0	0	0	0	0	0	0	0	0.549288	0
LincRNA_1442	LincRNA	154	Chr4:2127381..2127534	-	AT4G04340	538	0	0	0	0	0	0	0	0.39268	0	0	0	0	0	0	0	0	0	0	0	0	0	0	0	0	0	0	0	0	0	0	0	0	1.63814	0
LincRNA_1443	LincRNA	299	Chr4:2222046..2222344	-	AT4G04450	933	0	0	0	0	0	1.39322	0	0.0457004	0.441147	0	0	0	0	0	0	0	0	0	0	0	0	0	0	0	0	0	0	0	0	0	0	0	0	0.317462
LincRNA_1444	LincRNA	194	Chr4:2311166..2311359	-	AT4G04601	1596	0	0	0	0	0	0	0	0	0.821805	0	0	0	0	0	0	0	6.97923	0	0	0	0	0	0	0	0	0	0	0	0	0	0	0	0	0
LincRNA_1445	LincRNA	306	Chr4:2323128..2323433	-	AT4G04610	1571	0	0	2.5027	0	0	0	1.33789	0.0858666	1.04226	0	0	0	0	0	0	0	0	0	0	0	0	0	0	0	0	0	0	0	0	0	0	0	0.35908	0
LincRNA_1446	LincRNA	181	Chr4:2345868..2346048	-	AT4G04635	1856	0	0	0	0	0	0	0	0.221317	0	0	0	0	0	0	0	0	0	0	0	0	0	0	0	0	0	0	0	0	0	0.132633	0.499385	0	0	0
LincRNA_1447	LincRNA	207	Chr4:2447628..2447834	-	AT4G04830	543	0	0.235669	8.13428	0	0	0	0	0	1.37882	0	0	0	0	0	0	0	0	0	0	0	0	0	0	0	0	0	0	0	0	0	0	0	0	0
LincRNA_1448	LincRNA	416	Chr4:2458744..2459024;Chr4:2459111..2459245	-	AT4G04860	636	0	0.0362446	0	0	0	0	0	0	0	0.0210603	0	0.0850515	0	0.0215231	0	0	0	0	0	0.324022	0	0.149	0.0287896	0	0	0	0	0	0	0.027955	0.143494	0	0	0.0727975
LincRNA_1449	LincRNA	185	Chr4:2663526..2663710	-	AT4G05150	619	0	0	0	0	0	3.12635	0	0	1.01176	0	0	0	0	0	0	0	0	0	0	0	0	0	0	0	0	0	0	0	0	0	0	0	0	0
LincRNA_1450	LincRNA	1148	Chr4:2802495..2803642	-	AT4G05520	810	0	0	0	0	0	0	0	0.276307	1.03088	0	0	0	0	0	0	0	0	0	0	0	0	0	0	0	0	0	0	0	0	0.00914625	0	0.028441	0.282918	0.741397
LincRNA_1451	LincRNA	151	Chr4:4830229..4830379	-	AT4G07990	622	0	0	0	0	0	0	0	0	0	0	0	0	0	0	0	0	0	0	0	0	0	0	0.31303	0	0	0	0	0	0	0	0	1.92021	0	0
LincRNA_1452	LincRNA	829	Chr4:4841786..4841808;Chr4:4841894..4842097;Chr4:4843076..4843190;Chr4:4843306..4843792	-	AT4G08020	680	0	0.183158	0	0.444646	0	0.153946	0	0.245627	0.079989	0.809133	3.41701	2.61611	0.842429	0.290933	0.0302203	1.75495	0.435274	0	0	0.566303	1.16115	1.87522	1.43389	0.756244	0	0	0.950274	0.351882	0.25318	0.882733	0.26401	0.476141	0.0211004	0.361665
LincRNA_1453	LincRNA	155	Chr4:5037301..5037455	-	AT4G08108	2145	0	0	0	0	0	0	0	0.38364	3.6216	0	0	0	0	0	0	0	0	0	0	0	0	0	0	0	0	0	0	0	0	0	0	0	0	0
LincRNA_1454	LincRNA	250	Chr4:5203732..5203981	-	AT4G08262	803	0	0	0	0	0	0	0	0	0.376161	0	0	0	0.0695805	0	0	0	0	0	0	0.0452728	0	0	0	0	0	0	0	0	0	0	0.0166182	0	0	0
LincRNA_1455	LincRNA	158	Chr4:5235028..5235185	-	AT4G08280	2833	0	0	0	0	0	0	0	0	1.69033	0	0	0	0	0	0	0	0	0	0	0.21463	0	0	0	0	0	0	0	0	0	0	0	0	0	0
LincRNA_1456	LincRNA	379	Chr4:5358465..5358843	-	AT4G08450	6768	0	0	0	0	0	0	0.80795	0	0.122566	0	0	0	0	0	0	0	0	0	0	0	0	0	0	0	0	0.873419	0	0	0	0.118353	0	0	0	0.093173
LincRNA_1457	LincRNA	218	Chr4:5363310..5363527	-	AT4G08450	2084	0	0	0	0	0	0	0	0	2.29757	0	0	0	0	0	0	0	0	0	0	0	0	0	0	0	0	0	0	0	0	0	0	0	0	0
LincRNA_1458	LincRNA	643	Chr4:5371929..5372571	-	AT4G08450	829	0	0.0878475	0	0	0	0	0	0.0311615	0	0.257822	0.371297	0.0104341	0.108811	0.142588	0.376323	0	0.400266	0.445641	0.37836	0.374009	0.322846	0.113437	0.930599	0.161934	0.297681	0	0	0	0	0.582938	0.163211	0	0.0398025	0
LincRNA_1459	LincRNA	166	Chr4:5497435..5497600	-	AT4G08620	2714	7.51916	0	0	0	0	0	0	0	2.96188	0	0	0	0	0	0	0	0	0	0	0	0	0	0	0	0	0	0	0	0	0	0	0	0	0
LincRNA_1460	LincRNA	155	Chr4:5642463..5642617	-	AT4G08860	1336	0	0	0	0	0	0	0	0	3.70329	0	0	0	0	0	0	0	0	0	0	0	0	0	0	0	0	0	0	0	0	0	0	0	0	0
LincRNA_1461	LincRNA	742	Chr4:5700600..5701341	-	AT4G08895	1986	0	0	0	0	0	0	0	0.484233	2.46541	0	0	0	0	0	0	0	0	0	0	0	0	0	0	0	0	0	0	0	0	0	0	0	0.231043	0.931779
LincRNA_1462	LincRNA	213	Chr4:5718428..5718640	-	AT4G08910	5045	0	0	7.39567	0	7.64121	0	11.8607	0.38042	6.67849	0	0	0	0	0	0	0	0	0	0	0	0	0	0	0	0	0	0	0	0	0	0	0	0	0
LincRNA_1463	LincRNA	214	Chr4:5723217..5723430	-	AT4G08920	674	0	0	0	0	0	1.90707	0	0	1.82488	0	0	0	0	0	0	0	0	0	0	0	0	0	0	0	0	0	0	0	0	0	0	0	0	0
LincRNA_1464	LincRNA	254	Chr4:5757312..5757565	-	AT4G08980	541	0	0	0	0	0	0	0	0	0.701487	0	0	0	0	0	0	3.55836	0	0	0	0	0	0	0	0	0	0	0	0	0	0	0	0	0	0
LincRNA_1465	LincRNA	180	Chr4:5850917..5851096	-	AT4G09180	1194	0	0.380497	0	0	0	0	0	0.450593	2.13008	0	0.171847	0	0	0	0	0	0	0	0	0	0	0	0	0	0	0	0	0	0	0	0	0	0	0.459873
LincRNA_1466	LincRNA	1140	Chr4:5937232..5938371	-	AT4G09360	1816	0	0.016511	0	0	0	0	0.152326	0.00977638	0.0714084	0.06028	0.219634	0.0280797	0.0812553	0.0701675	0	0	0	0	0	0.0348571	0.238439	0.158037	0.132866	0.0442513	0	0	0	0.234966	0	0.0242889	0.017713	0.0779404	0.114747	0.104346
LincRNA_1467	LincRNA	153	Chr4:6102534..6102686	-	AT4G09650	827	0	0	0	0	0	6.1277	0	0	1.89747	0	0	0	0	0	0	21.0991	0	0	0	0	0	0	0	0	0	0	0	0	0	0	0	0	0	0
LincRNA_1468	LincRNA	161	Chr4:6274052..6274212	-	AT4G10030	812	0	0	0	0	0	0	0	0	3.30308	0	0	0	0	0	0	0	0	0	0	0	0	0	0	0	0	0	0	0	0	0	0	0	0	0
LincRNA_1469	LincRNA	383	Chr4:6337859..6338241	-	AT4G10160	528	0	0	0	0	0	0	0	0.0253983	0	0	0.0311555	0	0	0.0732645	0	0	0	0	0	0	0	0	0	0	0	0	0	0	0	0	0	0	0	0.0883515
LincRNA_1470	LincRNA	209	Chr4:6482001..6482209	-	AT4G10490	1659	0	0	0	0	0	0	0	0	0.63878	0	0	0	0	0	0	0	0	0	0	0	0	0	0	0	0	0	0	0	0	0	0	0	0.3495	0
LincRNA_1471	LincRNA	382	Chr4:6552717..6553098	-	AT4G10603	884	0	0.0430648	0	0	0	0	0	0.0766145	0	0	0	0	0	0	0	0	0	0	0	0	0	0	0	0	0	0	0	0	0	0	0	0	0	0.067201
LincRNA_1472	LincRNA	261	Chr4:6553166..6553426	-	AT4G10603	1333	0	0	0	0	0	0	0	0.200785	0.330493	0	0	0	0	0	0	0	0	0	0	0	0	0	0	0	0	0	0	0	0	0	0	0	0	0.0981955
LincRNA_1473	LincRNA	638	Chr4:6786471..6787108	-	AT4G11130	2032	0	0.0177712	0	0	0	0	0	0.0525965	0.153717	0.0716528	0	0	0	0	0.380659	0	0	0	0	0.0752613	0.0275805	0	0	0	0	0	0	0	0	0.0325415	0.148333	0.0208978	0	0
LincRNA_1474	LincRNA	220	Chr4:6860537..6860756	-	AT4G11270	874	0	0	0	0	0	0	0	0	0.563555	0	0	0	0	0	0	0	4.51974	0	0	0	0	0	0	0	0	0	0	0	0	0	0	0	0	0
LincRNA_1475	LincRNA	152	Chr4:6863338..6863489	-	AT4G11280	609	0	0	0	0	0	0	0	0.41162	2.03051	0	0	0	0	0	0	0	0	0	0	0	0	0	0	0	0	0	0	0	0	0	0	0	0	0
LincRNA_1476	LincRNA	309	Chr4:6878141..6878449	-	AT4G11300	4601	0	0.0706967	0	0	0	0	0	0	0	0	0.0446285	0.124453	0	0	0	0	0	0	0	0	0.271522	0.0335745	0	0	0	0	3.66634	0	0	0	0	0	0	0
LincRNA_1477	LincRNA	407	Chr4:6880685..6881091	-	AT4G11310	2461	0.561955	0.0378349	0	0	0	0	0.698106	0.0896098	0.11068	0	0	0	0	0	0	0	0	0	0	0	0	0	0	0	0	0	0	0	0	0	0	0	0.0885845	0
LincRNA_1478	LincRNA	151	Chr4:6977209..6977359	-	AT4G11485	1265	0	0	0	0	0	0	0	0	1.9897	0	0	0	0	0	0	0	0	0	0	0	0	0	0	0	0	0	0	0	16.0116	0	0	0	0	0
LincRNA_1479	LincRNA	299	Chr4:7330853..7331151	-	AT4G12370	822	0	0.077064	2.65992	0	0	0	0	0.227942	1.33317	0	0.33351	0	0	0	0	0	0	0	0	0	0	0	0	0	0	0	0	0	0	0	0	0	0	0
LincRNA_1480	LincRNA	258	Chr4:7381550..7381807	-	AT4G12440	1400	0	0.116928	0	0	0	0	0	0.346065	1.35345	0.482882	0	0.044585	0.129971	0	0	0	2.71243	0	0	0.0843225	0.104083	0.0489217	3.51458	0.0907338	0	0	0	0	0	0.934007	0	0	0.154678	0.817658
LincRNA_1481	LincRNA	239	Chr4:7592501..7592739	-	AT4G12980	1400	0	0	0	0	0	0	0	0	0.827255	0	0	0	0	0	0	0	0	0	0	0	0.0624287	0	0	0.054781	0	0	0	8.62211	0	0	0.306547	0	0	0.134825
LincRNA_1482	LincRNA	161	Chr4:7678754..7678914	-	AT4G13235	508	0	0	0	0	0	0	0	0.334797	0	0	0	0	0	0	0	0	0	0	0	0.1953	0	0	0	0	0	0	0	0	0	0	0	0	0	0
LincRNA_1483	LincRNA	234	Chr4:7679140..7679373	-	AT4G13240	781	0	0	0	0	0	0	0	0.468051	1.36624	0	0	0	0	0	0	0	0	0	0	0	0	0	0.062489	0	0	0	0	0	0	0	0	0	0	0
LincRNA_1484	LincRNA	162	Chr4:7757720..7757881	-	AT4G13340	730	0	0	0	0	0	4.99163	0	0	0	0	0	0	0	0	0	0	0	0	0	0	0	0	0	0	0	0	0	0	0	0	0	0	0	0
LincRNA_1485	LincRNA	151	Chr4:7835463..7835613	-	AT4G13480	1063	0	0	0	0	0	0	0	0	0	0	0.373475	0	0	0	0	0	0	0	0	0	0	0	0	0.649463	0	0	0	0	0	0	0	0	0	0
LincRNA_1486	LincRNA	157	Chr4:7863185..7863341	-	AT4G13520	1054	9.17614	0	0	0	0	0	0	0	5.42185	0	0	0	0	0	0	0	0	0	0	0	0	0	0	0	0	0	0	0	0	0	0	0	0	0
LincRNA_1487	LincRNA	785	Chr4:7889428..7890212	-	AT4G13572	791	3.55221	1.3951	1.83439	0.478232	0	7.08605	5.39344	0.0392755	1.55669	11.3388	7.15721	1.49736	0.34207	0.473195	1.42175	1.13273	0.30244	0.336701	1.71533	13.0571	5.76094	2.14961	0.378532	0.287142	2.4742	6.8496	1.70373	0.757061	0	2.08859	2.60147	1.84768	0.0448423	0.204338
LincRNA_1488	LincRNA	754	Chr4:7895672..7896198;Chr4:7898043..7898155;Chr4:7898356..7898469	-	AT4G13580	1906	0.743823	0	0.90721	0	0.478985	2.6902e-05	0	0	0.0974553	0	0	0	0	0	0	0	0	0	0	0	0	0.0703715	0.103694	0	0	0.225564	0.303503	0	0	0	9.74897e-05	0	0	0.045083
LincRNA_1489	LincRNA	758	Chr4:7895672..7896197;Chr4:7898043..7898155;Chr4:7898356..7898474	-	AT4G13580	1901	0.0238618	0.432151	0.0212101	3.50338	0.0212194	0	1.27713	0	0.0179873	0.285361	0	0.103654	0	0	0	0	0	0	0	0.197219	0.446917	0.0222263	0.132832	0.0154653	0	0.0488575	0.0533802	0	0	0	0.0621116	0.590772	0.552585	0.0660376
LincRNA_1490	LincRNA	765	Chr4:7895672..7896197;Chr4:7898043..7898160;Chr4:7898356..7898476	-	AT4G13580	1899	6.14006e-05	1.01618	3.16149e-05	0.00686652	9.57397e-05	0.164912	0.00694485	0	0.000980178	2.73664	1.63769	0.707261	0.493233	0.229862	0	0	0	0	0	0.945418	0.953809	0.278956	0.029489	0.0429963	0.232909	0.00344904	0.00262671	0	0	0.256189	2.29495	2.59279	0.437536	0.113853
LincRNA_1491	LincRNA	864	Chr4:7897328..7898155;Chr4:7898356..7898391	-	AT4G13580	1984	0	0.404842	0	0	0	0.636772	0.430832	0.027659	0.0490536	2.35318e-05	0.129476	5.1328e-06	0.0294082	0.0167641	0	0.664588	0	0	0	0.0218077	0.136977	0.0123067	0.019554	0.00688045	0	0	0	0	0	0	0.623445	0.181381	2.51012e-06	0
LincRNA_1492	LincRNA	955	Chr4:7897328..7898160;Chr4:7898356..7898477	-	AT4G13580	1898	0.353767	0.00538977	1.09441	0	0	0.618521	0.381249	4.53476e-05	0.105648	0.711905	0.317656	0.0936811	0.0758842	0.118024	0	0.000139938	0	0	0	0.099816	0.299859	0.0945491	7.62543e-07	0.0652785	2.75479e-05	0	0	0	0	0.0919101	0.541088	0.343389	0.20723	0
LincRNA_1493	LincRNA	240	Chr4:7923341..7923580	-	AT4G13611	685	0	0.145855	0	0	0	0	0	0	0.408259	0	0	0	0	0	0	0	0	0	0	0	0.0617822	0	0	0	0	0	0	0	0	0	0	0	0	0
LincRNA_1494	LincRNA	159	Chr4:8262628..8262786	-	AT4G14350	1842	0	0	0	0	0	5.33674	0	0	1.65254	0	0	0	0	0	0	0	0	0	0	0	0	0	0	0	0	0	0	0	0	0	0	0	0	0
LincRNA_1495	LincRNA	158	Chr4:8438468..8438625	-	AT4G14723	1275	0	0	0	0	0	0	0	0	5.22351	0	0	0	0	0	0	0	0	0	0	0	0	0	0	0	0	0	0	0	0	0	0	0	0	0
LincRNA_1496	LincRNA	1272	Chr4:8460485..8461080;Chr4:8461169..8461344;Chr4:8461425..8461924	-	AT4G14746	691	0	0	0	0	0	0	0	0.00434377	0.182188	0.100442	0.219755	0.0444765	0.190736	0.0945049	0	0	0	0	0	0.0251131	0.187709	0.126151	0.303526	0.206587	0	0	0.167597	0	0	0.025168	0.111556	0	0.0895325	0.0160479
LincRNA_1497	LincRNA	1283	Chr4:8460485..8461083;Chr4:8461169..8461344;Chr4:8461428..8461935	-	AT4G14746	680	0	0	0	0	0	0	0	0.00416999	0.00554057	0.0466	0.181876	0.168095	0.158568	0.0283086	0	0	0	0	0	0.102805	0.149626	0.337201	0.41114	0.243521	0	0	0.0175919	0	0	0.104614	0.0888606	0	0.00155507	0.0998643
LincRNA_1498	LincRNA	1150	Chr4:8460485..8460907;Chr4:8461038..8461080;Chr4:8461169..8461344;Chr4:8461428..8461935	-	AT4G14746	680	0	0	0	0	0	0	0	0	0	0.0151427	0.021552	1.82425e-06	0.0180118	0.0336896	0	0.927449	0.185695	0	0	0.0288888	0.163128	0.0602072	0.0661237	0.125057	0.276233	0	0	0	0.167203	0.0333585	0.0115666	0.0284467	0	0.0593005
LincRNA_1499	LincRNA	177	Chr4:8536729..8536905	-	AT4G14920	888	0	0	0	0	0	0	0	0	1.18057	0	0	0	0	0	0	0	19.4319	0	0	0	0	0	0	0	0	0	0	0	0	0	0	0	0	0
LincRNA_1500	LincRNA	316	Chr4:8670445..8670760	-	AT4G15210	976	0	0	0	0	0	0	0	0.0395913	0.58591	0	0	0	0	0	0	0	0	0	0	0	0.034438	0.0321852	0	0	0	0	0	0	0	0	0	0	0	1.40087
LincRNA_1501	LincRNA	247	Chr4:8707556..8707802	-	AT4G15242	560	0	0	4.60528	0	0	2.41216	0	0	0.373468	0	0	0	0	0	0	0	0	0	0	0	0	0	0	0	0	0	0	0	0	0	0	0	0	0
LincRNA_1502	LincRNA	157	Chr4:9332354..9332510	-	AT4G16563	832	0	0	21.324	0	0	5.58455	0	0	0	0	0	0	0	0	0	0	0	0	0	0	0	0	0	0	0	0	0	0	0	0	0	0	0	0
LincRNA_1503	LincRNA	303	Chr4:9357180..9357418;Chr4:9357501..9357564	-	AT4G16620	554	0	0.0744028	0	0	0	0	1.37284	0	0.851827	0.035086	0	0	0	0.537455	0	0	0	0	0	0	0	0	0	0	0	0	0	0	0	0	0	0	0	0.0610472
LincRNA_1504	LincRNA	219	Chr4:9445735..9445953	-	AT4G16780	3162	0	0.586613	0	0	0	0	0	0	0	0	0	0	0	0	0	0	0	0	0	0.0631903	0	0	0	0	0	0	0	0	0	0	0	0	0	0
LincRNA_1505	LincRNA	239	Chr4:9798035..9798273	-	AT4G17587	794	0	0	0	0	0	0	0	0	0	0	0	0	0	0	0	0	0	0	0	0	0	0	0	0	0	0	0	0	0	0	0	0	0.408083	0.134825
LincRNA_1506	LincRNA	173	Chr4:9945016..9945188	-	AT4G17900	683	0	0	0	0	0	0	0	0.258568	0	0	0	0	0	0	0	0	0	0	0	0	0	0	0	0	0	0	0	0	0	0	0	0	0	0
LincRNA_1507	LincRNA	211	Chr4:10112253..10112463	-	AT4G18290	2956	0	0	0	0	0	5.99538	0	0	0	0	0	0	0	0	0	0	0	0	0	0	0	0	0	0	0	0	0	0	0	0	0	0	0	0
LincRNA_1508	LincRNA	246	Chr4:10134390..10134635	-	AT4G18340	2330	0	0	0	0	0	0	0	0	0	0	0	0	0	0	0	0	0	0	5.942	0	0	0	0	0	0	0	0	0	0	0	0	0	0	0
LincRNA_1509	LincRNA	153	Chr4:10329641..10329793	-	AT4G18820	579	0	0	0	0	0	0	0	0	0	0	0.348467	0	0	0	0	0	0	18.815	0	0	0	0	0	0	0	0	0	0	0	0	0	0	0	0
LincRNA_1510	LincRNA	296	Chr4:10336268..10336563	-	AT4G18830	643	0	0	0	0	0	0	0	0	0	0	0	0	0	0	0	0	0	0	0	0	0	0.036499	0	0.0336477	0	0	0	0	0	0	0.306897	0	0	0
LincRNA_1511	LincRNA	217	Chr4:10592562..10592778	-	AT4G19420	1975	0	0	0	0	0	1.82153	3.71816	0	0.58949	0	0	0	0	0	0	0	0	0	0	0	0	0	0	0	0	0	0	0	0	0	2.56962	0	0.596985	0.197236
LincRNA_1512	LincRNA	729	Chr4:10592878..10593496;Chr4:10593639..10593748	-	AT4G19420	2291	0	0.000176635	0	0	0	0.39862	0.542462	0.156544	0.000128533	0	2.1648e-05	1.08112e-05	0	0	0	0	0	0	0	0.016655	0.0302777	0	0	0	0	0	0	0	0	9.25397e-06	0.203976	2.42766e-05	0.154675	0.113917
LincRNA_1513	LincRNA	679	Chr4:10592878..10593496;Chr4:10593851..10593910	-	AT4G19420	2291	0	0.016047	0	0	0	1.00288e-05	0	0.000198194	0.650697	0.0218196	0.0322918	0.0778807	0	0	0	0	0	0	0	0.0223722	8.81647e-07	0	0	0	0	0	0	0	0	0.0381662	0.0186591	0.22016	0.56911	0.128366
LincRNA_1514	LincRNA	286	Chr4:10648717..10649002	-	AT4G19520	1639	0	0	0	0	0	0	0	0.205904	0.741	0	0	0	0.0527668	0	0	0	0	0	0	0	0	0.0391183	0	0	0	0	0	0	0	0	0	1.00609	0.110048	0
LincRNA_1515	LincRNA	207	Chr4:10716701..10716907	-	AT4G19700	1995	0	0	0	0	0	2.13029	4.34842	0	2.06824	0	0	0	0	0	0	0	0	0	0	0	0	0	0	0	0	0	0	0	0	0	0	0	0	0
LincRNA_1516	LincRNA	619	Chr4:10944667..10945214;Chr4:10945989..10946059	-	AT4G20260	1107	0	0	0	0	0	0	0	0.0977873	0.864307	4.34815e-06	0.13992	0.108775	0.000131269	0.0222641	0	0.528651	0	0	0	0.182247	0.0804661	0.0631869	0.00748935	0.000223558	0	0	0	0	0	0.101426	0.0178434	0.00494463	0.0157283	0.141042
LincRNA_1517	LincRNA	1390	Chr4:10944667..10945314;Chr4:10945446..10946187	-	AT4G20260	1107	0.0968041	0.00651755	0	0	0	0	0	0.0891572	0.146203	0.315188	0.142385	0.195048	0.2603	0.107135	0	0	0	0	0	0.393371	0.196975	0.255303	0.258782	0.180428	0	0	0	0.185437	0	0.332953	0.381934	0.643397	0.112395	0.858222
LincRNA_1518	LincRNA	226	Chr4:10960828..10961053	-	AT4G20310	560	0	0	0	0	0	0	0	0.522795	1.52697	0	0	0	0	0	0	0	0	0	0	0	0	0	0	0	0	0	0	0	0	0	0	2.84187	0	0
LincRNA_1519	LincRNA	234	Chr4:11122844..11123077	-	AT4G20730	2250	7.03802	2.68515	5.45177	0	5.63277	2.85553	2.9144	19.3571	9.5038	0	0	0	0	0	0	0	0	0	0	0	0	0	0	0	0	0	0	0	0	0	0	0	0	0
LincRNA_1520	LincRNA	162	Chr4:11148555..11148716	-	AT4G20820	1445	0	0	0	0	0	4.99163	0	0	3.16109	0	0	0	0	0	0	0	0	0	0	0	0	0	0	0	0	0	0	0	0	0	0	0	0	0
LincRNA_1521	LincRNA	150	Chr4:11171238..11171387	-	AT4G20860	1236	0	0	0	0	0	0	0	0	2.03803	0	0	0	0	0	0	0	0	0	0	0.284915	0	0	0	0	0	0	0	0	0	0	0	0	0	0
LincRNA_1522	LincRNA	283	Chr4:11209663..11209945	-	AT4G20960	2002	0	0	0	0	0	0	0	0	0	0.119319	0.105237	0	0.90548	0	0	0	0	0	0	1.44152	0.0426545	0	0	0	0	0	0	0	0	0	0.492694	0.118061	0.113758	0.382808
LincRNA_1523	LincRNA	252	Chr4:11210020..11210271	-	AT4G20960	1676	0	0	0	0	0	0	0	0.14863	0	0.440617	0	0	0.27349	0	0	0	0	0	0	0.0444532	0.667455	0	0	0	0	0	0	0	0	0	0	0	0	0
LincRNA_1524	LincRNA	162	Chr4:11237068..11237229	-	AT4G21050	1213	0	0	0	0	0	0	0	0	0	0	0	0	0	0	0	0	0	0	0	0	0	0	0	0	0	0	0	0	0	0	0	0	2.43363	0
LincRNA_1525	LincRNA	174	Chr4:11374522..11374695	-	AT4G21362	670	0	0	0	15.4255	0	0	0	0.254146	3.65286	0	0	0	0	0	0	0	0	0	0	0	0	0	0	0	0	0	0	0	0	0	0	0	0	0
LincRNA_1526	LincRNA	231	Chr4:11380321..11380551	-	AT4G21363	664	0	0	0	0	0	0	0	0	1.38189	0	0	0	0	0	3.61545	0	0	0	0	0	0	0	0	0	0	0	0	0	0	0	0	0	0	0
LincRNA_1527	LincRNA	192	Chr4:11868536..11868727	-	AT4G22540	2173	0	0	0	0	0	0	0	0.360267	4.41137	0	0	0	0	0	0	0	0	0	0	0	0	0	0	0	0	0	0	0	0	0	0	0	0	0
LincRNA_1528	LincRNA	357	Chr4:11868784..11869140	-	AT4G22540	2421	0	0.0997901	0	0	0	0	2.7619	0.325022	1.4218	0	0	0	0	0	0	0	0	0	0	0.045482	0	0	0	0	0	0	0	0	0	0.148124	0	0	0.0595785	2.22742
LincRNA_1529	LincRNA	389	Chr4:11869249..11869637	-	AT4G22540	2886	0	0.124392	0	0	0	1.12442	0	0.0490273	1.41367	0	0	0	0	0	0	0	0	0	0	0	0	0	0	0	0	0	0	0	0	0	0	0	0	0.730114
LincRNA_1530	LincRNA	800	Chr4:11869723..11870522	-	AT4G22540	3360	0.19239	0.0259061	0	0	0	0.585436	0.478004	0.0307021	1.69725	0.115836	0	0	0	0	0	0	0	0	0	0.186772	0.101173	0	0	0	0	0	0	0	0	0.031873	0	0.0163448	0	2.21247
LincRNA_1531	LincRNA	1152	Chr4:11870578..11871729	-	AT4G22540	4215	0	0	0	0	0	0.147363	0.150401	0.0386113	1.44752	0.0402395	0.0142215	0.0144502	0	0	0	0	0	0	0	0.0166169	0	0	0	0	0	0	0	0	0	0	0	0	0.0579783	1.21551
LincRNA_1532	LincRNA	398	Chr4:12298263..12298660	-	AT4G23570	1164	0	0	0	0	0	0	0	0.0467858	0	0	0	0	0	0	0	0	0	0	0	0.0190958	0	0	0	0	0	0	0	0	0	0	0	0	0.0464538	0
LincRNA_1533	LincRNA	229	Chr4:12298717..12298945	-	AT4G23570	879	30.158	0.338409	58.4022	18.2708	12.0682	24.472	46.8309	2.60611	58.1373	0.434918	0.83568	0.354075	0.256088	0.523565	156.235	54.4648	102.871	132.46	115.941	0.448638	2.68399	0.197451	0.32984	0.184186	153.011	127.518	156.019	148.559	121.433	0	0.726457	0	0	0.158858
LincRNA_1534	LincRNA	214	Chr4:12360498..12360711	-	AT4G23720	642	0	0	0	0	0	0	0	0	0.61717	0	0	0	0	0	0	0	0	0	0	0	0	0	0	0	0	0	0	0	0	0	0	0	0	0.208973
LincRNA_1535	LincRNA	1618	Chr4:12473383..12474134;Chr4:12474558..12475423	-	AT4G24015	2123	0.513644	0.0509439	0.566161	0	0	0.92046	0.510213	0.0189025	1.06029	0.288764	0.168179	0.190536	0.078198	0.211866	0.409577	0.782883	0.124272	0.212523	0.196816	0.126078	0.171534	0.144322	0.0650877	0.180863	0	0.63415	0	0	0.187702	0.253492	0.360716	0.391665	0.061817	0.0688349
LincRNA_1536	LincRNA	771	Chr4:12473383..12473737;Chr4:12473993..12474134;Chr4:12474558..12474636;Chr4:12475151..12475300;Chr4:12475382..12475426	-	AT4G24015	2123	0.179196	0.209684	2.58009e-05	0.00102451	0	0.0084496	1.49268	0.0353094	0.0017703	1.08965	1.04651	1.00504	0.901138	1.37857	0.034394	0	0	2.57509	1.55982	0.69304	1.09254	0.746288	0.836158	0.632085	0.308272	0.848073	4.99583e-06	0	0.435858	0.665083	2.93852	1.24812	0.262308	0.568596
LincRNA_1537	LincRNA	517	Chr4:12473383..12473619;Chr4:12473993..12474134;Chr4:12474558..12474636;Chr4:12475382..12475440	-	AT4G24015	2123	0.348511	3.55946e-05	0	0.884666	0	1.57663	0	0.0966396	0.299058	0.297181	0.884176	0.156197	0.469704	0.248261	0	0.609174	0	0	0	0.856892	0.463	0.327045	0.454843	0.180074	1.52912	0	0.632482	0	0.384685	0.566351	1.1605	0.227881	0	0.217313
LincRNA_1538	LincRNA	435	Chr4:12474394..12474495;Chr4:12474577..12474636;Chr4:12475151..12475423	-	AT4G24015	3134	0.907459	0.142434	0	1.19702	0	2.77417	0.000244824	0.338044	0.267084	0.328088	0.726065	0.256682	0.772385	0.125924	0.269221	1.97987	0	0	0	0.483264	0.292109	0.19018	0.0752167	0.159093	0.565708	0.000110734	0	0.952027	0	0.329725	1.32534	1.1559	0.128632	0.340857
LincRNA_1539	LincRNA	224	Chr4:12570028..12570251	-	AT4G24231	1005	0	0	0	0	0	1.64226	0	0	1.04001	0	0	0	0	0	0	0	4.25585	0	0	0	0	0	0	0	0	0	0	0	0	0	0	0	0	0
LincRNA_1540	LincRNA	159	Chr4:13248472..13248630	-	AT4G26140	547	0	0	0	0	0	10.6735	0	0.34904	1.65254	0	0	0	0	0	0	0	0	0	0	0	0	0	0	0	0	0	0	0	0	0	0	0	0	0
LincRNA_1541	LincRNA	192	Chr4:13251446..13251637	-	AT4G26150	1574	0	0	0	0	0	0	0	0	0	0	0	0	0.140107	0	0	0	0	0	0	0.0947555	0	0	0	0.107051	0	0	0	0	0	0	0	0	0	0
LincRNA_1542	LincRNA	1146	Chr4:13318234..13319379	-	AT4G26320	765	0	0.0574212	0	0	0	0	0	0.00971421	0	0.164939	0.0798522	0.0634	0.079866	0.0705988	0.350761	0	0	0	0	0.229481	0.0364987	0.0927223	0.0573127	0.149501	0	0.162488	0.210165	0	0.335939	0.175582	0.0582202	0	0	0.061136
LincRNA_1543	LincRNA	163	Chr4:13353926..13354074;Chr4:13354236..13354249	-	AT4G26430	744	0	0	0	0	0	0	0	0	0	0	0	0	0	0	0	0	0	0	0	0	0	0	0	0	0	0	0	0	0	0	0	0	2.35061	0
LincRNA_1544	LincRNA	268	Chr4:13837493..13837760	-	AT4G27730	916	0	0	0	0	0	0	0	0	0.598389	0	0	0	0	0	0	0	0	0	0	0	0	0	0.0459125	0	0	0	0	0	0	0	0	0	0	0
LincRNA_1545	LincRNA	207	Chr4:14364066..14364272	-	AT4G29140	4648	0	0	0	0	0	0	0	0	0	0.0803332	0.109339	0	0.111528	0	0	0	0	0	0	0	0	0.088339	0	0	4.136	0	0	0	0	0	0	0	0	0
LincRNA_1546	LincRNA	193	Chr4:14578873..14579065	-	AT4G29780	640	0	0	0	0	0	2.70137	0	0	0	0	0	0	0	2.94557	0	0	0	0	0	0	0	28.0761	0	0	0	0	0	0	0	0	23.1143	8.9649	0	13.0042
LincRNA_1547	LincRNA	1004	Chr4:14916577..14917376;Chr4:14917521..14917724	-	AT4G30530	2811	0	0.0772504	0	0	0	0.0872867	0.178172	0.94914	0.190421	0.31714	0.38791	0.286589	0.34683	0.236523	0	0	0	0	0	0.25932	0.34119	0.345835	0.328877	0.618114	0	0.191329	0	0	0	0.357411	0.655706	0.291388	0.140413	0.64751
LincRNA_1548	LincRNA	255	Chr4:15198868..15199122	-	AT4G31330	3175	0	0	0	0	0	0	0	0	0.338969	0	0	0	0	0.0510715	0	0	0	0	0	0	0	0	0	0	0	0	0	0	0	0	0	0	0	0
LincRNA_1549	LincRNA	220	Chr4:15225631..15225850	-	AT4G31370	947	0	0.577938	0	0	0	5.22419	3.55459	0	0	0	0	0	0	0	0	0	0	0	0	0	0	0	0	0	0	0	0	0	0	0	0	0	0	0
LincRNA_1550	LincRNA	199	Chr4:15225935..15226133	-	AT4G31370	1251	0	0.269188	0	0	0	4.86657	0	0	0.75348	0	0	0	0	0	0	0	0	0	0	0	0	0	0	0	0	0	0	0	0	0	0	0	0	0
LincRNA_1551	LincRNA	196	Chr4:15226186..15226381	-	AT4G31370	1502	0	0	0	0	0	7.68743	0	0	0	0	0	0	0	0	0	0	0	0	0	0	0	0	0	0	0	0	0	0	0	0	0	0	0	0
LincRNA_1552	LincRNA	155	Chr4:15226626..15226780	-	AT4G31370	1942	0	1.94078	0	0	0	11.6956	23.8734	0	0	0	0	0	0	0	0	0	0	0	0	0	0	0	0	0	0	0	0	0	0	0	0	0	0	0
LincRNA_1553	LincRNA	292	Chr4:15226886..15227177	-	AT4G31370	2202	2.43973	0.328521	0	0	0	2.96961	1.51542	0	0	0	0	0	0	0	0	0	0	0	0	0	0	0	0	0	0	0	0	0	0	0	0	0	0	0
LincRNA_1554	LincRNA	176	Chr4:15696697..15696872	-	AT4G32530	1598	0	0	14.2093	0	0	0	7.59597	0	1.15231	0	0	0	0	0	0	0	0	0	0	0	0	0	0	0	0	0	0	0	0	0	0	0	0	0
LincRNA_1555	LincRNA	153	Chr4:15992771..15992923	-	AT4G33160	1167	0	0	0	0	0	0	0	0	0	0	0	0	0	0	0	0	0	0	31.7119	0	0	0	0	0	0	0	0	0	0	0	0	0	0	0
LincRNA_1556	LincRNA	240	Chr4:16246878..16247117	-	AT4G33890	2527	0	0.437565	0	0	0	0	0	3.28045	4.17469	0.111532	0.0746683	0.157745	0.381557	0.058501	0	0	0	0	3.21279	1.06442	1.08367	1.7668	3.47374	0.108387	0	2.96058	0	0	0	3.15869	0.321377	1.82493	0	5.84414
LincRNA_1557	LincRNA	150	Chr4:16877807..16877956	-	AT4G35550	502	0	0	0	0	0	0	0	0	0	0	0	0	0	0	0	0	0	40.6191	0	0	0	0	0	0	0	0	0	0	0	0	0	0	0	0
LincRNA_1558	LincRNA	254	Chr4:16879234..16879487	-	AT4G35560	1876	0	0	0	0	0	0	0	0	0	0	0	0	0.0672055	0.429567	0	0	0	0	0	0	0	0	0	0	0	0	0	0	0	0	0	1.01828	0.326805	0
LincRNA_1559	LincRNA	541	Chr4:16891381..16891921	-	AT4G35580	505	0	0.365814	0.789146	0	0	0	0	0.744385	0.197763	0.24647	2.58922	7.25152	11.5544	10.6946	0	0	1.56423	1.16114	1.9715	0.364212	1.19719	2.21852	4.19268	4.4073	0	0	0	1.30518	1.40887	0.236588	2.36607	1.17572	2.74133	2.07706
LincRNA_1560	LincRNA	251	Chr4:16920928..16921178	-	AT4G35690	626	0	0	4.38464	0	0	0	0	0	1.11485	0	0.681283	0	0	0.549813	0	0	0	0	2.79007	0.0448593	0.0554477	0	0.0529497	0	0	0	3.32544	0	0	0	0	0	0	0
LincRNA_1561	LincRNA	418	Chr4:17217048..17217465	-	AT4G36470	519	0	0	0	0	0	0	0	0.0425241	0	0	0	0	0	0.0213694	0	0	0	0	0	0	0	0	0	0	0	0	0	0	0	0.0645765	0	0	0	0
LincRNA_1562	LincRNA	162	Chr4:17600268..17600313;Chr4:17600442..17600557	-	AT4G37440	666	0	0	0	0	0	0	0	1.30788	0	0	0	0	0	0	0	0	0	0	0	0	0	0	0	0	0	0	0	0	0	0	0	0	4.86725	0
LincRNA_1563	LincRNA	162	Chr4:17783394..17783555	-	AT4G37810	1650	0	0	0	0	0	0	0	0.980411	0	0	0	0	0	0	0	0	0	0	0	0	0	0	0	0	0	0	0	0	0	0	0	0	0	0.804037
LincRNA_1564	LincRNA	412	Chr4:17820034..17820192;Chr4:17820280..17820440;Chr4:17820533..17820624	-	AT4G37900	1114	0	0	0	0	0	0	0	0	0	0.19502	0	0.0193111	0	0.146331	1.58823	0	0	0	0.798416	0.0362097	0.022066	0	0.0215683	0.056263	0	0	0	0	0	0.38685	0.548542	0	0	0.126617
LincRNA_1565	LincRNA	489	Chr4:17820034..17820349;Chr4:17820533..17820705	-	AT4G37900	1033	0	0	0	0	0	0	0	0	0	0.170208	0	0.118042	0	0	0	0	0	0	0	0.182569	0.295888	0.0954575	0.0336065	0.0144934	0	0	0	0	0	0.0183837	0.0458372	0.0438815	0	0.0417442
LincRNA_1566	LincRNA	1103	Chr4:18127281..18127464;Chr4:18127544..18127688;Chr4:18127783..18128556	-	AT4G38850	602	0	0.00859472	0	0	0.306502	0	0	0.0152593	0.0983996	0.225677	0	0.0153075	0	0.00620128	0	0	0	0	0	0.0689293	0.0712653	0.0273854	0.0060845	0	0	0	0	0	0	0.0931952	0.206555	0.00996047	0	0.0172495
LincRNA_1567	LincRNA	154	Chr4:16704899..16705052	.	AT4G35090	1575	0	0	0	0	0	5.9856	0	0	0	0	0	0	0	0	0	0	0	0	0	0	0.31976	0	0	0	0	0	0	0	0	0	0	0	0	0
LincRNA_1568	LincRNA	192	Chr5:352786..352977	+	AT5G01900	718	0	0	0	0	0	0	0	0	0	0	0	0	0	0	0	0	0	0	0	0	0	0	0	0	0	0	0	0	0	0	0	0	0.510195	0
LincRNA_1569	LincRNA	151	Chr5:546877..547027	+	AT5G02480	537	0	0	0	0	0	0	0	0	0	0	0.373475	0	0	0.575272	0	0	0	0	0	0	0	0	0.31303	0	0	0	0	0	0	0	211.084	0	0	0
LincRNA_1570	LincRNA	277	Chr5:596705..596981	+	AT5G02650	524	1.41214	0	0	0	0	0	1.75427	0	0.532245	0	0	0	0	0	0	0	0	0	0	0	0	0	0	0	0	0	0	0	0	0	0	0	0	0
LincRNA_1571	LincRNA	154	Chr5:1043837..1043990	+	AT5G03880	2358	0	0	0	0	0	0	0	0	1.93708	0	0	0	0	0	0	0	0	0	0	0	0.31976	0	0	0	0	0	0	0	0	0	0	0	0	0
LincRNA_1572	LincRNA	191	Chr5:1065437..1065627	+	AT5G03950	580	0	0.309734	0	0	0	0	0	0	0.86697	0	0	0	0	0	0	0	0	0	0	0	0	0	0	0	10.9729	0	0	0	0	0	0	0	0	0
LincRNA_1573	LincRNA	514	Chr5:1109017..1109530	+	AT5G04090	752	0.369018	0	0.857543	0	0	0	0	0	0.432944	0	0	0.0280752	0.0466145	0.0446597	0	0	0	0.631157	0	0.0131378	0	0.167239	0.0313573	0.137279	0.843098	0.493739	0.638611	0	0	0	0	0	0.677607	0.261268
LincRNA_1574	LincRNA	206	Chr5:1180889..1181094	+	AT5G04260	854	0	0	0	0	0	0	0	0	2.71206	0	0	0	0	0	0	0	0	0	0	0	0	0	0	0	0	0	0	0	0	0	0	0	0	0
LincRNA_1575	LincRNA	759	Chr5:1218228..1218986	+	AT5G04347	843	0	0	0	0	0	0	0	1.50697	9.15884	0	0	0	0	0	0	0	0	0	0	0	0	0	0	0	0	0	0	0	0	0	0	0.034092	0.062113	3.63633
LincRNA_1576	LincRNA	232	Chr5:1452194..1452383;Chr5:1452464..1452505	+	AT5G04940	1663	0	0	0	0	0	0	0	0	0.474828	0	0	0	0	0	0	0	0	0	0	0	0	0	0	0	0	0	0	0	0	0	0	0	0.228534	0.453028
LincRNA_1577	LincRNA	179	Chr5:1460913..1461091	+	AT5G04960	817	0	0	0	0	0	0	0	0	0	0	0	0	0	0	17.5339	0	0	0	0	0	0	0	0	0	0	0	0	0	0	0	0	0	0	0
LincRNA_1578	LincRNA	181	Chr5:1669523..1669703	+	AT5G05590	1172	0	0	0	0	0	0	0	0	0	0	0	0	0	0	0	0	0	0	0	0.11743	0	0	0	0	0	0	0	0	0	0	0.199754	0	0	0
LincRNA_1579	LincRNA	321	Chr5:3164755..3165075	+	AT5G10110	1365	0	0	2.21528	0	0	0	0	0	0	0.031721	0	0	0.243947	0	0	0	0	0	0	0	0.100383	0	0	0.0287365	0	0	0	0	0	0	0	0	0	0
LincRNA_1580	LincRNA	424	Chr5:3225566..3225681;Chr5:3226203..3226377;Chr5:3226473..3226525;Chr5:3227509..3227588	+	AT5G10278	654	0	0.0698756	0	0	0	0	0	0	0.199999	0	0.080072	0.0184937	0.0547342	0	0.750886	0	0	0	0	0.0520017	0	0.0196416	0	0.071731	0	0	0	0	0	0	0	0	0.0407062	0.0537953
LincRNA_1581	LincRNA	289	Chr5:3528912..3529200	+	AT5G11090	3067	1.25471	0	0	0	0	0.763608	0	0.0499426	0.247121	0	0	0.0353	0	0	0	0	3.898	0	0	0	0	0.457776	0.0394272	0.0353357	0	0	0	0	0	0	0	0	0	0
LincRNA_1582	LincRNA	218	Chr5:3830626..3830843	+	AT5G11880	641	0	0	0	0	0	0	0	0	0	2.3521	0	0	0	0	0	0	0	0	0	0.0639975	0.0798235	0	0.150236	0	0	0	0	0	0	0	0.233469	0	0	0
LincRNA_1583	LincRNA	181	Chr5:3990470..3990650	+	AT5G12330	638	0	0	0	0	0	0	0	0	1.09175	0	0	0	0	0	0	0	0	0	0	0	0	0	0.136319	0	0	0	0	0	0	0	0	0	0	0
LincRNA_1584	LincRNA	455	Chr5:4943616..4944070	+	AT5G15230	831	0	0	0	0	0	0	0	0.272194	0.0857915	0	0	0	0	0	0	0	0	0	0	0	0	0	0	0	0	0	0	0	0	0	0	0	0	0.0234311
LincRNA_1585	LincRNA	164	Chr5:5834999..5835162	+	AT5G17700	1099	0	0	0	0	0	0	0	0	0	0	0	0	0	0	0	0	0	0	0	0	0	0	0	0	0	0	0	0	0	0	0	1.17874	0	0
LincRNA_1586	LincRNA	206	Chr5:5907057..5907262	+	AT5G17870	514	0	0.239527	0	0	0	0	0	2.69449	0.7007	0	0	0	0	0	0	0	0	0	0	0	0	0	0	0	0	0	0	0	0	0	0	0	0	0
LincRNA_1587	LincRNA	208	Chr5:6158987..6159194	+	AT5G18550	985	0	0	0	0	0	0	4.27884	0	1.35676	0	0	0	0	0	0	0	0	0	0	0	0	0	0	0	0	0	0	0	0	0	0	0	0	0
LincRNA_1588	LincRNA	237	Chr5:6324946..6325182	+	AT5G18940	605	0	0	0	0	0	0	0	0.53902	0	0	0	0	0	0	0	0	0	0	0	2.68182	0	0	1.1	0	0	0	0	0	0	1.11472	0	0	0	0.695847
LincRNA_1589	LincRNA	250	Chr5:6393064..6393106;Chr5:6393320..6393526	+	AT5G19090	3041	0	0.128587	0	0	0	0	0	0	0	1.93911	0.0680545	0.143466	0.139161	0.106665	0	0	0	0	0	1.32052	0	0	0.106861	0.755676	0	0	0	0	0	0.907125	0	0	0	0
LincRNA_1590	LincRNA	152	Chr5:6393628..6393779	+	AT5G19090	3605	0	0	0	0	0	0	0	0	0	0	0	0	0	0	0	0	0	0	0	0.26418	0	0.329732	0	0	0	0	0	0	0	0	0	0	0	1.17315
LincRNA_1591	LincRNA	342	Chr5:6398249..6398590	+	AT5G19095	2650	0	0	0	0	0	0	0	0	0.623453	0	0	0	0	0	0	0	0	0	0	0	0	0	0	0	0	1.10069	0	1.58151	0	0	0	0	0	0
LincRNA_1592	LincRNA	245	Chr5:6419627..6419871	+	AT5G19130	593	2.03198	0	4.72202	0	0	0	0	0	0	0	0	0	0	0	0	0	0	0	0	0.047458	0	0	0	0	0	0	0	0	0	0	0	0	0.186091	0
LincRNA_1593	LincRNA	423	Chr5:6442779..6443201	+	AT5G19170	2045	0	0	0	0	0	0	0.64757	0.187059	0.200904	0.0411028	0.294627	0.0371185	0	0	0	0	0	0	0.758393	0	0.260976	0.0197127	0.041457	0.0179984	0	1.39772	0	0	0	0	0.0356392	0	0.658348	0.0270265
LincRNA_1594	LincRNA	228	Chr5:6451581..6451808	+	AT5G19175	1337	0	0.171597	0	0	0	0	0	0.304658	0	0	0.0844807	0	1.27931	0.132314	0	0	0	0	0	0	0	0	1.5186	0	0	0	0	0	0	0	0	0.50766	0	0
LincRNA_1595	LincRNA	161	Chr5:7115351..7115511	+	AT5G20960	1228	8.38536	0	0	0	0	0	0	0	1.65155	0	0	0	0	0	0	0	27.6408	0	0	0	0	0	0	0	0	0	0	0	0	0	0	0	0	0
LincRNA_1596	LincRNA	189	Chr5:7251444..7251478;Chr5:7251633..7251786	+	AT5G21940	906	0	0	0	0	0	0	0	0	0	0	0	0	0	0	0	0	0	0	0	0.10011	0	0	0	0	0	0	0	0	0	0	0.000698603	0	0.546555	0
LincRNA_1597	LincRNA	177	Chr5:7251483..7251505;Chr5:7251633..7251786	+	AT5G21940	945	0	0	0	0	0	0	0	0	0	0	0	0	0	0	0	0	0	0	0	0	0	0	0	0	0	0	0	0	0	0	11.9906	0	0.0037664	0.500415
LincRNA_1598	LincRNA	961	Chr5:7252119..7253079	+	AT5G21950	843	0.151554	0.0102037	0	0	0	0.0922349	0.564818	0.0423199	0.142805	0.0317733	0.0519833	0.0658708	0.00952458	0.0135344	0	0	0	0	0.219422	0.294687	0.11086	0.0533221	0.13176	0.355931	0.172633	0.202197	0	0.290525	0.41805	0.3546	0.730718	0.0957315	0.0571157	0.194841
LincRNA_1599	LincRNA	206	Chr5:7327949..7328154	+	AT5G22100	808	0	0	0	0	0	0	0	0	2.68181	0	0	0	0	0	5.31693	0	0	0	0	0	0	0	0	0	4.20582	0	0	0	0	0	0	0	0	0
LincRNA_1600	LincRNA	169	Chr5:7413092..7413260	+	AT5G22380	2991	0	0	0	0	0	0	8.76556	0	0	0	0	0	0	0	0	0	0	0	0	0	0	0	0	0	0	0	0	0	0	0	0	0	0.963885	0
LincRNA_1601	LincRNA	618	Chr5:7420413..7420611;Chr5:7421046..7421464	+	AT5G22390	1165	0	0.0186266	0	0	0	0.168372	0.687372	0.0110121	0.054489	4.71083	5.83886	6.11508	2.43266	1.02369	0	0.529928	0	0.47256	0	1.6004	4.84539	4.05657	2.107	1.36885	0.631312	0	0	0	0	0.614414	1.05761	0.354459	0	0.152345
LincRNA_1602	LincRNA	343	Chr5:7462543..7462885	+	AT5G22490	1495	0	0	0	0	0	0	0	0	0	0	0	0	0	0	0	0	0	0	0	0	0	0	0	0	0	0	0	0	0	0	0	0	0	0
LincRNA_1603	LincRNA	188	Chr5:7465437..7465624	+	AT5G22490	4389	0	0	0	0	0	0	0	0	0	0	0	0	0	0	0	0	0	0	0	0	0	0	0	0	0	0	0	0	0	0	0	0	0	0
LincRNA_1604	LincRNA	442	Chr5:7486408..7486495;Chr5:7486625..7486978	+	AT5G22550	927	0	5.74474e-05	0	0	0	0	0	3.51612e-05	0	0	0.0502213	0.291122	0.327769	0.247088	0	0	0	0	0	0.0162931	0.193648	0.124209	0.135942	0.227904	0	0	0	0	0	0	0.0164029	0	0	0.218631
LincRNA_1605	LincRNA	383	Chr5:7486494..7486522;Chr5:7486625..7486978	+	AT5G22550	1013	0	0.214068	0	0	0	0	0	0.0506723	0	0	6.289e-07	0.124268	0.106926	0.293058	0	0	0	0	0	0	0.0495008	0	1.79317e-05	9.19395e-06	0	0	0	0	0	0	0.0949188	0	0	0.200329
LincRNA_1606	LincRNA	224	Chr5:7501724..7501947	+	AT5G22580	728	0	0	0	0	0	0	3.35222	0	0	0	0	0	0	0	0	0	4.25585	0	0	0	0	0	0	0	0	0	0	0	0	0	0	0	0	0
LincRNA_1607	LincRNA	165	Chr5:7561518..7561682	+	AT5G22740	1446	0	0	0	0	0	0	0	0	0	0	0	0	0	0	0	0	0	0	0	0	0	0	0	0	0	0	0	0	0	0	0	0	3.29433	0
LincRNA_1608	LincRNA	199	Chr5:7605954..7606152	+	AT5G22792	584	0	0	0	0	0	0	0	0	2.32842	0	0	0	0	0	0	0	0	0	0	0	0	0	0	0	0	0	0	0	0	0	0	0	0	0
LincRNA_1609	LincRNA	165	Chr5:7674231..7674395	+	AT5G22940	2544	0	0	0	0	0	0	0	0.305796	0	0	0	0	0	0	0	0	0	0	0	0	0	0	0	0	0	0	0	0	0	0	0	0	0	0
LincRNA_1610	LincRNA	189	Chr5:7739875..7740063	+	AT5G23065	548	0	0	0	0	0	0	0	0	0	0	0	0	0	0	0	0	0	8.56354	0	0	0	0	0	0	5.69691	0	0	19.1747	0	0	0	0	0	0
LincRNA_1611	LincRNA	791	Chr5:7823953..7824743	+	AT5G23230	1140	0	0	0	0	0	0	0	0.0622478	0.0769435	0.05161	0.0248399	0.00806023	0.0202955	0	0	0	0	0	0	0.1535	0	0	0	0.00766412	0	0	0	0	0	0	0.0239943	0.0499525	0.0443755	0.0390962
LincRNA_1612	LincRNA	162	Chr5:8142205..8142366	+	AT5G24080	1084	0	0	0	0	0	0	0	0	0	0	0	0	0	0	0	33.9289	0	0	25.5254	0	0	0	0	0	0	11.7608	15.2116	0	0	0	0	0	0	0
LincRNA_1613	LincRNA	324	Chr5:8156493..8156816	+	AT5G24120	736	0	0.0627171	0	0	0	0	0	0	0	0	0	0	0	0	0	0	0	0	0	0	0	0	0	0	0	0	0	0	0	0	0	0	0	0
LincRNA_1614	LincRNA	1853	Chr5:8221099..8222146;Chr5:8222335..8223139	+	AT5G24210	1481	0.417893	0.553302	0.161853	0.675133	0.701066	1.03199	0.865201	0.0235295	0.0268433	2.61444	2.05064	1.12846	0.934336	0.924308	0.300563	0.399047	0.341292	0.379256	0	2.69633	0.914824	1.24931	1.5541	2.12155	0.257337	0.596386	0.600292	0.800228	0.287844	1.65985	2.35624	4.25982	0	0.234849
LincRNA_1615	LincRNA	275	Chr5:8221299..8221527;Chr5:8222013..8222058	+	AT5G24210	1681	0	0.000637278	0	0	2.79555	1.45066	0.0006903	0.0297704	0	0	1.7809	0.81472	2.0792	0.61195	0	0	4.03308	4.50974	0	0.739115	0.0206347	0.536438	0.210009	0.64909	6.26323	3.07866	0	0	0	0.231345	0.55702	1.56456	0	0
LincRNA_1616	LincRNA	332	Chr5:8374563..8374894	+	AT5G24520	1717	0	0	0	0	0	0	0	0.0350418	0.34572	0	0	0	0	0	0	0	0	0	0	0	0.408992	0	0	0	0	0	0	0	0	0	0	0.22298	0	0.509173
LincRNA_1617	LincRNA	216	Chr5:8583426..8583641	+	AT5G24920	1025	0	0	0	0	0	1.84942	3.77509	0.120958	1.74388	0	0	0	0	0	0	0	0	0	0	0	0	0	0	0	0	0	0	0	0	0	0	0	0	0
LincRNA_1618	LincRNA	244	Chr5:8699429..8699672	+	AT5G25180	2322	4.11566	0.277096	0	0	0	2.50477	2.55641	0.246485	0.405301	0	0	0	0	0	0	0	0	0	0	0	0	0	0	0	0	0	0	0	0	0	0	0	0	0
LincRNA_1619	LincRNA	203	Chr5:8700843..8701045	+	AT5G25180	3736	0	0	0	0	0	0	0	0	0	0	0	0	0	0	0	0	0	0	0	0.078949	0	0	0	0	4.42559	0	0	0	0	0	0	0	0	0
LincRNA_1620	LincRNA	304	Chr5:8701727..8702030	+	AT5G25180	4620	0	0	0	0	0	0	2.72203	0	0.628711	0	0	0	0	0	0	0	0	0	0	0	0	0	0	0	0	0	0	0	0	0.293623	0	0.396653	0	0.0604613
LincRNA_1621	LincRNA	224	Chr5:8702108..8702331	+	AT5G25190	4460	2.69844	0	0	0	0	1.64226	0	0	0	0	0	0	0	0	0	0	0	0	0	0	0	0	0	0	0	0	0	0	0	0	0	0	0	0
LincRNA_1622	LincRNA	219	Chr5:8702929..8703147	+	AT5G25190	3644	0	0.195538	0	0	0	0	7.21588	0	0.547325	0	0	0	0	0	0	0	0	0	0	0	0	0	0	0	0	0	0	0	0	1.24377	0	0	0	0
LincRNA_1623	LincRNA	348	Chr5:8703255..8703602	+	AT5G25190	3189	0	0.0528809	0	0	0	0.478009	3.90291	0	0.457408	0	0	0.0252668	0	0	0	0	0	0	0	0	0	0	0	0	0	0	0	0	0	0.163835	0	0.0658515	0	0
LincRNA_1624	LincRNA	231	Chr5:8704039..8704269	+	AT5G25190	2522	0	0	0	0	0	1.48756	3.03645	0	0.481409	0	0	0	0	0	0	0	0	0	0	0	0	0	0	0	0	0	0	0	0	0	0	0	0	0.153559
LincRNA_1625	LincRNA	160	Chr5:9140920..9141079	+	AT5G26150	822	0	0	0	0	0	0	0	0	1.61587	0	0	0	0	0	0	0	0	0	0	0	0	0	0	0	0	0	0	0	0	0	0	0	0	0.863158
LincRNA_1626	LincRNA	1374	Chr5:9165440..9166813	+	AT5G26220	756	0.0981262	0.184984	0	0.237794	0	0	0.243801	0.289486	0.0748035	0.397888	0.890954	0.771726	0.56274	0.548836	0	0	0.600752	0.167182	0.283937	0.453832	0.610117	0.606449	0.130304	0.441024	0	0	0	0	0	0.301406	0.294009	0.240277	0.312265	0.272579
LincRNA_1627	LincRNA	339	Chr5:9166884..9167222	+	AT5G26220	2200	0	0	0	0	0	0	2.07457	0	0.479166	0	0	0	0	0	0	0	0	0	0	0	0	0	0	0	0	0	0	0	0	0	0	0	0	0
LincRNA_1628	LincRNA	521	Chr5:9461514..9461657;Chr5:9461937..9462313	+	AT5G26890	799	0	0	0	0	0	0	0.44835	0.10078	1.0417	0	0	0.0490935	0	0	0	0	0	0	0	0.038057	0	0	0	0.136575	0	0	0	0	0	0.0136218	0.021541	0.037591	0	0.707845
LincRNA_1629	LincRNA	159	Chr5:9560344..9560502	+	AT5G27160	2095	0	0	0	0	0	0	0	0.350112	1.65254	0	0	0	0	0	0	0	0	0	0	0	0	0	0	0	0	0	0	0	0	0	0	0	0	0
LincRNA_1630	LincRNA	893	Chr5:9560891..9561783	+	AT5G27160	814	0	0	0	0	0	0	0	0.212415	1.04948	0	0	0	0	0	0	0	0	0	0	0	0.0296114	0	0	0.0397391	0	0	0	0	0	0	0.0113243	0	0.3213	1.73235
LincRNA_1631	LincRNA	220	Chr5:9644540..9644759	+	AT5G27345	624	0	0	0	0	0	0	0	0	2.18125	0	0	0	0	0	0	0	0	0	0	0	0	0	0	0	0	0	0	0	0	0	0	0	0	0
LincRNA_1632	LincRNA	1060	Chr5:9832889..9833807;Chr5:9834742..9834882	+	AT5G27770	1004	32.844	0.0090257	68.2248	34.111	33.1528	109.081	496.779	0.064147	41.5703	0.093986	0.068347	0.113192	0.123607	0.150905	168.296	175.281	196.042	151.278	197.15	0.107528	0.156004	0.205819	0.0778775	0.0886577	125.34	112.115	131.598	170.084	147.508	0.0505329	0.0989445	0	0	0.0369475
LincRNA_1633	LincRNA	640	Chr5:9833814..9834312;Chr5:9834742..9834882	+	AT5G27770	1004	0	0.01769	0	0	0	0.159906	0.326405	0.0104905	0.0517495	0	0.0736065	0.041987	0.0315233	0	0	0	0	0	0	0.0853228	0.121568	0.231477	0.119362	0.0305543	0	0	0	0	0	0	0.0701741	0	0	0.0228463
LincRNA_1634	LincRNA	475	Chr5:9846705..9847179	+	AT5G27800	2902	0	0	0	0	0	0	0	0.0673165	1.1488	0	0	0	0	0	0	0	0	0	0	0	0	0	0	0	0	0	0	0	0	0.115935	0	0	0	0.259582
LincRNA_1635	LincRNA	157	Chr5:9877231..9877387	+	AT5G27860	768	0	0.617804	0	0	0	0	0	0	0	0	0	0	0	0	0	0	0	0	0	0	0	0	0	0	0	0	0	0	0	0	0	1.51412	0	0
LincRNA_1636	LincRNA	247	Chr5:9901906..9902152	+	AT5G27889	1286	0	0	0	0	0	0	0	0.0788815	0.390316	0	0	0	0	0	0	0	0	6.92279	0	0	0	0	0	0	0	0	3.49627	0	0	0	0	0	0	0
LincRNA_1637	LincRNA	609	Chr5:9911705..9912313	+	AT5G27900	891	0	0	0	0	0	0.1721	0	0.55261	0.27367	0.0125153	0.0576684	0	0.0647283	0	0	0	0	0	0	0	0.0411152	0.0366539	0.0249994	0.0690125	0	0	0	1.08604	0	0	0.0273308	0	1.99193	0.234699
LincRNA_1638	LincRNA	203	Chr5:9967161..9967363	+	AT5G27930	5898	0	0	0	0	0	0	0	0	0	0	0	0	0	0	0	7.45437	0	0	0	0.078949	0.0990822	0	0	0	0	0	0	0	0	0	0	0	0	0
LincRNA_1639	LincRNA	199	Chr5:9968313..9968511	+	AT5G27940	5901	0	0	0	0	0	0	0	0	0	0	0	0	0	0	0	0	0	0	0	0	0	0	0.09824	0	0	0	7.18767	0	0	0	0	0	0	0
LincRNA_1640	LincRNA	173	Chr5:10093573..10093745	+	AT5G28085	667	0	0	0	0	0	0	0	0	0	0	0	0.144905	0	0	0	0	0	0	0	0	0	0	0.162922	0	0	9.20557	0	0	0	0	0	0	0	39.8107
LincRNA_1641	LincRNA	242	Chr5:10099996..10100237	+	AT5G28090	806	0	0	0	0	0	0	0	0	0	0.0547445	0	0	0	0	0	0	0	0	0	0	0	0	0	0.787667	0	0	0	0	2.98695	0	0	0.202116	0	0
LincRNA_1642	LincRNA	178	Chr5:10214449..10214626	+	AT5G28237	852	0	0	0	0	0	3.57661	0	0	2.26499	0	0	0	0	0	0	0	0	0	0	0	0	0	0	0	0	0	0	0	0	0	0	0	0	0
LincRNA_1643	LincRNA	166	Chr5:10274339..10274504	+	AT5G28287	669	0	0	0	0	0	0	9.34091	0	1.41701	0	0	0	0	0	0	0	0	0	0	0	0	0	0	0	0	0	0	0	0	0	0	0	0	0
LincRNA_1644	LincRNA	154	Chr5:10284823..10284976	+	AT5G28295	1047	0	0	0	0	0	0	0	0	0	0	0	0	1.0205	0	0	0	0	0	0	0	0	0	0	0.289923	0	0	0	0	0	0	0	0	0	0
LincRNA_1645	LincRNA	153	Chr5:10285648..10285800	+	AT5G28295	1872	0	0	0	0	0	0	0	0	1.89747	0	0	0	0	0	0	0	0	0	0	0	0	0	0	0	0	0	0	0	0	0	0	1.7693	0	0
LincRNA_1646	LincRNA	270	Chr5:10290367..10290636	+	AT5G28300	2016	1.5195	0	0	0	0	0.92476	0	0	0.57271	0	0	0	0	0	0	0	0	0	0	0	0	0	0	0	0	0	0	0	0	0	0	0	0	0
LincRNA_1647	LincRNA	164	Chr5:10295791..10295954	+	AT5G28300	509	0	0	0	0	0	4.77787	0	0	0	0	0	0	0	0	0	0	0	0	0	0	0	0	0	0	0	0	0	0	0	0	0	0	0	0.75049
LincRNA_1648	LincRNA	211	Chr5:10337840..10338050	+	AT5G28380	674	0	0	0	0	0	0	0	0	0	0	0	0	0	0	0	0	0	0	0	0	0	0	0	0	0	0	0	0	0	1.4886	1.62346	0	0	0
LincRNA_1649	LincRNA	151	Chr5:10473350..10473500	+	AT5G28497	1773	0	0	0	0	0	0	0	0	4.06916	0	0	0	0	0	0	0	0	0	0	0	0	0	0	0	0	0	0	0	0	0	0	0	0	0
LincRNA_1650	LincRNA	341	Chr5:10489702..10489869;Chr5:10489980..10490152	+	AT5G28515	1843	0	0	0	0	0	0	0	0.0328786	0.324379	0	0.075196	0.0261487	0.379916	0	0	0	0	1.41759	0	0	0	0.0280405	0	0.0514563	0	0	0	0	0	0	0	0	0	0
LincRNA_1651	LincRNA	249	Chr5:10546860..10547108	+	AT5G28545	639	0	0	0	0	0	0	0	0	0.745144	0	0	0	0	0	0	0	3.02596	0	0	0	0	0	0	0	0	0	0	0	0	0	0	0	0	0
LincRNA_1652	LincRNA	169	Chr5:10774780..10774948	+	AT5G28720	1184	0	0	0	0	0	0	0	0	0	0	0	0	0	0	0	0	0	0	0	0	0	0	0	0	0	0	0	0	0	0	0	2.00068	0.963885	0
LincRNA_1653	LincRNA	188	Chr5:10800917..10801104	+	AT5G28773	933	0	0	0	0	0	2.95691	0	0	1.87255	0	0	0	0	0	0	0	0	0	0	0	0	0	0	0	0	0	0	0	0	0	0	0	0	0
LincRNA_1654	LincRNA	175	Chr5:11188310..11188484	+	AT5G29560	2060	230.815	0.420005	942.29	302.349	733.925	91.1176	395.233	0.248308	13.144	0	0.191056	0	0	0	0	12.7122	10.1299	22.672	9.57551	0	0.171392	0.163581	0	0	7.53368	8.82382	11.4129	0	27.5091	0	0	0	0	0
LincRNA_1655	LincRNA	207	Chr5:11550367..11550573	+	AT5G31807	689	0	0	0	0	0	0	0	0	0	0.0803332	0	0.155569	0.223056	0	0	0	0	0	0	0	0	0	0	0	0	0	0	0	0	0	0	0	0	0
LincRNA_1656	LincRNA	374	Chr5:11585746..11586119	+	AT5G30470	1201	0	0	0	0	0	0	0	0	0	0	0	0	0	0	0	0	0	0	0	0	0	0.047932	0.0250777	0	0.767339	0	0	0	0	0	0.108872	0.0553825	0	0
LincRNA_1657	LincRNA	563	Chr5:12913848..12913941;Chr5:12914893..12915361	+	AT5G34560	1228	0	0	0	0	0	0	0	0.190693	0.677267	0	0	0	0	0	0	0	0	0	0	0	0	0	0	0	0	0	0	0	0	0	0	0	0	0.226791
LincRNA_1658	LincRNA	157	Chr5:13059783..13059939	+	AT5G34869	1097	0	0	0	0	0	0	0	0	1.80729	0	0	0	0	0	0	0	0	0	0	0	0	0	0	0	0	0	0	0	0	0	0	0	0	1.92805
LincRNA_1659	LincRNA	172	Chr5:13060167..13060338	+	AT5G34869	698	0	0	0	0	0	0	0	0	2.55537	0	0	0	0	0	0	0	0	0	0	0	0	0	0	0	0	0	0	0	0	0	0	0	0.878	0.580157
LincRNA_1660	LincRNA	236	Chr5:13092985..13093019;Chr5:13093207..13093407	+	AT5G34828	663	0	0	0	0	0	0	0	0.091181	0.899585	0	0	0	0	0	0	0	0	0	0	0	0	0	4.3127	0	0	0	0	0	0	0.370988	0.279365	0	0	2.77447
LincRNA_1661	LincRNA	854	Chr5:13098327..13098869;Chr5:13099195..13099505	+	AT5G34852	1830	0	0.0489826	0.622858	0	0	0.429531	0.219193	0.0211121	0	0.0425492	0	0	0	0	0	0	0	0	0	0.0080371	0	0	4.12e-06	0	0	0	0	0	0	0.0316142	0.0217944	3.89875e-06	0	0.0223704
LincRNA_1662	LincRNA	1695	Chr5:13098327..13098869;Chr5:13099198..13099944;Chr5:13100037..13100441	+	AT5G34852	894	0.0770219	0.00973148	0	0	0	0	0	2.85773e-07	0.0448549	0.0640913	0.0434423	0	0.00747587	0.0105585	0.110804	0	0	0	0	0.0892884	0.0380924	0.0398838	0.0737715	0.0584672	0	0	0	0	0	0.0195343	0.171991	0.401901	0	0.0879773
LincRNA_1663	LincRNA	423	Chr5:13098516..13098577;Chr5:13098817..13098869;Chr5:13099198..13099505	+	AT5G34852	1830	0	3.27259e-06	0.582595	0	0	0	0	0	0	0.169301	0.0267842	0.0556775	0	0.0629838	0	0	0.802301	0	0	0	5.79577e-06	0.0150472	0.00206633	0.0190953	0	0	0	0	0	0.377742	0.161643	0.268288	0	0
LincRNA_1664	LincRNA	161	Chr5:13100536..13100574;Chr5:13100669..13100790	+	AT5G34852	545	0	0.0104351	0	0	0	2.15896	0	0	0	1.0546	0.275452	0.198951	0	0.173534	0	0	0	0	0	0	0	0.181823	0.448873	0.191462	0	0	0	0	0	2.36897	0.842928	2.45378	0	0.795347
LincRNA_1665	LincRNA	179	Chr5:13369891..13370069	+	AT5G35111	2651	0	0	0	0	0	3.50712	0	0	2.17199	0	0	0	0	0	0	0	37.299	10.4317	17.6289	0	0	0	0	0	0	16.245	0	0	25.3145	0	0.5201	0	0	0
LincRNA_1666	LincRNA	152	Chr5:13473181..13473332	+	AT5G35207	700	0	0	0	0	0	0	12.8073	0.41162	0	0	0	0	0	0	0	0	0	0	0	0	0	0	0	0	0	0	0	0	0	0	0	0	0	0
LincRNA_1667	LincRNA	152	Chr5:13625912..13626063	+	AT5G35410	8392	0	0	0	0	0	0	0	0.41036	0	0	0	0	0	0	0	0	0	0	0	0	0	0.329732	0	0	0	0	0	0	0	0	0	0	0	0
LincRNA_1668	LincRNA	808	Chr5:13626132..13626939	+	AT5G35410	7516	0	0.0127819	0	0	0	0	0	0.0605699	0.658523	0.24404	0.336207	0.355457	0.291543	0.214953	0	0.726392	0	0	0	0.30754	0.188472	0.263238	0.229448	0.0882315	0	0	0	0	0	0.263368	0.258022	0.158479	0.0287363	0.93166
LincRNA_1669	LincRNA	1004	Chr5:13691369..13692131;Chr5:13693480..13693720	+	AT5G35490	822	0	0.0096563	0	0	0	0	0	0	0	0.407955	0.108053	0.0322117	0	0.026764	0.20651	0.2742	0.219649	0	0	0.0517117	0.0564314	0.0971124	0.0156628	0	0.163354	0.573987	0.742405	0	0	0.0426281	0.0242981	0.204073	0.010801	0.0209121
LincRNA_1670	LincRNA	333	Chr5:13692727..13693059	+	AT5G35495	1807	0	0	0	0	0	0	0	0	0.68645	0	0	0	0	0	0	1.68315	0	0	0	0	0	0	0	0	0	0	0	0	0	0	0	0	0	0
LincRNA_1671	LincRNA	381	Chr5:13741218..13741598	+	AT5G35560	512	0	0	0	0	0	0.391434	0	0.0513595	0	0.0240364	0	0	0	0	0	0	0	0	0	0	0	0.09908	0.237928	0	0	0	0	0	0	0.112808	0.132151	0	0	0.4116
LincRNA_1672	LincRNA	156	Chr5:13815842..13815997	+	AT5G35610	3510	0	0	21.8189	0	0	0	0	0	1.76942	0	0	0	0	0	0	0	0	0	0	0	0	0	0	0	0	0	0	0	0	0	0	0	0	0
LincRNA_1673	LincRNA	193	Chr5:13933121..13933313	+	AT5G35760	796	0	0	0	0	0	0	0	0	0	0.0983765	0	0	0	0	0	0	0	0	0	0	0	0	0	0	0	0	0	0	0	0	0	0	0	0
LincRNA_1674	LincRNA	409	Chr5:13987659..13988067	+	AT5G35805	4009	0	0.0374697	0	0	0	0	0	0	0	0	0	0	0	0	0	0	0	0	0	0	0	0.0207656	0	0.0189716	1.27466	0	0	0	0	0	0.217257	0	0	0.208078
LincRNA_1675	LincRNA	217	Chr5:14098246..14098462	+	AT5G35945	3970	0	0	0	0	0	0	0	0	0	0	0	0	0	0.150195	0	0	0	0	0	0	0	0	0	0	0	8.24644	0	0	0	0	0	0	0.596985	0
LincRNA_1676	LincRNA	826	Chr5:14098953..14099778	+	AT5G35945	4677	0	0	0	0	0	0.22441	0	0	0.0363122	0	0	0	0	0	0	0	0.56501	0	0.534089	0	0.00865567	0.00801452	0	0	0	0	0	0	0	0.0362333	0	0	0.0557807	0
LincRNA_1677	LincRNA	310	Chr5:14182596..14182905	+	AT5G36080	1519	0	0	0	0	0	0	0	0.0414494	0	0	0	0	0	0	0	0	1.61342	0	0	0	0	0.0333688	0	0	0	0	0	0	0	0	0	0	0	0
LincRNA_1678	LincRNA	320	Chr5:14227331..14227650	+	AT5G36150	1910	0	0.0646836	0	0	0	0.584697	1.1935	0.0383585	0	0	0.0838665	0	0	0	0	0	0	0	0	0	0	0	0	0	0	0	0	0	0	0.232845	0.0330452	0	0	0
LincRNA_1679	LincRNA	168	Chr5:14280521..14280688	+	AT5G36250	1416	0	0	0	0	0	0	0	0	1.35801	0	0	0	0	0	0	0	0	0	0	0	0	0	0	0	0	0	0	0	0	0	0	1.0328	0	0
LincRNA_1680	LincRNA	150	Chr5:14301945..14302094	+	AT5G36290	646	0	0	0	0	0	0	0	0	0	0	0	0	0	0	34.0324	0	0	0	0	0	0	0	0	0	0	0	0	0	0	0	0	0	0	0
LincRNA_1681	LincRNA	688	Chr5:14612012..14612699	+	AT5G36990	2228	0	0	0	0	0	0	0	1.94436	8.16417	0	0	0	0	0	0	0	0	0	0	0	0	0	0	0	0	0	0	0	0	0	0	0	0.0360195	2.56601
LincRNA_1682	LincRNA	349	Chr5:14759259..14759322;Chr5:14759423..14759707	+	AT5G37270	701	0	0.0525328	0	0	0	0	0	0.0933636	0	0.152676	0	0.0251455	0	0	0	0	0	0	0	0.0236208	0.0288732	0.0269305	0	0	0	0	0	0	0	0	0.0736207	0.065381	0	0.16651
LincRNA_1683	LincRNA	258	Chr5:14864663..14864920	+	AT5G37475	1138	2174.36	0.233855	6376.64	11935.7	2735.41	86.6699	94.9291	2.70045	513.418	0	0	0	0	0	0	0	0	0	0	0	0	0	0	0	4.03451	0	0	0	0	0	0	0	0	0
LincRNA_1684	LincRNA	169	Chr5:15012364..15012532	+	AT5G37790	1213	0	0.950125	0	0	0	4.29425	0	1.1243	0	0	0	0	0	0	0	0	0	0	0	0	0	0	0	0	0	0	0	0	0	0	0	0	0	0
LincRNA_1685	LincRNA	6427	Chr5:15022144..15022362;Chr5:15022556..15023394;Chr5:15023470..15023598;Chr5:15023710..15023775;Chr5:15023849..15025501;Chr5:15025612..15025657;Chr5:15025807..15026518;Chr5:15026660..15029422	+	AT5G37795	3087	1.64625e-05	0.0130317	0	3.83956e-06	0	0.153747	0	1.39257e-05	0.740304	0.00915835	0.0184878	0.0179544	0.015732	0.00100238	0	0	0.272012	0	1.1442e-05	0.000517086	0.0331536	0.0155032	0.0641513	0.054619	0.0638018	0.255579	0	0.191959	0.157541	0.0471486	0.0676656	0	2.2221e-06	0.0247806
LincRNA_1686	LincRNA	5474	Chr5:15022144..15022362;Chr5:15022556..15023394;Chr5:15023470..15023598;Chr5:15023710..15023775;Chr5:15023849..15025501;Chr5:15025612..15025657;Chr5:15025807..15026220;Chr5:15026434..15026518;Chr5:15026660..15026752;Chr5:15026824..15026960;Chr5:15027055..15027103;Chr5:15027385..15027439;Chr5:15027509..15027557;Chr5:15027783..15029422	+	AT5G37795	3087	0	0	7.4246e-05	0	0	0	0	0	0	0.0126255	0.0207559	0.0317771	1.52478e-05	0.00816169	0	0	0	0	0	0	0.00239142	0.0196449	0.00106355	0.0067828	0.000249165	0	0	0	0.00319543	0.0430034	0.0298389	0.038063	1.78866e-05	0.0679565
LincRNA_1687	LincRNA	5284	Chr5:15022144..15022362;Chr5:15022556..15023394;Chr5:15023470..15023598;Chr5:15023710..15023775;Chr5:15023849..15025501;Chr5:15025612..15025657;Chr5:15025807..15025974;Chr5:15026064..15026118;Chr5:15026419..15026518;Chr5:15026660..15026752;Chr5:15026824..15026946;Chr5:15027055..15027103;Chr5:15027385..15027439;Chr5:15027509..15027557;Chr5:15027783..15029422	+	AT5G37795	3087	0	0	0.0949134	0	0	0	0	0	0	0.00134384	0.0174373	0.00647429	0.00886035	0.0200451	0	0	0	0	0	0	0.0207391	0.012988	0.0156975	0.0176295	0.0882151	0	0.00284762	0	0	0	0.00361202	0	0.0166483	0.0159847
LincRNA_1688	LincRNA	5977	Chr5:15022144..15022362;Chr5:15022556..15023394;Chr5:15023470..15023598;Chr5:15023710..15023775;Chr5:15023849..15025501;Chr5:15025579..15025657;Chr5:15025807..15026118;Chr5:15026434..15026518;Chr5:15026660..15026752;Chr5:15026827..15026960;Chr5:15027055..15029422	+	AT5G37795	3087	0.0345751	0	0	0	0	0.148904	0.251975	0.0324335	0.294183	0.0184675	0.00539165	0.0111608	0.0212615	0.00756988	0.0818711	0	0	0	0	0.0571074	4.42092e-05	0.0475711	0.0436142	0.0658971	0	0	0.373932	9.17309e-05	0	0.0383362	0.0732312	0.0053703	0	0.0301336
LincRNA_1689	LincRNA	5554	Chr5:15022144..15022362;Chr5:15022556..15022711;Chr5:15022814..15022855;Chr5:15022956..15023394;Chr5:15023470..15023598;Chr5:15023710..15023775;Chr5:15023849..15025501;Chr5:15025612..15025657;Chr5:15025807..15026518;Chr5:15026660..15026752;Chr5:15026827..15026962;Chr5:15027055..15027103;Chr5:15027385..15027558;Chr5:15027783..15029422	+	AT5G37795	3087	0	3.59016e-07	3.94413e-06	0.0520518	0	0	0	0	0	0.0361794	1.28055e-06	0.0070757	0.000746722	0.00931368	0.0175433	0	0	0	0.0538949	0.00741533	0.00682973	0	0.0130744	0.00114996	0	0	0	0	1.52945e-05	6.62523e-05	3.49269e-05	0	1.13554e-06	2.82822e-06
LincRNA_1690	LincRNA	609	Chr5:15022169..15022362;Chr5:15022556..15022725;Chr5:15022814..15022892;Chr5:15023284..15023394;Chr5:15023551..15023598;Chr5:15023710..15023716	+	AT5G37795	8793	0.247916	0.0488788	0	0	0	0.848224	0.518048	0.0295706	0	0.27702	0.111436	0.106148	0.285779	0.124524	2.55504	0	0.158645	0	0	0.10824	0.246078	0.376653	0.342255	0.326317	1.13668	2.46324	2.063	1.52431	1.44435	0.0808018	0.256863	0.0564117	0.11117	0.120904
LincRNA_1691	LincRNA	3708	Chr5:15022169..15022362;Chr5:15022556..15022725;Chr5:15022814..15023913;Chr5:15026367..15026518;Chr5:15026660..15026752;Chr5:15026827..15026962;Chr5:15027055..15027103;Chr5:15027385..15027558;Chr5:15027783..15029422	+	AT5G37795	3087	0	2.89464e-05	0	0	3.04519e-05	0.378184	0.149341	0	0.716921	1.60799e-06	0.0183132	0.0111951	0.0170014	0.010207	0	0.0655863	0	9.12126e-05	0	0.00421572	5.4358e-06	3.46505e-06	0.084217	0.0175308	0	0.000104034	0	0.0121062	0	0.0259125	0.0215284	0.00776268	0	0.0361997
LincRNA_1692	LincRNA	3066	Chr5:15022176..15022362;Chr5:15022556..15022711;Chr5:15022814..15022892;Chr5:15023284..15023429;Chr5:15023551..15023598;Chr5:15023710..15023913;Chr5:15026367..15026518;Chr5:15026660..15026960;Chr5:15027055..15027103;Chr5:15027385..15027439;Chr5:15027509..15027557;Chr5:15027783..15029422	+	AT5G37795	3087	0	0	0	0	0	0	0	0	0	0.0094858	1.37298e-05	9.42135e-06	0	6.51276e-06	0.190891	0	0	0	0	0.00854045	0	0.0245807	0.0126655	0.0628949	0	1.589e-05	0	0.11836	0	0	0.00900433	0.0373952	0.00854335	0.00129475
LincRNA_1693	LincRNA	3455	Chr5:15022176..15022362;Chr5:15022556..15022711;Chr5:15022814..15023429;Chr5:15023551..15023598;Chr5:15023710..15023913;Chr5:15026367..15026518;Chr5:15026660..15026752;Chr5:15026827..15026962;Chr5:15027055..15027103;Chr5:15027385..15027558;Chr5:15027783..15029422	+	AT5G37795	3087	0	0.0194478	0	0	0.084828	0	0.0036506	9.89675e-06	0	0.0112865	1.02478e-06	0.00146884	0	0	2.61459e-05	0	7.15534e-05	0.120228	0	0.0254603	0.0075023	0.00761168	8.3581e-05	0.00625567	0	0.00418022	0	0.00174766	0	0.0178528	0.0130454	9.75682e-05	0.0124955	0
LincRNA_1694	LincRNA	359	Chr5:15022693..15022725;Chr5:15022814..15022892;Chr5:15023284..15023394;Chr5:15023470..15023598;Chr5:15023710..15023716	+	AT5G37795	8793	0.609275	0	0	0	0	0.068134	0.534222	0	1.92084	0	0	0.422422	0	0	0	1.34359	0	0	0	0.0138131	0	0.0333022	0	0.196433	0	0	0	0	0	0	0	0	0	0
LincRNA_1695	LincRNA	2470	Chr5:15025464..15025501;Chr5:15025579..15025657;Chr5:15025807..15025974;Chr5:15026064..15026118;Chr5:15026196..15026220;Chr5:15026434..15026518;Chr5:15026660..15026752;Chr5:15026827..15026960;Chr5:15027055..15027103;Chr5:15027385..15027439;Chr5:15027509..15027557;Chr5:15027783..15029422	+	AT5G37795	3087	0	0	0.0227418	0	0	0	0	0	0	0.0322646	0.00664386	0.10164	0	0.041387	0	0	0	0	0.0926321	0.043783	0.00566613	0.0331092	0.0672435	0.0570119	0	0	0.332238	0	0	0.0505533	0.0510876	0.0040828	0.0384483	0.0722475
LincRNA_1696	LincRNA	1685	Chr5:15027532..15027576;Chr5:15027783..15029422	+	AT5G37795	3087	0.0428899	0.00922053	0	0	0	0	0	0.0602221	0.000228605	0.0339125	0.0453088	1.74406e-06	0	0.0276154	0	0	0	0	0	0.0232045	0.0180214	0.043747	0.0866665	0	0	0	0	0	0	0.151951	0.0587423	0.029802	0	0.151056
LincRNA_1697	LincRNA	507	Chr5:15029527..15030033	+	AT5G37795	2476	0.377501	0.0254161	0	0	0	0.229745	0	0.0903871	1.23508	0	0	0	0	0	0	0	0	0	0	0	0	0	0	0	0	0	0	0	0	0	0	0.0728178	0	0
LincRNA_1698	LincRNA	598	Chr5:15030123..15030720	+	AT5G37795	1789	0	0	0	0	0	0.530658	0.361065	0.0115689	0.560091	0.081145	0	0	0	0	0	0	0	0	0	0	0	0.0257577	0	0.0330577	0	0	0	0	0	0	0	0	0	0.0146934
LincRNA_1699	LincRNA	174	Chr5:15075596..15075769	+	AT5G37870	746	0	0	0	0	0	3.87393	7.90759	0	1.2537	0	0	0	0	0	0	0	0	0	0	0	0	0	0	0	0	0	0	0	0	0	0	0	0	0
LincRNA_1700	LincRNA	215	Chr5:15249687..15249744;Chr5:15250060..15250216	+	AT5G38197	809	0	0	0	0	0	0	0	0	0	0	0	0.069777	0	0	0	0	0	0	0	0	0	0	0	0	0	0	0	0	0	0	0	0	1.10119	0
LincRNA_1701	LincRNA	417	Chr5:15249713..15249744;Chr5:15249832..15250216	+	AT5G38197	809	0	0	0	0	0	0	0	0.0213937	0	0	0	0	0.0899873	0.021446	0	0	0	0	0	0.0177755	0.0216607	0	0	0	0	0	0	0	0	0	0	0	0.187382	0
LincRNA_1702	LincRNA	4015	Chr5:15515086..15515383;Chr5:15515847..15517562;Chr5:15517701..15517832;Chr5:15517964..15518250;Chr5:15518327..15518379;Chr5:15518533..15518638;Chr5:15518725..15518775;Chr5:15519031..15519113;Chr5:15519356..15519497;Chr5:15519585..15519704;Chr5:15519777..15519889;Chr5:15519962..15520059;Chr5:15520148..15520270;Chr5:15520393..15520503;Chr5:15520718..15520815;Chr5:15520911..15521394	+	AT5G38740	782	0.241162	1.76986e-05	0	0	0	0.386623	6.80375e-05	1.08723e-07	1.24402	0.0263851	1.42988e-05	0.0117365	0.0478456	0.0419273	0	0	0	5.14552e-07	0	0.0767825	0.0229417	0.105216	1.30907e-05	0.088643	0	0	0	0	0	0.0225865	0.338606	1.72111e-06	0.000847858	0.108565
LincRNA_1703	LincRNA	3839	Chr5:15515086..15515383;Chr5:15515847..15517562;Chr5:15517701..15517832;Chr5:15517964..15518007;Chr5:15518191..15518252;Chr5:15518327..15518379;Chr5:15518533..15518638;Chr5:15518725..15518775;Chr5:15519031..15519113;Chr5:15519356..15519497;Chr5:15519580..15519704;Chr5:15519777..15519889;Chr5:15519962..15520059;Chr5:15520148..15520270;Chr5:15520393..15520503;Chr5:15520718..15520815;Chr5:15520911..…	+	AT5G38740	782	0	0.0568397	0.000131358	0.000132285	0.000135719	0.0365618	0.588989	0.000132744	0.113361	0.324169	0.113509	0.206018	0.15975	0.137547	0.000400756	0.000394069	0.000403074	0.000400813	0	0.0994056	0.127778	0.191457	0.509008	0.356673	0.000394147	0.000398691	0.000399899	0.000398221	0.000392212	0.166423	0.503028	4.93351e-05	0.105099	0.207145
LincRNA_1704	LincRNA	3714	Chr5:15515086..15515383;Chr5:15515847..15517365;Chr5:15517489..15517562;Chr5:15517701..15517832;Chr5:15517964..15518007;Chr5:15518191..15518250;Chr5:15518327..15518379;Chr5:15518533..15518638;Chr5:15518725..15518775;Chr5:15519031..15519113;Chr5:15519356..15519497;Chr5:15519580..15519704;Chr5:15519777..15519889;Chr5:15519962..15520059;Chr5:15520148..15520270;Chr5:15520393..15520503;Chr5:15520718..…	+	AT5G38740	782	6.26026e-05	0.016057	0.0759399	0.0791962	0.0784612	0.000615289	0	0.0220586	4.22214e-05	0.0702706	0.233319	0.117018	0.0670433	0.0906084	0.187859	0.312034	0.249898	0.0553079	0.236616	0.0846515	0.114292	0.257932	0.0144044	0.222549	0.334682	0.304845	0.168797	0.375537	0.270042	0.186394	0.335016	0.120085	0.0243555	0.177184
LincRNA_1705	LincRNA	1092	Chr5:15602473..15603564	+	AT5G38975	2430	0.258469	0.234927	0.300322	0	0	0	0	0.334901	0.0254534	0.116224	0.025931	0.0703052	0.0882661	0.153515	0	0	0	0	0	0.0835884	0.0341806	0.0403118	0.0246193	0.0417679	0	0	0	0	0	0.15418	0.798942	0.96384	0.157198	0.713384
LincRNA_1706	LincRNA	295	Chr5:15699189..15699483	+	AT5G39205	1288	0	0.0798918	0	0	0	0	0	0.378294	0	1.16961	0.817836	0.482501	0	0.506618	0	0	0	0	0	4.08268	3.06824	1.85221	1.01937	1.49868	0	0	0	0	0	0.117787	0.894435	0	16.8132	0
LincRNA_1707	LincRNA	152	Chr5:15910346..15910497	+	AT5G39760	920	0	0	0	0	0	0	0	0	5.91624	0	0	0	0	0	0	0	0	0	0	0	0	0	0	0	0	0	0	0	0	0	0	0	0	0
LincRNA_1708	LincRNA	159	Chr5:15928129..15928287	+	AT5G39770	581	0	0	0	0	0	0	0	0	0	0	0	0	0	0	0	0	0	0	0	0	0	0	0	0	0	0	0	36.2683	0	0	0	0	0	0
LincRNA_1709	LincRNA	190	Chr5:15942045..15942234	+	AT5G39830	564	0	0	0	0	0	0	0	0	0	0	0	0	0.144971	0	0	0	0	0	0	0	0	0	0	0	0	0	0	0	0	0	0	0	0	0
LincRNA_1710	LincRNA	189	Chr5:16109691..16109879	+	AT5G40300	810	4.77037	1.2847	11.0856	0	0	0	0	1.5208	6.41464	0	0	0	0	0	0	0	7.66014	0	0	0	0	0	0	0	0	0	0	0	0	0	0	0	0	0
LincRNA_1711	LincRNA	421	Chr5:16332504..16332924	+	AT5G40790	1479	0.526039	0	0	0	0	0	0	0	0	0	0.257206	0.102984	0.261149	0.152538	0	0	0.809684	0	0	0	0.021347	0.246154	0.0865925	0.399024	0	0	0	2.02678	0	0	0	0	0.194846	0
LincRNA_1712	LincRNA	190	Chr5:16333137..16333326	+	AT5G40800	1485	0	0	0	0	0	0	0	0	0	0	8.25033	0.204202	0	0	0	0	0	0	7.10545	0	0	2.66852	0	0	0	0	0	0	0	0	0	0	0	0
LincRNA_1713	LincRNA	458	Chr5:16337505..16337962	+	AT5G40800	1878	0	0	0	0	0	0	0.558893	0	0	0	0.247201	0	0	0	0	0	0	0	0	0	0	0.0524847	0.0184437	0.341685	0	0	0	0	1.24631	0	0	0	0	0
LincRNA_1714	LincRNA	169	Chr5:16364777..16364945	+	AT5G40847	781	0	0	0	0	0	0	0	0	0	0	0	0	0	0	0	0	0	0	0	0	0	0	0	0	0	20.078	0	0	0	0	0	0	0	0
LincRNA_1715	LincRNA	154	Chr5:16842280..16842433	+	AT5G42140	641	0	0	0	0	0	0	0	0	0	0	0	0	0	0	0	0	0	0	30.9316	0	0	0	0	0	0	0	0	0	0	0	0	0	0	0
LincRNA_1716	LincRNA	1193	Chr5:17045331..17046523	+	AT5G42600	6995	0.116057	0.0302012	0	0	0	0.104681	0	0.00541545	0.101822	0.0144313	1.0385	4.64287	5.16163	4.26091	0	0	0.983253	0.569908	0.337363	0.196189	0.962932	0.613432	1.31073	0.82536	0	0	4.8112e-06	0	0.446273	3.21453e-07	0.00921936	0	0	0.0135556
LincRNA_1717	LincRNA	798	Chr5:17045331..17045659;Chr5:17046811..17047279	+	AT5G42600	6239	3.00545e-05	0.144683	2.69939e-05	0	0.463479	0.765729	2.59118e-05	2.9474e-05	0.0505463	7.19475e-06	2.03113	16.7326	20.7814	15.9487	0	8.28489e-05	8.25326e-05	2.67359	3.35315	0.125698	3.08316	3.60744	4.44248	4.33031	0	0.773041	0.333281	1.48099	9.66249e-05	0.0212121	0.0138363	0	9.69606e-06	0.0641765
LincRNA_1718	LincRNA	698	Chr5:17045341..17045569;Chr5:17046811..17047279	+	AT5G42600	6239	0.231956	3.89336e-05	1.0782	0	0	0	0.288168	0.0446015	0.0457002	0.0736427	0.416617	1.92912	2.00809	1.94083	0	0.443989	1.58846	0.000100022	0	2.63745e-06	0.369701	0.642598	0.610142	0.082755	0	0	0	0	0.707999	0.0973177	0.0177671	0	0.10723	2.54148e-06
LincRNA_1719	LincRNA	175	Chr5:17049826..17050000	+	AT5G42600	3518	0	0	0	0	0	0	0	0	0	0	1.14634	0.276662	0	0	0	0	0	0	0	0	0	0	0	0	0	0	0	0	0	0	0	0	0	0
LincRNA_1720	LincRNA	421	Chr5:17084342..17084415;Chr5:17084525..17084871	+	AT5G42640	3825	0	0	0	0	0	0	0	1.48882	0	0	0	0.112149	0.0276565	0.419081	0	0	0	0	0	0	0	0	0.259777	0.641263	0	0	0	0	0	0	0	0	1.40569	0.712907
LincRNA_1721	LincRNA	177	Chr5:17190774..17190950	+	AT5G42880	628	11.9882	0	0	0	0	0	0	0	2.36114	0	0	0	0	0	0	0	0	0	0	0	0	0	0	0	0	0	0	0	0	0	0	0	0	0
LincRNA_1722	LincRNA	175	Chr5:17215648..17215822	+	AT5G42940	509	0	0	0	0	0	0	0	0.744925	0	0	0	0	0	0	0	0	0	0	0	0	0	0	0	0	0	0	0	0	0	0	0	0	0	0.530323
LincRNA_1723	LincRNA	171	Chr5:17221976..17222146	+	AT5G42940	1487	0	0	0	0	0	0	0	0	3.9416	0	0	0	0	0	0	0	0	0	0	0	0	0	0	0	0	0	0	0	0	0	0	0	0	0
LincRNA_1724	LincRNA	452	Chr5:17286832..17287283	+	AT5G43070	1818	0	0.155092	1.07062	0	0	0.280386	0	0	0	0.0186811	0	0.0727263	0	0.0620697	0	0	0	0	0	0.0853543	0.731343	0.408905	0.471466	0.0677075	0	0	0	0	0	0	0.179947	0	0.0718162	0.20363
LincRNA_1725	LincRNA	226	Chr5:17405147..17405372	+	AT5G43350	3199	5.24402	0	6.09315	0	0	0	0	0	0	0.0641225	0	0	0	0	0	0	0	0	0	0	0	0	0	0	3.0732	0	0	0	0	0	0	0	0	0
LincRNA_1726	LincRNA	293	Chr5:17610079..17610371	+	AT5G43810	602	0	0	0	0	0	0	0	0	1.63548	0	0	0	0	0	0	0	0	0	0	0	0	0	0	0	0	0	4.22804	0	0	0	0	0	0	0
LincRNA_1727	LincRNA	177	Chr5:17638747..17638923	+	AT5G43880	896	0	0	0	0	0	0	0	0	3.49075	0	0	0	0	0	0	0	0	0	0	0	0	0	0	0	0	0	0	0	0	0	0	0	0	0
LincRNA_1728	LincRNA	245	Chr5:17644387..17644631	+	AT5G43880	740	0	0.136808	0	0	0	0	2.5243	0	0.382935	0	1.77014	0	0	0	0	0	0	0	0	0	0	0	0	0	0	0	0	0	0	0	2.22851	0.19313	0.186091	0
LincRNA_1729	LincRNA	405	Chr5:17890099..17890503	+	AT5G44410	720	0	0	0	0	0	0.345367	0	0.0677645	0.218714	0	0.0571785	0.113142	0.205168	0.164546	0.821675	0	0	0	0	0.368243	0.642564	0.042175	0.162552	0.0859545	0	0	0	0	0	0	0.180198	0	0	0.215429
LincRNA_1730	LincRNA	277	Chr5:17913214..17913490	+	AT5G44450	534	0	0	0	0	0	0	0	0	0	0	0	0	0	0	0	0	0	0	0	0	0	0	0	0	0	0	0	0	0	0	0.0610713	0	0	0
LincRNA_1731	LincRNA	368	Chr5:17957437..17957728;Chr5:17957896..17957971	+	AT5G44568	3231	0	0	0	0	0	0	0.860792	0	0.409419	0	0	0	0	0	0	0	0	0	0	0	0	0.0246163	0.025739	0	0	0	0	0	0	0	0	0	0	0
LincRNA_1732	LincRNA	734	Chr5:17958378..17958518;Chr5:17959316..17959908	+	AT5G44568	1294	0.216279	0.247545	0.5026	0	0	0.526505	1.88076	0.0259057	0.0425973	1.62176	0.946334	1.18099	0.674029	0.702039	0	0	0	0	0.313398	2.03378	0.786185	0.913365	1.04896	0.8798	0	0.288796	0.373534	0	0	0.921655	2.34643	0.0359264	0.221351	0.175012
LincRNA_1733	LincRNA	163	Chr5:17960072..17960234	+	AT5G44568	968	0	0	0	0	0	0	9.96773	0	0	0	0	0	0	0	0	0	0	0	0	0	0	0	0	0	0	0	0	0	0	0	0	0	0	0
LincRNA_1734	LincRNA	705	Chr5:18667697..18667947;Chr5:18668361..18668814	+	AT5G46030	1304	0	0	0	0	0	0	0	0.0912204	2.39709	0	0	0	0	0	0	0	0	0	0	0	0	0	0	0	0	0	0	0	0	0	0	0	0	0.250349
LincRNA_1735	LincRNA	753	Chr5:18668062..18668814	+	AT5G46030	1304	0	0	0	0	0	0	0	3.2071e-06	0.0706575	0	0	0	0	0	0	0	0	0	0	0	0	0	0	0	0	0	0	0	0	0	0	0	0.063343	0.140517
LincRNA_1736	LincRNA	248	Chr5:18722199..18722446	+	AT5G46190	671	0	0	0	0	0	0	0	0	0	0	0	0	0	0	0	0	3.06422	0	0	0	0	0	0	0	2.27889	0	0	0	0	0	0	0	0	0
LincRNA_1737	LincRNA	699	Chr5:18781242..18781441;Chr5:18781554..18782052	+	AT5G46295	1038	0	0	0	0	0	0	0	1.97495	0.0436318	0	0	0	0	0	0	0	0	0	0	0	0	0	0	0	0	0	0	0	0	0	0	0	15.4526	0.270687
LincRNA_1738	LincRNA	243	Chr5:19100180..19100422	+	AT5G47040	1466	0	0	0	0	0	0	0	0.0832135	0	0.0542475	0	0	0	0	0	0	0	0	0	0	0.83131	0	0	0	0	0	0	0	0	0.160868	0.181708	0	0	0
LincRNA_1739	LincRNA	234	Chr5:19104164..19104397	+	AT5G47050	1944	0	0	0	0	0	0	0	0	0	0	0	0	0	0	0	0	0	0	0	0	0	0	0	0	0	0	0	0	0	0	0	0	0	0
LincRNA_1740	LincRNA	233	Chr5:19219622..19219854	+	AT5G47380	1619	2.3781	0	0	0	0	0	0	0	0	0	0	0.169513	0	0	0	0	0	0	0	0	0	0	0	0.0585765	0	0	0	0	0	0	0	0	0	0
LincRNA_1741	LincRNA	397	Chr5:19455988..19456384	+	AT5G48010	577	0	0.079541	0	0	0	0	0	0	0	0	0.029472	0	0.220076	0	0	0	0	0	0	0.0191708	1.2404	0.651223	0.253302	0.0795747	0	0	0	0	0	0	0.225797	0	0	0
LincRNA_1742	LincRNA	193	Chr5:19494387..19494579	+	AT5G48100	1644	0	0	0	0	0	2.70137	0	0	0	0	0	0	0	0	0	0	0	0	0	0	0	0	0	0	0	0	0	17.7938	0	0	0	0	0.498047	0
LincRNA_1743	LincRNA	152	Chr5:19581008..19581159	+	AT5G48320	547	0	0	0	0	0	0	0	0	0	0	0.360613	0	0	0	0	0	0	0	0	0.26418	0	0	0	0	0	0	0	0	0	0	0	0	0	0
LincRNA_1744	LincRNA	285	Chr5:19607646..19607930	+	AT5G48380	588	0	0	0	0	0	0	0	0.0518975	1.26181	0	0	0	0	0	0	0	0	0	0	0	0	0	0	0	0	0	0	0	0	0	0	0	0	0
LincRNA_1745	LincRNA	343	Chr5:19670431..19670773	+	AT5G48540	512	0.812267	0	0	0	0	0	0	0.129624	0.466131	0	0	0	0	0	0	0	0	0	0	0	0	0	0	0	0	0	0	0	0	0	0.292045	0	0	0.130461
LincRNA_1746	LincRNA	152	Chr5:19795581..19795732	+	AT5G48820	1174	0	0	0	0	0	6.27429	0	0	2.03051	0	0	0	0	0	0	0	0	0	0	0	0	0	0	0	0	0	0	0	0	0	0	0	0	0
LincRNA_1747	LincRNA	238	Chr5:19809643..19809880	+	AT5G48860	1772	0	0	0	0	0	0	0	0	1.71421	0	0	0	0	0	0	0	0	0	0	0	0	0	0	0	0	0	0	0	0	0	0	0	0	0
LincRNA_1748	LincRNA	203	Chr5:19910311..19910513	+	AT5G49120	913	0	0	0	0	0	0	0	0	0.70438	0	0	0	0	0	0	0	0	0	0	0	0	0	0	0	8.85118	0	0	0	0	0	0	0	0	0
LincRNA_1749	LincRNA	233	Chr5:19978218..19978450	+	AT5G49280	770	0	0	0	0	0	0	0	0.094658	0	0	1.34182	2.26372	3.7919	2.15308	0	0	0	0	0	0	0	3.05407	1.2112	12.7578	0	0	0	0	0	1.70147	1.07996	0.822625	0	0
LincRNA_1750	LincRNA	231	Chr5:19978654..19978884	+	AT5G49280	1206	0	0	0	0	0	0	0	0.194881	0.46063	0	0	0	0	0.128133	0	0	0	0	0	0	0	0.982271	0	1.10264	0	0	0	0	0	0	0	0	0	0
LincRNA_1751	LincRNA	830	Chr5:20384463..20385292	+	AT5G50120	590	0	0	0	0	0	0	0	0.0364814	0	0.154233	0.0944353	0.0852181	0.0399415	0.00864755	0	0	0	0	0	0.301438	0.182128	0.139336	0.228018	0.147295	0	0	0	0	0	0.218492	0.134391	0.0820397	0.44631	0.517718
LincRNA_1752	LincRNA	580	Chr5:20386489..20386691;Chr5:20386784..20387160	+	AT5G50120	2616	0	0	0	0	0	0	0	0.449129	1.70559	0	0	0	0	0	0	0	0	0	0	0	0	0	0	0	0	0	0	0	0	0	0.03025	0	0.280586	0.622852
LincRNA_1753	LincRNA	741	Chr5:20540405..20540742;Chr5:20540839..20541241	+	AT5G50440	1463	0.639779	0.387157	0	0	0	0.000116275	4.26915e-05	0.218677	5.94133e-05	1.64231	1.80774	2.15157	2.04506	1.47133	0.00012417	0	0	0	0.000140948	0.95248	1.68818	0.579955	0.403636	0.886672	0	0	0	0	0	2.57424	1.76584	0.0929143	0.328708	0.973729
LincRNA_1754	LincRNA	172	Chr5:20643346..20643486;Chr5:20643634..20643664	+	AT5G50750	687	0	0	0	0	0	0	8.23664	0	0	0	0	0	0.622925	0	0	0	0	0	0	0.144348	0	0	0	0	0	0	0	0	0	0	0	0	0	0
LincRNA_1755	LincRNA	182	Chr5:21099990..21100171	+	AT5G51930	953	0	0	0	0	0	3.30931	0	0	1.07097	0	0	0	0	0	16.5043	0	0	0	0	0	0	0	0	0	0	0	0	0	0	0	0	0	0	0
LincRNA_1756	LincRNA	830	Chr5:21498419..21499248	+	AT5G53020	652	0.183192	0.0370015	0.425711	0	0	0.445959	1.13788	0.102153	1.30539	0.152521	0.493929	0.576067	0.290892	0.48736	0	0.350429	0.2807	0	0	0.0713911	0.155252	0.259996	0.399745	0.161637	0.208759	0	0.316252	0	0	0.109077	0.175694	0.58287	0.0692727	0.310673
LincRNA_1757	LincRNA	170	Chr5:21620886..21621055	+	AT5G53290	1620	0	0	0	0	0	0	0	0	2.60448	0	0	0	0	0	0	0	0	0	0	0	0	0	0	0	0	0	0	0	0	0	0	0	0	0
LincRNA_1758	LincRNA	167	Chr5:21697292..21697458	+	AT5G53460	2745	0	0	0	0	0	4.47949	0	0	2.89934	0	0	0	0	0	0	0	0	0	0	0	0	0	0	0	0	0	0	0	0	0	0	0	0	0
LincRNA_1759	LincRNA	183	Chr5:21884017..21884199	+	AT5G53900	602	0	0	12.3973	0	0	0	0	0	0	0	0	0	0	0	0	0	0	0	0	0	0	0	0	0	0	0	0	0	0	0.382283	0	0.665705	0	0
LincRNA_1760	LincRNA	401	Chr5:22012800..22012874;Chr5:22012962..22013287	+	AT5G54225	592	0	0	0	0	0	0	0	0.138531	0.10909	0	0	0	0	0	0	0	0	0	0	0	0	0	0	0	0	0	0	0	0	0	0	0	4.5566	0.46186
LincRNA_1761	LincRNA	203	Chr5:22166515..22166717	+	AT5G54569	633	0	0	0	0	0	0	0	0	1.44054	0	0	0	0	0	0	0	0	0	0	0	0	0	0	0	0	0	0	0	0	0	0	0	0	0
LincRNA_1762	LincRNA	156	Chr5:22412866..22413021	+	AT5G55250	1923	0	0	0	0	0	0	0	0	3.53884	0	0	0	0	0	0	0	0	0	0	0	0	0	0	0	0	0	0	0	0	0	0	0	0	0
LincRNA_1763	LincRNA	337	Chr5:22642943..22643279	+	AT5G55910	590	0	0	0	0	0	0	1.05194	0	0.979075	0	0	0	0	0	1.23052	0	0	0	0	0	0	0	0	0	0	0	0	0	0	0	0	0	0	0
LincRNA_1764	LincRNA	394	Chr5:22994385..22994468;Chr5:22994549..22994858	+	AT5G56860	2919	0	0.121169	0	0	0	0	0	0.0238784	0	0.227474	0.614507	0.0206822	0	0	0	0	0	0	0	0.129871	0.401125	0	0	0	0	0	0	0	0	0.163582	0.187778	0.244428	0.047482	0
LincRNA_1765	LincRNA	157	Chr5:23592244..23592400	+	AT5G58370	718	0	0	0	0	0	0	0	0	5.34387	0	0	0	0	0	0	0	0	0	0	0	0	0	0	0	0	0	0	0	0	0	0	0	0	0
LincRNA_1766	LincRNA	590	Chr5:23797460..23798049	+	AT5G58940	514	0.296647	0.179752	0	0	1.4245	0.541613	0	0.189142	1.88772	0.401965	0.194081	0.328155	0.182775	0.105909	0.427993	0	0.455223	0.506849	0.43031	0.137332	0.243504	0.312338	0.167218	0.242363	0	0.79306	0.512879	0	0	0.414527	0.165869	0.0235694	0.153966	0.161962
LincRNA_1767	LincRNA	309	Chr5:23856962..23857018;Chr5:23857122..23857373	+	AT5G59100	1522	0	0	0	0	0	0	0	0	0	0	0	0	0	0	0	0	0	0	0	3.99445e-06	0	0.0335745	0	0	0	0	0	0	0	0.3665	3.20365e-06	0	0	0
LincRNA_1768	LincRNA	278	Chr5:23856989..23857014;Chr5:23857122..23857373	+	AT5G59100	1522	0	0	0	0	0	0	0	0	0	0	0	0.0762387	0	0	0	0	0	0	0	0.0359618	0	0	0	0	0	0	0	0	0	0.000139915	0.0120839	0	0	0
LincRNA_1769	LincRNA	186	Chr5:23937795..23937980	+	AT5G59350	2803	0	0	0	0	0	0	0	0	0	0	0	0	0	0	0	0	0	0	15.3388	0	0	0	0	0	0	0	0	0	0	0	0	0	0	0
LincRNA_1770	LincRNA	298	Chr5:24086123..24086420	+	AT5G59780	2693	0	0	0	0	0	0	1.43468	0	0	0.452347	0.303957	0	0	0	0	0	0	0	0	0.0313527	0	0	0	0	0	0	0	0	0	0.322525	0.0696947	0	0	0.06413
LincRNA_1771	LincRNA	170	Chr5:24086711..24086880	+	AT5G59780	3281	0	0	0	0	0	0	0	0	0	0	0	0	0	0	0	0	0	0	0	0.151815	0	0	0	0	0	0	0	0	0	0	0	0	0	0
LincRNA_1772	LincRNA	256	Chr5:24087498..24087753	+	AT5G59790	2963	0	0	0	0	0	1.08187	0	0	0	0	0	0	0	0	0	0	0	0	0	0.0428987	0	0	0	0	0	0	0	0	0	0	0	0	0	0
LincRNA_1773	LincRNA	280	Chr5:24240042..24240321	+	AT5G60200	655	0	0	0	0	0	0	0	0.0545255	0	0	0	0	0	0	0	0	0	0	0	0	0	0	0	0	0	0	0	0	0	0.283068	0	0.122132	0	0.07776
LincRNA_1774	LincRNA	179	Chr5:24382947..24383125	+	AT5G60670	1355	0	0	0	0	0	3.50712	21.4765	0	0	0	0.350813	0	0	0	0	0	0	0	0	0	0	0	0	0	0	0	0	0	0	0	0	0	0	0
LincRNA_1775	LincRNA	245	Chr5:24415859..24416103	+	AT5G60710	792	0	0	0	0	0	0	0	0.161763	0.400211	0	0	0	0	0	0	0	0	0	0	0	0	0	0	0	0	0	0	0	0	0	0	0	0	0.368893
LincRNA_1776	LincRNA	355	Chr5:24782480..24782834	+	AT5G61670	671	0	0	0	0	0	0.456766	0	0.0598398	0	0	0	0.273357	0	0	0	0	2.31721	0	0	0	0.15972	0	0	0	0	0	0	0	0	0	0.248831	0	0	0.119875
LincRNA_1777	LincRNA	234	Chr5:24906471..24906704	+	AT5G61997	1562	0	0	0	0	0	0	2.9144	0	0.904174	0	0	0	0	0	0	0	0	0	0	0	0.065869	0.0621488	0	0	0	0	0	0	0	0	0	0	0	0
LincRNA_1778	LincRNA	175	Chr5:25084634..25084808	+	AT5G62470	3534	0	0	0	0	0	3.79657	0	0	0	0	0	0	0	0	0	12.7122	0	0	0	0	0	0	0.155462	0	0	0	0	0	0	0	0	0	0	0
LincRNA_1779	LincRNA	152	Chr5:25086751..25086902	+	AT5G62480	1793	0	0	0	0	0	0	0	0	0	0	0	0.266572	0	0	0	0	0	0	0	0	0	0	0	0	0	0	0	0	0	0	0	0	0	0
LincRNA_1780	LincRNA	162	Chr5:25087044..25087205	+	AT5G62480	1490	0	0	0	0	0	0	0	0	0	0	0	0.386425	0	0	0	0	0	0	0	0	0.244567	0	0	0	0	0	0	0	0	0	0	0	0	0
LincRNA_1781	LincRNA	292	Chr5:25266214..25266505	+	AT5G62950	2314	0	0	0	0	0	0	0	0.048667	2.60142	0.285867	0	0	0	0	0	0	0	0	0	0	0.0400822	0	0	0	0	0	0	0	0	0	0	0	0	0.707581
LincRNA_1782	LincRNA	276	Chr5:25813841..25814116	+	AT5G64570	507	0	0	0	0	0	0.868287	1.77238	0	0.280998	0	0	0	0	0	0	0	0	0	2.09907	0	0	0	0	0	0	0	0	0	0	0	0	0	0	0
LincRNA_1783	LincRNA	237	Chr5:25843982..25844218	+	AT5G64660	531	0	0	0	0	0	0	0	0	0	0	0	0	0	0	0	0	0	0	0	0	0	0	0	0	0	0	0	0	0	0.40081	0	0	0	0.139169
LincRNA_1784	LincRNA	636	Chr5:25861303..25861938	+	AT5G64690	932	0	0.0178532	0.616216	0	0	0.161381	0.329416	0	0.0499725	0.248976	0.053319	0.137365	0.0315775	0	0	0	0	0	0	0.309528	0.17548	0.056327	0.186344	0.0101089	0	0	0	0	0	0.215437	0.202231	0.224203	0.0404635	0.213972
LincRNA_1785	LincRNA	829	Chr5:25980196..25980401;Chr5:25980599..25981221	+	AT5G65050	1034	0.917422	0.358252	0	0.444646	0	0.781673	0.455879	0.629104	0.63645	2.8669	1.28856	0.825684	1.21247	0.873949	0	0	0.281149	0	0.797288	3.6515	1.56014	1.2556	1.02819	1.19439	1.04546	0.4898	0	0.351882	1.01272	1.96337	0.783291	2.7586	0.249788	1.43861
LincRNA_1786	LincRNA	160	Chr5:25981490..25981649	+	AT5G65050	606	0	0	0	0	0	15.6548	0	0	1.61587	0	0	0	0	0	0	0	0	0	0	0	0	0	0	0	0	0	0	0	0	0	0	0	0	0
LincRNA_1787	LincRNA	677	Chr5:26234403..26235079	+	AT5G65640	1977	0	0	0	0	0	0	0	0	0	0.265788	0.183662	0.27363	0.126503	0.240939	0.698546	0	0	0	0	0.154493	0.145528	0.117159	0.0510927	0	0	0	0	0	0	0	0.0268075	0	0	0
LincRNA_1788	LincRNA	510	Chr5:26289001..26289239;Chr5:26289516..26289786	+	AT5G65710	2587	0	0.0251681	0	0	0	0.227504	0	0.0595637	1.07896	0.19211	0	0	0.149429	0.0321705	0.539882	0	0.57423	0.639411	0	0.345065	0.0937135	0.12178	0.142395	0.0627776	0	0	0	0	0	0.670652	0.381813	0	0.146852	0.242871
LincRNA_1789	LincRNA	358	Chr5:26659621..26659978	+	AT5G66770	623	0	0	0	0	0	0	0	0	0	0	0	0	0	0	0	0	0	0	0	0	0	0	0	0	0	0	0	0	0	0	0	0	0.177526	0
LincRNA_1790	LincRNA	632	Chr5:26686067..26686698	+	AT5G66820	2359	0.53528	0.108117	0	0	0	0	0	0	0	0.432664	0.0309097	0.0213352	0.0158594	0.0270097	0	0	0	0	0	0.120885	0	0	0	0	0.305331	0	0	0	0	0.363171	0.0553541	0	0	0.0364185
LincRNA_1791	LincRNA	905	Chr5:26834149..26835053	+	AT5G67250	817	0	0	0	0	0	0.0995886	0	0	0.127524	0.112642	0.114161	0.21322	0.28853	0.053796	0	0	0	0	0	0.00785465	0.092079	0.0988436	0.118929	0.291058	0	0	0	0	0	0.0789558	0.130848	0.207041	0	0.0231386
LincRNA_1792	LincRNA	164	Chr5:26909604..26909767	+	AT5G67430	549	0	0	0	0	0	0	0	0	0	0	0	0	0	0	0	0	0	0	0	0	0	0	0	0	0	0	0	0	0	0	0.0720095	0	0	0
LincRNA_1793	LincRNA	167	Chr5:289032..289198	-	AT5G01750	568	0	0	0	0	0	0	0	0	0	0	0	0	0	0	0	0	0	0	0	0	0	0	0	0	0	0	0	0	0	0	0	0	0	0
LincRNA_1794	LincRNA	203	Chr5:317439..317641	-	AT5G01820	2440	0	0	8.68581	0	0	0	0	0.447239	1.47232	0	0	0	0	0	0	0	0	0	0	0	0	0	0	0	0	0	0	0	0	0	0	0	0	0
LincRNA_1795	LincRNA	167	Chr5:319367..319533	-	AT5G01830	1163	0	0	0	0	0	4.47949	0	0	0	0	0	0	0	0	0	0	0	0	0	0	0.211134	0	0	0	0	0	0	0	0	0	0	0	0	0
LincRNA_1796	LincRNA	446	Chr5:319675..320120	-	AT5G01830	576	0	0	0	0	0	0	0	0	0.181937	0	0	0	0.219771	0.0644288	0	0	0	0	0	0	0.214149	0.226561	0	0	0	0	0.818046	0	0	0	0.0580287	0.0382323	0	0
LincRNA_1797	LincRNA	185	Chr5:672098..672282	-	AT5G02890	628	0	0	0	0	0	0	0	0	0	0	0	0	0	0	0	0	0	0	0	0	0	0	0.125749	0	0	0	0	0	0	0	0	0	0	0
LincRNA_1798	LincRNA	184	Chr5:723943..724126	-	AT5G03080	544	0	0.352433	0	0	0	0	0	0	0	0	0	0	0	0	0	0	0	0	0	0	0	0	0	0	0	0	0	0	0	0	0	0	0.62462	0
LincRNA_1799	LincRNA	541	Chr5:910932..911472	-	AT5G03590	784	0.339586	0	0	0	0	0	0	0.0270338	0.0639965	0	0	0	0	0	0	0	0	0	0	0	0	0	0	0	0	0	0	0	0	0	0	0	9.60304	0.0172587
LincRNA_1800	LincRNA	1565	Chr5:1341613..1342046;Chr5:1342315..1342938;Chr5:1343268..1343774	-	AT5G04670	730	0.506224	0.732778	0.39213	0.613378	0.810297	0.770213	0.209624	0.675987	0.929255	2.75483	3.39272	2.7109	2.77667	3.07768	0.485552	1.45049	0.516444	0.287436	0.854316	3.26603	2.66803	3.20052	3.43324	3.98287	0.480104	0.112464	0.727318	0.323187	0.581267	2.35532	4.0544	5.20828	2.14251	2.86278
LincRNA_1801	LincRNA	253	Chr5:1343973..1344107;Chr5:1344535..1344652	-	AT5G04680	1587	0	0	0	0	0	0	0	0	0	0	0.0662902	0	0	0	0	0	0	0	0	0.553552	0	0	0	0	0	0	0	0	0	0	0	0.171973	0	0
LincRNA_1802	LincRNA	271	Chr5:1516206..1516476	-	AT5G05130	1128	0	0	3.49361	0	0	0.914943	0	0	0	0	0	0	0	0	0	0	0	0	0	0	0	0	0	0.0405535	0	0	2.63857	0	0	0	0	0	0	0
LincRNA_1803	LincRNA	160	Chr5:2199178..2199337	-	AT5G07080	996	0	0	0	0	0	5.21828	0	0	0	0	0	0	0	0	0	0	14.1494	0	0	0	0	0	0	0	0	0	0	0	0	0	0	0	0	0
LincRNA_1804	LincRNA	201	Chr5:2291800..2292000	-	AT5G07290	1354	0	0	0	0	0	0	0	0	0.72835	0	0	0	0	0	0	0	0	0	0	0	0	0	0	0	0	0	0	0	0	0	0	0	0	0
LincRNA_1805	LincRNA	167	Chr5:2612600..2612766	-	AT5G08130	2351	0	0	0	0	0	0	0	0	0	0	0	0	0	0	0	0	0	0	0	0	0	0	0	0	0	0	0	0	0	0	0	0	0	1.35841
LincRNA_1806	LincRNA	165	Chr5:3164078..3164242	-	AT5G10110	2198	0	0	0	0	0	0	0	0	0	0.51571	0	0	0	0	0	0	0	0	0	0	0	0	0	0	0	0	0	0	0	0	0	0	0	0
LincRNA_1807	LincRNA	411	Chr5:3504982..3505392	-	AT5G11050	1149	0	0	0	0	0	0.335463	0	0.0659857	0	0	0	0	0.170161	0.186204	0	0	0.848709	0.945242	0.802593	0	0	0	0	0.279334	0	0	0	0	0	0	0	0	0.130181	0.0286733
LincRNA_1808	LincRNA	156	Chr5:3529877..3530032	-	AT5G11100	2371	0	0	0	0	0	0	0	0.373726	0	0	0	0	0	0	0	0	0	0	0	0	0	0	0	0	0	0	0	0	0	0	0	0	0	0
LincRNA_1809	LincRNA	159	Chr5:3688543..3688701	-	AT5G11520	780	0	0	0	0	0	0	10.8935	0	1.7271	0	0	0	0	0	0	0	0	0	0	0	0	0	0	0	0	0	0	0	0	0.430088	0	0	0	0
LincRNA_1810	LincRNA	236	Chr5:4195817..4196052	-	AT5G13180	521	0	0	0	0	0	0	2.83704	0	0	0	0	0	0	0	0	0	0	0	0	0.0519597	0.0644498	0	0	0	0	0	0	0	0	0	0.798185	1.13715	0	0
LincRNA_1811	LincRNA	355	Chr5:4213251..4213605	-	AT5G13205	661	0	0	1.74411	0	0	0	0	0	0.14144	0	0	0	0	0	0	0	0	0	0	0	0	0	0	0	0	1.00923	2.6107	0	0	0	0.361146	0	0	0
LincRNA_1812	LincRNA	159	Chr5:4539937..4540095	-	AT5G14060	745	0	0	20.3777	0	0	0	0	0	8.41183	0	0	0	0	0	0	0	0	0	0	0	0	0	0	0	0	0	0	0	0	0	0	0	0	0
LincRNA_1813	LincRNA	195	Chr5:4641547..4641741	-	AT5G14400	1781	0	0	19.9141	0	0	0	0	0	2.42241	0	0	0	0	0	0	0	0	0	0	0	0	0	0	0	0	0	0	0	0	0	0	0	0	0
LincRNA_1814	LincRNA	250	Chr5:4723022..4723234;Chr5:4723646..4723682	-	AT5G14640	744	0	0	0	0	0	0	0	0.0762545	0.359924	0	0	0	1.07694	0	0	0	0	0	0	0	0	0.052675	0	0	0	0	0	0	0	0	0	0	0	0.457052
LincRNA_1815	LincRNA	180	Chr5:4813444..4813623	-	AT5G14880	622	0	0	0	0	0	0	0	0	3.29121	0	0	0	0	0	0	0	0	0	0	0	0	0	0	0	0	0	0	0	0	0	0	0	0	0
LincRNA_1816	LincRNA	188	Chr5:4917796..4917983	-	AT5G15150	1905	0	0	0	0	0	0	0	0	0	0	0	0	0	0	0	19.5764	0	0	0	0	0	0	0	0	0	0	0	0	0	0	0	0	0	0
LincRNA_1817	LincRNA	487	Chr5:4970993..4971479	-	AT5G15300	960	0	0	0	0	0	0	0	0.724742	0	0	0	0	0	0	0	0	0	0	0	0	0	0.039763	0	0	0	0	0	0	0	0	0	0	0	3.2568
LincRNA_1818	LincRNA	213	Chr5:4971808..4972020	-	AT5G15300	1775	0	0	0	0	0	0	0	1.01497	0	0	0	0.071628	0	0	0	0	0	0	0	0	0	0	0	0	0	0	0	0	0	0	0	0	0.322522	0
LincRNA_1819	LincRNA	3995	Chr5:5042360..5042446;Chr5:5042793..5042828;Chr5:5043095..5046966	-	AT5G15540	922	0.534681	0.0443972	0.578753	0	0	1.79924	1.17496	0.0507485	1.32598	1.08109	0.954651	0.910227	0.859839	1.06283	0.895203	1.32649	1.19892	1.44239	1.00437	0.728784	0.662596	0.772269	1.10479	1.0417	1.75948	0.694203	2.76781	1.16393	2.03356	0.502552	0.740113	1.50875	0.273523	0.479302
LincRNA_1820	LincRNA	2673	Chr5:5043578..5044846;Chr5:5045122..5046525	-	AT5G15540	1363	0.352378	0.0732138	0	0.112761	0	0.262094	0.213038	0.0119321	0.0420686	0.125499	0.113637	0.00779126	0.0423798	0.115448	0.000159804	0.89482	1.00596	0.0034044	0.720732	0.0652687	0.0553025	0.203844	0.0166471	0.0958995	0.859046	0.793934	0	1.06331	1.10684	0.140397	0.117139	0.24367	0.234534	0.0588977
LincRNA_1821	LincRNA	1223	Chr5:5043578..5044643;Chr5:5046658..5046710;Chr5:5046858..5046961	-	AT5G15540	927	0.426647	0.0927506	0.728658	0	0.270461	0.974264	0.855246	0.0251139	0.772744	0	0	0	0.0280253	0	0.0738994	0	0	0	0.385376	0.0219728	0.0330857	0	0.189864	0.0167896	0.478376	0	0	0	0	0.0617142	0	0	0	0.0107978
LincRNA_1822	LincRNA	261	Chr5:5448894..5449154	-	AT5G16610	582	0	0	0	0	0	1.02123	0	0	0	0	0	0	0	0	192.068	389.732	269.765	376.746	262.429	0	0	0	0	0	169.461	216.732	197.703	255.684	113.395	0	0	0	0	0
LincRNA_1823	LincRNA	218	Chr5:5665340..5665557	-	AT5G17233	1068	0	0	0	0	0	0	0	0	0	0	0	0	0	0	0	0	0	0	0	0	0	0	0	0	3.46617	0	0	11.6665	0	0	0	0	0	0
LincRNA_1824	LincRNA	308	Chr5:5952712..5953019	-	AT5G17980	578	0	0	0	0	0	0.644433	0	0	0	0	0.293783	0	0	0	0	0	0	0	0	0	0	0	0	0	0	0	0	0	0	0	0.21549	0	0	0.0582112
LincRNA_1825	LincRNA	204	Chr5:6390687..6390890	-	AT5G19090	664	0	0	0	0	0	0	0	0	1.38562	0	0	0.0812517	0	0	5.49992	0	0	0	0	0	0	0.0925515	0	0	0	0	0	0	0	0	0	0	0	0
LincRNA_1826	LincRNA	232	Chr5:6392539..6392770	-	AT5G19090	2516	0	0	0	0	0	0	0	0	0	0	0	0.0571118	0	0	0	0	0	0	0	0	0.0673503	0.063568	0	0.059258	0	0	0	0	0	0	0.105472	0	0	0
LincRNA_1827	LincRNA	230	Chr5:6398218..6398447	-	AT5G19095	2793	0	0	0	0	0	0	0	0	0.955183	0	0	0	0	0	0	0	0	0	0	0	0	0	0	0	0	0	0	4.88173	0	0	0	0	0	0
LincRNA_1828	LincRNA	237	Chr5:6399836..6400072	-	AT5G19095	1168	0	0	0	0	0	0	0	0	0.424683	0	0	0	0	0	0	0	0	0	0	0	0	0	0	0	5.26344	0	0	0	0	0	0	0	0	0
LincRNA_1829	LincRNA	294	Chr5:6692212..6692505	-	AT5G19810	548	0	0	0	0	0	0	0	0	0	0	0	0	0	0	0	0	0	0	0	0	0.0395132	0.0369945	0	0	0	0	0	0	0	0	0	0	0	0
LincRNA_1830	LincRNA	167	Chr5:7056403..7056514;Chr5:7056809..7056863	-	AT5G20830	1209	0	0	0	0	0	0	0	0	0	0	0	0	0	0	0	0	0	0	0	0	0.211134	0	0.189501	0.190832	0	0	0	0	0	0	0	0	0	0
LincRNA_1831	LincRNA	185	Chr5:7115071..7115255	-	AT5G20960	1484	0	0	0	0	0	3.12635	0	0	1.01176	0	0	0	0	7.51755	0	0	0	0	0	0.108153	0	0	0	0	0	0	0	0	0	9.2403	0	0	0	0
LincRNA_1832	LincRNA	308	Chr5:7486966..7487273	-	AT5G22550	1485	0	0	0	0	0	0	0	0	0	0	0	0	0	0	0	0	1.64097	0	0	0	0	0	0.034957	0	0	0	0	0	0	0	0	0	0	0
LincRNA_1833	LincRNA	364	Chr5:7708777..7709140	-	AT5G23010	1882	0.709725	0.0955676	0	0	0	0	0	0.0283367	0	0.185608	0.450476	0	0.612413	0.576091	1.02954	0	0	0	0	0.103203	0.847244	0.586763	0.175646	0.242984	0	0	1.23373	0	0	0.626317	0.0547357	0.531105	0	0.217178
LincRNA_1834	LincRNA	257	Chr5:8176148..8176404	-	AT5G24150	718	0	0	0	0	0	1.06929	2.18268	0.07015	5.04136	1.78617	7.58231	5.1089	2.18485	2.90069	2.58053	0	0	6.12169	0	0	25.4595	11.3267	10.4445	9.97063	0	0	0	0	0	0	0	10.845	0	7.50916
LincRNA_1835	LincRNA	417	Chr5:8176742..8177158	-	AT5G24150	1312	0	0	0	0	0	0	0	0.063985	2.05604	0.191785	1.22735	0.787071	0.976792	0.870229	0	0	0.824861	0	1.55944	0.0672325	1.9246	0.382784	1.81133	1.29572	0	2.15553	0	0	2.22932	0	0	0.111916	0	0.0668525
LincRNA_1836	LincRNA	361	Chr5:8177368..8177728	-	AT5G24150	1938	0	0.0486675	0	0	0	0	0	0.0287725	2.21031	0.415506	0.159433	0.3893	0	0.479924	0	0	0	0	0	0	1.89211	1.25672	0.341077	0.50912	0	2.91499	0	1.39613	2.01029	0	0	0.55477	0	0.262882
LincRNA_1837	LincRNA	229	Chr5:8215934..8216162	-	AT5G24210	1174	0	0	0	0	0	0	6.24412	0	2.43218	0	0	0	0	0	0	0	0	0	0	0	0	0	0	0	0	0	0	0	0	0	0	0	0	0
LincRNA_1838	LincRNA	222	Chr5:8222348..8222569	-	AT5G24210	2730	0	0	0	0	0	0	0	0	0	0	0	0	0	0	0	0	0	0	0	0	0	0	0	0	3.26109	0	0	5.48809	0	0	0	0	0	0
LincRNA_1839	LincRNA	368	Chr5:8244351..8244710;Chr5:8246631..8246638	-	AT5G24270	995	0	0	0	0	0	0	0	0.055331	0.130582	0	0.169719	0	0	0.102689	0	0	0	0	0	0.880583	0.14245	0	0	0.247653	0	0	0	0	0	0.12613	0	0	0.332468	0.323314
LincRNA_1840	LincRNA	180	Chr5:8398091..8398270	-	AT5G24550	2790	0	0	0	0	0	0	7.0207	0.449902	0	0	0	0	0	0	0	0	0	0	0	0	0	0	0	0	0	0	0	0	0	0	1.12112	0	0	0
LincRNA_1841	LincRNA	150	Chr5:8398530..8398679	-	AT5G24557	2865	0	0	50.2624	0	0	6.58162	0	0	2.12997	0	0	0	0	0	0	0	0	0	0	0	0	0	0	0	0	0	0	0	0	0	0	0	0	0
LincRNA_1842	LincRNA	185	Chr5:8671658..8671842	-	AT5G25140	583	0	0	0	0	0	0	6.3816	0	0	0	0	0	0	0	0	20.7476	0	0	0	0	0	0	0	0	0	0	0	0	0	0	0	0	0	0
LincRNA_1843	LincRNA	413	Chr5:8776720..8776826;Chr5:8776919..8777224	-	AT5G25280	721	0	0.0367599	0	0	0	0.332285	0	0.0653312	0	0.0212862	0	0	0	0.0435157	0	0	0	0	0	0	0	0	0	0.018683	0	0	0	0	0	0.169141	0.244132	0.0445825	0	0.210092
LincRNA_1844	LincRNA	194	Chr5:8830589..8830782	-	AT5G25410	889	0	0	0	0	0	0	0	0	0.85888	0	0	0	0	0	0	0	0	0	0	0	0	0	0	0	0	0	0	0	0	0	0	0	23.9538	0
LincRNA_1845	LincRNA	277	Chr5:8918964..8919240	-	AT5G25610	2165	0	0	0	0	0	0.859418	3.50854	0	0.822378	0	0	0	0	0	0	0	0	0	0	0	0	0	0	0	0	0	0	0	0	0	0	0	0	0
LincRNA_1846	LincRNA	1964	Chr5:8957285..8959248	-	AT5G25754	1496	0	0.0927002	0	0	0.15669	0	0	0.00270546	0.306365	0	0.10997	0.0465117	0.0505354	0	0	0	0.326528	0	0	0.0433427	0.119017	0	0.0754102	0.067782	0	0	0	0	0	0.396596	0.197013	0.0713475	0.0260669	3.4653e-05
LincRNA_1847	LincRNA	3702	Chr5:8957285..8958983;Chr5:8959206..8959249;Chr5:8959359..8959566;Chr5:8959680..8959728;Chr5:8960009..8960057;Chr5:8960151..8960285;Chr5:8960359..8960451;Chr5:8960590..8960674;Chr5:8961199..8962538	-	AT5G25754	1496	0	0.0259126	0.134336	0	0	0.398481	0.215149	0.0141669	0.520309	0.0558742	0.207281	0.115675	0.0591944	0.104408	0	0.0885219	0.157296	0.228419	0.19031	0.0210211	0.0359836	0.0997955	0.0659422	0.0983479	0	0	0.155645	0.227523	0.0920413	0.0942106	0.277296	0.0714407	0.0077238	0.0504633
LincRNA_1848	LincRNA	3453	Chr5:8957285..8958983;Chr5:8959206..8959249;Chr5:8959359..8959566;Chr5:8959680..8959728;Chr5:8960009..8960057;Chr5:8960151..8960285;Chr5:8960359..8960451;Chr5:8960590..8960913;Chr5:8961055..8961109;Chr5:8961199..8961342;Chr5:8961473..8961533;Chr5:8962564..8962674;Chr5:8963066..8963143;Chr5:8963247..8963402;Chr5:8963596..8963842	-	AT5G25757	1404	0	0.0157758	0.330946	0	0	0.368675	0	0.00644205	0.581749	0.153613	0.0229695	0.0420526	0.178739	0.0435563	0.348982	0	0.427894	0	0.264076	0.064175	0.041009	0.0978313	0.150957	0.0829155	0.0603726	0	0	0	0.189207	0.118991	0.202808	0.139643	0	0.0951972
LincRNA_1849	LincRNA	3750	Chr5:8957285..8958983;Chr5:8959206..8959249;Chr5:8959359..8960285;Chr5:8960359..8960451;Chr5:8960590..8960674;Chr5:8960889..8960920;Chr5:8961055..8961109;Chr5:8961199..8961342;Chr5:8961488..8961566;Chr5:8962564..8962674;Chr5:8963066..8963143;Chr5:8963247..8963402;Chr5:8963596..8963842	-	AT5G25757	1404	0.189052	0.0394845	0.241979	0	0	0.422193	0.234943	0.00454805	0.628673	0.0612012	0.0567093	0.258924	0.0721944	0.0886331	0.177323	0.233743	0.628689	0.530529	0.271267	0.0165308	0.0689491	0.178902	0.109463	0.134231	0.243617	0.546483	0	0.859409	0.154746	0.0106246	0.419624	0.16153	0.138724	0.0327371
LincRNA_1850	LincRNA	3199	Chr5:8957285..8958983;Chr5:8959206..8959249;Chr5:8959359..8959566;Chr5:8959680..8959728;Chr5:8960009..8960057;Chr5:8960151..8960285;Chr5:8960359..8960451;Chr5:8960590..8960674;Chr5:8961055..8961109;Chr5:8961199..8961342;Chr5:8961488..8961533;Chr5:8962564..8962674;Chr5:8963066..8963143;Chr5:8963247..8963402;Chr5:8963596..8963842	-	AT5G25757	1404	0.000213293	0	0	0	0	0	0	0	0	0.0598171	0	0	0.00207246	0.000734994	0	0	0	0	0	0.0215584	1.19835e-05	0.0227671	0	0.0124942	0	0	0	0	0	0.030255	0	0.00015116	0.171322	0.000887965
LincRNA_1851	LincRNA	3357	Chr5:8957285..8958983;Chr5:8959206..8959249;Chr5:8959359..8959566;Chr5:8959680..8959728;Chr5:8960009..8960285;Chr5:8960359..8960451;Chr5:8960590..8960674;Chr5:8960889..8960920;Chr5:8961055..8961109;Chr5:8961199..8961342;Chr5:8961488..8961566;Chr5:8962564..8962674;Chr5:8963066..8963143;Chr5:8963247..8963402;Chr5:8963596..8963842	-	AT5G25757	1404	0	0.0193146	0	0	0	0	0	0.0122059	0	0.0566024	0	0.0179401	0.0765423	0	0.124752	0	0	0	0	0.0853649	0.0471625	0.0975078	0.0860552	0.0899429	0	0	0.270574	0.000255268	0.326814	0	0.0690483	0.256595	0	0.119021
LincRNA_1852	LincRNA	3232	Chr5:8957285..8958983;Chr5:8959206..8959249;Chr5:8959359..8959566;Chr5:8959680..8959728;Chr5:8960009..8960057;Chr5:8960151..8960285;Chr5:8960359..8960451;Chr5:8960590..8960674;Chr5:8961055..8961109;Chr5:8961199..8961342;Chr5:8961488..8961566;Chr5:8962564..8962674;Chr5:8963066..8963143;Chr5:8963247..8963402;Chr5:8963596..8963842	-	AT5G25757	1404	0	0	0	0	0	0	0	0	0	0	0	0	0	0	0	0	0	0	0	5.0199e-05	0	0.0296185	0	0	0	0	0	0	0	3.57503e-06	0	0	0	0
LincRNA_1853	LincRNA	3324	Chr5:8957285..8958983;Chr5:8959206..8959249;Chr5:8959359..8959566;Chr5:8959680..8959728;Chr5:8960009..8960057;Chr5:8960165..8960288;Chr5:8960359..8960451;Chr5:8960590..8960674;Chr5:8960889..8960920;Chr5:8961199..8961533;Chr5:8962564..8962688;Chr5:8963066..8963143;Chr5:8963247..8963402;Chr5:8963596..8963842	-	AT5G25757	1404	0	0	0	0	0	0	0	0	0	0.0138782	0.0265705	0.0195613	0.0108561	0	0.200169	0	0	0	0.231981	0.00481945	0	0.0279957	0.0144557	0.0753198	0.128391	0.0802847	0	0	0.477576	0	0.0732379	0.0582685	0	0.0367485
LincRNA_1854	LincRNA	3139	Chr5:8957285..8958983;Chr5:8959206..8959249;Chr5:8959359..8959566;Chr5:8959680..8959728;Chr5:8960009..8960057;Chr5:8960151..8960451;Chr5:8960590..8960674;Chr5:8961199..8961342;Chr5:8961488..8961533;Chr5:8962564..8962674;Chr5:8963247..8963402;Chr5:8963596..8963842	-	AT5G25757	1404	0.00613499	0.0436157	0	0	0	0.172961	0.339327	0	0.00278793	0.0947403	0.000165409	7.99188e-06	5.59535e-06	5.6578e-05	0.0267118	0.0188142	0	0.000243317	0.264149	0.141821	0.0847709	0.0586974	0	9.75522e-06	0.170256	0	0.000253414	0	0	0.118466	0.0587522	0	0	0.0203417
LincRNA_1855	LincRNA	3213	Chr5:8957285..8958983;Chr5:8959206..8959249;Chr5:8959359..8959566;Chr5:8959680..8959728;Chr5:8960009..8960057;Chr5:8960151..8960285;Chr5:8960359..8960451;Chr5:8960590..8960674;Chr5:8961055..8961109;Chr5:8961199..8961342;Chr5:8961488..8961533;Chr5:8962564..8962674;Chr5:8963066..8963143;Chr5:8963233..8963402;Chr5:8963596..8963842	-	AT5G25757	1404	0.000101646	0	0	0	0	0	0	0	0	0.116283	0.13927	0.143044	0.05791	0.181561	0	0	0	0	0	0.07194	0.0451537	0.180081	0.160367	0.301771	0	0	0	0	0	0.0980607	0.43054	0.431545	0.0276455	0.0411707
LincRNA_1856	LincRNA	3231	Chr5:8957285..8958983;Chr5:8959206..8959249;Chr5:8959359..8959566;Chr5:8959680..8959728;Chr5:8960009..8960057;Chr5:8960151..8960451;Chr5:8960590..8960674;Chr5:8961199..8961342;Chr5:8961488..8961533;Chr5:8962564..8962674;Chr5:8963066..8963143;Chr5:8963233..8963402;Chr5:8963596..8963842	-	AT5G25757	1404	0	0	0	0	0	0	0	0.0093534	0.243734	0.000413235	0.287016	0.449439	0.251882	0.267705	0.428105	0.303941	0	0.665094	0.000610378	0.0280752	0.0859124	0.0508031	0.0390601	0.138096	0	0.106148	0.584513	0.61905	0	0.00100495	0.691596	0.257671	0.00100736	0.0602743
LincRNA_1857	LincRNA	198	Chr5:9644548..9644745	-	AT5G27345	632	4.06728	0	0	0	0	0	0	0	1.53299	0	0	0	0	0	0	0	0	0	0	0	0	0	0	0	0	0	0	0	0	0	0	0	0	0
LincRNA_1858	LincRNA	153	Chr5:9646112..9646264	-	AT5G27345	2196	0	0	0	0	0	0	0	1.60678	1.89747	0	0	0	0	0	0	0	0	0	0	0	0	0	0	0	0	0	0	0	0	0	0	0	0	0
LincRNA_1859	LincRNA	397	Chr5:9818726..9819122	-	AT5G27730	1128	0	0	0	0	0	0	0	0.0705375	0.349027	0.0225779	0	0.0204403	0	0	0	0	0	0	0	0	0.0467567	0	0.230473	0	0	0	0	0	0	0.298118	0.587526	0	0	0.339565
LincRNA_1860	LincRNA	173	Chr5:9988653..9988825	-	AT5G27950	664	0	0	0	0	0	0	0	0	0	0.142558	0	0	0	0	0	0	0	0	0	0	0	0	0	0.16243	0	0	0	0	0	0	0	0	0	0
LincRNA_1861	LincRNA	662	Chr5:10019187..10019848	-	AT5G27990	747	0.250167	0.320018	0	0.606241	0	0	0.310778	0.289323	0.432812	0.65302	0.139301	0.575763	0.942006	1.73398	0	0	0	0	0	0.410506	0.147221	0.214037	0.171589	0.117975	0	0	0	0	0	0.163185	2.23581	0.274509	0.15644	0.409292
LincRNA_1862	LincRNA	344	Chr5:10035560..10035686;Chr5:10035966..10036116;Chr5:10036223..10036288	-	AT5G28040	982	0	0	0	0	0	0.981986	0	0.0643237	0.304077	0	0	0	0	0	0	0	0	0	0	0.0484122	0	0.0552275	0.14387	0	0	0	0	0	0	0	0	0.135596	0	0.0863327
LincRNA_1863	LincRNA	386	Chr5:10119461..10119610;Chr5:10120566..10120801	-	AT5G28141	534	0	0	0	0	0	0	0	0.049898	0.605666	0	0	0	0	0	0	0	0	0	0	0	0	0	0	0	0	0	0	0	0	0	0	0	0	0.196953
LincRNA_1864	LincRNA	169	Chr5:10214493..10214661	-	AT5G28237	896	0	0	0	0	0	0	0	0	2.65947	0	0	0	0	0	0	0	0	0	0	0	0	0	0	0	0	0	0	0	0	0	0	0	0	0
LincRNA_1865	LincRNA	295	Chr5:10288066..10288360	-	AT5G28295	4290	0	0	0	0	0	0	0	0	0.447246	0	0	0	0	0	0	0	0	0	0	0	0	0	0	0	1.36972	0	0	0	0	0	0	0	0	0
LincRNA_1866	LincRNA	178	Chr5:10385286..10385386;Chr5:10386764..10386840	-	AT5G28463	4314	0	0	0	0	0	0	0	0	0	0	0	0	0	0.139355	0	0	0	0	0	0	0	0	0.145336	0.143749	0	0	0	0	0	0	0	0	0	0
LincRNA_1867	LincRNA	218	Chr5:10418278..10418495	-	AT5G28469	2186	0	0	0	0	0	0	0	0	0.58066	0	0	0	0	0	0	0	0	0	0	0	0	0.0755342	0	0	0	0	0	0	0	0	0	0	0	0.193539
LincRNA_1868	LincRNA	183	Chr5:10418649..10418831	-	AT5G28469	2557	0	0	0	0	0	0	0	0	0	0	0	0	0	0	0	0	0	0	0	0	0	0.13622	0	0	0	0	0	0	0	0	0	0.665705	0	0
LincRNA_1869	LincRNA	218	Chr5:10418944..10419161	-	AT5G28469	2852	0	0	0	0	0	0	0	0	1.13625	0	0	0	0	0	0	0	0	0	0	0	0	0	0	0	0	0	0	0	0	0	0	0.303978	0	0
LincRNA_1870	LincRNA	314	Chr5:10420274..10420587	-	AT5G28469	4182	0	0	0	0	0	0	0	0	0.39695	0	0	0	0	0	0	0	0	0	0	0	0	0	0	0	0	0	0	0	0	0	0	0.173078	0	0
LincRNA_1871	LincRNA	259	Chr5:10423806..10424064	-	AT5G28470	5738	0	0	0	0	0	0	0	0.27376	0.661666	0	0	0.0442105	0	0	0	0	0	0	0	0	0	0	0	0	0	0	0	0	0	0	0	0.158384	0	0
LincRNA_1872	LincRNA	832	Chr5:10613674..10614031;Chr5:10614270..10614743	-	AT5G28620	671	0	0.0614729	0	0	0	0	0	0.0436326	0.175172	0.0957502	0.100059	0.0924031	0.00726525	0.0509036	0	0	0	0	0	0.00708749	0.0569437	0.252042	0.121982	0.199217	0	0	0	0	0	0.106918	0.0277985	0	0	0.140345
LincRNA_1873	LincRNA	1238	Chr5:10613674..10614031;Chr5:10614126..10614167;Chr5:10614270..10615107	-	AT5G28620	671	0	0	0	0	0	0	0	0	0	0.0243165	0.0109778	0.0259512	0.0670157	3.09785e-07	0	0	0	0	0	0.0180577	0.0717373	0.161308	0.0266807	0.134285	0	0	0	0	0	7.00517e-07	0.140786	0	0	0.0281904
LincRNA_1874	LincRNA	184	Chr5:10684610..10684793	-	AT5G28660	685	0	0	0	0	0	0	0	0.20836	1.03099	0	0	0	0	0	0	0	0	0	0	0	0	0	0	0	0	0	0	0	0	0	0	0	0	0
LincRNA_1875	LincRNA	692	Chr5:10805148..10805839	-	AT5G28773	2262	0	0	0.545722	0	0	0	0	0.0187523	0.0462521	0.0932549	0.12491	0	0	0	0	0	0	0	0	0.103043	0	0.00998472	0	0	0	0	0	0	0	0.0849353	0.0353764	0.0452043	0	0.169608
LincRNA_1876	LincRNA	157	Chr5:11001291..11001447	-	AT5G28970	584	0	0	0	0	0	0	0	0	1.72928	0	0	0	0	0	0	0	0	0	0	0	0	0	0	0	0	0	0	0	0	0	0	0	0	0.964025
LincRNA_1877	LincRNA	158	Chr5:11289208..11289365	-	AT5G29629	691	0	0	0	0	0	0	0	0.357023	0	0	0	0	0	0	0	0	0	0	0	0	0	0	0	0	0	0	0	0	0	0	0	0	0	0.92863
LincRNA_1878	LincRNA	355	Chr5:11289586..11289940	-	AT5G29629	1069	0	0	0	0	0	0	0	0.419062	1.58136	0	0	0	0	0	0	0	0	0	0	0	0	0	0	0	0	0	0	0	0	0	0	0	0.120801	0.798647
LincRNA_1879	LincRNA	163	Chr5:12546241..12546403	-	AT5G33280	2878	0	0	0	0	0	0	0	0.320358	0	0	0	0	0	0	0	0	0	0	0	0	0	0	0	0.214645	0	0	0	0	0	0	0	0	0	0
LincRNA_1880	LincRNA	177	Chr5:12546524..12546700	-	AT5G33280	2581	0	0.403566	0	0	0	0	0	0.239322	0	0	0.365868	0	0	0	0	0	0	0	0	0	0	0.155907	0	0	0	0	0	0	0	0	0	0.785965	0	0
LincRNA_1881	LincRNA	184	Chr5:13657585..13657768	-	AT5G35420	1649	0	0	0	0	0	0	0	0.417359	1.03099	0	0.31765	0	0	0	0	0	0	0	0	0	0	0	0	0	0	0	0	0	0	0	0	0	0	0
LincRNA_1882	LincRNA	158	Chr5:13691726..13691883	-	AT5G35490	1179	0	0	0	0	0	0	0	0	0	0	0	0	0	0	0	0	14.8395	0	0	0	0	0	0	0	0	0	0	0	0	0	0	0	0	0
LincRNA_1883	LincRNA	1497	Chr5:13987377..13988873	-	AT5G35805	3727	0.177605	0.113598	0	0	0	0	0.110318	0.272574	0.0844311	0.0591392	0.0271538	0.0315004	0.0173343	0.0156666	0	0.169642	0	0.302554	0.128464	0.654474	0.0396304	0.0606011	0.181369	0.0792561	0.101071	0	0.153114	0	0	0.301248	0.494472	0.272222	3.73608	0.446445
LincRNA_1884	LincRNA	154	Chr5:14012914..14013067	-	AT5G35840	1151	0	0	0	0	0	0	0	0.39268	1.93708	0	0	0	0	0	0	0	0	0	0	0	0	0	0	0	0	0	0	0	0	0	0	0	0	1.08244
LincRNA_1885	LincRNA	309	Chr5:14047523..14047831	-	AT5G35917	1293	0	0	0	0	0	0	0	0.0419245	0	0.0338878	0.0446285	0	0	0	1.52976	0	0	0	0	0	0	0	0	0	1.21008	0	0	0	0	0	0.126562	0	0	0
LincRNA_1886	LincRNA	1084	Chr5:14080019..14081102	-	AT5G35932	1970	0	0.00877997	0	0	0	0.873017	0.324006	0.00519075	0.584091	0.119057	0.177632	0.0111144	0.144881	0.151244	0	0	0	0	0	0.0268004	0.133948	0.0157947	0.006207	0.039586	0	0	0	0	0	0.132684	0.165733	0.0935625	0.0653123	0.425656
LincRNA_1887	LincRNA	158	Chr5:14227709..14227866	-	AT5G36150	2288	0	0	0	0	0	5.45878	0	0	0	0	0	0	0	0	0	0	0	0	0	0	0	0	0	0	0	0	0	0	0	0	0	0	0	0
LincRNA_1888	LincRNA	445	Chr5:14550378..14550564;Chr5:14550700..14550957	-	AT5G36900	2176	0	0.159568	0	0	0	0	0	0.189022	0	2.80753	4.15024	5.39305	4.60336	2.25375	0	0	0.729097	0	0	3.24031	8.7547	10.3375	4.51537	5.29955	1.08447	0	0	0	0	2.45939	4.67651	0.0767965	0.0369987	0.464189
LincRNA_1889	LincRNA	449	Chr5:14710402..14710850	-	AT5G37170	1962	4.19685	0	6.5019	0	0	13.9061	19.1168	0.0743023	124.582	0	0	0	0	0	0	0	0	0	0	0	0	0	0	0	0	0	0	0	0	0	0	0	0	0.0240307
LincRNA_1890	LincRNA	486	Chr5:14740561..14740667;Chr5:14740913..14741291	-	AT5G37240	1306	0.405462	0.0272986	0	0	0	0.246762	0.503698	0	2.26762	0	0	0.118907	0	0.047608	0	0.778085	0	0	0	0.0284155	0.069122	0.048151	0.311753	0.0146229	0	0	0	1.55972	0	0	0	0	0.374456	0.0415107
LincRNA_1891	LincRNA	179	Chr5:14937154..14937332	-	AT5G37610	790	0	0	0	0	0	0	0	0	4.39297	0	0	0	0	0	0	0	0	0	0	0	0	0	0	0	0	0	0	0	0	0	0	0	0	0
LincRNA_1892	LincRNA	208	Chr5:14990488..14990695	-	AT5G37740	1311	0	0	0	0	0	2.09621	0	0	0.6491	0	0	0	0	0	0	0	0	0	0	0	0	0	0	0	0	0	0	0	0	0	0	0	0	0
LincRNA_1893	LincRNA	174	Chr5:15018391..15018564	-	AT5G37790	7240	0	0	0	0	0	0	0	0	3.70697	0	0	0	0	0	0	0	0	0	0	0	0	0	0	0	0	0	0	12.9488	0	0	0	0	0	0
LincRNA_1894	LincRNA	150	Chr5:15105379..15105528	-	AT5G37930	1711	0	0	0	0	0	0	0	0	4.168	0	0	0	0	0	0	0	0	0	0	0	0	0	0	0	0	0	0	0	0	0	0	0	0	0
LincRNA_1895	LincRNA	766	Chr5:15119281..15120046	-	AT5G37960	1393	0	0	0	0	0	0	0	0.195078	1.09205	0	0	0	0	0	0	0	0	0	0	0	0	0	0	0	0	0	0	0	0	0	0	0	0	0.270889
LincRNA_1896	LincRNA	488	Chr5:15120258..15120745	-	AT5G37960	694	0	0	0	0	0	0	0	0.176532	1.16894	0	0	0	0	0	0	0	0	0	0	0	0	0	0	0	0	0	0	0	0	0	0	0	0.031181	0.0412073
LincRNA_1897	LincRNA	196	Chr5:15140550..15140745	-	AT5G38000	1044	0	0	0	0	0	0	0	0.168109	1.65856	0	0	0	0	0	0	0	0	0	0	0	0	0	0	0	0	0	0	0	0	0	0	0	0	5.80785
LincRNA_1898	LincRNA	158	Chr5:15273598..15273755	-	AT5G38230	572	0	0	0	0	0	0	0	0	0	0	0.593555	0	0	0	0	0	0	0	0	0	0	0	0	0.251953	0	0	0	0	0	0	0	0	0	0
LincRNA_1899	LincRNA	170	Chr5:15413807..15413976	-	AT5G38490	676	0	0	0	0	0	0	0	0	0	0	0	0	0	0	0	0	0	0	0	0	0	0	0	0.175684	0	0	0	0	0	0	0	0	0	0
LincRNA_1900	LincRNA	215	Chr5:15505809..15506023	-	AT5G38710	1701	0	0	7.17065	7.47766	0	0	0	0.1232	0.60774	0	0	0	0	0	0	0	0	0	0	0	0	0	0	0	0	0	0	0	0	0	0	0	0	0
LincRNA_1901	LincRNA	202	Chr5:15516229..15516430	-	AT5G38740	1925	0	0	0	0	0	0	0	0	0	0	0	0	0	0	0	15.1684	0	0	0	0	0	0	0	0	0	0	0	0	0	0	0	0	0	0
LincRNA_1902	LincRNA	179	Chr5:15587415..15587593	-	AT5G38940	1165	0	0	0	0	0	0	0	0	0	0	0	0	0	0	0	0	0	0	0	0	0	0	0	0.140446	0	0	0	0	0	0	0	0	0	0.47285
LincRNA_1903	LincRNA	1144	Chr5:15631259..15632402	-	AT5G39040	1458	0	0.106866	0	0	0	0.371538	0.151679	0.569421	0.0941147	0.185649	2.28463	4.51766	5.50669	3.785	0	0.933424	2.43016	0.208094	1.59035	0.26646	0.62273	0.852378	1.33131	1.37589	0	0.488501	0	0.467932	0.50498	0.488978	0.983066	1.1906	0.177794	0.398396
LincRNA_1904	LincRNA	162	Chr5:16150764..16150925	-	AT5G40380	848	0	0	0	0	0	0	0	0	0	0	0	0	0	0	0	0	0	0	0	0	0	0	0	0.221361	0	0	0	0	0	0	0	0	0	0
LincRNA_1905	LincRNA	238	Chr5:16180883..16181120	-	AT5G40440	563	2.22389	0.149728	0	0	0	1.35345	0	0	0	0	0	0	0	0	0	0	0	0	0	0	0	0	0	0	0	0	0	0	0	0	0	0	0	0
LincRNA_1906	LincRNA	153	Chr5:16212168..16212320	-	AT5G40480	903	0	0	0	0	0	6.1277	0	0	5.77801	0	0	0	0	0	0	0	0	0	0	0	0	0	0	0	0	0	0	0	0	0	0	0	0	0
LincRNA_1907	LincRNA	157	Chr5:16257807..16257963	-	AT5G40600	979	0	0	21.324	0	0	0	0	0	3.45857	0	0	0	0	0	0	0	0	0	0	0	0	0	0	0	0	0	0	0	0	0	0	0	0	0
LincRNA_1908	LincRNA	463	Chr5:16332124..16332586	-	AT5G40790	1099	0	0	0	0	0	0	0	0	0	0	0.3683	0.0162574	0.145076	0.0736442	0	0	0	0.755497	0	0	0.148325	0.633366	0.0181578	0.430244	0	0	0	0	0	0	0	0	0	0
LincRNA_1909	LincRNA	348	Chr5:16725969..16726316	-	AT5G41780	1137	0	0	0	1.90337	0	0	0	0	0	0	0	0	0	0	1.14047	0	2.42607	0	0	0	0	0	0	0	0.902143	1.05663	0	1.51822	2.18625	0	0	0	0	0
LincRNA_1910	LincRNA	412	Chr5:17045178..17045589	-	AT5G42600	7929	0	0.0369348	0	0	0	0	0	0	0	0.0213626	0	0	0	0	0	0	0.84464	0	0	0	0	0.121808	0	0	0	0	0	0	0	0	0	0	0	0
LincRNA_1911	LincRNA	192	Chr5:17046949..17047140	-	AT5G42600	6378	0	0	0	0	0	0	0	0	0	0	0	0	0	0	0	0	0	0	0	0	0	0	0	0	0	6.30753	0	0	6.54692	0	0	0	0	0
LincRNA_1912	LincRNA	172	Chr5:17052821..17052992	-	AT5G42600	526	0	0	0	0	0	0	0	0.264721	0	0.14572	0	0	0	0	0	0	0	0	0	0	0	0	0	0.166657	0	0	0	0	0	0	0	0	0	0
LincRNA_1913	LincRNA	286	Chr5:17084909..17085194	-	AT5G42640	3502	0	0	0	0	0	0	0	0.102794	0.254318	0	0	0	0.527667	0.533307	0	0	0	0	0	0	0	0	0	0.0361115	0	0	0	0	0	0	0	0	0.110048	0
LincRNA_1914	LincRNA	168	Chr5:17106768..17106935	-	AT5G42660	803	0	0	0	0	0	0	0	0	4.07403	0	0	0	0	0	0	0	0	0	0	0	0	0	0	0	0	0	0	0	0	0	0	0	0	0
LincRNA_1915	LincRNA	163	Chr5:17274139..17274301	-	AT5G43060	1976	0	0	0	0	0	0	0	0	3.09242	0	0	0	0	0	0	0	0	0	0	0	0	0	0	0	0	0	0	0	0	0	0	0	0	0
LincRNA_1916	LincRNA	159	Chr5:17404062..17404220	-	AT5G43350	2114	0	0	0	0	0	0	0	0	1.7271	0	0	0	0	0	0	0	0	0	0	0	0	0	0	0	0	0	0	0	0	0	0	0	0	0.895045
LincRNA_1917	LincRNA	188	Chr5:17644379..17644566	-	AT5G43880	732	0	0	0	0	0	2.95691	0	0	0.91562	0	0	0	0	0	0	0	0	0	0	0	0	0	0	0	0	0	0	0	0	0	0	0	0	0
LincRNA_1918	LincRNA	176	Chr5:17710702..17710877	-	AT5G44010	1504	0	0	14.2093	0	0	0	0	0	3.56089	0	0	0	0	0	0	0	0	0	0	0	0	0	0	0	0	0	0	0	0	0	0	0	0	0
LincRNA_1919	LincRNA	462	Chr5:18133844..18134305	-	AT5G44894	548	0	0	0	0	0	0	0	0	0.0834775	0	0.160797	0.133538	0	0.113875	0	0	0	0	0	0.0152741	0.242269	0.09693	0.650702	0	0	0	0	0.852403	0	0.196798	0.164817	0.377381	0.034457	0
LincRNA_1920	LincRNA	270	Chr5:18311940..18312209	-	AT5G45240	1498	0	0	0	0	0	0	0	0	0.299274	0	0	0	0	0	0	0	0	0	0	0	0	0	0	0	0	0	0	0	0	0	0	0	0	0.175106
LincRNA_1921	LincRNA	157	Chr5:18948763..18948919	-	AT5G46690	1127	0	0	0	0	0	5.58455	0	0	0	0	0	0	0	0	0	0	0	17.0425	0	0	0	0	0	0	0	0	0	0	0	0	0	0	0	0
LincRNA_1922	LincRNA	247	Chr5:19029546..19029792	-	AT5G46880	1559	0	0	0	0	0	0	0	0	0.390316	0	0	0	0	0	0	0	0	0	0	0	0	0.0542315	0	0	0	0	0	0	0	0	0	0	0.180644	0
LincRNA_1923	LincRNA	244	Chr5:19100511..19100754	-	AT5G47040	1797	0	0	0	0	0	0	0	0	0.387806	0	0	0	0	0	6.06404	0	0	0	0	0	0	0	0	0	0	0	0	0	0	0	0	0	0	0.249654
LincRNA_1924	LincRNA	207	Chr5:19182782..19182988	-	AT5G47240	614	0	0	0	0	0	0	0	0.418412	0	0	0	0.0777847	0	0	0	0	0	0	0	0	0.093153	0	0	0	0	0	0	0	0	0	0	0	0	0
LincRNA_1925	LincRNA	203	Chr5:19432855..19433057	-	AT5G47990	1771	0	0	0	0	0	0	0	0	0.73616	0	0	0	0	0	0	0	0	0	0	0	0	0	0	2.6062	0	0	0	0	0	0	0	0	0	0
LincRNA_1926	LincRNA	919	Chr5:19452295..19452619;Chr5:19452702..19453295	-	AT5G48010	3666	0	0	0	0	0	0	0	0.140226	0.174303	0	0	0	0	0	0	0	0	0	0	0	0	0	0	0	0	0	0	0	0	0	0	0	0	0.135246
LincRNA_1927	LincRNA	717	Chr5:19452295..19452619;Chr5:19452702..19452797;Chr5:19453000..19453295	-	AT5G48010	3666	0	0	0	0	0	0	0	0.00064577	0.041393	0	0	0	0	0	0	0	0	0	0	0	0	0	0	0	0	0	0	0	0	0	0	0	6.4652e-07	0.0933062
LincRNA_1928	LincRNA	568	Chr5:19452295..19452619;Chr5:19452702..19452797;Chr5:19453149..19453295	-	AT5G48010	3666	0	0	0	0	0	0	0	0	0.324649	0	0	0	0	0	0	0	0	0	0	0	0	0	0	0	0	0	0	0	0	0	0	0	0.024123	0.0571346
LincRNA_1929	LincRNA	181	Chr5:19494194..19494374	-	AT5G48100	1451	0	0	0	0	0	0	6.88614	0	0	0	0	0	0	0	0	0	0	0	0	0	0	0	0	0	0	0	0	0	0	0	0	0	1.35415	0
LincRNA_1930	LincRNA	498	Chr5:19885238..19885735	-	AT5G49060	764	6.22396	0	14.4635	2.82803	4.66992	16.5719	25.1287	0.0620299	11.0845	0.048974	0.106029	0.0146659	0.0870075	0.049864	107.888	140.307	133.877	113.804	168.923	0.154202	0.0333867	0.0155018	0.055234	0.0141185	71.1183	64.0348	70.0299	89.0158	85.0575	0.0510635	0.0232269	0.083849	0	0
LincRNA_1931	LincRNA	238	Chr5:20053386..20053623	-	AT5G49450	652	0	0	0	0	0	1.35345	0	0	0.4191	0	0	0	0	0	0	0	0	0	6.60006	0	0	0	0	0	0	0	0	0	0	0	0	0	0	0
LincRNA_1932	LincRNA	154	Chr5:20072363..20072516	-	AT5G49480	726	0	0	0	0	0	0	0	0	0	0	0	0	0	0	0	0	0	0	0	0	0.31976	0	0	0	0	0	0	0	0	0	0	0	0	0
LincRNA_1933	LincRNA	308	Chr5:20072982..20073023;Chr5:20073116..20073381	-	AT5G49480	1345	0	0	0	0	0	0	0	0	0	1.18292	1.55863	0.696155	0.229784	0	3.08445	0	0	0	0	0	0.0724248	0.0675655	0	0.031045	0	0	0	0	0	0.242121	0.456016	0	0	0
LincRNA_1934	LincRNA	322	Chr5:20072982..20073037;Chr5:20073116..20073381	-	AT5G49480	1345	0	0	0	0	0	0	0	0	0	0.000328281	5.65404e-05	0.000174755	5.1723e-05	0	0.0010466	0	0	0	0	0.135841	0.389037	0	0	4.8672e-05	0	0	0	0	0	2.50315e-05	0.000124738	0	0	0
LincRNA_1935	LincRNA	205	Chr5:20120553..20120757	-	AT5G49580	3067	0	0.243474	0	0	0	0	0	0.288327	0	0	0	0	0	0	0	0	0	0	0	0	0	0	0	0	0	0	0	0	0	0	0	0	0.379905	0.25103
LincRNA_1936	LincRNA	513	Chr5:20148048..20148560	-	AT5G49630	1551	0	0.04985	0	0	0	0	0	0.0590787	0	0.1023	0	0	0	0.0417708	0	0	0	0	0	0.0131732	0.116683	0	0	0	0	0	0	0	0	0.37394	0.365845	0.803707	0.136905	0.651137
LincRNA_1937	LincRNA	230	Chr5:20386038..20386267	-	AT5G50120	2165	0	0	0	0	0	0	0	0.098649	0.934115	0	0	0	0	0	0	0	0	0	0	0	0	0	0	0	0	0	0	0	0	0	0	0	0	0.31235
LincRNA_1938	LincRNA	268	Chr5:20473155..20473422	-	AT5G50310	1066	0	0.104533	0	0	0	0	0	0.24777	0	0	0	0	0	0	0	0	0	0	0	0	0	0	0	0	0	0	0	0	0	0	0.080715	4.44853	0	0.179506
LincRNA_1939	LincRNA	523	Chr5:20629794..20630316	-	AT5G50715	1329	0	0	0	0	0	0	0	0	0	0	0	0	0	0	0	0	0	0	0	0	0	0	0	0	0	0	0	0	0	0.165144	0.180422	0	0	0
LincRNA_1940	LincRNA	226	Chr5:20900143..20900368	-	AT5G51460	610	0	0	0	0	0	0	0	0.104367	0.51642	0	0	0	0	0	0	0	0	0	0	0	0	0	0	0	0	0	0	0	0	0	0	0	0	0.167335
LincRNA_1941	LincRNA	339	Chr5:21141494..21141832	-	AT5G52050	852	0.834984	0	0	0	0	0	0	0	0	0.27162	0.236677	0	0	0	0	0	0	0	1.21976	1.44172	0	0	0	0	0	0	0	0	0	0	0	0	0	0
LincRNA_1942	LincRNA	197	Chr5:21142002..21142198	-	AT5G52050	1360	0	0	0	0	0	0	5.14059	0	0	0.092483	0.253518	0	0	0	0	0	0	7.38669	0	0	0	0	0	0	0	0	0	0	0	0	0	0	0	0
LincRNA_1943	LincRNA	1682	Chr5:21142282..21143963	-	AT5G52050	1640	0	0.0443854	0	0	0	0.209801	0	0.00417051	0	0.226033	0.13766	0.0165487	0.132821	0.0901207	0.894231	0	0	0	0	1.0816	0	0	0	0	0.504982	0	0	0	0	0.419826	0.180393	0.0476833	0	0.048936
LincRNA_1944	LincRNA	1107	Chr5:21142282..21143273;Chr5:21144694..21144808	-	AT5G52050	1640	0.126976	0.034997	0	0	0	0.134694	0.157769	0.0715387	0.168043	0.114891	0.024243	0.0432854	0.0179728	0.0870376	0	0	0	0	0.551492	0.424712	0.0113831	0	0	0	0.381158	0	0	0	0	0.128012	0.0848535	0	0	0.0153799
LincRNA_1945	LincRNA	1178	Chr5:21142282..21143273;Chr5:21143399..21143459;Chr5:21144694..21144818	-	AT5G52050	1640	0.000107176	0.000107409	0	0	0	0.000105445	0.000106244	6.0025e-05	0.130829	0.198179	0.133502	0.0125599	7.47573e-06	0.0238518	0	0	0	0	0.000319431	0.0484031	0	0	0	0	0	0	0	0	0	0.0699542	0.0131139	0	0	0.0108523
LincRNA_1946	LincRNA	749	Chr5:21144116..21144568;Chr5:21144694..21144989	-	AT5G52055	2967	0.210343	0.204097	0.488805	0	0.505034	0.61707	0.261305	0.0295115	0.385469	0.208443	0.158317	0.00450585	0.0727841	0.100949	0.303133	0	0	0.358947	0	0.325786	0.0195175	0	0	0	1.83557	0	0	0	0	0.126371	0.155705	0.066231	0	0.026368
LincRNA_1947	LincRNA	192	Chr5:21423728..21423919	-	AT5G52860	2162	0	0	0	0	0	2.74998	5.61334	0	1.70308	0	0	0	0	0	0	0	0	0	0	0	0	0	0	0	0	0	0	0	0	0	0	0	0	0
LincRNA_1948	LincRNA	230	Chr5:21449921..21450150	-	AT5G52900	2293	0	0	0	0	0	0	0	0	0.488127	0	0	0	0	0	0	0	0	0	0	0	0	0	0	0	0	0	0	0	0	0	0	0	0.236352	0
LincRNA_1949	LincRNA	182	Chr5:21696751..21696932	-	AT5G53460	3271	0	0	0	0	0	3.30931	0	0	2.09571	0	0	0	0	0	0	0	0	0	0	0	0	0	0	0	0	0	0	0	0	0	0	0	0	0
LincRNA_1950	LincRNA	420	Chr5:21751987..21752406	-	AT5G53540	751	0	0	0	0	0	0	0	0.147501	0	0.0207664	0.10695	0.0562752	0.0277543	0	0	0	0	0	0	0.0175835	0	0.0199292	0	0	0	0	0	0	0	0.179926	0.219222	1.67337	0	0.0822612
LincRNA_1951	LincRNA	273	Chr5:21909184..21909456	-	AT5G53960	519	0	0	0	0	0	0	0	0	0	0	0	0	0	0	0	2.86567	2.29215	0	0	0	0	0	0	0	0	0	0	0	0	0	0	0	0	0
LincRNA_1952	LincRNA	197	Chr5:22013015..22013211	-	AT5G54225	668	0	0	0	0	0	0	0	0	0	0	0	0	0	0	0	0	0	0	0	0	0	0	0	0	0	0	14.8955	0	0	0	0	0	0	0
LincRNA_1953	LincRNA	432	Chr5:22992644..22993075	-	AT5G56860	1178	0	0.033721	0	0	0	0.914448	0.6222	0.0798052	0.480454	0.546185	0.0979322	0.755184	0	0.129101	1.44912	0	1.54132	0	0.728484	0.339125	0.0205295	0	0.133769	0	1.71944	0	1.73654	0	0	0.229354	0.194943	0.284819	0.0392103	0.025909
LincRNA_1954	LincRNA	196	Chr5:23176705..23176900	-	AT5G57200	797	0	0	0	0	0	0	0	0	0.79348	0	0	0	0	0	0	0	0	0	0	0	0	0	0	0	0	0	0	0	0	0	0	0	0	0.613208
LincRNA_1955	LincRNA	197	Chr5:23368008..23368204	-	AT5G57685	1142	0	0	0	0	0	0	0	0.165216	0	0	0	0	0	0	0	0	0	0	0	0	0	0	0	0	0	0	0	0	0	0	0	0.470552	0	0
LincRNA_1956	LincRNA	158	Chr5:23592173..23592330	-	AT5G58370	788	0	0	0	0	0	5.45878	0	0	1.76659	0	0	0	0	0	0	0	0	0	0	0	0	0	0	0	0	0	0	0	0	0	0	0	0	0
LincRNA_1957	LincRNA	164	Chr5:23763194..23763357	-	AT5G58850	589	0	0	0	0	0	0	0	0	2.95898	0	0	0	0	0	0	0	0	0	0	0	0	0	0	0	0	0	0	0	0	0	0	0	0	0
LincRNA_1958	LincRNA	285	Chr5:23938193..23938477	-	AT5G59350	2306	0	0	0	0	0	0	0	0.0518975	1.00501	0	0	0	0	0	0	0	0	0	0	0	0	0	0	0	0	0	0	0	0	0	0	0	0	0
LincRNA_1959	LincRNA	159	Chr5:23973774..23973932	-	AT5G59450	737	0	0	0	0	0	0	0	0	0	0	0	0	0	0	0	0	0	0	0	0	0	0	0	0	0	0	32.648	0	0	0	0	0	0	0
LincRNA_1960	LincRNA	355	Chr5:24086433..24086787	-	AT5G59780	3003	0	0	0	0	0	0	0	0.0299657	0.289261	0.177411	0	0	0	0	0	0	0	0	0	0.0459095	0	0	0	0	0	0	0	0	0	0	0	0	0	0
LincRNA_1961	LincRNA	164	Chr5:24109783..24109946	-	AT5G59840	533	0	0	0	0	0	0	0	0.625937	0	0	0	0	0	0	0	0	0	0	0	0	0	0	0	0	0	0	0	0	0	0	0	0	0	0
LincRNA_1962	LincRNA	200	Chr5:24237973..24238172	-	AT5G60190	1811	0	0	0	0	0	0	0	0	0	0	0	0	0	0	11.787	0	0	0	0	0	0	0	0	0	0	0	0	0	0	0	0	0	0	0
LincRNA_1963	LincRNA	204	Chr5:24382309..24382512	-	AT5G60670	717	0	0	0	0	0	0	0	0	0	0.167287	0	0	0	0	0	0	0	0	0	0	0	0	0	0	0	0	0	0	0	0	0	0	0	0
LincRNA_1964	LincRNA	546	Chr5:24387566..24388111	-	AT5G60680	591	0	0.0225306	0	0	0	0	0	0.013361	0	0	0	0	0	0	0	0	0	0	0	0.0343142	0.16081	0.063632	0.073608	0.117593	0	0	0	0	0	0.166393	0.0378525	0	0	0
LincRNA_1965	LincRNA	380	Chr5:24463362..24463636;Chr5:24463742..24463846	-	AT5G60800	822	0	0	0	0	0	0	0	0.180443	0	0	0	0	0	0	0	0	0	0	0	0	0	0	0	0	0	0	0	0	0	0	0	0	0.3602	2.46039
LincRNA_1966	LincRNA	154	Chr5:24540432..24540585	-	AT5G60978	1915	0	0	0	0	0	0	0	0	0	0	0	0.248555	0	0	0	0	0	0	0	0	0	0	0	0	0	0	0	0	0	0	0	0	0	0
LincRNA_1967	LincRNA	194	Chr5:24782213..24782406	-	AT5G61670	1099	0	0	0	0	0	0	0	0.695906	2.57664	4.2139	0	0	0	0	0	0	0	0	0	0	0	0.109652	0	0	0	0	0	8.73511	0	4.68208	0	0	0	0
LincRNA_1968	LincRNA	418	Chr5:24782460..24782877	-	AT5G61670	628	116.27	0.215454	335.884	9.04742	8.96401	490.136	832.188	0.446666	122.832	0.120457	0.217188	0.0377873	0.464225	0.120691	5.40333	7.17769	4.10507	5.48627	5.43258	0.391124	0.648566	0.186971	0.47553	0.114923	3.66357	0	1.85	2.05514	3.6982	0.480032	0.401773	0	0	0.132664
LincRNA_1969	LincRNA	243	Chr5:24905799..24906009;Chr5:24906318..24906349	-	AT5G61997	1917	0	0	0	0	0	0	0	0	0	0	0	0	0	0	0	0	0	0	0	0	0	0	0	0.052501	0	0	0	0	0	0	0	0	0	0.126733
LincRNA_1970	LincRNA	356	Chr5:24994180..24994535	-	AT5G62230	1595	0	0.150633	0	0	0	0	0	0.208068	0.434314	0	0	0	0	0	0	0	0	0	0	0.0228474	0	0	0	0	0	0	1.29701	0	0	0	0.00639392	0	0	0
LincRNA_1971	LincRNA	277	Chr5:25035013..25035289	-	AT5G62340	610	0	0	3.28159	0	0	0	0	0	0.79837	0	0	0	0	0	0	0	0	0	0	0	0.044587	0	0	0.0386538	0	1.91422	0	0	0	0	0	0	0	0
LincRNA_1972	LincRNA	160	Chr5:25039599..25039758	-	AT5G62360	892	0	0	0	0	0	0	0	1.71066	0	0	0.279597	0	0	0	0	0	0	0	0	0.201413	0.520915	0	0	0	0	0	0	0	0	1.18989	0	0	0	0
LincRNA_1973	LincRNA	509	Chr5:25046320..25046828	-	AT5G62370	1472	0	0	0	0	0	0	0	0	0	0	0	0.0142281	0	0.0161286	0	0	0	0	0	0.0667747	0	0.0150309	0	0	0	0	0	0	0	0.076453	0.0788255	0	0	0.0734605
LincRNA_1974	LincRNA	161	Chr5:25049112..25049272	-	AT5G62380	1413	8.38536	0	0	0	0	0	0	0	6.39231	0	0	0	0	0	0	0	0	0	0	0	0	0	0	0	0	0	0	0	0	0	0	0	0	0
LincRNA_1975	LincRNA	669	Chr5:25274058..25274726	-	AT5G62970	522	0	0	0	0	0	0	0	0	0	0	0.0344527	0	0	0	0	0	0	0	0	0	0	0	0	0	0	0	0	0	0	0.0500935	0	0	0	0.0371935
LincRNA_1976	LincRNA	505	Chr5:25786862..25787366	-	AT5G64510	556	0	0.102336	0	0	0.912373	0	0	0.0605946	0	0.0952932	0.0633892	0.149544	0.0912832	0.048913	0	0	0	0	0	0	0.125916	0.162463	0.210354	0.205865	0	0	0	0	0.525814	0	0.0739957	0.0810213	0.372522	0.153892
LincRNA_1977	LincRNA	783	Chr5:25859046..25859828	-	AT5G64685	1670	0.396047	0.27998	0	0	0	0	0.246001	0.0868248	0.0763202	0.60977	0.356818	0.210369	0.439601	0.365952	0	0	0	0.337865	0	0.481328	0.209092	0.197448	0.414239	0.274518	0.225704	0	0	0	0	0.455768	0.429686	0.693829	0.454347	0.270012
LincRNA_1978	LincRNA	514	Chr5:25861255..25861587;Chr5:25861681..25861834;Chr5:25862068..25862094	-	AT5G64690	776	0	0.124225	0	0	0	0	0.458425	0.0146885	0	0.10188	0.240119	0.159725	0.0674424	0.19097	0	0	0	0	0	0.170292	0	0.0566701	0	0	0	0	0	0	0	0.119794	0.06727	0	0	0.0349695
LincRNA_1979	LincRNA	234	Chr5:25980233..25980466	-	AT5G65050	1789	0	0	0	0	0	0	0	0	0	0	0	0	0	0	0	0	0	0	0	0	0	0	0	0	0	0	4.15432	0	3.32801	0	0	0	0	0
LincRNA_1980	LincRNA	161	Chr5:26056165..26056325	-	AT5G65210	1299	0	0	0	0	0	0	10.417	0.333772	0	0	0	0	0	0	0	0	0	0	13.064	0	0	0	0	0	0	0	0	0	0	0	0	0	0	0
LincRNA_1981	LincRNA	565	Chr5:26116148..26116484;Chr5:26117856..26117964;Chr5:26118319..26118437	-	AT5G65350	775	0	8.73144e-05	0	0	0	8.97943e-05	0.00825929	0	0.0597548	0.0137891	0	0	0	0	0	0	0	0	0	0.0438368	0	0.0130163	0	0	0	0	0	0	0	0	0	0	0.0486595	0.0278053
LincRNA_1982	LincRNA	681	Chr5:26116148..26116484;Chr5:26117856..26117964;Chr5:26118128..26118235;Chr5:26118319..26118445	-	AT5G65350	767	0	0.0484567	0	0	0	0.877161	1.18749	0.0095623	0.0946343	1.46974e-06	0.0666463	0	0	0.0235315	0	0	0	0	0	0.140374	0.0549815	1.01147e-06	0	0.0277562	0	0	0	0	0	0.024214	0.0220219	0.146665	1.04589e-06	0.196079
LincRNA_1983	LincRNA	551	Chr5:26138249..26138799	-	AT5G65410	1067	0.329842	0	0	0	0	0	0	0.0394275	0	0.523751	0	0.0127724	0	0.0356525	0.952188	0	0	0	0	0.350632	0.191977	0.512024	0.116228	0.446076	0.376602	0	1.14104	0	0.456085	0.746112	0.460782	0	0	0.0167458
LincRNA_1984	LincRNA	160	Chr5:26230328..26230487	-	AT5G65630	1880	0	0	0	0	0	0	0	0	0	0	0	0	0	0	0	0	0	31.7145	0	0	0	0	0	0	0	0	0	0	0	0	0	0	0	0
LincRNA_1985	LincRNA	542	Chr5:26234359..26234900	-	AT5G65640	2156	0	0	0	0	0	0	0	0.027037	0	0	0.0377938	0.10447	0.257935	0.239397	0	0	0	0	0	0	0	0.067753	0.256426	0.0125334	0	0	0	0	0	0	0	0	0	0
LincRNA_1986	LincRNA	180	Chr5:26242073..26242252	-	AT5G65650	559	0	0	0	0	0	0	0	0	0	0	0	0	0	0.40133	0	0	0	0	0	0	0	0	0.278425	0	0	0	0	0	0	0	0	0	0	0
LincRNA_1987	LincRNA	183	Chr5:26247955..26248137	-	AT5G65660	1577	0	0	0	0	0	0	0	0	0	0	0	0	0	0	16.1795	0	0	0	0	0	0	0	0	0	0	0	0	0	0	0	0	0	0	0
LincRNA_1988	LincRNA	162	Chr5:26289571..26289732	-	AT5G65710	2641	0	0	0	0	0	0	0	0	3.16109	0	0	0	0	0	0	0	0	0	0	0	0	0	0	0	0	0	0	0	0	0	0	0	0	0
LincRNA_1989	LincRNA	169	Chr5:26289898..26290066	-	AT5G65710	2307	0	0	0	0	0	0	0	0.280859	1.32973	0	0	0	0	0	0	0	0	0	0	0	0	0	0	0	0	0	0	0	0	0	0	0	0	0
LincRNA_1990	LincRNA	395	Chr5:26851196..26851590	-	AT5G67290	1351	0	0	0	0	0	0	0	0	0	0	1.51824	0.164807	0.121789	0.0232814	0	0	0	0	0	0.0193225	0	0	0.0230088	0.0200561	0	0	0	0	0	0	0.0741815	0	0.047221	0
LincRNA_1991	LincRNA	175	Chr5:26901171..26901345	-	AT5G67411	2075	0	0	0	0	0	0	0	0	0	0.136594	0	0	0	0	9.52396	0	0	0	0	0	0	0	0	0	0	0	0	0	0	12.5519	0	0	0	0
LincRNA_1992	LincRNA	211	Chr5:26924222..26924432	-	AT5G67460	949	0	0.221085	0	0	0	0	0	0	0	0	0	0.14715	0	0	0	0	0	0	0	0	0	0	0	0	0	0	0	0	0	0	0	0	0	0
LincRNA_1993	LincRNA	1164	Chr5:26971302..26972465	-	AT5G67640	662	0	0	0	0	0	0	0	0.0190647	0.0686096	0.0569081	0.0143427	0	0	0	0	0	0	0	0	0.061526	0.00578522	0	0	0.0239383	0	0	0	0	0	0.171629	0.0518417	0	0.00898085	0.0804489
LincRNA_1994	LincRNA	165	Chr5:21970748..21970912	.	AT5G54145	1554	0	0	0	0	0	0	0	0	0	0	0	0	0	0	0	0	0	0	0	0	0	0.213689	0	0.202168	0	0	0	0	0	0	0	0	0	0
LincRNA_1995	LincRNA	163	Chr4:7471440..7471602	+	AT4G12670	478	0	0	0	0	0	0	0	0.320358	3.02421	0	0	0	0	0	0	0	0	0	0	0	0	0	0	0	0	0	0	0	0	0	0	0	0	0
LincRNA_1996	LincRNA	524	Chr3:21277200..21277572;Chr3:21277721..21277871	-	AT3G57480	66	0	0	0.00785943	0	0	0	0	0.0105642	0.00828016	0.0025286	0.000619993	0.00518186	0.101446	0.0369683	0	0	0	0	0	0.0759559	0.00365716	0.00192336	0.0310259	0.00520251	0	0	0	0	0	0.130972	0.00226636	0.00122722	0.00324024	1.19699
LincRNA_1997	LincRNA	261	Chr1:10203879..10204139	-	AT1G29195	484	0	0	0	0	0	0	0	0	0	0	0.693695	0	0	0.0485958	0	3.27506	0	0	0	0	0	0	0.0971453	0	0	0	0	0	0	0	0.663258	0	0.148607	0
LincRNA_1998	LincRNA	157	Chr1:5944862..5944917;Chr1:5945007..5945107	+	AT1G17350	400	0	0	0	0	0	0	0	0	0	0	0	0	0	0.472793	0	0	0	0	0	0	0	0	0	0.260667	0	0	0	0	0	0	0	0	0	0
[truncated: 4,513 more rows]
