# Supplementary material for: Global identification of Arabidopsis lncRNAs reveals the regulation of MAF4 by a natural antisense RNA
Source: Nat Commun. 2018 Nov 29;9:5056. doi: 10.1038/s41467-018-07500-7 (PMC6265284; doi:10.1038/s41467-018-07500-7)
Supplement: Supplementary file 7 — Supplementary Data 3 [file 41467_2018_7500_MOESM7_ESM.xlsx]

## Sheet: poly(A)+ vs poly(A)-
Supplementary Data 3. Polyadenylated and non-polyadenylated lncRNAs
LncRNA ID	SW_total	SW_poly(A)-	SW_poly(A)+	Log2[SW_poly(A)+/SW_poly(A)-]	P value
LincRNA_412	350.972	874.226	0.0936106	-13.0426	0
NAT-lncRNA_2797	1264.62	2908.53	0.484424	-12.5223	0
NAT-lncRNA_179	1177.36	2909.71	0.734472	-11.9324	0
LincRNA_1295	2846.06	7859.14	2.03753	-11.9063	0
NAT-lncRNA_4002	3101.66	7618.27	3.92013	-10.9207	0
NAT-lncRNA_3983	5075.07	12815	8.19014	-10.6099	0
NAT-lncRNA_2603	0.805282	2.18325	4.88861	1.1593	0
NAT-lncRNA_3974	2.63943	0.968468	3.96563	2.02259	0
NAT-lncRNA_2811	0.503448	0.437692	2.67274	2.58313	0
NAT-lncRNA_3929	5.63629	2.06809	17.356	3.06294	0
NAT-lncRNA_4049	2.10077	0.604846	7.63044	3.63536	0
NAT-lncRNA_2365	1.01369	0.181204	2.41233	3.66321	0
NAT-lncRNA_2959	297.721	596.3	0.131489	-12.0412	1.43327e-258
NAT-lncRNA_2887	1.17841	0.273846	2.21357	2.9697	1.53866e-246
NAT-lncRNA_1758	23.0915	6.04459	17.6288	1.54265	2.43155e-244
NAT-lncRNA_2833	238.231	728.481	0.0560427	-13.4292	1.21619e-213
NAT-lncRNA_4033	0.595816	0.173073	1.17335	2.69239	2.99245e-204
LincRNA_1187	0.359509	1.25317	3.01349	1.25917	4.62686e-193
NAT-lncRNA_2234	0.322794	0.187531	1.16814	2.57636	5.92926e-186
NAT-lncRNA_3429	1.28021	0.525002	1.21177	1.19136	1.04467e-182
LincRNA_1683	2174.36	6376.64	0.233855	-14.6745	2.0719e-182
NAT-lncRNA_1030	204.007	475.356	1.31493	-8.48698	2.98598e-181
NAT-lncRNA_3867	0.281922	0.327573	1.92658	2.52024	5.30315e-175
NAT-lncRNA_2545	549.374	1376.84	3.23969	-8.72685	7.68046e-171
LincRNA_1282	265.574	564.137	0.0649015	-12.8788	6.39999e-170
NAT-lncRNA_2805	246.222	633.308	0.257796	-11.2076	1.16347e-168
NAT-lncRNA_3931	0	0	0.956741	6.59506	1.07459e-154
NAT-lncRNA_2742	0.431182	0	1.19526	6.9132	8.53473e-153
NAT-lncRNA_335	798.739	1343.65	0.602696	-11.0987	1.72978e-145
NAT-lncRNA_2121	0.610044	0.354413	0.913865	1.34211	4.74986e-139
NAT-lncRNA_2957	0.387138	0.224913	0.560396	1.27984	7.64959e-134
NAT-lncRNA_2208	0.14658	0.170315	0.769768	2.11253	1.70059e-131
NAT-lncRNA_3962	1.70142	0	1.83283	7.52578	3.59036e-126
NAT-lncRNA_1957	0.912741	0.235675	1.01738	2.06415	2.65364e-124
NAT-lncRNA_2566	3519.19	6084.9	3.03448	-10.9648	1.17489e-122
NAT-lncRNA_2268	1.37152	2.44352	0.784893	-1.62602	1.30556e-115
LincRNA_2200	298.431	654.376	0.519634	-10.2709	1.26779e-112
NAT-lncRNA_2667	1.77826	0	1.94981	7.61457	5.81431e-111
NAT-lncRNA_2836	0	0	1.3999	7.13945	2.34746e-103
NAT-lncRNA_807	0.479466	0	1.64634	7.37186	1.48486e-99
LincRNA_1614	0.417893	0.161853	0.553302	1.71273	9.62338e-96
LincRNA_474	0.494948	0.575092	1.94942	1.74369	9.65324e-96
NAT-lncRNA_3871	0.336431	0	0.468419	5.5802	7.49854e-94
NAT-lncRNA_1602	250.29	621.115	1.02176	-9.23363	2.36879e-91
NAT-lncRNA_3530	0.558845	0.259734	0.835287	1.6479	1.9577e-90
NAT-lncRNA_2323	1.14219	0.379183	1.20844	1.64651	1.13634e-88
NAT-lncRNA_3845	1.29339	0.751411	2.37294	1.646	1.13963e-88
NAT-lncRNA_1417	253.436	548.082	0.400462	-10.383	1.56745e-86
NAT-lncRNA_3168	2.16346	0	3.09526	8.27857	2.40436e-84
NAT-lncRNA_3465	1.61089	2.91159	1.04842	-1.46484	1.20478e-82
NAT-lncRNA_3300	1.49984	0.497916	1.42815	1.50155	7.06227e-80
NAT-lncRNA_1972	0.602624	0	1.62292	7.35131	1.2125e-78
NAT-lncRNA_2756	5.17984	6.33794	18.3451	1.53182	3.97351e-78
NAT-lncRNA_2487	0.822569	0	0.729187	6.20787	9.63004e-77
LincRNA_1490	6.14006e-05	3.16149e-05	1.01618	6.67659	7.66437e-75
NAT-lncRNA_2389	0.694574	0.538029	1.44968	1.41333	1.24528e-74
NAT-lncRNA_2542	84.5027	381.193	0	-15.2183	6.03129e-71
NAT-lncRNA_1940	0.506968	0	0.398216	5.35126	3.86988e-69
NAT-lncRNA_2136	0.369185	0	0.434983	5.47568	3.86988e-69
NAT-lncRNA_2402	0.301123	0	0.709582	6.16909	3.86988e-69
NAT-lncRNA_2280	0.347036	0	0.268697	4.80063	3.07359e-67
NAT-lncRNA_3865	0.158012	0	0.723418	6.19656	3.07917e-67
NAT-lncRNA_2274	0.156651	0.121344	0.295313	1.21694	6.05651e-66
NAT-lncRNA_4048	0.000183289	4.32899	1.36621	-1.65666	1.60261e-64
NAT-lncRNA_909	0.789375	0.458597	1.0895	1.23043	3.23954e-64
NAT-lncRNA_2209	0.751941	0.436849	0.999865	1.1763	9.05043e-61
NAT-lncRNA_1784	0.498594	0	0.485828	5.63177	7.79332e-56
NAT-lncRNA_3887	0.0827909	0	0.312148	5.00965	7.80504e-56
NAT-lncRNA_1457	58.1409	98.8228	0.0663469	-10.3382	5.98498e-54
NAT-lncRNA_2512	4.0002e-05	3.98026e-05	0.165745	4.12968	4.93062e-52
NAT-lncRNA_501	0.514287	0	1.80053	7.50027	4.93752e-52
NAT-lncRNA_4044	0.105029	0	0.360638	5.21194	3.92154e-50
NAT-lncRNA_2244	0.518976	0	0.594011	5.9165	3.92154e-50
NAT-lncRNA_3702	0.353524	0	0.396697	5.34588	3.92683e-50
LincRNA_423	0	0	0.593064	5.91424	3.92683e-50
NAT-lncRNA_1261	392.088	888.655	0.543173	-10.6497	4.93497e-47
NAT-lncRNA_3567	0.0776987	0	0.245868	4.67733	2.48028e-46
NAT-lncRNA_3944	0.223321	0	0.353336	5.18323	2.48028e-46
NAT-lncRNA_3884	0.264531	0	0.205211	4.42768	1.97237e-44
NAT-lncRNA_3476	0	0	0.335046	5.10872	1.97237e-44
NAT-lncRNA_3840	0	0	0.443384	5.50266	1.97237e-44
NAT-lncRNA_2941	0.275121	1.06557	0.493951	-1.09375	1.07832e-42
NAT-lncRNA_2724	0.155448	0	0.439566	5.49046	1.57018e-42
NAT-lncRNA_3839	0.53508	0	0.504357	5.6847	1.57018e-42
NAT-lncRNA_3611	0.36522	0	0.50408	5.68392	1.24845e-40
NAT-lncRNA_2951	0	0	0.498101	5.66704	9.91556e-39
NAT-lncRNA_2469	0.321252	0	0.281177	4.86382	9.92585e-39
LincRNA_456	0.186086	0	0.238039	4.6325	7.88343e-37
LincRNA_21	0.150759	0	0.385707	5.30636	7.88343e-37
NAT-lncRNA_2555	0.223425	0	0.571619	5.862	7.88343e-37
NAT-lncRNA_1760	0.155869	0	0.388287	5.31574	7.8912e-37
NAT-lncRNA_82	101.598	248.225	0.103328	-11.097	1.08281e-35
NAT-lncRNA_3271	0.10097	0	0.24473	4.6709	6.26745e-35
NAT-lncRNA_2448	0	0	0.605033	5.94259	6.26745e-35
NAT-lncRNA_2112	0.321891	0	0.18963	4.31926	6.2733e-35
NAT-lncRNA_1946	0.538429	0	0.253757	4.72114	6.2733e-35
LincRNA_1491	0	0	0.404842	5.37449	6.2733e-35
NAT-lncRNA_2564	0.355702	0.69638	0.307129	-1.15537	8.1744e-34
NAT-lncRNA_2343	0.101915	0.48763	0.145492	-1.67823	4.87997e-33
NAT-lncRNA_2612	0	2.81103e-06	0.190984	4.3286	4.98246e-33
NAT-lncRNA_2803	0.165049	0	0.377807	5.27727	4.98246e-33
LincRNA_2332	0.44255	0	0.506526	5.69077	4.98246e-33
NAT-lncRNA_3422	1.84193	0	4.21641	8.72329	4.98246e-33
NAT-lncRNA_2873	0.840081	0	0.630402	6.00091	4.98685e-33
NAT-lncRNA_2382	0.637727	0	0.70845	6.16682	4.98685e-33
NAT-lncRNA_3854	0	0	22.3704	11.128	4.98685e-33
NAT-lncRNA_2418	0	0	0.144035	3.94519	3.96072e-31
NAT-lncRNA_3438	0	0	0.550967	5.80984	3.96072e-31
NAT-lncRNA_2196	0.378739	0	0.205019	4.42639	3.96401e-31
LincRNA_2333	0.487022	1.04471	0.206828	-2.28222	1.04307e-30
NAT-lncRNA_2906	0.844624	1.57022	0.636901	-1.28851	2.12902e-29
NAT-lncRNA_1448	0	9.76557e-05	0.424697	5.42792	3.14834e-29
NAT-lncRNA_2301	0.056951	0	0.111196	3.59927	3.15079e-29
NAT-lncRNA_3991	0.436882	0	0.213252	4.4806	3.15079e-29
LincRNA_1785	0.917422	0	0.358252	5.20262	3.15079e-29
NAT-lncRNA_1725	126.585	265.325	0.459553	-9.14231	9.48396e-29
LincRNA_1703	0	0.000131358	0.0568397	2.72188	2.50246e-27
LincRNA_1489	0.0238618	0.0212101	0.432151	3.82445	2.50246e-27
LincRNA_1626	0.0981262	0	0.184984	4.28528	2.50246e-27
NAT-lncRNA_3270	0.545129	0	0.256914	4.7383	2.50246e-27
NAT-lncRNA_2663	0	0.000571967	0.105927	3.4549	2.50428e-27
LincRNA_244	0	0	0.238411	4.63466	2.50428e-27
NAT-lncRNA_2912	0.138749	0	0.252224	4.71273	2.50428e-27
LincRNA_1753	0.639779	0	0.387157	5.31164	2.50428e-27
NAT-lncRNA_2426	0.262147	0	0.47654	5.60449	2.50428e-27
NAT-lncRNA_3118	0.697043	0	1.26711	6.99674	2.50428e-27
LincRNA_1968	116.27	335.884	0.215454	-10.541	6.56862e-27
NAT-lncRNA_1897	734.685	1437.72	2.08271	-9.4242	1.50167e-26
NAT-lncRNA_3906	0.24144	0	0.105661	3.53183	1.98898e-25
NAT-lncRNA_1449	0.171634	0	0.148364	3.98517	1.98898e-25
NAT-lncRNA_1475	0.103797	0	0.181678	4.26061	1.98898e-25
NAT-lncRNA_3099	0	0	0.405286	5.37603	1.98898e-25
NAT-lncRNA_3645	0.317104	0	0.555093	5.82042	1.98898e-25
NAT-lncRNA_2926	0	0	0.238564	4.63555	1.99032e-25
LincRNA_355	0	0	0.241709	4.65368	1.99032e-25
NAT-lncRNA_3824	0.627584	0	0.352113	5.17837	1.99032e-25
NAT-lncRNA_3324	0.373818	0	0.629204	5.9982	1.99032e-25
NAT-lncRNA_3340	1.62048	2.35359	0.722803	-1.68948	1.30227e-24
NAT-lncRNA_2616	0.941465	1.75026	0.621185	-1.47965	3.15551e-24
LincRNA_1632	32.844	68.2248	0.0090257	-11.8083	4.30736e-24
LincRNA_709	0.449471	1.56675	0.665756	-1.22238	4.35058e-24
LincRNA_1820	0.352378	0	0.0732138	3.05682	1.58078e-23
NAT-lncRNA_3728	0.45504	0	0.18382	4.27665	1.58078e-23
NAT-lncRNA_3727	0.288647	0	0.233206	4.60411	1.58078e-23
NAT-lncRNA_4010	0	0	0.497818	5.66624	1.58078e-23
NAT-lncRNA_2046	0	0	0.154188	4.03728	1.58176e-23
NAT-lncRNA_2760	0.144333	0	0.183816	4.27662	1.58176e-23
LincRNA_2305	0	0	0.273228	4.82389	1.58176e-23
NAT-lncRNA_2956	0.73203	2.22454	0.295716	-2.86971	1.70462e-23
NAT-lncRNA_2383	0.513769	0.477568	0.162576	-1.49837	5.76517e-23
LincRNA_1402	0.215776	0	0.159804	4.0858	1.25629e-21
NAT-lncRNA_2653	0.510329	0	0.377949	5.2778	1.25629e-21
NAT-lncRNA_1206	0.33562	0	0.49712	5.66426	1.25629e-21
NAT-lncRNA_2600	0	0	0.0871265	3.27986	1.257e-21
LincRNA_1846	0	0	0.0927002	3.36037	1.257e-21
NAT-lncRNA_2489	0	0	0.138856	3.89585	1.257e-21
LincRNA_1977	0.396047	0	0.27998	4.85788	1.257e-21
LincRNA_199	0.347805	0	0.491752	5.6489	1.257e-21
NAT-lncRNA_1447	1.43326e-05	1.66772	0.627112	-1.39688	3.80249e-20
LincRNA_311	226.238	341.022	33.7573	-3.33621	3.94051e-20
NAT-lncRNA_3997	0	0	0.213356	4.48127	9.98353e-20
NAT-lncRNA_3136	0.629877	0	0.282719	4.87144	9.98353e-20
NAT-lncRNA_3239	0	0	11.5457	10.1744	9.98353e-20
LincRNA_1883	0.177605	0	0.113598	3.62758	9.9887e-20
NAT-lncRNA_3993	0.0671357	0	0.130442	3.8119	9.9887e-20
LincRNA_1861	0.250167	0	0.320018	5.04447	9.9887e-20
NAT-lncRNA_226	0	0	0.589156	5.90486	9.9887e-20
NAT-lncRNA_2867	33.1496	75.7077	0.115621	-9.23541	5.94577e-19
NAT-lncRNA_3367	2.14215	4.97803	1.82685	-1.44124	7.29165e-19
NAT-lncRNA_1246	333.389	868.914	0.992095	-9.76007	2.30108e-18
NAT-lncRNA_2328	0	0	0.180806	4.25403	7.93335e-18
NAT-lncRNA_2866	0.000653793	0	0.215862	4.49737	7.93335e-18
NAT-lncRNA_3777	0	0	0.239983	4.64376	7.93335e-18
NAT-lncRNA_3960	0	0	7.38656	9.53071	7.93335e-18
NAT-lncRNA_3881	0.000289069	0.000282669	0.09949	3.41251	7.93705e-18
NAT-lncRNA_2175	0.105511	0	0.120764	3.70889	7.93705e-18
LincRNA_2091	0	0	0.183631	4.27524	7.93705e-18
NAT-lncRNA_3722	0	0	0.251809	4.71044	7.93705e-18
NAT-lncRNA_3526	0.88852	0	0.254242	4.72379	7.93705e-18
NAT-lncRNA_2419	0	0	0.421013	5.42966	7.93705e-18
NAT-lncRNA_2567	0.865187	0	0.990125	6.64404	7.93705e-18
NAT-lncRNA_3883	0.151807	0.876704	0.200651	-2.0736	2.93623e-17
NAT-lncRNA_3995	0.130423	0.126223	0.042534	-1.37465	3.68624e-17
LincRNA_1854	0.00613499	0	0.0436157	2.42266	6.30387e-16
NAT-lncRNA_2604	0.0714674	0	0.0769873	3.1208	6.30387e-16
NAT-lncRNA_2662	0	0	0.124026	3.74444	6.30387e-16
NAT-lncRNA_2153	0.261111	0	0.140639	3.91302	6.30387e-16
NAT-lncRNA_3795	0	0	0.199246	4.38713	6.30387e-16
NAT-lncRNA_3755	0	0	0.22784	4.57192	6.30387e-16
NAT-lncRNA_2889	0.268264	0	0.288984	4.902	6.30387e-16
NAT-lncRNA_3742	0	0	0.35634	5.19511	6.30387e-16
NAT-lncRNA_1643	0	0	0.372415	5.25707	6.30387e-16
NAT-lncRNA_2608	0	0	0.0779634	3.1369	6.30648e-16
NAT-lncRNA_1033	0.500886	0	0.168616	4.15879	6.30648e-16
LincRNA_1452	0	0	0.183158	4.27171	6.30648e-16
LincRNA_1536	0.179196	2.58009e-05	0.209684	4.45364	6.30648e-16
NAT-lncRNA_4039	0	0	0.220496	4.52667	6.30648e-16
NAT-lncRNA_1309	0	0	0.371482	5.25354	6.30648e-16
NAT-lncRNA_2780	1.42203	0	0.478705	5.61089	6.30648e-16
NAT-lncRNA_2824	0.615059	1.14344	0.289871	-1.94353	1.03983e-15
NAT-lncRNA_2269	0.198942	0.616416	0.156266	-1.91363	1.03983e-15
NAT-lncRNA_1934	0	0.79682	0.3232	-1.27586	8.84986e-15
LincRNA_7	0.320341	0	0.100643	3.46784	5.00882e-14
LincRNA_712	0	0	0.187299	4.30231	5.00882e-14
NAT-lncRNA_3441	0	0	0.213081	4.4795	5.00882e-14
NAT-lncRNA_3449	0	0	0.22644	4.5634	5.00882e-14
NAT-lncRNA_23	0.379997	0	0.358178	5.20233	5.00882e-14
NAT-lncRNA_2747	0	0	0.380838	5.2885	5.00882e-14
NAT-lncRNA_1018	0.578866	0	0.545628	5.79605	5.00882e-14
NAT-lncRNA_2848	0.0878364	0	0.0558004	2.7181	5.01063e-14
LincRNA_1903	0	0	0.106866	3.54678	5.01063e-14
NAT-lncRNA_1538	0.573331	0	0.16727	4.14788	5.01063e-14
NAT-lncRNA_2506	0	0	0.253748	4.72109	5.01063e-14
NAT-lncRNA_2818	0.593294	0	0.259641	4.75297	5.01063e-14
NAT-lncRNA_2197	0.311602	0.41992	0.118547	-1.74177	6.52449e-14
NAT-lncRNA_2384	0	0.850067	0.307855	-1.43608	1.7642e-13
LincRNA_2292	2.01809	3.60749	0.449425	-2.97709	4.34567e-13
LincRNA_236	86.2592	215.465	0.818692	-8.02247	7.23462e-13
NAT-lncRNA_1358	0.739842	1.28946	0.336228	-1.90812	1.0007e-12
NAT-lncRNA_1398	160.51	500.175	5.05761	-6.62501	2.43701e-12
NAT-lncRNA_3768	0	0.290448	0.100979	-1.43683	3.32195e-12
LincRNA_1078	0.0894243	0	0.0722483	3.03999	3.97961e-12
NAT-lncRNA_606	0	0	0.092457	3.35695	3.97961e-12
NAT-lncRNA_3936	0	0	0.0938138	3.37593	3.97961e-12
NAT-lncRNA_1468	0	0	0.123257	3.73614	3.97961e-12
NAT-lncRNA_3102	0	0	0.146604	3.96905	3.97961e-12
LincRNA_502	0.202203	0	0.163366	4.11575	3.97961e-12
NAT-lncRNA_2028	0	0	0.165697	4.13502	3.97961e-12
LincRNA_1095	0.231525	0	0.187055	4.30053	3.97961e-12
NAT-lncRNA_1430	0	0	0.21503	4.49205	3.97961e-12
NAT-lncRNA_2845	4.32459	0	1.16465	6.87609	3.97961e-12
LincRNA_1440	0	0	2.08847	7.71319	3.97961e-12
NAT-lncRNA_3844	7.23256	0	2.92169	8.19559	3.97961e-12
NAT-lncRNA_3965	0.000304005	0	0.0594009	2.79495	3.98085e-12
NAT-lncRNA_3958	0	0	0.078275	3.142	3.98085e-12
NAT-lncRNA_2193	0	0	0.098728	3.44265	3.98085e-12
NAT-lncRNA_2640	0.422366	0	0.104268	3.51435	3.98085e-12
NAT-lncRNA_1017	0.296082	0	0.109639	3.58062	3.98085e-12
LincRNA_1717	3.00545e-05	2.69939e-05	0.144683	3.94735	3.98085e-12
NAT-lncRNA_2872	0	0	0.147163	3.97419	3.98085e-12
NAT-lncRNA_403	0	0	0.170779	4.17616	3.98085e-12
NAT-lncRNA_3990	0	0	0.182493	4.26673	3.98085e-12
LincRNA_2140	0	0	0.184072	4.27852	3.98085e-12
NAT-lncRNA_2433	0.596372	0	0.220836	4.5288	3.98085e-12
NAT-lncRNA_3288	0.813842	0	0.301348	4.96046	3.98085e-12
NAT-lncRNA_2776	0	0	0.335819	5.11195	3.98085e-12
NAT-lncRNA_123	0	0	0.379186	5.28239	3.98085e-12
NAT-lncRNA_3192	0	0	0.54541	5.79548	3.98085e-12
NAT-lncRNA_1587	22.6279	0	2.39403	7.90931	3.98085e-12
NAT-lncRNA_2902	0.410714	1.38092	0.153652	-3.08734	2.39944e-11
NAT-lncRNA_2713	1.09623	0.926353	0.18859	-2.23726	3.03404e-11
NAT-lncRNA_2814	0.301914	1.75401	0.304905	-2.48587	4.29873e-11
NAT-lncRNA_2302	0	0.325085	0.103603	-1.56053	5.88743e-11
LincRNA_1519	7.03802	5.45177	2.68515	-1.019	8.94223e-11
NAT-lncRNA_2860	0.503043	1.169	0.575764	-1.00917	8.94223e-11
LincRNA_1685	1.64625e-05	0	0.0130317	1.20362	3.16172e-10
NAT-lncRNA_2963	0.109637	0	0.0738157	3.06722	3.16172e-10
NAT-lncRNA_2630	0	0	0.0766394	3.11502	3.16172e-10
NAT-lncRNA_3877	0.32704	6.72777e-06	0.0785227	3.14508	3.16172e-10
NAT-lncRNA_2629	0.162018	0	0.1088	3.57046	3.16172e-10
NAT-lncRNA_2109	0.172732	0	0.116296	3.65874	3.16172e-10
LincRNA_483	0.53508	0	0.120085	3.70138	3.16172e-10
NAT-lncRNA_2084	0	0	0.120272	3.70346	3.16172e-10
NAT-lncRNA_2762	0.222902	0	0.141122	3.91764	3.16172e-10
NAT-lncRNA_3043	0	0	0.175695	4.21486	3.16172e-10
LincRNA_935	0.266399	0	0.179359	4.24305	3.16172e-10
NAT-lncRNA_2085	0.272074	0	0.18318	4.27187	3.16172e-10
NAT-lncRNA_3323	0	0	0.230678	4.58903	3.16172e-10
NAT-lncRNA_286	0	0	0.433033	5.46934	3.16172e-10
NAT-lncRNA_3186	0	0	0.570117	5.85827	3.16172e-10
LincRNA_2105	0.206075	0	0.0416233	2.36802	3.16254e-10
NAT-lncRNA_3398	0.186049	0	0.043255	2.41292	3.16254e-10
NAT-lncRNA_2088	0	0	0.057092	2.74614	3.16254e-10
NAT-lncRNA_2312	0.159547	0	0.0966767	3.41517	3.16254e-10
NAT-lncRNA_2202	0.343396	0	0.100864	3.47072	3.16254e-10
NAT-lncRNA_2124	0.178637	0	0.108216	3.56335	3.16254e-10
NAT-lncRNA_1491	0.0877952	0	0.115782	3.65285	3.16254e-10
LincRNA_395	0.20436	0	0.123831	3.74234	3.16254e-10
NAT-lncRNA_3925	0.211116	0	0.127924	3.7858	3.16254e-10
NAT-lncRNA_2010	0.219165	0	0.132802	3.83594	3.16254e-10
NAT-lncRNA_670	0.245361	0	0.148675	3.988	3.16254e-10
NAT-lncRNA_3584	0	0	0.153932	4.03503	3.16254e-10
NAT-lncRNA_1473	0	0	0.15468	4.04159	3.16254e-10
NAT-lncRNA_896	0	0	0.158485	4.07455	3.16254e-10
NAT-lncRNA_2072	0.554653	0	0.168044	4.15416	3.16254e-10
LincRNA_1766	0.296647	0	0.179752	4.24604	3.16254e-10
NAT-lncRNA_3247	0.677171	0	0.205164	4.42736	3.16254e-10
NAT-lncRNA_3528	0	0	0.264334	4.77786	3.16254e-10
NAT-lncRNA_3909	0	0	0.267378	4.79378	3.16254e-10
NAT-lncRNA_2032	0	0	0.281421	4.86503	3.16254e-10
NAT-lncRNA_3267	0	0	0.288412	4.89923	3.16254e-10
NAT-lncRNA_650	0	0	0.299575	4.95222	3.16254e-10
NAT-lncRNA_2004	0.543413	0	0.329279	5.0844	3.16254e-10
NAT-lncRNA_410	0	0	0.350761	5.17297	3.16254e-10
LincRNA_1205	0	0	0.377185	5.27495	3.16254e-10
NAT-lncRNA_2031	0	0	0.413396	5.40394	3.16254e-10
NAT-lncRNA_3046	0	0	2.73801	8.10224	3.16254e-10
NAT-lncRNA_2931	0.212815	0.329706	0.0938289	-1.71008	9.751e-10
LincRNA_1368	48.9163	28.4185	7.82182	-1.85992	9.75581e-10
LincRNA_1559	0	0.789146	0.365814	-1.08844	2.13713e-09
NAT-lncRNA_3943	0	0.481754	0.22332	-1.07563	2.13713e-09
NAT-lncRNA_1937	0.536746	0.415772	0.192744	-1.07042	2.13713e-09
NAT-lncRNA_2488	0.249083	0.578831	0.251551	-1.17076	2.13798e-09
NAT-lncRNA_1770	3.56818	3.55361	0.720714	-2.28596	2.53445e-09
NAT-lncRNA_3370	0.588375	1.02547	0.207972	-2.24807	2.53445e-09
NAT-lncRNA_3977	18.6884	104.23	9.05933	-3.52277	1.57657e-08
LincRNA_1851	0	0	0.0193146	1.55162	2.51179e-08
LincRNA_1693	0	0	0.0194478	1.55816	2.51179e-08
LincRNA_1943	0	0	0.0443854	2.44322	2.51179e-08
NAT-lncRNA_2626	0	0	0.0505674	2.59854	2.51179e-08
NAT-lncRNA_2987	0.109533	0	0.0589963	2.78652	2.51179e-08
LincRNA_1547	0	0	0.0772504	3.12516	2.51179e-08
LincRNA_954	0.220426	0	0.118725	3.68622	2.51179e-08
NAT-lncRNA_1789	0.187265	0	0.124179	3.74609	2.51179e-08
LincRNA_2323	0	0	0.174161	4.2029	2.51179e-08
NAT-lncRNA_3610	0	0	0.174161	4.2029	2.51179e-08
NAT-lncRNA_1918	0	0	0.175643	4.21446	2.51179e-08
LincRNA_468	0	0	0.176645	4.22222	2.51179e-08
NAT-lncRNA_1971	0.338586	0	0.182368	4.2658	2.51179e-08
NAT-lncRNA_2596	0	0	0.201292	4.40117	2.51179e-08
NAT-lncRNA_2309	0	0	0.22231	4.53798	2.51179e-08
NAT-lncRNA_1964	0	0	0.226373	4.56299	2.51179e-08
NAT-lncRNA_2190	0	0	0.246174	4.67905	2.51179e-08
NAT-lncRNA_1961	0	0	0.254261	4.72389	2.51179e-08
NAT-lncRNA_2185	0	0	0.262897	4.77028	2.51179e-08
NAT-lncRNA_3317	0.55923	0	0.301212	4.95983	2.51179e-08
NAT-lncRNA_2094	0	0	0.394193	5.33697	2.51179e-08
NAT-lncRNA_3470	1.95191	0	0.525667	5.74326	2.51179e-08
NAT-lncRNA_630	0	0	0.914155	6.53006	2.51179e-08
NAT-lncRNA_3581	10.274	0	2.76688	8.11732	2.51179e-08
NAT-lncRNA_4037	1.18345e-05	0	0.01747	1.45786	2.51231e-08
NAT-lncRNA_3973	2.90133e-06	2.53674e-06	0.0333287	2.11496	2.51231e-08
NAT-lncRNA_182	0.26744	0	0.0441444	2.43681	2.51231e-08
NAT-lncRNA_2471	0	0	0.053988	2.6778	2.51231e-08
NAT-lncRNA_3533	0.11748	0	0.0553673	2.70857	2.51231e-08
LincRNA_2276	0	0	0.0570821	2.74593	2.51231e-08
LincRNA_1542	0	0	0.0574212	2.7532	2.51231e-08
NAT-lncRNA_3665	0	0	0.0770099	3.12118	2.51231e-08
LincRNA_348	0	0	0.0788021	3.15059	2.51231e-08
LincRNA_2088	0	0	0.101741	3.48209	2.51231e-08
NAT-lncRNA_2680	0.549348	0	0.129451	3.80169	2.51231e-08
NAT-lncRNA_4011	0.947963	0	0.145086	3.955	2.51231e-08
NAT-lncRNA_2255	0	0	0.149862	3.99876	2.51231e-08
LincRNA_1273	0	0	0.158222	4.07229	2.51231e-08
NAT-lncRNA_2885	0	0	0.161957	4.10398	2.51231e-08
NAT-lncRNA_1791	1.35524	0	0.245709	4.67643	2.51231e-08
NAT-lncRNA_2815	0.684787	0	0.322734	5.0563	2.51231e-08
NAT-lncRNA_3013	1.48751	0	0.701052	6.15188	2.51231e-08
LincRNA_2423	0	0	1.95021	7.61486	2.51231e-08
NAT-lncRNA_3166	0	0	1.95021	7.61486	2.51231e-08
NAT-lncRNA_3042	1.0298	1.79483	0.346668	-2.33921	3.01146e-08
NAT-lncRNA_2030	0	1.30415	0.23707	-2.41114	3.0129e-08
NAT-lncRNA_2290	0	0.459386	0.186332	-1.25748	4.70209e-08
LincRNA_2139	0	0.355469	0.144183	-1.24511	4.70209e-08
LincRNA_1946	0.210343	0.488805	0.204097	-1.22021	4.70209e-08
NAT-lncRNA_3249	0	0.678852	0.255683	-1.37449	4.70374e-08
LincRNA_1302	0	0.403221	0.151869	-1.35209	4.70374e-08
LincRNA_2167	47.1259	138.717	0.0528809	-11.1073	6.22694e-08
NAT-lncRNA_3880	0.0890541	0.580424	0.0999031	-2.42552	2.00201e-07
NAT-lncRNA_2241	0.264298	1.10554	0.0693983	-3.81249	2.69617e-07
NAT-lncRNA_1419	81.7358	147.112	0.215806	-9.34771	3.93411e-07
LincRNA_1849	0.189052	0.241979	0.0394845	-2.34825	5.28507e-07
NAT-lncRNA_2358	33.208	82.6825	3.40694	-4.59698	6.14583e-07
NAT-lncRNA_3614	10.274	11.9376	4.15032	-1.52195	9.38535e-07
NAT-lncRNA_1325	0	0.38244	0.132962	-1.45684	9.38535e-07
LincRNA_33	0.136444	0.317075	0.110237	-1.44374	9.38535e-07
NAT-lncRNA_2817	0	1.60073	0.510145	-1.63073	9.38816e-07
NAT-lncRNA_841	0.538335	1.25101	0.39869	-1.6255	9.38816e-07
NAT-lncRNA_1667	0.173253	0.402613	0.128311	-1.57687	9.38816e-07
LincRNA_1654	230.815	942.29	0.420005	-11.0976	1.17203e-06
NAT-lncRNA_3994	0.411883	0.460244	0.0460949	-3.06747	1.49329e-06
NAT-lncRNA_2625	2.51215e-05	0	0.0155357	1.35252	1.99536e-06
LincRNA_338	0	7.37047e-06	0.0261182	1.85166	1.99536e-06
NAT-lncRNA_2620	0.193583	0	0.0282697	1.9362	1.99536e-06
LincRNA_530	0	0	0.0404706	2.33544	1.99536e-06
NAT-lncRNA_612	0	0	0.0470395	2.51196	1.99536e-06
LincRNA_337	0	0	0.0500958	2.58726	1.99536e-06
NAT-lncRNA_2104	0.165044	0	0.0666719	2.9387	1.99536e-06
NAT-lncRNA_1590	0	0	0.0735342	3.06237	1.99536e-06
NAT-lncRNA_2720	0.191429	0	0.0773301	3.12648	1.99536e-06
NAT-lncRNA_3896	0.202203	0	0.0816828	3.19665	1.99536e-06
NAT-lncRNA_2477	0	0	0.0924108	3.3563	1.99536e-06
LincRNA_43	0	0	0.0952541	3.3958	1.99536e-06
NAT-lncRNA_2447	0	0	0.106627	3.54383	1.99536e-06
LincRNA_1790	0.53528	0	0.108117	3.56214	1.99536e-06
NAT-lncRNA_2362	0	0	0.110431	3.59013	1.99536e-06
NAT-lncRNA_3914	0	0	0.116235	3.65804	1.99536e-06
NAT-lncRNA_3670	0	0	0.117411	3.67142	1.99536e-06
NAT-lncRNA_2403	0.291383	0	0.117708	3.67478	1.99536e-06
NAT-lncRNA_804	0.299741	0	0.121084	3.71242	1.99536e-06
NAT-lncRNA_2253	0.306944	0	0.123994	3.7441	1.99536e-06
LincRNA_2365	0	0	0.125333	3.75844	1.99536e-06
NAT-lncRNA_2572	0	0	0.132484	3.83273	1.99536e-06
NAT-lncRNA_3084	0	0	0.150519	4.00467	1.99536e-06
LincRNA_600	0	0	0.155387	4.04777	1.99536e-06
NAT-lncRNA_3891	0	0	0.157139	4.06298	1.99536e-06
NAT-lncRNA_79	0.856223	0	0.172941	4.19331	1.99536e-06
NAT-lncRNA_2865	0	0	0.190441	4.32511	1.99536e-06
NAT-lncRNA_2744	0	0	0.201449	4.40224	1.99536e-06
LincRNA_188	0	0	0.202326	4.40821	1.99536e-06
NAT-lncRNA_1574	1.59633	0	0.202887	4.41202	1.99536e-06
NAT-lncRNA_2548	0	0	0.239849	4.64298	1.99536e-06
NAT-lncRNA_3113	0	0	0.254186	4.72348	1.99536e-06
NAT-lncRNA_2764	0	0	0.259218	4.7507	1.99536e-06
NAT-lncRNA_1028	0	0	0.278261	4.8493	1.99536e-06
LincRNA_291	0	0	0.297496	4.9425	1.99536e-06
NAT-lncRNA_1202	0.775154	0	0.313134	5.01406	1.99536e-06
NAT-lncRNA_3679	0	0	0.382121	5.29323	1.99536e-06
NAT-lncRNA_1840	0	0	1.01523	6.6798	1.99536e-06
NAT-lncRNA_1995	5.72268	0	1.15588	6.86528	1.99536e-06
LincRNA_683	0	0	2.2731	7.83485	1.99536e-06
NAT-lncRNA_2858	0	0	0.0197398	1.57239	1.99567e-06
NAT-lncRNA_2016	0	0	0.035389	2.18234	1.99567e-06
NAT-lncRNA_2962	0.203011	0	0.0355309	2.18685	1.99567e-06
NAT-lncRNA_2531	0	0	0.0397512	2.31473	1.99567e-06
NAT-lncRNA_1490	0.301926	0	0.0411988	2.35611	1.99567e-06
NAT-lncRNA_3948	0	0	0.0454999	2.47249	1.99567e-06
NAT-lncRNA_2577	0.147661	0	0.0497079	2.57792	1.99567e-06
NAT-lncRNA_2247	0.149777	0	0.0504203	2.59503	1.99567e-06
LincRNA_2425	0	0	0.0518387	2.62851	1.99567e-06
LincRNA_2110	0	0	0.0533391	2.6631	1.99567e-06
NAT-lncRNA_1558	0	0	0.0544652	2.68852	1.99567e-06
LincRNA_2405	0.176444	0	0.0593974	2.79488	1.99567e-06
NAT-lncRNA_2063	0	0	0.0609888	2.82759	1.99567e-06
LincRNA_1872	0	0	0.0614729	2.8374	1.99567e-06
LincRNA_2250	0	0	0.0652018	2.91077	1.99567e-06
LincRNA_2360	0	0	0.0655331	2.91711	1.99567e-06
NAT-lncRNA_1247	0	0	0.0665473	2.93635	1.99567e-06
LincRNA_1198	0	0	0.0711855	3.02122	1.99567e-06
NAT-lncRNA_2864	0	0	0.0713312	3.02381	1.99567e-06
NAT-lncRNA_2157	0	0	0.0764009	3.11105	1.99567e-06
NAT-lncRNA_2979	0	0	0.0829516	3.21648	1.99567e-06
LincRNA_1458	0	0	0.0878475	3.29053	1.99567e-06
LincRNA_2374	0	0	0.088856	3.30533	1.99567e-06
LincRNA_2314	0	0	0.0959025	3.40466	1.99567e-06
LincRNA_2026	0	0	0.102236	3.48846	1.99567e-06
NAT-lncRNA_922	0	0	0.109774	3.58224	1.99567e-06
NAT-lncRNA_2205	0	0	0.111356	3.60117	1.99567e-06
NAT-lncRNA_1086	0	0	0.118518	3.6839	1.99567e-06
LincRNA_1978	0	0	0.124225	3.74658	1.99567e-06
NAT-lncRNA_1773	0	0	0.125841	3.76385	1.99567e-06
NAT-lncRNA_2097	0	0	0.136976	3.87751	1.99567e-06
NAT-lncRNA_138	0	0	0.15145	4.01302	1.99567e-06
NAT-lncRNA_2991	0	0	0.152045	4.01832	1.99567e-06
LincRNA_1888	0	0	0.159568	4.08379	1.99567e-06
LincRNA_367	0	0	0.168553	4.15828	1.99567e-06
NAT-lncRNA_3350	0	0	0.177084	4.22561	1.99567e-06
NAT-lncRNA_1949	0	0	0.179545	4.24447	1.99567e-06
NAT-lncRNA_2514	0	0	0.18038	4.25081	1.99567e-06
NAT-lncRNA_512	0	0	0.205138	4.42719	1.99567e-06
LincRNA_1605	0	0	0.214068	4.48586	1.99567e-06
NAT-lncRNA_2182	0.650376	0	0.21894	4.5169	1.99567e-06
NAT-lncRNA_3451	0	0	0.240375	4.64602	1.99567e-06
NAT-lncRNA_1640	0	0	0.241848	4.65448	1.99567e-06
NAT-lncRNA_183	0	0	0.299805	4.95329	1.99567e-06
NAT-lncRNA_776	0	0	0.306556	4.98439	1.99567e-06
NAT-lncRNA_1486	1.00771	0	0.339233	5.12612	1.99567e-06
NAT-lncRNA_2371	1.48751	0	0.500751	5.67455	1.99567e-06
NAT-lncRNA_3720	1.71679	0	0.577933	5.87758	1.99567e-06
NAT-lncRNA_3101	1.82011	0	0.612713	5.9605	1.99567e-06
NAT-lncRNA_3616	0	0	0.935229	6.56259	1.99567e-06
NAT-lncRNA_3025	3.38959	0	1.14106	6.84682	1.99567e-06
NAT-lncRNA_3513	0	0	1.44239	7.18229	1.99567e-06
NAT-lncRNA_3273	0	0	1.97836	7.63544	1.99567e-06
NAT-lncRNA_1183	0	0	2.10002	7.72111	1.99567e-06
NAT-lncRNA_2012	0	0	2.47777	7.95871	1.99567e-06
LincRNA_104	7.51916	0	2.53122	7.98938	1.99567e-06
NAT-lncRNA_3357	7.51916	0	2.53122	7.98938	1.99567e-06
NAT-lncRNA_3164	0	0	3.23464	8.34191	1.99567e-06
NAT-lncRNA_3358	0	20.2675	3.81681	-2.40567	2.70799e-06
NAT-lncRNA_3064	0	0.606094	0.11414	-2.31118	2.70799e-06
NAT-lncRNA_2669	0.236284	2.19635	0.270441	-2.97589	2.94646e-06
NAT-lncRNA_2728	0.480467	1.6748	0.242614	-2.73757	3.31348e-06
NAT-lncRNA_2595	263.176	736.439	6.31506	-6.86336	9.94921e-06
LincRNA_1847	0	0.134336	0.0259126	-2.00687	1.62687e-05
NAT-lncRNA_1965	0	0.675419	0.176116	-1.88078	1.66822e-05
NAT-lncRNA_2411	0	0.633759	0.165253	-1.87708	1.66822e-05
NAT-lncRNA_3959	0.159772	0.371278	0.096811	-1.83578	1.66822e-05
NAT-lncRNA_2291	0	0.289579	0.0755078	-1.80881	1.66822e-05
NAT-lncRNA_1836	0	0.16485	0.0429847	-1.72247	1.66822e-05
NAT-lncRNA_1800	0	0.161657	0.0421523	-1.71873	1.66822e-05
NAT-lncRNA_3389	0.447173	1.18762	0.0903208	-3.57748	2.0101e-05
LincRNA_313	101.726	196.997	11.4149	-4.10799	2.56801e-05
LincRNA_1819	0.534681	0.578753	0.0443972	-3.43606	2.59183e-05
NAT-lncRNA_2624	0.231654	0.0765788	0.0194026	-1.55807	2.91783e-05
LincRNA_2304	0.527615	0.919573	0.115449	-2.88947	3.00172e-05
LincRNA_1360	6.8957	16.9148	0.0994861	-7.27225	8.43901e-05
NAT-lncRNA_2509	69.5163	133.037	0.38544	-8.39426	9.33947e-05
NAT-lncRNA_2513	0.254904	0.947892	0.06805	-3.61739	0.000100011
NAT-lncRNA_4013	0.0528667	0	0.0140677	1.2671	0.000158503
NAT-lncRNA_759	0	0	0.0265623	1.87036	0.000158503
NAT-lncRNA_3371	0	0	0.0299838	1.99942	0.000158503
LincRNA_1944	0.126976	0	0.034997	2.16983	0.000158503
NAT-lncRNA_2753	0	0	0.0353485	2.18105	0.000158503
NAT-lncRNA_1535	0	0	0.039262	2.30048	0.000158503
LincRNA_2142	0	0	0.0497878	2.57985	0.000158503
NAT-lncRNA_1947	0	0	0.0517257	2.62587	0.000158503
NAT-lncRNA_3230	0	0	0.0580276	2.76612	0.000158503
NAT-lncRNA_2717	0.233405	0	0.0610025	2.82787	0.000158503
NAT-lncRNA_607	0	0	0.0612849	2.8336	0.000158503
NAT-lncRNA_2955	0	0	0.0633728	2.87525	0.000158503
NAT-lncRNA_3940	0	0	0.0634164	2.8761	0.000158503
NAT-lncRNA_4041	0	0	0.0665038	2.93553	0.000158503
NAT-lncRNA_1862	0	0	0.066647	2.93823	0.000158503
NAT-lncRNA_2314	0	0	0.0717437	3.03111	0.000158503
NAT-lncRNA_2710	0.274019	0	0.0737959	3.06688	0.000158503
LincRNA_2440	0.289914	0	0.0780764	3.13876	0.000158503
NAT-lncRNA_1112	0	0	0.0782738	3.14199	0.000158503
NAT-lncRNA_2614	0	0	0.0800964	3.17147	0.000158503
NAT-lncRNA_1944	0	0	0.0813593	3.19155	0.000158503
NAT-lncRNA_1425	0	0	0.0815737	3.19493	0.000158503
LincRNA_382	0	0	0.0831065	3.21888	0.000158503
NAT-lncRNA_987	0	0	0.085573	3.2566	0.000158503
NAT-lncRNA_2703	0.6395	0	0.0861116	3.26471	0.000158503
NAT-lncRNA_1638	0	0	0.0870804	3.27918	0.000158503
LincRNA_537	0	0	0.0926108	3.35911	0.000158503
NAT-lncRNA_2405	0	0	0.094525	3.38578	0.000158503
NAT-lncRNA_684	0	0	0.0971496	3.42155	0.000158503
NAT-lncRNA_3488	0.369018	0	0.0993799	3.45128	0.000158503
NAT-lncRNA_2894	0	0	0.101664	3.48109	0.000158503
LincRNA_1976	0	0	0.102336	3.48975	0.000158503
LincRNA_414	0	0	0.104056	3.51167	0.000158503
NAT-lncRNA_595	0	0	0.106563	3.54304	0.000158503
NAT-lncRNA_1300	0	0	0.11402	3.6325	0.000158503
NAT-lncRNA_1432	0	0	0.116597	3.66217	0.000158503
NAT-lncRNA_2648	0	0	0.119198	3.69151	0.000158503
NAT-lncRNA_2054	0	0	0.119293	3.69257	0.000158503
NAT-lncRNA_2093	0.483987	0	0.130342	3.81087	0.000158503
LincRNA_1173	0	0	0.131449	3.82221	0.000158503
NAT-lncRNA_3237	0	0	0.137275	3.88044	0.000158503
LincRNA_1538	0.907459	0	0.142434	3.93011	0.000158503
NAT-lncRNA_3174	0	0	0.156679	4.059	0.000158503
NAT-lncRNA_1291	0	0	0.163251	4.11479	0.000158503
NAT-lncRNA_1393	0	0	0.163251	4.11479	0.000158503
NAT-lncRNA_428	0	0	0.19467	4.35523	0.000158503
NAT-lncRNA_3748	0	0	0.19467	4.35523	0.000158503
NAT-lncRNA_2449	0	0	0.200844	4.3981	0.000158503
NAT-lncRNA_3359	0	0	0.207397	4.44226	0.000158503
NAT-lncRNA_2043	0	0	0.211524	4.46939	0.000158503
NAT-lncRNA_3052	1.58133	0	0.212933	4.47854	0.000158503
LincRNA_262	0	0	0.241621	4.65318	0.000158503
NAT-lncRNA_1969	0	0	0.243421	4.66346	0.000158503
NAT-lncRNA_2373	0	0	0.280441	4.86017	0.000158503
NAT-lncRNA_3743	0	0	0.297611	4.94304	0.000158503
LincRNA_805	0	0	0.308256	4.99212	0.000158503
NAT-lncRNA_1460	0	0	0.313825	5.01714	0.000158503
LincRNA_1553	2.43973	0	0.328521	5.08117	0.000158503
NAT-lncRNA_3037	1.53591	0	0.413634	5.40475	0.000158503
NAT-lncRNA_3523	0	0	0.446819	5.51355	0.000158503
NAT-lncRNA_3791	1.90987	0	0.514346	5.71245	0.000158503
NAT-lncRNA_3860	0	0	0.780818	6.30527	0.000158503
NAT-lncRNA_990	0	0	0.831001	6.39404	0.000158503
NAT-lncRNA_1284	0	0	1.40973	7.14947	0.000158503
NAT-lncRNA_3335	0	0	1.4644	7.20398	0.000158503
NAT-lncRNA_3536	0	0	1.74943	7.45896	0.000158503
NAT-lncRNA_3732	0	0	1.90025	7.57762	0.000158503
NAT-lncRNA_1172	0	0	2.02498	7.66887	0.000158503
NAT-lncRNA_366	0	0	2.47122	7.95491	0.000158503
LincRNA_2151	0	0	2.84336	8.15652	0.000158503
LincRNA_321	6.9889e-06	0	0.012643	1.17907	0.000158519
NAT-lncRNA_2689	0.102046	0	0.0206114	1.61407	0.000158519
LincRNA_2103	0	0	0.0221292	1.68389	0.000158519
NAT-lncRNA_962	0	0	0.022797	1.71356	0.000158519
LincRNA_1716	0.116057	0	0.0302012	2.00724	0.000158519
LincRNA_2376	0	0	0.0308963	2.03197	0.000158519
LincRNA_2086	0	0	0.0325417	2.08888	0.000158519
NAT-lncRNA_2223	0	0	0.0337723	2.13002	0.000158519
LincRNA_471	0	0	0.0340197	2.13815	0.000158519
NAT-lncRNA_2908	0	0	0.036364	2.21301	0.000158519
NAT-lncRNA_340	0	0	0.0372388	2.23997	0.000158519
NAT-lncRNA_2535	0	0	0.0383458	2.27339	0.000158519
NAT-lncRNA_2458	0	0	0.0407697	2.34397	0.000158519
NAT-lncRNA_1378	0	0	0.044352	2.44233	0.000158519
NAT-lncRNA_2839	0	0	0.0447797	2.45364	0.000158519
NAT-lncRNA_1683	0	0	0.0463872	2.49537	0.000158519
NAT-lncRNA_2467	0	0	0.0468581	2.50737	0.000158519
NAT-lncRNA_3562	0	0	0.0472395	2.51701	0.000158519
NAT-lncRNA_2910	0	0	0.0473358	2.51944	0.000158519
NAT-lncRNA_2114	0	0	0.0478232	2.53165	0.000158519
NAT-lncRNA_3155	0.23677	0	0.0478232	2.53165	0.000158519
LincRNA_1982	0	0	0.0484567	2.54737	0.000158519
NAT-lncRNA_3872	0	0	0.0491165	2.56356	0.000158519
LincRNA_994	0.000371872	0	0.049871	2.58186	0.000158519
NAT-lncRNA_2295	0	0	0.0511976	2.61348	0.000158519
NAT-lncRNA_3080	0	0	0.0531915	2.65973	0.000158519
NAT-lncRNA_1234	0	0	0.0539328	2.67656	0.000158519
NAT-lncRNA_2502	0	0	0.0544386	2.68793	0.000158519
NAT-lncRNA_2215	0	0	0.0578281	2.76188	0.000158519
NAT-lncRNA_2844	0	0	0.059154	2.78981	0.000158519
NAT-lncRNA_534	0	0	0.0603847	2.81526	0.000158519
LincRNA_2415	0	0	0.0608595	2.82496	0.000158519
NAT-lncRNA_2463	0	0	0.0626663	2.86129	0.000158519
NAT-lncRNA_394	0	0	0.0631779	2.87141	0.000158519
LincRNA_2289	0	0	0.0656798	2.91991	0.000158519
NAT-lncRNA_3143	0.340592	0	0.0687933	2.97807	0.000158519
NAT-lncRNA_2044	0	0	0.0696184	2.9931	0.000158519
LincRNA_1372	0	0	0.0698317	2.99696	0.000158519
NAT-lncRNA_3445	0	0	0.0713293	3.02378	0.000158519
NAT-lncRNA_2376	0	0	0.0722167	3.03943	0.000158519
NAT-lncRNA_332	0	0	0.0733575	3.05931	0.000158519
NAT-lncRNA_585	0	0	0.0757508	3.10015	0.000158519
NAT-lncRNA_2315	0	0	0.0759987	3.10431	0.000158519
LincRNA_201	0.382525	0	0.0772632	3.12537	0.000158519
LincRNA_2398	0	0	0.0858314	3.2605	0.000158519
NAT-lncRNA_2091	0	0	0.0874477	3.28463	0.000158519
NAT-lncRNA_667	0	0	0.0905158	3.32935	0.000158519
NAT-lncRNA_2352	0	0	0.0926837	3.36014	0.000158519
NAT-lncRNA_3134	0	0	0.0985865	3.44077	0.000158519
NAT-lncRNA_1547	0.50973	0	0.102956	3.49769	0.000158519
NAT-lncRNA_1467	0	0	0.108228	3.5635	0.000158519
NAT-lncRNA_4029	0	0	0.11576	3.6526	0.000158519
NAT-lncRNA_1571	0	0	0.118705	3.686	0.000158519
NAT-lncRNA_2287	0	0	0.120543	3.70645	0.000158519
LincRNA_1764	0	0	0.121169	3.71335	0.000158519
NAT-lncRNA_2022	0	0	0.123083	3.73425	0.000158519
LincRNA_1529	0	0	0.124392	3.74838	0.000158519
NAT-lncRNA_151	0	0	0.13514	3.85937	0.000158519
LincRNA_222	0	0	0.138314	3.89058	0.000158519
LincRNA_1970	0	0	0.150633	4.0057	0.000158519
NAT-lncRNA_563	0	0	0.155548	4.04918	0.000158519
NAT-lncRNA_3545	0	0	0.158643	4.0759	0.000158519
NAT-lncRNA_870	0	0	0.162952	4.1123	0.000158519
NAT-lncRNA_3413	0	0	0.164063	4.12154	0.000158519
LincRNA_2106	0	0	0.171035	4.1782	0.000158519
NAT-lncRNA_70	0	0	0.173481	4.19756	0.000158519
LincRNA_2143	0	0	0.194051	4.35086	0.000158519
LincRNA_175	0	0	0.233264	4.60445	0.000158519
NAT-lncRNA_83	0	0	0.233264	4.60445	0.000158519
NAT-lncRNA_2830	2.46259	0	0.2487	4.69321	0.000158519
NAT-lncRNA_1079	0	0	0.288169	4.89806	0.000158519
NAT-lncRNA_522	0	0	0.300451	4.95629	0.000158519
NAT-lncRNA_488	0	0	0.310226	5.00102	0.000158519
NAT-lncRNA_3612	0	0	0.317029	5.03135	0.000158519
LincRNA_2256	1.58688	0	0.32052	5.04667	0.000158519
NAT-lncRNA_187	0	0	0.324073	5.06209	0.000158519
NAT-lncRNA_3444	1.64059	0	0.331368	5.09326	0.000158519
LincRNA_1350	0	0	0.35488	5.18935	0.000158519
LincRNA_1556	0	0	0.437565	5.48403	0.000158519
NAT-lncRNA_2410	0	0	0.467498	5.57742	0.000158519
NAT-lncRNA_781	0	0	0.473851	5.59649	0.000158519
NAT-lncRNA_3362	2.34601	0	0.473851	5.59649	0.000158519
LincRNA_280	0	0	0.480332	5.61569	0.000158519
NAT-lncRNA_3369	0	0	0.493695	5.65448	0.000158519
LincRNA_2168	0	0	0.548492	5.80346	0.000158519
NAT-lncRNA_2921	2.77816	0	0.561137	5.83576	0.000158519
LincRNA_1549	0	0	0.577938	5.87759	0.000158519
LincRNA_1504	0	0	0.586613	5.89872	0.000158519
NAT-lncRNA_15	0	0	0.62325	5.9847	0.000158519
NAT-lncRNA_3518	0	0	0.632922	6.00657	0.000158519
NAT-lncRNA_3492	3.23256	0	0.652917	6.05076	0.000158519
NAT-lncRNA_708	0	0	0.663254	6.07308	0.000158519
NAT-lncRNA_2229	0	0	0.663254	6.07308	0.000158519
NAT-lncRNA_165	0	0	0.707006	6.16391	0.000158519
NAT-lncRNA_3305	0	0	0.707006	6.16391	0.000158519
NAT-lncRNA_3346	0	0	0.707006	6.16391	0.000158519
NAT-lncRNA_421	0	0	0.71858	6.18702	0.000158519
NAT-lncRNA_2659	0	0	0.79394	6.32902	0.000158519
NAT-lncRNA_3521	0	0	0.880796	6.47702	0.000158519
NAT-lncRNA_564	4.51857	0	0.912669	6.52774	0.000158519
NAT-lncRNA_609	0	0	1.0983	6.7922	0.000158519
NAT-lncRNA_3375	0	0	1.11961	6.81968	0.000158519
NAT-lncRNA_3039	0	0	1.2107	6.93156	0.000158519
NAT-lncRNA_671	0	0	1.23502	6.96003	0.000158519
LincRNA_400	0	0	1.55173	7.287	0.000158519
NAT-lncRNA_2336	0	0	1.77117	7.47668	0.000158519
LincRNA_1552	0	0	1.94078	7.60791	0.000158519
NAT-lncRNA_898	0	0	2.03368	7.67503	0.000158519
NAT-lncRNA_3685	0	0	2.03368	7.67503	0.000158519
NAT-lncRNA_3443	0	0	2.08233	7.70897	0.000158519
LincRNA_1821	0.426647	0.728658	0.0927506	-2.84576	0.000159727
NAT-lncRNA_2617	0.0786556	0.548351	0.063548	-2.92441	0.000242097
NAT-lncRNA_3091	7.85066	54.7313	5.8142	-3.2325	0.000242163
NAT-lncRNA_2738	1.62237	3.77014	0.873836	-2.09659	0.000257138
NAT-lncRNA_679	0	1.54594	0.358316	-2.07877	0.000257138
NAT-lncRNA_2367	0	0.592963	0.137436	-2.03198	0.000257138
NAT-lncRNA_3789	0.241749	0.561789	0.130211	-2.02788	0.000257138
NAT-lncRNA_1155	0	0.298977	0.0692964	-1.96217	0.000257138
LincRNA_773	0	0.282834	0.0655547	-1.95449	0.000257138
NAT-lncRNA_1274	0	17.853	3.6207	-2.29865	0.000257189
NAT-lncRNA_2875	0.650354	0.755662	0.153253	-2.2296	0.000257189
LincRNA_559	0.241242	0.56061	0.113695	-2.20572	0.000257189
LincRNA_282	0.42457	0.493319	0.100048	-2.19334	0.000257189
NAT-lncRNA_4012	0	0.320115	0.0649212	-2.13952	0.000257189
NAT-lncRNA_3843	0.134843	0.313356	0.0635505	-2.13632	0.000257189
NAT-lncRNA_58	0.114439	0.26594	0.0539343	-2.10969	0.000257189
NAT-lncRNA_3869	13.7613	24.3042	0.074121	-8.17512	0.000380039
NAT-lncRNA_3195	0.50959	1.38158	0.0857733	-3.86096	0.000845406
NAT-lncRNA_2854	2373.05	4832.95	67.4929	-6.16181	0.00148246
LincRNA_1535	0.513644	0.566161	0.0509439	-3.24092	0.00170764
NAT-lncRNA_2664	0	0.282249	0.0260706	-3.0183	0.00170764
NAT-lncRNA_2828	251.147	541.937	0	-15.7259	0.00170823
NAT-lncRNA_2370	0.126254	0.586804	0.0680027	-2.93566	0.00268974
LincRNA_2053	0.448023	0.867615	0.055301	-3.74841	0.00292777
NAT-lncRNA_3668	0	3.34989	0.582325	-2.50395	0.00331343
NAT-lncRNA_3391	0	1.2933	0.224818	-2.47255	0.00331343
LincRNA_866	0	0.757806	0.131732	-2.43758	0.00331343
NAT-lncRNA_3238	0	0.594283	0.103306	-2.415	0.00331343
NAT-lncRNA_1744	0	0.683222	0.124269	-2.36819	0.00331343
NAT-lncRNA_2497	0	0.355469	0.0617925	-2.34784	0.00331343
NAT-lncRNA_3510	0	0.332879	0.0578656	-2.33695	0.00331343
LincRNA_1704	6.26026e-05	0.0759399	0.016057	-1.72166	0.00331343
NAT-lncRNA_557	0	3.21553	0.465816	-2.76106	0.00331391
NAT-lncRNA_1090	0	1.43116	0.20732	-2.72934	0.00331391
NAT-lncRNA_3985	0	1.10152	0.159568	-2.7126	0.00331391
LincRNA_1724	0	1.07062	0.155092	-2.71052	0.00331391
NAT-lncRNA_2958	0.348861	0.8107	0.117439	-2.68705	0.00331391
NAT-lncRNA_1889	0.2438	0.566555	0.082072	-2.64662	0.00331391
NAT-lncRNA_2292	0.231992	0.539114	0.0780969	-2.63994	0.00331391
NAT-lncRNA_3855	0	0.527406	0.0764009	-2.63689	0.00331391
LincRNA_2134	0	0.235883	0.0341064	-2.47891	0.00331391
NAT-lncRNA_2666	0.0921482	0.214139	0.034604	-2.32915	0.00331391
NAT-lncRNA_77	53.1965	185.431	0.179079	-9.93776	0.00630071
NAT-lncRNA_2711	0	1.58222	0.106961	-3.76694	0.0102674
NAT-lncRNA_2988	0.243635	0	0.0109355	1.06595	0.0125901
NAT-lncRNA_2925	0	0	0.0120953	1.14374	0.0125901
NAT-lncRNA_2066	0	0	0.0129371	1.19768	0.0125901
LincRNA_1225	0	0	0.016282	1.39408	0.0125901
LincRNA_1466	0	0	0.016511	1.40659	0.0125901
LincRNA_531	0	0	0.0165532	1.40889	0.0125901
NAT-lncRNA_2464	0	0	0.0167613	1.42015	0.0125901
NAT-lncRNA_1658	0	0	0.018351	1.5034	0.0125901
NAT-lncRNA_1713	0	0	0.0183946	1.50562	0.0125901
LincRNA_582	0	0	0.0188195	1.52705	0.0125901
NAT-lncRNA_3952	0	0	0.0201944	1.59428	0.0125901
NAT-lncRNA_2026	0	0	0.0212187	1.64241	0.0125901
NAT-lncRNA_2264	0	0	0.0223523	1.69387	0.0125901
NAT-lncRNA_3954	0	0	0.0231812	1.73037	0.0125901
LincRNA_2152	0	0	0.023759	1.75527	0.0125901
NAT-lncRNA_797	0	0	0.0247465	1.79687	0.0125901
LincRNA_560	0	0	0.0251895	1.81515	0.0125901
LincRNA_1530	0.19239	0	0.0259061	1.84423	0.0125901
LincRNA_71	0	0	0.0260369	1.84947	0.0125901
LincRNA_2172	0	0	0.0262132	1.85652	0.0125901
NAT-lncRNA_1669	0.197006	0	0.0265277	1.86899	0.0125901
NAT-lncRNA_227	0	0	0.0269902	1.88714	0.0125901
NAT-lncRNA_3128	0	0	0.0269902	1.88714	0.0125901
NAT-lncRNA_2394	0	0	0.0278648	1.92086	0.0125901
NAT-lncRNA_1738	0	0	0.0282204	1.93434	0.0125901
LincRNA_2446	0	0	0.0290138	1.96398	0.0125901
NAT-lncRNA_1272	0	0	0.029568	1.98433	0.0125901
NAT-lncRNA_2414	0	0	0.0324845	2.08694	0.0125901
LincRNA_2246	0	0	0.0339819	2.13691	0.0125901
NAT-lncRNA_1882	0	0	0.0339819	2.13691	0.0125901
LincRNA_2123	0	0	0.0340566	2.13936	0.0125901
NAT-lncRNA_177	0	0	0.035139	2.17437	0.0125901
LincRNA_1093	0.263953	0	0.0355424	2.18721	0.0125901
NAT-lncRNA_50	0	0	0.0355424	2.18721	0.0125901
NAT-lncRNA_2773	0	0	0.0357064	2.1924	0.0125901
NAT-lncRNA_2238	0	0	0.0358719	2.19761	0.0125901
LincRNA_2244	0	0	0.036123	2.20549	0.0125901
NAT-lncRNA_1859	0.536529	0	0.036123	2.20549	0.0125901
NAT-lncRNA_1409	0.270156	0	0.0363777	2.21343	0.0125901
NAT-lncRNA_2552	0	0	0.0363777	2.21343	0.0125901
NAT-lncRNA_379	0	0	0.0367229	2.22413	0.0125901
NAT-lncRNA_1628	0	0	0.039638	2.31144	0.0125901
NAT-lncRNA_3092	0	0	0.0399448	2.32033	0.0125901
NAT-lncRNA_2544	6.73386	0	0.0400669	2.32386	0.0125901
NAT-lncRNA_2807	0	0	0.0406797	2.34141	0.0125901
NAT-lncRNA_1585	0	0	0.0416651	2.36919	0.0125901
LincRNA_868	0	0	0.0420043	2.37863	0.0125901
NAT-lncRNA_303	0	0	0.0424652	2.39136	0.0125901
NAT-lncRNA_4032	0	0	0.0461356	2.48892	0.0125901
NAT-lncRNA_1510	0.345713	0	0.0465518	2.49957	0.0125901
NAT-lncRNA_1560	0	0	0.0484458	2.5471	0.0125901
LincRNA_1690	0.247916	0	0.0488788	2.55775	0.0125901
NAT-lncRNA_3327	0	0	0.048905	2.55839	0.0125901
LincRNA_193	0	0	0.049373	2.56981	0.0125901
NAT-lncRNA_2801	0	0	0.049373	2.56981	0.0125901
LincRNA_1936	0	0	0.04985	2.58135	0.0125901
NAT-lncRNA_2216	0	0	0.050011	2.58523	0.0125901
NAT-lncRNA_867	0	0	0.0503363	2.59303	0.0125901
NAT-lncRNA_2751	0	0	0.0508322	2.60484	0.0125901
LincRNA_335	0	0	0.0509997	2.6088	0.0125901
NAT-lncRNA_3785	0	0	0.0525581	2.6452	0.0125901
NAT-lncRNA_1056	0	0	0.0534658	2.66598	0.0125901
NAT-lncRNA_3474	0.399821	0	0.0538377	2.67441	0.0125901
NAT-lncRNA_3276	0	0	0.0542148	2.68291	0.0125901
NAT-lncRNA_3695	0.402622	0	0.0542148	2.68291	0.0125901
NAT-lncRNA_3532	0	0	0.0544054	2.68718	0.0125901
NAT-lncRNA_1182	0	0	0.0547905	2.69578	0.0125901
NAT-lncRNA_1337	0	0	0.0551811	2.70445	0.0125901
NAT-lncRNA_866	0	0	0.0565933	2.73538	0.0125901
NAT-lncRNA_13	0	0	0.0578626	2.76262	0.0125901
NAT-lncRNA_1507	0	0	0.0578626	2.76262	0.0125901
NAT-lncRNA_1195	0	0	0.0589647	2.78586	0.0125901
NAT-lncRNA_2730	0.437896	0	0.0589647	2.78586	0.0125901
NAT-lncRNA_2242	0	0	0.0601095	2.80961	0.0125901
NAT-lncRNA_4030	0	0	0.0615434	2.83882	0.0125901
NAT-lncRNA_1644	0	0	0.0622864	2.85372	0.0125901
NAT-lncRNA_2682	0	0	0.0630474	2.86883	0.0125901
NAT-lncRNA_2571	0	0	0.0635652	2.87902	0.0125901
NAT-lncRNA_3387	0	0	0.0638273	2.88415	0.0125901
NAT-lncRNA_3082	0	0	0.0654465	2.91545	0.0125901
LincRNA_1184	0	0	0.0657244	2.92076	0.0125901
LincRNA_1580	0	0	0.0698756	2.99775	0.0125901
NAT-lncRNA_703	0	0	0.0705113	3.00919	0.0125901
NAT-lncRNA_2511	0	0	0.0708335	3.01495	0.0125901
NAT-lncRNA_581	0	0	0.0738697	3.06815	0.0125901
NAT-lncRNA_2441	0	0	0.0742229	3.07421	0.0125901
NAT-lncRNA_961	0.55923	0	0.0753029	3.09259	0.0125901
NAT-lncRNA_203	0	0	0.0783396	3.14306	0.0125901
NAT-lncRNA_3981	0	0	0.0783643	3.14346	0.0125901
LincRNA_921	0	0	0.0787361	3.14952	0.0125901
LincRNA_1741	0	0	0.079541	3.16255	0.0125901
NAT-lncRNA_19	0	0	0.0803622	3.17572	0.0125901
NAT-lncRNA_464	0	0	0.0803622	3.17572	0.0125901
NAT-lncRNA_3049	0	0	0.0812001	3.18904	0.0125901
NAT-lncRNA_1811	0	0	0.0833711	3.22298	0.0125901
NAT-lncRNA_2313	0	0	0.0842714	3.23682	0.0125901
NAT-lncRNA_1809	0	0	0.0851907	3.25082	0.0125901
LincRNA_620	0	0	0.0856577	3.25788	0.0125901
LincRNA_2204	0	0	0.0861296	3.26498	0.0125901
NAT-lncRNA_3808	0	0	0.0866066	3.27212	0.0125901
NAT-lncRNA_3761	0	0	0.0885666	3.3011	0.0125901
NAT-lncRNA_2436	0	0	0.0890701	3.30845	0.0125901
NAT-lncRNA_3696	0	0	0.0906138	3.33076	0.0125901
LincRNA_1833	0.709725	0	0.0955676	3.4001	0.0125901
NAT-lncRNA_1187	0	0	0.0979381	3.43213	0.0125901
NAT-lncRNA_2793	0.736448	0	0.0991979	3.44887	0.0125901
LincRNA_1528	0	0	0.0997901	3.45668	0.0125901
NAT-lncRNA_500	0	0	0.101709	3.48167	0.0125901
NAT-lncRNA_2086	0	0	0.102364	3.49011	0.0125901
NAT-lncRNA_2018	0	0	0.103699	3.50715	0.0125901
NAT-lncRNA_1122	0	0	0.104378	3.51574	0.0125901
NAT-lncRNA_3044	0	0	0.105762	3.53309	0.0125901
NAT-lncRNA_2969	1.64696	0	0.110885	3.59556	0.0125901
NAT-lncRNA_3667	1.66997	0	0.112434	3.61393	0.0125901
NAT-lncRNA_1198	0.858894	0	0.115654	3.65138	0.0125901
NAT-lncRNA_3177	0.858894	0	0.115654	3.65138	0.0125901
NAT-lncRNA_677	0	0	0.118181	3.68011	0.0125901
NAT-lncRNA_568	0	0	0.119922	3.69957	0.0125901
NAT-lncRNA_3677	0	0	0.12171	3.71929	0.0125901
LincRNA_1167	0	0	0.124484	3.74936	0.0125901
NAT-lncRNA_2821	0	0	0.124484	3.74936	0.0125901
NAT-lncRNA_1161	0	0	0.128326	3.79	0.0125901
LincRNA_2428	0	0	0.131417	3.82188	0.0125901
NAT-lncRNA_1470	0	0	0.133525	3.84323	0.0125901
NAT-lncRNA_317	0	0	0.135693	3.86486	0.0125901
NAT-lncRNA_1215	0	0	0.137924	3.88678	0.0125901
NAT-lncRNA_2725	0	0	0.139064	3.89786	0.0125901
NAT-lncRNA_3090	0	0	0.139064	3.89786	0.0125901
NAT-lncRNA_748	0	0	0.142584	3.93153	0.0125901
NAT-lncRNA_3430	0	0	0.143792	3.94291	0.0125901
NAT-lncRNA_2294	0	0	0.146262	3.9659	0.0125901
NAT-lncRNA_315	0	0	0.154128	4.03675	0.0125901
NAT-lncRNA_2036	0	0	0.156913	4.06102	0.0125901
NAT-lncRNA_3376	0	0	0.156913	4.06102	0.0125901
NAT-lncRNA_3341	0	0	0.158337	4.07328	0.0125901
NAT-lncRNA_2658	0	0	0.161253	4.09806	0.0125901
NAT-lncRNA_799	0	0	0.1658	4.13586	0.0125901
NAT-lncRNA_3180	3.69389	0	0.1658	4.13586	0.0125901
NAT-lncRNA_3329	0	0	0.1658	4.13586	0.0125901
NAT-lncRNA_3828	0	0	0.1658	4.13586	0.0125901
NAT-lncRNA_2364	0	0	0.172206	4.1875	0.0125901
NAT-lncRNA_1978	0	0	0.173872	4.20063	0.0125901
NAT-lncRNA_3672	0	0	0.173872	4.20063	0.0125901
NAT-lncRNA_932	0	0	0.179035	4.24058	0.0125901
NAT-lncRNA_777	0	0	0.180812	4.25408	0.0125901
NAT-lncRNA_3749	0	0	0.180812	4.25408	0.0125901
LincRNA_758	0	0	0.182619	4.26768	0.0125901
NAT-lncRNA_2052	0	0	0.188221	4.30904	0.0125901
NAT-lncRNA_649	0	0	0.192113	4.33709	0.0125901
NAT-lncRNA_645	0	0	0.198201	4.37991	0.0125901
LincRNA_2063	0	0	0.2003	4.39438	0.0125901
NAT-lncRNA_1546	0	0	0.2003	4.39438	0.0125901
NAT-lncRNA_3620	0	0	0.2003	4.39438	0.0125901
NAT-lncRNA_1158	0	0	0.202436	4.40896	0.0125901
NAT-lncRNA_3525	0	0	0.218459	4.51386	0.0125901
LincRNA_134	0	0	0.220912	4.52927	0.0125901
LincRNA_1101	0	0	0.225951	4.56042	0.0125901
NAT-lncRNA_2192	0	0	0.228539	4.57615	0.0125901
NAT-lncRNA_865	0	0	0.233855	4.60795	0.0125901
NAT-lncRNA_2281	0	0	0.233855	4.60795	0.0125901
NAT-lncRNA_1050	0	0	0.242201	4.6565	0.0125901
NAT-lncRNA_210	0	0	0.257173	4.7397	0.0125901
NAT-lncRNA_3431	0	0	0.257173	4.7397	0.0125901
NAT-lncRNA_18	0	0	0.260339	4.7567	0.0125901
NAT-lncRNA_623	0	0	0.263564	4.77381	0.0125901
NAT-lncRNA_1339	0	0	0.270201	4.80839	0.0125901
LincRNA_1618	4.11566	0	0.277096	4.84346	0.0125901
NAT-lncRNA_1150	0	0	0.277096	4.84346	0.0125901
NAT-lncRNA_2594	0	0	0.28795	4.897	0.0125901
LincRNA_880	0	0	0.29171	4.91509	0.0125901
NAT-lncRNA_897	0	0	0.299456	4.95166	0.0125901
NAT-lncRNA_416	0	0	0.303446	4.97015	0.0125901
NAT-lncRNA_3579	0	0	0.303446	4.97015	0.0125901
NAT-lncRNA_3821	0	0	0.303446	4.97015	0.0125901
NAT-lncRNA_587	0	0	0.307515	4.98875	0.0125901
NAT-lncRNA_3433	0	0	0.307612	4.98919	0.0125901
NAT-lncRNA_131	4.69202	0	0.3159	5.02636	0.0125901
NAT-lncRNA_301	0	0	0.320221	5.04536	0.0125901
NAT-lncRNA_1052	0	0	0.320221	5.04536	0.0125901
NAT-lncRNA_2164	0	0	0.320221	5.04536	0.0125901
NAT-lncRNA_463	2.3781	0	0.320222	5.04536	0.0125901
NAT-lncRNA_1159	0	0	0.32463	5.06449	0.0125901
NAT-lncRNA_1931	0	0	0.32463	5.06449	0.0125901
NAT-lncRNA_1049	0	0	0.338409	5.12271	0.0125901
NAT-lncRNA_1100	0	0	0.353065	5.18216	0.0125901
NAT-lncRNA_3494	0	0	0.353065	5.18216	0.0125901
NAT-lncRNA_832	0	0	0.385292	5.30485	0.0125901
NAT-lncRNA_1707	0	0	0.403022	5.36815	0.0125901
NAT-lncRNA_3159	0	0	0.428539	5.45463	0.0125901
NAT-lncRNA_1275	0	0	0.435278	5.47663	0.0125901
NAT-lncRNA_908	0	0	0.463796	5.56619	0.0125901
NAT-lncRNA_1544	0	0	0.479053	5.61192	0.0125901
NAT-lncRNA_3782	0	0	0.511759	5.70531	0.0125901
NAT-lncRNA_1751	0	0	0.557203	5.82579	0.0125901
NAT-lncRNA_525	4.28471	0	0.576956	5.87518	0.0125901
LincRNA_472	0	0	0.597691	5.92527	0.0125901
NAT-lncRNA_3820	0	0	0.597691	5.92527	0.0125901
NAT-lncRNA_787	0	0	0.619469	5.97606	0.0125901
NAT-lncRNA_1139	0	0	0.678904	6.10623	0.0125901
NAT-lncRNA_1124	5.33482	0	0.718357	6.18657	0.0125901
NAT-lncRNA_3081	0	0	0.7322	6.21374	0.0125901
NAT-lncRNA_662	0	0	0.746409	6.24109	0.0125901
NAT-lncRNA_3517	0	0	0.760993	6.26865	0.0125901
NAT-lncRNA_420	0	0	0.791342	6.32435	0.0125901
NAT-lncRNA_278	0	0	0.874716	6.46714	0.0125901
NAT-lncRNA_1106	0	0	0.874716	6.46714	0.0125901
NAT-lncRNA_3548	0	0	0.892793	6.49632	0.0125901
NAT-lncRNA_3216	0	0	0.911376	6.52572	0.0125901
NAT-lncRNA_836	0	0	0.93048	6.55533	0.0125901
LincRNA_1684	0	0	0.950125	6.58515	0.0125901
NAT-lncRNA_2491	7.05602	0	0.950125	6.58515	0.0125901
LincRNA_2137	0	0	1.01249	6.67594	0.0125901
NAT-lncRNA_3617	0	0	1.03449	6.70665	0.0125901
NAT-lncRNA_3625	0	0	1.05713	6.73759	0.0125901
LincRNA_1277	0	0	1.10442	6.80015	0.0125901
NAT-lncRNA_105	0	0	1.10442	6.80015	0.0125901
NAT-lncRNA_80	0	0	1.12913	6.83179	0.0125901
LincRNA_1375	0	0	1.15457	6.86365	0.0125901
NAT-lncRNA_307	0	0	1.15457	6.86365	0.0125901
NAT-lncRNA_3416	0	0	1.20778	6.92811	0.0125901
NAT-lncRNA_266	0	0	1.26429	6.99355	0.0125901
NAT-lncRNA_3688	0	0	1.26429	6.99355	0.0125901
NAT-lncRNA_3446	0	0	1.32434	7.05998	0.0125901
LincRNA_2229	10.3095	0	1.38822	7.12745	0.0125901
LincRNA_2372	0	0	1.38822	7.12745	0.0125901
NAT-lncRNA_2342	0	0	0.0101502	1.01079	0.0125908
LincRNA_1598	0.151554	0	0.0102037	1.01462	0.0125908
NAT-lncRNA_2639	0	0	0.0105741	1.04083	0.0125908
LincRNA_249	0	0	0.0107568	1.05358	0.0125908
LincRNA_515	0	0	0.0110802	1.07589	0.0125908
NAT-lncRNA_33	0	0	0.011144	1.08025	0.0125908
NAT-lncRNA_1026	0.169176	0	0.01139	1.09694	0.0125908
LincRNA_424	0.135002	0	0.0115131	1.10522	0.0125908
LincRNA_1279	0	0	0.0116999	1.11769	0.0125908
NAT-lncRNA_753	0	0	0.0116999	1.11769	0.0125908
NAT-lncRNA_983	0	0	0.0120459	1.14051	0.0125908
NAT-lncRNA_445	0	0	0.0122557	1.15417	0.0125908
LincRNA_1162	0	0	0.0123286	1.15889	0.0125908
LincRNA_1069	0	0	0.0123509	1.16033	0.0125908
LincRNA_1318	0	0	0.012473	1.16819	0.0125908
NAT-lncRNA_1863	0	0	0.012473	1.16819	0.0125908
LincRNA_1668	0	0	0.0127819	1.18789	0.0125908
LincRNA_2083	0	0	0.0129748	1.20005	0.0125908
NAT-lncRNA_3868	0	0	0.0130845	1.20692	0.0125908
LincRNA_528	0	2.16037e-05	0.0131563	1.20829	0.0125908
LincRNA_564	0	0	0.0132411	1.21668	0.0125908
NAT-lncRNA_840	0	0	0.0135423	1.23526	0.0125908
LincRNA_965	0	0	0.0136138	1.23963	0.0125908
LincRNA_792	0	0	0.0137455	1.24765	0.0125908
NAT-lncRNA_3754	0.204724	0	0.0137835	1.24996	0.0125908
NAT-lncRNA_363	0	0	0.0144378	1.28911	0.0125908
NAT-lncRNA_1761	0	0	0.0148692	1.31436	0.0125908
LincRNA_2067	0	0	0.0149843	1.32102	0.0125908
LincRNA_1364	0	0	0.0150134	1.3227	0.0125908
NAT-lncRNA_2637	0	0	0.0150134	1.3227	0.0125908
LincRNA_1405	0	0	0.0151476	1.33042	0.0125908
NAT-lncRNA_2035	0	0	0.0153104	1.33973	0.0125908
LincRNA_520	0	0	0.0153712	1.34319	0.0125908
NAT-lncRNA_3072	0	0	0.0154325	1.34667	0.0125908
LincRNA_1227	0	0	0.0154943	1.35017	0.0125908
NAT-lncRNA_4040	0	0	0.0156194	1.35724	0.0125908
LincRNA_1058	0	0	0.016007	1.3789	0.0125908
LincRNA_1513	0	0	0.016047	1.38112	0.0125908
LincRNA_2079	0	0	0.0161318	1.38581	0.0125908
LincRNA_2133	0	0	0.0163106	1.39564	0.0125908
NAT-lncRNA_2783	0.246413	0	0.0165903	1.4109	0.0125908
NAT-lncRNA_3624	0	0	0.0168065	1.42258	0.0125908
LincRNA_1289	0	0	0.0174114	1.45478	0.0125908
LincRNA_846	0	0	0.0174901	1.45891	0.0125908
NAT-lncRNA_2953	0	0	0.0175695	1.46307	0.0125908
LincRNA_1633	0	0	0.01769	1.46937	0.0125908
LincRNA_1473	0	0	0.0177712	1.47359	0.0125908
NAT-lncRNA_1664	0	0	0.0181037	1.49076	0.0125908
NAT-lncRNA_1294	0	0	0.018318	1.50172	0.0125908
LincRNA_1601	0	0	0.0186266	1.51736	0.0125908
NAT-lncRNA_2356	0	0	0.0186489	1.51848	0.0125908
LincRNA_1199	0	0	0.0188508	1.52861	0.0125908
NAT-lncRNA_613	0	0	0.0191069	1.54136	0.0125908
LincRNA_354	0.28418	0	0.0191331	1.54266	0.0125908
LincRNA_477	0	0	0.019618	1.56647	0.0125908
NAT-lncRNA_902	0	0	0.0200241	1.58612	0.0125908
LincRNA_1079	0	0	0.0203934	1.60376	0.0125908
NAT-lncRNA_2155	0	0	0.0205411	1.61075	0.0125908
NAT-lncRNA_857	0	0	0.0206106	1.61403	0.0125908
LincRNA_927	0.0738723	0	0.0207764	1.62182	0.0125908
LincRNA_867	0.308592	0	0.0207766	1.62183	0.0125908
NAT-lncRNA_3890	0	0	0.0207766	1.62183	0.0125908
LincRNA_176	0	0	0.0208326	1.62446	0.0125908
NAT-lncRNA_3397	0	0	0.0208925	1.62726	0.0125908
NAT-lncRNA_739	0	0	0.0209453	1.62972	0.0125908
NAT-lncRNA_592	0	0	0.0210021	1.63237	0.0125908
LincRNA_597	0	0	0.02104	1.63413	0.0125908
NAT-lncRNA_1007	0	0	0.0211745	1.64037	0.0125908
LincRNA_928	0.238516	0	0.0212291	1.64289	0.0125908
LincRNA_1419	0.317981	0	0.0214088	1.65117	0.0125908
NAT-lncRNA_2870	0	0	0.0214088	1.65117	0.0125908
NAT-lncRNA_3212	0	0	0.021709	1.66489	0.0125908
NAT-lncRNA_1091	0	0	0.0218315	1.67046	0.0125908
NAT-lncRNA_2211	0	0	0.0222074	1.68739	0.0125908
LincRNA_1964	0	0	0.0225306	1.7018	0.0125908
LincRNA_1217	0	0	0.0225964	1.70471	0.0125908
NAT-lncRNA_2236	0	0	0.0225964	1.70471	0.0125908
LincRNA_1027	0	0	0.0226625	1.70764	0.0125908
NAT-lncRNA_383	0	0	0.0231368	1.72843	0.0125908
NAT-lncRNA_1941	0	0	0.0231368	1.72843	0.0125908
NAT-lncRNA_3853	0	0	0.0231368	1.72843	0.0125908
NAT-lncRNA_3946	0	0	0.0235593	1.74671	0.0125908
NAT-lncRNA_1955	0	0	0.0237036	1.7529	0.0125908
NAT-lncRNA_1444	0	0	0.0239234	1.76228	0.0125908
NAT-lncRNA_847	0	0	0.0241474	1.77178	0.0125908
NAT-lncRNA_2318	0	0	0.0246865	1.79437	0.0125908
LincRNA_1359	0	0	0.0249142	1.80381	0.0125908
NAT-lncRNA_3753	0	0	0.0250866	1.81092	0.0125908
LincRNA_1788	0	0	0.0251681	1.81427	0.0125908
LincRNA_775	0	0	0.0253329	1.82101	0.0125908
NAT-lncRNA_2186	0	0	0.0253329	1.82101	0.0125908
LincRNA_1697	0.377501	0	0.0254161	1.82441	0.0125908
NAT-lncRNA_3119	0	0	0.0254161	1.82441	0.0125908
LincRNA_1276	0	0	0.025669	1.83467	0.0125908
NAT-lncRNA_1351	0.381257	0	0.025669	1.83467	0.0125908
NAT-lncRNA_2582	1.91901	0	0.0258404	1.84159	0.0125908
NAT-lncRNA_55	0	0	0.0260141	1.84856	0.0125908
LincRNA_2427	0	0	0.0261018	1.85207	0.0125908
NAT-lncRNA_1829	0	0	0.0261485	1.85394	0.0125908
NAT-lncRNA_16	0	0	0.0261901	1.8556	0.0125908
LincRNA_1066	0	0	0.0262467	1.85785	0.0125908
NAT-lncRNA_3057	0	0	0.0269188	1.88436	0.0125908
LincRNA_1890	0.405462	0	0.0272986	1.89912	0.0125908
NAT-lncRNA_1919	0	0	0.0276893	1.91416	0.0125908
NAT-lncRNA_2534	0	0	0.0282967	1.93722	0.0125908
NAT-lncRNA_706	0	0	0.0287171	1.95297	0.0125908
LincRNA_855	0	0	0.0289313	1.96093	0.0125908
NAT-lncRNA_982	0	0	0.0293705	1.97712	0.0125908
LincRNA_385	0	0	0.0294823	1.98121	0.0125908
NAT-lncRNA_4023	0	0	0.0295951	1.98532	0.0125908
NAT-lncRNA_835	0	0	0.0295982	1.98543	0.0125908
LincRNA_939	0	0	0.0299385	1.99778	0.0125908
NAT-lncRNA_1310	0	0	0.0299385	1.99778	0.0125908
NAT-lncRNA_3160	0	0	0.0299385	1.99778	0.0125908
LincRNA_1246	0	0	0.0301719	2.00619	0.0125908
NAT-lncRNA_1462	0.449892	0	0.0302499	2.00899	0.0125908
LincRNA_1071	0	0	0.03029	2.01042	0.0125908
LincRNA_1189	0	0	0.0307717	2.02757	0.0125908
NAT-lncRNA_1354	0	0	0.0308947	2.03191	0.0125908
LincRNA_1222	0	0	0.031269	2.04506	0.0125908
LincRNA_547	0	0	0.0313958	2.04948	0.0125908
LincRNA_40	0	0	0.0316526	2.05841	0.0125908
NAT-lncRNA_318	0	0	0.0316526	2.05841	0.0125908
NAT-lncRNA_1492	0	0	0.0317826	2.0629	0.0125908
LincRNA_241	0	0	0.0319137	2.06742	0.0125908
NAT-lncRNA_1119	0	0	0.0319137	2.06742	0.0125908
NAT-lncRNA_1170	0	0	0.0320458	2.07196	0.0125908
NAT-lncRNA_1951	0	0	0.0320458	2.07196	0.0125908
LincRNA_2127	0	0	0.0325855	2.09036	0.0125908
NAT-lncRNA_3788	0	0	0.0327232	2.09502	0.0125908
LincRNA_1953	0	0	0.033721	2.12833	0.0125908
LincRNA_283	0	0	0.0340173	2.13807	0.0125908
NAT-lncRNA_1289	0	0	0.0341673	2.14298	0.0125908
LincRNA_150	0	0	0.0343187	2.14792	0.0125908
NAT-lncRNA_1399	0	0	0.0343187	2.14792	0.0125908
LincRNA_1394	0	0	0.0346255	2.15787	0.0125908
NAT-lncRNA_2354	0	0	0.0347809	2.16288	0.0125908
NAT-lncRNA_1384	0	0	0.0354168	2.18323	0.0125908
LincRNA_2209	0	0	0.0355793	2.18838	0.0125908
LincRNA_2401	0	0	0.0355793	2.18838	0.0125908
NAT-lncRNA_3315	0.528454	0	0.0355793	2.18838	0.0125908
NAT-lncRNA_3076	0	0	0.0359089	2.19877	0.0125908
LincRNA_1448	0	0	0.0362446	2.20928	0.0125908
NAT-lncRNA_1301	0	0	0.0362446	2.20928	0.0125908
LincRNA_1051	0	0	0.0364148	2.21458	0.0125908
LincRNA_1843	0	0	0.0367599	2.22527	0.0125908
LincRNA_1910	0	0	0.0369348	2.23066	0.0125908
NAT-lncRNA_934	0.548587	0	0.0369348	2.23066	0.0125908
NAT-lncRNA_2143	0	0	0.0369348	2.23066	0.0125908
NAT-lncRNA_720	0	0	0.0371115	2.23608	0.0125908
LincRNA_1674	0	0	0.0374697	2.24701	0.0125908
LincRNA_1477	0.561955	0	0.0378349	2.25806	0.0125908
LincRNA_2456	0	0	0.0380201	2.26364	0.0125908
NAT-lncRNA_1152	0	0	0.0380201	2.26364	0.0125908
NAT-lncRNA_3766	0	0	0.0382071	2.26925	0.0125908
LincRNA_1329	0	0	0.0385865	2.28056	0.0125908
NAT-lncRNA_3111	0	0	0.0385865	2.28056	0.0125908
NAT-lncRNA_3585	0	0	0.0389735	2.292	0.0125908
LincRNA_2003	0	0	0.039368	2.30358	0.0125908
NAT-lncRNA_1717	0	0	0.0395725	2.30954	0.0125908
NAT-lncRNA_3083	0	0	0.0397705	2.31529	0.0125908
NAT-lncRNA_1319	0	0	0.0406001	2.33914	0.0125908
NAT-lncRNA_3455	0	0	0.0406001	2.33914	0.0125908
NAT-lncRNA_2569	0	0	0.0409477	2.34902	0.0125908
NAT-lncRNA_2278	0	0	0.0420275	2.37927	0.0125908
NAT-lncRNA_1483	0.625834	0	0.0421357	2.38227	0.0125908
NAT-lncRNA_46	0	0	0.0423643	2.38858	0.0125908
NAT-lncRNA_551	0	0	0.0426024	2.39513	0.0125908
NAT-lncRNA_1513	0	0	0.0428288	2.40132	0.0125908
LincRNA_1471	0	0	0.0430648	2.40776	0.0125908
LincRNA_1074	0	0	0.0433033	2.41422	0.0125908
NAT-lncRNA_1963	0	0	0.0440343	2.43388	0.0125908
NAT-lncRNA_2135	0	0	0.0447895	2.4539	0.0125908
NAT-lncRNA_1108	0	0	0.0450468	2.46066	0.0125908
NAT-lncRNA_1269	0	0	0.0450468	2.46066	0.0125908
NAT-lncRNA_1418	0	0	0.0450468	2.46066	0.0125908
NAT-lncRNA_1446	0	0	0.0450468	2.46066	0.0125908
NAT-lncRNA_1721	0	0	0.0450468	2.46066	0.0125908
NAT-lncRNA_2492	0	0	0.0453069	2.46746	0.0125908
NAT-lncRNA_2503	0	0	0.0453069	2.46746	0.0125908
NAT-lncRNA_3189	0	0	0.0453069	2.46746	0.0125908
NAT-lncRNA_3932	0	0	0.0458359	2.48119	0.0125908
NAT-lncRNA_3464	0	0	0.0461048	2.48812	0.0125908
NAT-lncRNA_2652	0	0	0.0463765	2.49509	0.0125908
NAT-lncRNA_2723	0	0	0.0463768	2.4951	0.0125908
NAT-lncRNA_2993	0	0	0.0463768	2.4951	0.0125908
NAT-lncRNA_3353	0	0	0.0463768	2.4951	0.0125908
NAT-lncRNA_3424	0	0	0.0463768	2.4951	0.0125908
LincRNA_910	0	0	0.0466518	2.50212	0.0125908
NAT-lncRNA_3330	0	0	0.0466518	2.50212	0.0125908
NAT-lncRNA_1283	0	0	0.04693	2.50919	0.0125908
LincRNA_2182	0	0	0.0474959	2.52346	0.0125908
NAT-lncRNA_1218	0	0	0.0474959	2.52346	0.0125908
LincRNA_279	0	0	0.0477838	2.53067	0.0125908
LincRNA_1265	0	0	0.048075	2.53792	0.0125908
NAT-lncRNA_1856	0	0	0.048075	2.53792	0.0125908
LincRNA_1143	1.43685	0	0.0483695	2.54521	0.0125908
NAT-lncRNA_3165	0	0	0.0483695	2.54521	0.0125908
LincRNA_1299	0.722851	0	0.0486675	2.55256	0.0125908
LincRNA_1836	0	0	0.0486675	2.55256	0.0125908
LincRNA_571	0	0	0.0486675	2.55256	0.0125908
NAT-lncRNA_68	0.727329	0	0.048969	2.55996	0.0125908
NAT-lncRNA_2413	0	0	0.0492741	2.5674	0.0125908
NAT-lncRNA_3842	1.46372	0	0.0492741	2.5674	0.0125908
NAT-lncRNA_584	0	0	0.0495827	2.57489	0.0125908
NAT-lncRNA_1199	0	0	0.0495827	2.57489	0.0125908
LincRNA_964	0	0	0.049895	2.58244	0.0125908
LincRNA_1373	0	0	0.0503147	2.59251	0.0125908
NAT-lncRNA_489	0	0	0.0505309	2.59767	0.0125908
LincRNA_1010	0	0	0.050801	2.6041	0.0125908
LincRNA_1104	0	0	0.0508546	2.60537	0.0125908
NAT-lncRNA_1367	0	0	0.0508546	2.60537	0.0125908
NAT-lncRNA_927	0	0	0.0511821	2.61311	0.0125908
NAT-lncRNA_1025	0	0	0.0515137	2.62091	0.0125908
LincRNA_1682	0	0	0.0525328	2.64461	0.0125908
NAT-lncRNA_2368	0	0	0.0525328	2.64461	0.0125908
LincRNA_1623	0	0	0.0528809	2.65262	0.0125908
NAT-lncRNA_3806	0.785432	0	0.0528809	2.65262	0.0125908
NAT-lncRNA_3531	0.785432	0	0.0529043	2.65316	0.0125908
LincRNA_945	0	0	0.0535902	2.6688	0.0125908
NAT-lncRNA_3661	0	0	0.0550628	2.70183	0.0125908
NAT-lncRNA_1410	0	0	0.0554427	2.71023	0.0125908
NAT-lncRNA_3621	1.64696	0	0.0554427	2.71023	0.0125908
LincRNA_34	0	0	0.0558275	2.71869	0.0125908
LincRNA_1241	0.834984	0	0.0562171	2.7272	0.0125908
NAT-lncRNA_447	0	0	0.0570117	2.74441	0.0125908
NAT-lncRNA_1563	0	0	0.0574167	2.75311	0.0125908
NAT-lncRNA_1596	0	0	0.0574167	2.75311	0.0125908
NAT-lncRNA_1313	0	0	0.057827	2.76186	0.0125908
NAT-lncRNA_559	0	0	0.0586638	2.77955	0.0125908
NAT-lncRNA_939	0	0	0.0586638	2.77955	0.0125908
NAT-lncRNA_2954	0	0	0.0590905	2.78849	0.0125908
NAT-lncRNA_2174	0	0	0.0595229	2.79749	0.0125908
NAT-lncRNA_2610	0	0	0.0595229	2.79749	0.0125908
NAT-lncRNA_742	0	0	0.0608551	2.82487	0.0125908
NAT-lncRNA_2098	0	0	0.0617735	2.84345	0.0125908
LincRNA_2272	0	0	0.0622421	2.85284	0.0125908
NAT-lncRNA_1041	0	0	0.0622421	2.85284	0.0125908
NAT-lncRNA_3251	0	0	0.0622421	2.85284	0.0125908
NAT-lncRNA_3120	0	0	0.0622505	2.85301	0.0125908
LincRNA_1247	0	0	0.0627171	2.86229	0.0125908
LincRNA_1613	0	0	0.0627171	2.86229	0.0125908
NAT-lncRNA_3224	0	0	0.0627171	2.86229	0.0125908
LincRNA_583	0	0	0.0631986	2.87182	0.0125908
NAT-lncRNA_1939	0	0	0.0631986	2.87182	0.0125908
NAT-lncRNA_2257	0	0	0.0631986	2.87182	0.0125908
LincRNA_2299	0	0	0.0636868	2.88141	0.0125908
NAT-lncRNA_937	0	0	0.0636868	2.88141	0.0125908
NAT-lncRNA_3752	0	0	0.0636868	2.88141	0.0125908
LincRNA_1678	0	0	0.0646836	2.90079	0.0125908
NAT-lncRNA_37	0	0	0.0646836	2.90079	0.0125908
NAT-lncRNA_1403	0	0	0.0646836	2.90079	0.0125908
NAT-lncRNA_2156	0	0	0.0655127	2.91672	0.0125908
NAT-lncRNA_1145	0	0	0.0657084	2.92045	0.0125908
NAT-lncRNA_2486	0	0	0.0657084	2.92045	0.0125908
LincRNA_38	0	0	0.0689621	2.98116	0.0125908
NAT-lncRNA_811	0	0	0.0689621	2.98116	0.0125908
NAT-lncRNA_1806	0	0	0.069532	2.99154	0.0125908
NAT-lncRNA_1292	0	0	0.0701101	3.00198	0.0125908
LincRNA_1476	0	0	0.0706967	3.01251	0.0125908
LincRNA_1294	0	0	0.071292	3.02311	0.0125908
NAT-lncRNA_503	0	0	0.071292	3.02311	0.0125908
NAT-lncRNA_678	0	0	0.071292	3.02311	0.0125908
NAT-lncRNA_2904	0	0	0.0725088	3.04455	0.0125908
NAT-lncRNA_3098	0	0	0.0725088	3.04455	0.0125908
NAT-lncRNA_1632	0	0	0.0737621	3.0663	0.0125908
LincRNA_1503	0	0	0.0744028	3.07729	0.0125908
NAT-lncRNA_658	0	0	0.0744028	3.07729	0.0125908
NAT-lncRNA_718	0	0	0.0757134	3.09952	0.0125908
NAT-lncRNA_2500	0	0	0.0757134	3.09952	0.0125908
NAT-lncRNA_696	1.13451	0	0.0763836	3.11076	0.0125908
NAT-lncRNA_1886	0	0	0.0763836	3.11076	0.0125908
NAT-lncRNA_2039	0	0	0.077064	3.12208	0.0125908
NAT-lncRNA_3141	0	0	0.0777548	3.13348	0.0125908
LincRNA_1706	0	0	0.0798918	3.16819	0.0125908
NAT-lncRNA_1268	0	0	0.0798918	3.16819	0.0125908
NAT-lncRNA_261	0	0	0.0806264	3.17993	0.0125908
LincRNA_232	0	0	0.0813724	3.19176	0.0125908
LincRNA_666	0	0	0.0813724	3.19176	0.0125908
NAT-lncRNA_999	0	0	0.0813724	3.19176	0.0125908
NAT-lncRNA_2089	0	0	0.0813724	3.19176	0.0125908
NAT-lncRNA_2119	0	0	0.0813724	3.19176	0.0125908
NAT-lncRNA_3666	0	0	0.0813724	3.19176	0.0125908
NAT-lncRNA_3356	0	0	0.0816754	3.19653	0.0125908
NAT-lncRNA_2745	0	0	0.0821302	3.20367	0.0125908
NAT-lncRNA_3321	0	0	0.0836817	3.22777	0.0125908
NAT-lncRNA_2701	0	0	0.0836819	3.22777	0.0125908
LincRNA_933	0	0	0.084476	3.23995	0.0125908
LincRNA_1399	0	0	0.0886431	3.30222	0.0125908
LincRNA_2238	0	0	0.0886431	3.30222	0.0125908
NAT-lncRNA_794	0	0	0.0886431	3.30222	0.0125908
LincRNA_2084	0	0	0.0895175	3.31495	0.0125908
NAT-lncRNA_90	0	0	0.0895175	3.31495	0.0125908
LincRNA_99	0	0	0.0904062	3.32778	0.0125908
NAT-lncRNA_1276	0	0	0.0904062	3.32778	0.0125908
NAT-lncRNA_3786	0	0	0.0904062	3.32778	0.0125908
NAT-lncRNA_878	0	0	0.0922278	3.35372	0.0125908
NAT-lncRNA_1950	0	0	0.0931613	3.36683	0.0125908
NAT-lncRNA_1982	0	0	0.0931613	3.36683	0.0125908
LincRNA_1249	0	0	0.0941103	3.38004	0.0125908
NAT-lncRNA_426	0	0	0.0950753	3.39335	0.0125908
NAT-lncRNA_2400	0	0	0.0950753	3.39335	0.0125908
NAT-lncRNA_375	0	0	0.0970541	3.42027	0.0125908
NAT-lncRNA_3690	0	0	0.0980688	3.43388	0.0125908
NAT-lncRNA_141	0	0	0.0991007	3.44759	0.0125908
NAT-lncRNA_3682	0	0	0.0991007	3.44759	0.0125908
NAT-lncRNA_2154	0	0	0.101218	3.47532	0.0125908
NAT-lncRNA_476	0	0	0.102304	3.48934	0.0125908
NAT-lncRNA_1814	0	0	0.102304	3.48934	0.0125908
NAT-lncRNA_2378	0	0	0.102304	3.48934	0.0125908
NAT-lncRNA_2321	0	0	0.103425	3.50367	0.0125908
LincRNA_1938	0	0	0.104533	3.51769	0.0125908
NAT-lncRNA_2726	0	0	0.104533	3.51769	0.0125908
NAT-lncRNA_280	0	0	0.10684	3.54646	0.0125908
LincRNA_1361	0	0	0.108024	3.56101	0.0125908
NAT-lncRNA_3059	0	0	0.108024	3.56101	0.0125908
LincRNA_173	0	0	0.109229	3.57566	0.0125908
NAT-lncRNA_9	0	0	0.109229	3.57566	0.0125908
NAT-lncRNA_1973	0	0	0.109229	3.57566	0.0125908
LincRNA_440	0	0	0.110456	3.59043	0.0125908
NAT-lncRNA_727	0	0	0.110456	3.59043	0.0125908
NAT-lncRNA_2251	0	0	0.110456	3.59043	0.0125908
NAT-lncRNA_20	0	0	0.111705	3.60532	0.0125908
NAT-lncRNA_2408	0	0	0.111705	3.60532	0.0125908
NAT-lncRNA_3381	0	0	0.111705	3.60532	0.0125908
NAT-lncRNA_1143	0	0	0.112976	3.6203	0.0125908
NAT-lncRNA_2178	0	0	0.112976	3.6203	0.0125908
LincRNA_2348	0	0	0.114269	3.63539	0.0125908
NAT-lncRNA_1548	0	0	0.114269	3.63539	0.0125908
NAT-lncRNA_1887	0	0	0.114269	3.63539	0.0125908
NAT-lncRNA_536	0	0	0.115587	3.65062	0.0125908
LincRNA_1480	0	0	0.116928	3.66594	0.0125908
NAT-lncRNA_2033	0	0	0.116928	3.66594	0.0125908
NAT-lncRNA_159	0	0	0.118293	3.68137	0.0125908
NAT-lncRNA_2903	0	0	0.118293	3.68137	0.0125908
LincRNA_714	0	0	0.119684	3.69693	0.0125908
NAT-lncRNA_508	0	0	0.119684	3.69693	0.0125908
NAT-lncRNA_2145	1.77765	0	0.119684	3.69693	0.0125908
NAT-lncRNA_114	0	0	0.1211	3.7126	0.0125908
NAT-lncRNA_977	0	0	0.1211	3.7126	0.0125908
NAT-lncRNA_1328	1.79868	0	0.1211	3.7126	0.0125908
LincRNA_2154	0	0	0.122543	3.72839	0.0125908
NAT-lncRNA_425	0	0	0.122543	3.72839	0.0125908
NAT-lncRNA_744	0	0	0.124012	3.74429	0.0125908
NAT-lncRNA_3989	0	0	0.124012	3.74429	0.0125908
LincRNA_1427	0	0	0.125509	3.76032	0.0125908
NAT-lncRNA_3529	0	0	0.125509	3.76032	0.0125908
LincRNA_1589	0	0	0.128587	3.79272	0.0125908
LincRNA_2198	0	0	0.130169	3.8091	0.0125908
NAT-lncRNA_3826	1.95734	0	0.131782	3.8256	0.0125908
LincRNA_1370	0	0	0.132177	3.82962	0.0125908
NAT-lncRNA_325	0	0	0.133426	3.84223	0.0125908
LincRNA_1252	0	0	0.135101	3.85899	0.0125908
NAT-lncRNA_2217	0	0	0.135101	3.85899	0.0125908
LincRNA_1728	0	0	0.136808	3.87586	0.0125908
NAT-lncRNA_251	0	0	0.136808	3.87586	0.0125908
NAT-lncRNA_370	4.06397	0	0.136808	3.87586	0.0125908
NAT-lncRNA_2770	0	0	0.136808	3.87586	0.0125908
LincRNA_1092	0	0	0.138548	3.89286	0.0125908
LincRNA_2085	4.16836	0	0.140322	3.90998	0.0125908
NAT-lncRNA_3591	2.08418	0	0.140322	3.90998	0.0125908
NAT-lncRNA_377	0	0	0.142131	3.92724	0.0125908
NAT-lncRNA_496	0	0	0.142131	3.92724	0.0125908
NAT-lncRNA_1287	0	0	0.142131	3.92724	0.0125908
NAT-lncRNA_2179	0	0	0.142153	3.92745	0.0125908
LincRNA_2005	0	0	0.143975	3.94462	0.0125908
LincRNA_29	0	0	0.143975	3.94462	0.0125908
NAT-lncRNA_1817	0	0	0.143975	3.94462	0.0125908
LincRNA_1493	0	0	0.145855	3.96213	0.0125908
LincRNA_19	0	0	0.145855	3.96213	0.0125908
LincRNA_2301	0	0	0.147773	3.97978	0.0125908
NAT-lncRNA_3342	0	0	0.147773	3.97978	0.0125908
LincRNA_1905	2.22389	0	0.149728	3.99755	0.0125908
NAT-lncRNA_311	0	0	0.149728	3.99755	0.0125908
NAT-lncRNA_596	0	0	0.151723	4.01545	0.0125908
NAT-lncRNA_2214	0	0	0.151723	4.01545	0.0125908
LincRNA_11	0	0	0.153757	4.03348	0.0125908
NAT-lncRNA_1201	0	0	0.153757	4.03348	0.0125908
NAT-lncRNA_1422	0	0	0.153757	4.03348	0.0125908
NAT-lncRNA_2273	0	0	0.153757	4.03348	0.0125908
LincRNA_724	0	0	0.155833	4.05166	0.0125908
NAT-lncRNA_3697	2.31456	0	0.155833	4.05166	0.0125908
NAT-lncRNA_2861	0	0	0.15795	4.06996	0.0125908
NAT-lncRNA_3093	0	0	0.15795	4.06996	0.0125908
LincRNA_1436	0	0	0.162315	4.10698	0.0125908
NAT-lncRNA_276	0	0	0.162315	4.10698	0.0125908
NAT-lncRNA_3005	0	0	0.162315	4.10698	0.0125908
NAT-lncRNA_3420	0	0	0.162315	4.10698	0.0125908
NAT-lncRNA_466	0	0	0.166861	4.14454	0.0125908
NAT-lncRNA_3183	0	0	0.169205	4.16354	0.0125908
NAT-lncRNA_3699	0	0	0.169205	4.16354	0.0125908
LincRNA_1594	0	0	0.171597	4.18267	0.0125908
NAT-lncRNA_249	0	0	0.171597	4.18267	0.0125908
NAT-lncRNA_329	0	0	0.171597	4.18267	0.0125908
NAT-lncRNA_516	0	0	0.171597	4.18267	0.0125908
NAT-lncRNA_2736	0	0	0.171597	4.18267	0.0125908
NAT-lncRNA_1935	0	0	0.174039	4.20194	0.0125908
NAT-lncRNA_292	0	0	0.176533	4.22136	0.0125908
NAT-lncRNA_373	0	0	0.179079	4.24092	0.0125908
LincRNA_839	0	0	0.181679	4.26062	0.0125908
LincRNA_1412	0	0	0.184334	4.28047	0.0125908
NAT-lncRNA_186	0	0	0.184334	4.28047	0.0125908
NAT-lncRNA_1110	0	0	0.184334	4.28047	0.0125908
NAT-lncRNA_214	0	0	0.189816	4.3206	0.0125908
NAT-lncRNA_305	0	0	0.189816	4.3206	0.0125908
NAT-lncRNA_812	0	0	0.189816	4.3206	0.0125908
NAT-lncRNA_2966	0	0	0.189816	4.3206	0.0125908
NAT-lncRNA_326	0	0	0.192646	4.34089	0.0125908
NAT-lncRNA_3075	0	0	0.192646	4.34089	0.0125908
NAT-lncRNA_4019	0	0	0.192646	4.34089	0.0125908
LincRNA_1622	0	0	0.195538	4.36133	0.0125908
NAT-lncRNA_1251	0	0	0.195538	4.36133	0.0125908
NAT-lncRNA_1326	0	0	0.198492	4.38192	0.0125908
NAT-lncRNA_975	0	0	0.201511	4.40266	0.0125908
NAT-lncRNA_3193	0	0	0.204596	4.42355	0.0125908
NAT-lncRNA_3250	0	0	0.204596	4.42355	0.0125908
LincRNA_2111	0	0	0.20775	4.4446	0.0125908
NAT-lncRNA_248	3.08568	0	0.20775	4.4446	0.0125908
NAT-lncRNA_1113	0	0	0.20775	4.4446	0.0125908
NAT-lncRNA_1231	0	0	0.210974	4.4658	0.0125908
NAT-lncRNA_191	0	0	0.214269	4.48716	0.0125908
NAT-lncRNA_1975	0	0	0.214269	4.48716	0.0125908
NAT-lncRNA_3395	0	0	0.214269	4.48716	0.0125908
NAT-lncRNA_2455	0	0	0.214286	4.48727	0.0125908
LincRNA_1992	0	0	0.221085	4.53035	0.0125908
LincRNA_411	0	0	0.221085	4.53035	0.0125908
NAT-lncRNA_396	3.28373	0	0.221085	4.53035	0.0125908
NAT-lncRNA_540	0	0	0.221306	4.53173	0.0125908
NAT-lncRNA_882	0	0	0.224608	4.55218	0.0125908
NAT-lncRNA_174	0	0	0.228212	4.57417	0.0125908
NAT-lncRNA_3482	0	0	0.228212	4.57417	0.0125908
NAT-lncRNA_1847	0	0	0.231898	4.59633	0.0125908
LincRNA_2296	0	0	0.235669	4.61864	0.0125908
NAT-lncRNA_3481	0	0	0.235669	4.61864	0.0125908
NAT-lncRNA_3632	0	0	0.235669	4.61864	0.0125908
LincRNA_1586	0	0	0.239527	4.64112	0.0125908
LincRNA_542	3.55765	0	0.239527	4.64112	0.0125908
LincRNA_673	0	0	0.239527	4.64112	0.0125908
LincRNA_1935	0	0	0.243474	4.66377	0.0125908
NAT-lncRNA_1069	0	0	0.247514	4.68658	0.0125908
NAT-lncRNA_1983	0	0	0.247514	4.68658	0.0125908
LincRNA_525	0	0	0.251648	4.70956	0.0125908
NAT-lncRNA_158	0	0	0.251648	4.70956	0.0125908
NAT-lncRNA_2498	0	0	0.251648	4.70956	0.0125908
NAT-lncRNA_3158	0	0	0.251648	4.70956	0.0125908
NAT-lncRNA_3063	0	0	0.25588	4.7327	0.0125908
NAT-lncRNA_3328	0	0	0.260212	4.75602	0.0125908
NAT-lncRNA_3563	3.86488	0	0.260212	4.75602	0.0125908
NAT-lncRNA_793	0	0	0.264647	4.77951	0.0125908
LincRNA_1550	0	0	0.269188	4.80317	0.0125908
LincRNA_324	0	0	0.269188	4.80317	0.0125908
NAT-lncRNA_201	0	0	0.278601	4.851	0.0125908
NAT-lncRNA_130	0	0	0.28348	4.87519	0.0125908
NAT-lncRNA_287	0	0	0.28348	4.87519	0.0125908
NAT-lncRNA_843	0	0	0.28348	4.87519	0.0125908
NAT-lncRNA_459	0	0	0.288478	4.89955	0.0125908
NAT-lncRNA_24	0	0	0.293599	4.9241	0.0125908
NAT-lncRNA_368	0	0	0.293599	4.9241	0.0125908
NAT-lncRNA_3033	0	0	0.293599	4.9241	0.0125908
NAT-lncRNA_215	0	0	0.298846	4.94882	0.0125908
NAT-lncRNA_2992	0	0	0.298846	4.94882	0.0125908
LincRNA_1257	0	0	0.304223	4.97372	0.0125908
NAT-lncRNA_1407	0	0	0.304223	4.97372	0.0125908
NAT-lncRNA_3831	0	0	0.304223	4.97372	0.0125908
LincRNA_1572	0	0	0.309734	4.9988	0.0125908
NAT-lncRNA_3062	0	0	0.309734	4.9988	0.0125908
LincRNA_2018	0	0	0.315384	5.02407	0.0125908
NAT-lncRNA_910	0	0	0.321176	5.04953	0.0125908
NAT-lncRNA_1089	0	0	0.321176	5.04953	0.0125908
NAT-lncRNA_2778	0	0	0.321176	5.04953	0.0125908
LincRNA_2368	0	0	0.333206	5.101	0.0125908
NAT-lncRNA_1278	0	0	0.333206	5.101	0.0125908
NAT-lncRNA_2579	0	0	0.333206	5.101	0.0125908
NAT-lncRNA_3309	0	0	0.333206	5.101	0.0125908
LincRNA_2443	0	0	0.339452	5.12702	0.0125908
NAT-lncRNA_424	0	0	0.339452	5.12702	0.0125908
NAT-lncRNA_1788	0	0	0.34586	5.15324	0.0125908
NAT-lncRNA_3255	0	0	0.34586	5.15324	0.0125908
NAT-lncRNA_2708	0	0	0.346949	5.15765	0.0125908
LincRNA_1798	0	0	0.352433	5.17964	0.0125908
NAT-lncRNA_245	0	0	0.352433	5.17964	0.0125908
NAT-lncRNA_3692	0	0	0.352433	5.17964	0.0125908
NAT-lncRNA_1341	0	0	0.359178	5.20624	0.0125908
NAT-lncRNA_2077	0	0	0.359178	5.20624	0.0125908
NAT-lncRNA_2478	0	0	0.3661	5.23304	0.0125908
LincRNA_2098	0	0	0.373204	5.26004	0.0125908
NAT-lncRNA_1167	0	0	0.373204	5.26004	0.0125908
NAT-lncRNA_1277	0	0	0.373204	5.26004	0.0125908
NAT-lncRNA_1556	0	0	0.373204	5.26004	0.0125908
LincRNA_1465	0	0	0.380497	5.28724	0.0125908
NAT-lncRNA_3153	0	0	0.380497	5.28724	0.0125908
LincRNA_2227	0	0	0.387984	5.31464	0.0125908
LincRNA_657	5.76265	0	0.387984	5.31464	0.0125908
NAT-lncRNA_2645	0	0	0.387984	5.31464	0.0125908
NAT-lncRNA_3343	5.76265	0	0.387984	5.31464	0.0125908
NAT-lncRNA_3281	0	0	0.395671	5.34224	0.0125908
LincRNA_1880	0	0	0.403566	5.37005	0.0125908
NAT-lncRNA_3257	0	0	0.403566	5.37005	0.0125908
NAT-lncRNA_746	0	0	0.411675	5.39806	0.0125908
NAT-lncRNA_2789	0	0	0.411675	5.39806	0.0125908
LincRNA_1231	0	0	0.420005	5.42628	0.0125908
LincRNA_2312	0	0	0.420005	5.42628	0.0125908
LincRNA_721	6.23826	0	0.420005	5.42628	0.0125908
NAT-lncRNA_372	0	0	0.420005	5.42628	0.0125908
NAT-lncRNA_2980	0	0	0.420005	5.42628	0.0125908
LincRNA_2189	0	0	0.428563	5.45471	0.0125908
NAT-lncRNA_2326	0	0	0.428563	5.45471	0.0125908
NAT-lncRNA_2994	0	0	0.428563	5.45471	0.0125908
NAT-lncRNA_3089	0	0	0.428563	5.45471	0.0125908
LincRNA_89	0	0	0.437358	5.48336	0.0125908
NAT-lncRNA_1003	0	0	0.437358	5.48336	0.0125908
NAT-lncRNA_3036	0	0	0.437358	5.48336	0.0125908
NAT-lncRNA_166	0	0	0.455688	5.54129	0.0125908
LincRNA_2165	0	0	0.46524	5.57058	0.0125908
LincRNA_824	0	0	0.46524	5.57058	0.0125908
LincRNA_431	0	0	0.475062	5.6001	0.0125908
NAT-lncRNA_2490	0	0	0.475062	5.6001	0.0125908
NAT-lncRNA_1509	0	0	0.477819	5.60827	0.0125908
LincRNA_2076	0	0	0.485164	5.62983	0.0125908
NAT-lncRNA_3684	0	0	0.485164	5.62983	0.0125908
NAT-lncRNA_555	0	0	0.495554	5.65979	0.0125908
LincRNA_784	0	0	0.506244	5.68998	0.0125908
NAT-lncRNA_112	0	0	0.506244	5.68998	0.0125908
NAT-lncRNA_539	0	0	0.506244	5.68998	0.0125908
NAT-lncRNA_1217	0	0	0.506244	5.68998	0.0125908
NAT-lncRNA_1099	0	0	0.517243	5.7204	0.0125908
NAT-lncRNA_422	0	0	0.528563	5.75104	0.0125908
NAT-lncRNA_1011	0	0	0.528563	5.75104	0.0125908
NAT-lncRNA_1885	0	0	0.540215	5.78192	0.0125908
LincRNA_2288	0	0	0.552211	5.81304	0.0125908
NAT-lncRNA_281	0	0	0.552211	5.81304	0.0125908
NAT-lncRNA_1080	0	0	0.552211	5.81304	0.0125908
NAT-lncRNA_3347	0	0	0.552211	5.81304	0.0125908
NAT-lncRNA_535	0	0	0.564563	5.84439	0.0125908
NAT-lncRNA_2158	0	0	0.564563	5.84439	0.0125908
NAT-lncRNA_2428	8.38536	0	0.564563	5.84439	0.0125908
NAT-lncRNA_2862	0	0	0.564563	5.84439	0.0125908
LincRNA_12	0	0	0.59039	5.90783	0.0125908
LincRNA_453	0	0	0.59039	5.90783	0.0125908
NAT-lncRNA_600	0	0	0.59039	5.90783	0.0125908
NAT-lncRNA_642	0	0	0.59039	5.90783	0.0125908
NAT-lncRNA_713	0	0	0.603891	5.93991	0.0125908
NAT-lncRNA_1165	0	0	0.603891	5.93991	0.0125908
LincRNA_1635	0	0	0.617804	5.97224	0.0125908
LincRNA_17	0	0	0.617804	5.97224	0.0125908
LincRNA_42	0	0	0.617804	5.97224	0.0125908
NAT-lncRNA_128	0	0	0.617804	5.97224	0.0125908
LincRNA_2191	0	0	0.632145	6.00483	0.0125908
NAT-lncRNA_239	0	0	0.632145	6.00483	0.0125908
NAT-lncRNA_511	0	0	0.632145	6.00483	0.0125908
NAT-lncRNA_803	0	0	0.632145	6.00483	0.0125908
NAT-lncRNA_3790	0	0	0.632145	6.00483	0.0125908
NAT-lncRNA_1368	0	0	0.646928	6.03766	0.0125908
NAT-lncRNA_3054	0	0	0.646928	6.03766	0.0125908
NAT-lncRNA_855	0	0	0.662171	6.07076	0.0125908
NAT-lncRNA_209	0	0	0.677892	6.10411	0.0125908
NAT-lncRNA_265	0	0	0.694109	6.13773	0.0125908
NAT-lncRNA_651	0	0	0.694109	6.13773	0.0125908
NAT-lncRNA_1157	0	0	0.694109	6.13773	0.0125908
NAT-lncRNA_2772	0	0	0.694109	6.13773	0.0125908
NAT-lncRNA_3138	0	0	0.694109	6.13773	0.0125908
NAT-lncRNA_3337	10.3095	0	0.694109	6.13773	0.0125908
NAT-lncRNA_3410	0	0	0.694109	6.13773	0.0125908
LincRNA_1293	0	0	0.710841	6.17161	0.0125908
NAT-lncRNA_3163	0	0	0.710841	6.17161	0.0125908
NAT-lncRNA_3176	0	0	0.710841	6.17161	0.0125908
LincRNA_948	0	0	0.728108	6.20576	0.0125908
NAT-lncRNA_3035	0	0	0.728108	6.20576	0.0125908
NAT-lncRNA_3765	10.8145	0	0.728108	6.20576	0.0125908
NAT-lncRNA_3801	0	0	0.728108	6.20576	0.0125908
LincRNA_312	890.633	1734.07	39.9759	-5.43854	0.0151054
NAT-lncRNA_2763	0	8.20966	0.719995	-3.49312	0.0191118
NAT-lncRNA_2239	0.29742	1.3823	0.12015	-3.41922	0.0191118
NAT-lncRNA_3652	0.440852	1.02447	0.0890441	-3.38468	0.0191118
LincRNA_882	0.111988	0.520482	0.0452386	-3.26356	0.0191118
LincRNA_2192	2.64251	1.75451	0.12708	-3.68618	0.0191144
LincRNA_1930	6.22396	14.4635	0	-10.4992	0.0252725
LincRNA_1323	88.7015	159.584	0.385292	-8.65727	0.0254388
LincRNA_1710	4.77037	11.0856	1.2847	-3.0993	0.0336603
NAT-lncRNA_1956	0	9.61613	1.11441	-3.09779	0.0336603
NAT-lncRNA_3497	1.73671	4.03585	0.467711	-3.08223	0.0336603
NAT-lncRNA_2683	0	2.21532	0.256727	-3.06058	0.0336603
NAT-lncRNA_3541	0	1.75528	0.203418	-3.04814	0.0336603
NAT-lncRNA_1160	0	1.5638	0.181228	-3.04089	0.0336603
NAT-lncRNA_1701	0.492276	1.14398	0.132574	-3.01684	0.0336603
NAT-lncRNA_2060	0.432949	1.00611	0.116597	-3.00474	0.0336603
LincRNA_1206	0	0.910131	0.105475	-2.99426	0.0336603
NAT-lncRNA_3716	0	0.755662	0.0875731	-2.97215	0.0336603
NAT-lncRNA_824	0.31279	0.726877	0.0842372	-2.96706	0.0336603
LincRNA_2161	0	0.658764	0.0763436	-2.95334	0.0336603
NAT-lncRNA_2427	0	0.509307	0.0590232	-2.91143	0.0336603
LincRNA_307	0.537583	0.41642	0.0482586	-2.87173	0.0336603
LincRNA_686	0	0.316324	0.0366585	-2.80609	0.0336603
NAT-lncRNA_2607	0.217203	0.252373	0.0340072	-2.57581	0.0336603
NAT-lncRNA_4035	0.0410993	0.0956999	0.011157	-2.32077	0.0336603
NAT-lncRNA_3157	0	17.853	1.55173	-3.51576	0.0336634
NAT-lncRNA_3762	2.13843	4.9694	0.431924	-3.4941	0.0336634
NAT-lncRNA_3373	2.05783	4.78209	0.415644	-3.49294	0.0336634
NAT-lncRNA_3850	0	3.45676	0.300451	-3.48115	0.0336634
NAT-lncRNA_2150	0	1.2569	0.109244	-3.40931	0.0336634
NAT-lncRNA_1945	0	1.12	0.0973466	-3.39597	0.0336634
NAT-lncRNA_2922	0	1.02542	0.089126	-3.38481	0.0336634
LincRNA_681	0	3.56922	0.341611	-3.34759	0.0336634
NAT-lncRNA_3151	0	0.668657	0.0581176	-3.31658	0.0336634
NAT-lncRNA_3847	0	0.58135	0.0505291	-3.28831	0.0336634
LincRNA_1756	0.183192	0.425711	0.0370015	-3.21259	0.0336634
NAT-lncRNA_3061	0.167693	0.389718	0.0338709	-3.18765	0.0336634
NAT-lncRNA_1374	0.172247	1.18981	0.122649	-3.17712	0.0336634
NAT-lncRNA_2788	0.292689	0.340083	0.029559	-3.14562	0.0336634
NAT-lncRNA_3352	0.334656	0.25923	0.0225315	-3.04893	0.0336634
NAT-lncRNA_3878	0	0.329992	0.0315647	-3.03207	0.0336634
LincRNA_1065	0	0.330001	0.0356898	-2.89559	0.0336634
