# Supplementary material for: Global identification of Arabidopsis lncRNAs reveals the regulation of MAF4 by a natural antisense RNA
Source: Nat Commun. 2018 Nov 29;9:5056. doi: 10.1038/s41467-018-07500-7 (PMC6265284; doi:10.1038/s41467-018-07500-7)
Supplement: Supplementary file 8 — Supplementary Data 4 [file 41467_2018_7500_MOESM8_ESM.xlsx]

## Sheet: SN_total_vs_SC_total
Supplementary Data 4. LncRNAs that are enriched in nuclear or cytosolic fractions
LncRNA ID	SW_total	SN_total	SC_total	Log2(SN_total/SC_total)	P value
LincRNA_1282	265.574	745.752	21.4136	5.12144	0
LincRNA_1295	2846.06	2853.86	1258.76	1.1809	0
LincRNA_1683	2174.36	86.6699	11935.7	-7.10537	0
LincRNA_1968	116.27	490.136	9.04742	5.75797	0
LincRNA_2200	298.431	911.817	31.7392	4.84397	0
LincRNA_412	350.972	928.62	40.9138	4.50409	0
NAT-lncRNA_1030	204.007	553.601	124.716	2.15011	0
NAT-lncRNA_1261	392.088	962.346	54.742	4.13559	0
NAT-lncRNA_1398	160.51	691.298	26.3106	4.71506	0
NAT-lncRNA_1417	253.436	777.023	33.215	4.54763	0
NAT-lncRNA_1457	58.1409	151.086	31.4122	2.26561	0
NAT-lncRNA_1602	250.29	518.456	110.33	2.23229	0
NAT-lncRNA_179	1177.36	5791.55	294.715	4.29651	0
NAT-lncRNA_2092	76.0896	245.422	3.31044	6.20781	0
NAT-lncRNA_2509	69.5163	647.549	1.98191	8.34472	0
NAT-lncRNA_2542	84.5027	395.327	0	15.2708	0
NAT-lncRNA_2545	549.374	2496.6	60.1355	5.37537	0
NAT-lncRNA_2566	3519.19	9925.58	562.31	4.14169	0
NAT-lncRNA_2595	263.176	907.802	22.0681	5.36171	0
NAT-lncRNA_2795	397.115	1735.68	128.095	3.76011	0
NAT-lncRNA_2797	1264.62	4199.76	259.051	4.01895	0
NAT-lncRNA_2805	246.222	831.414	41.9572	4.30825	0
NAT-lncRNA_2833	238.231	1086.23	50.8328	4.41716	0
NAT-lncRNA_2959	297.721	774.619	35.4956	4.44739	0
NAT-lncRNA_335	798.739	3312.37	562.05	2.55907	0
NAT-lncRNA_82	101.598	288.426	5.95065	5.59664	0
NAT-lncRNA_1897	734.685	1613.18	154.613	3.38309	8.29e-303
NAT-lncRNA_1246	333.389	884.459	35.709	4.63005	1.89e-220
NAT-lncRNA_2867	33.1496	70.2544	6.14068	3.51398	8.24e-185
LincRNA_1360	6.8957	18.2522	0.397873	5.4846	8.08e-168
LincRNA_1632	32.844	109.081	34.111	1.6768	9.96e-130
LincRNA_2167	47.1259	194.55	17.1303	3.50475	3.33e-93
NAT-lncRNA_1419	81.7358	349.183	95.1533	1.87555	1.11e-81
LincRNA_312	890.633	1635.87	136.11	3.58712	3.97e-79
NAT-lncRNA_2866	0.000653793	23.4545	0.944316	4.61987	5.04e-64
NAT-lncRNA_4045	18.7811	6.89702	24.5775	-1.83179	2.36e-57
NAT-lncRNA_3910	0.441065	2.55903	0	8.00508	2.1e-50
NAT-lncRNA_4049	2.10077	12.6747	2.52952	2.32046	4.56e-35
LincRNA_1819	0.534681	1.79924	0	7.49924	1.91e-34
NAT-lncRNA_3994	0.411883	1.61851	0	7.34741	1.53e-33
NAT-lncRNA_4006	0.479323	0.890508	0	6.49267	1.73e-18
NAT-lncRNA_2241	0.264298	0.80425	0	6.3474	6.92e-18
LincRNA_1889	4.19685	13.9061	0	10.4425	1.38e-17
NAT-lncRNA_2850	7.53669	14.4156	0	10.4944	8.87e-16
NAT-lncRNA_2669	0.236284	8.62805	0.572597	3.89014	9.79e-16
LincRNA_1345	0.0503366	0.658644	0	6.06317	1.77e-15
NAT-lncRNA_3389	0.447173	1.67176	0	7.39383	1.77e-15
LincRNA_1487	3.55221	7.08605	0.478232	3.86138	1.83e-15
NAT-lncRNA_3883	0.151807	1.81204	0	7.50941	7.09e-15
NAT-lncRNA_2624	0.231654	0.695047	0	6.13965	1.42e-14
NAT-lncRNA_3884	0.264531	1.58347	0	7.31603	5.68e-14
NAT-lncRNA_2964	6.34228	1.66676	7.68477	-2.1982	1.65e-13
NAT-lncRNA_3869	13.7613	4.1317	13.3394	-1.68848	5.3e-13
LincRNA_313	101.726	120.38	0	13.5554	9.08e-13
LincRNA_1930	6.22396	16.5719	2.82803	2.54665	1.24e-12
NAT-lncRNA_2564	0.355702	1.38863	0	7.12787	3.63e-12
LincRNA_363	128.036	64.9348	271.49	-2.06367	5.24e-12
NAT-lncRNA_2344	0.544713	1.05207	0.0666029	3.79334	3.7e-11
LincRNA_2053	0.448023	1.36332	0	7.10152	5.82e-11
NAT-lncRNA_4048	0.000183289	0	2.59952	-8.02764	5.82e-11
LincRNA_1489	0.0238618	0	3.50338	-8.45672	2.33e-10
NAT-lncRNA_1800	0	1.18542	0	6.90137	2.33e-10
NAT-lncRNA_3196	1.44521	3.07841	0.291853	3.35495	3.89e-10
NAT-lncRNA_3195	0.50959	1.3956	0	7.13504	4.65e-10
NAT-lncRNA_3179	0.355145	1.35087	0.21516	2.59551	6.8e-10
NAT-lncRNA_2902	0.410714	1.48277	0.144005	3.27694	7.07e-10
NAT-lncRNA_2512	4e-05	0.762233	0	6.27096	9.31e-10
NAT-lncRNA_2513	0.254904	0.820926	0	6.37665	9.31e-10
LincRNA_1302	0	2.7456	0	8.10622	1.86e-09
NAT-lncRNA_1789	0.187265	3.58646	0	8.49043	1.86e-09
NAT-lncRNA_2197	0.311602	0.945648	0	6.57841	1.86e-09
NAT-lncRNA_3931	0	0	1.41936	-7.15923	1.86e-09
LincRNA_1654	230.815	91.1176	302.349	-1.7303	2.43e-09
NAT-lncRNA_3880	0.0890541	1.35608	0	7.0939	3.72e-09
NAT-lncRNA_1448	0	3.12631	9.48e-05	8.27932	7.45e-09
NAT-lncRNA_2811	0.503448	1.24153	0	6.96755	7.45e-09
NAT-lncRNA_1891	0	2.3097	0.242979	3.19685	7.59e-09
NAT-lncRNA_2742	0.431182	3.12395	0.547837	2.49007	1.05e-08
NAT-lncRNA_3929	5.63629	1.62484	8.62654	-2.4013	1.17e-08
LincRNA_2333	0.487022	1.3908	0.363146	1.90844	1.29e-08
LincRNA_2332	0.44255	3.09733	0	8.27953	1.49e-08
NAT-lncRNA_2365	1.01369	0.854203	2.26755	-1.39804	2.24e-08
NAT-lncRNA_2887	1.17841	0.573741	3.14128	-2.43254	3.08e-08
NAT-lncRNA_3465	1.61089	3.64919	1.08437	1.74142	3.54e-08
LincRNA_1702	0.241162	0.386623	0	5.3097	5.96e-08
LincRNA_1849	0.189052	0.422193	0	5.4336	5.96e-08
NAT-lncRNA_2848	0.0878364	0.560947	0	5.83528	5.96e-08
NAT-lncRNA_2600	0	0.737789	0	6.22456	1.19e-07
LincRNA_1847	0	0.398481	0	5.3522	2.38e-07
NAT-lncRNA_2619	2.57e-05	0.730952	0	6.21131	2.38e-07
NAT-lncRNA_182	0.26744	1.73607	0.216011	2.94965	4.43e-07
LincRNA_1535	0.513644	0.92046	0	6.53987	4.77e-07
LincRNA_1691	0	0.378184	0	5.27867	4.77e-07
LincRNA_2192	2.64251	4.36515	0	8.77319	4.77e-07
NAT-lncRNA_2780	1.42203	5.48111	0	9.10095	4.77e-07
NAT-lncRNA_1606	0	46.9378	0	12.1968	9.53e-07
NAT-lncRNA_2582	1.91901	4.20444	0	8.7192	9.53e-07
NAT-lncRNA_2931	0.212815	0.777107	0	6.29849	9.53e-07
NAT-lncRNA_1957	0.912741	0.432047	2.21189	-2.32952	1.16e-06
LincRNA_1848	0	0.368675	0	5.24289	1.91e-06
NAT-lncRNA_3370	0.588375	1.52185	0	7.25913	1.91e-06
NAT-lncRNA_2389	0.694574	0.140905	2.80532	-4.22159	2.98e-06
LincRNA_456	0.186086	0.906009	0	6.51729	3.81e-06
NAT-lncRNA_2147	0.277557	0.900905	0	6.50923	3.81e-06
NAT-lncRNA_3022	2.44426	0	23.6931	-11.2109	3.81e-06
NAT-lncRNA_3867	0.281922	0	1.36639	-7.10475	3.81e-06
NAT-lncRNA_2099	1.12952	1.7498	0.248839	2.76528	4.25e-06
NAT-lncRNA_1017	0.296082	1.35145	0	7.089	7.63e-06
NAT-lncRNA_1358	0.739842	1.68849	0	7.40811	7.63e-06
NAT-lncRNA_1937	0.536746	1.6333	0	7.36045	7.63e-06
NAT-lncRNA_2193	0	1.23387	0	6.95869	7.63e-06
LincRNA_1821	0.426647	0.974264	0	6.62097	1.53e-05
NAT-lncRNA_2136	0.369185	0.786393	0	6.31541	1.53e-05
NAT-lncRNA_2312	0.159547	1.35939	0	7.09739	1.53e-05
NAT-lncRNA_2760	0.144333	1.03709	0	6.71024	1.53e-05
NAT-lncRNA_3205	1.23673	1.05244	0	6.73124	1.53e-05
NAT-lncRNA_3601	3.55737	3.78875	0	8.56938	1.53e-05
NAT-lncRNA_2234	0.322794	0.54024	1.95561	-1.83684	1.92e-05
LincRNA_1685	1.65e-05	0.153747	3.84e-06	4.03284	3.05e-05
LincRNA_321	6.99e-06	2.2e-05	0.5214	-5.72855	3.05e-05
NAT-lncRNA_1449	0.171634	0.709086	0	6.16809	3.05e-05
NAT-lncRNA_3422	1.84193	1.12099	17.8545	-3.98144	4e-05
NAT-lncRNA_3977	18.6884	2.27473	36.2308	-3.98752	4e-05
LincRNA_1688	0.0345751	0.148904	0	3.99008	6.1e-05
LincRNA_307	0.537583	1.41774	0	7.15759	6.1e-05
LincRNA_882	0.111988	0.886009	0	6.48544	6.1e-05
NAT-lncRNA_1574	1.59633	3.84382	0.00118555	8.42851	6.1e-05
NAT-lncRNA_2664	0	0.320755	0	5.04769	6.1e-05
NAT-lncRNA_3398	0.186049	0.529171	0	5.75267	6.1e-05
NAT-lncRNA_3877	0.32704	0.849401	0	6.42526	6.1e-05
NAT-lncRNA_2810	1.26307	1.47341	3.52786	-1.25396	9.25e-05
LincRNA_2292	2.01809	3.59012	1.12858	1.66081	0.000100436
NAT-lncRNA_1033	0.500886	1.21935	0	6.94175	0.000122055
NAT-lncRNA_3993	0.0671357	0	0.739907	-6.22864	0.000122055
NAT-lncRNA_1770	3.56818	6.82485	1.23525	2.45647	0.00019214
LincRNA_1886	0	0.873017	0	6.46437	0.000244115
NAT-lncRNA_1409	0.270156	1.80857	0	7.50666	0.000244115
NAT-lncRNA_2612	0	0.564406	0	5.844	0.000244115
NAT-lncRNA_2788	0.292689	0.979709	0	6.62893	0.000244115
NAT-lncRNA_2987	0.109533	0.733271	0	6.21582	0.000244115
NAT-lncRNA_3228	1.09792	1.47001	0	7.20946	0.000244115
NAT-lncRNA_3778	0	1.20337	0	6.92288	0.000244115
NAT-lncRNA_2828	251.147	294.774	130.418	1.1764	0.000312579
NAT-lncRNA_2160	0.146159	0.889513	0	6.49107	0.000488238
NAT-lncRNA_2292	0.231992	1.41189	0	7.15167	0.000488238
NAT-lncRNA_2370	0.126254	0.768374	0	6.28239	0.000488238
NAT-lncRNA_2607	0.217203	0.660826	0	6.06787	0.000488238
NAT-lncRNA_2835	3.34541	4.07196	0	8.67312	0.000488238
NAT-lncRNA_3441	0	1.3758	0	7.11458	0.000488238
NAT-lncRNA_3645	0.317104	1.92988	0	7.59982	0.000488238
NAT-lncRNA_3843	0.134843	0.82065	0	6.37617	0.000488238
NAT-lncRNA_3939	0	0.743541	0	6.23561	0.000488238
NAT-lncRNA_3960	0	36.9924	0	11.8534	0.000488238
NAT-lncRNA_2111	0.575804	1.35166	0.398678	1.73633	0.00067933
NAT-lncRNA_2181	0.199052	0.484568	2.41186	-2.29187	0.000912041
NAT-lncRNA_2244	0.518976	0.42113	2.0961	-2.28838	0.000912041
NAT-lncRNA_2444	0.414812	0.063113	0.753924	-3.38523	0.000976459
LincRNA_1159	0.000165278	0.195433	0	4.3606	0.00097649
NAT-lncRNA_2124	0.178637	0.978459	0	6.62711	0.00097649
NAT-lncRNA_2739	0	9.29629	0	9.86206	0.00097649
NAT-lncRNA_3779	0	3.77294	0	8.56336	0.00097649
NAT-lncRNA_4012	0	0.754515	0	6.25647	0.00097649
NAT-lncRNA_4036	0.00013685	0.217232	0.000148003	4.4849	0.00097649
LincRNA_106	0	6.8242	36.2308	-2.40677	0.00148942
NAT-lncRNA_2323	1.14219	0.297914	1.58167	-2.36994	0.00148942
NAT-lncRNA_2803	0.165049	0.301355	1.59984	-2.37028	0.00148942
NAT-lncRNA_2282	0.0720615	0.701699	0.261945	1.38795	0.00176857
NAT-lncRNA_2063	0	0.882078	0	6.4791	0.00195301
NAT-lncRNA_2618	0.18712	0	1.01022	-6.67274	0.00195301
NAT-lncRNA_2640	0.422366	0.685465	0	6.11991	0.00195301
NAT-lncRNA_2794	0.896277	0	2.17199	-7.7695	0.00195301
NAT-lncRNA_2845	4.32459	7.01845	0	9.45706	0.00195301
NAT-lncRNA_2872	0	0	0.963077	-6.60448	0.00195301
NAT-lncRNA_3040	0.548041	1.33414	0	7.07054	0.00195301
NAT-lncRNA_3042	1.0298	1.25346	0	6.98124	0.00195301
NAT-lncRNA_3358	0	0	21.1353	-11.0461	0.00195301
NAT-lncRNA_3365	0.632662	3.08028	0	8.27159	0.00195301
NAT-lncRNA_3526	0.88852	0	1.07659	-6.76366	0.00195301
NAT-lncRNA_3770	0.488096	0	2.36565	-7.89218	0.00195301
NAT-lncRNA_3854	0	0	48.7995	-12.2529	0.00195301
NAT-lncRNA_3855	0	0	1.09999	-6.7944	0.00195301
NAT-lncRNA_3999	0	4.48169	0	8.81111	0.00195301
NAT-lncRNA_4050	2.51692	3.06357	0	8.26377	0.00195301
NAT-lncRNA_2684	0.099486	0.36328	0.080363	2.04645	0.0024935
NAT-lncRNA_2956	0.73203	0.61686	0.136464	2.0976	0.0024935
LincRNA_1065	0	0.664629	0	6.07602	0.00390606
LincRNA_1854	0.00613499	0.172961	0	4.19346	0.00390606
NAT-lncRNA_2824	0.615059	1.76092	0.596199	1.54664	0.00393233
NAT-lncRNA_2015	0.452135	2.33885	0.547824	2.07407	0.00407672
NAT-lncRNA_2792	0	1.21671	0.284986	2.05608	0.00407672
NAT-lncRNA_3300	1.49984	2.21679	0.519235	2.07299	0.00407672
LincRNA_2001	0	0.196932	1.17624	-2.51917	0.00418053
NAT-lncRNA_2275	1.22536	0.372872	1.48473	-1.96495	0.00660991
NAT-lncRNA_3652	0.440852	2.1464	0.534169	1.9865	0.00660991
NAT-lncRNA_3845	1.29339	3.1486	0.783583	1.99283	0.00660991
LincRNA_1206	0	1.66848	0	7.39101	0.00781221
LincRNA_1298	0	0.626639	0	5.9924	0.00781221
LincRNA_1492	0.353767	0.618521	0	5.97389	0.00781221
LincRNA_1717	3.01e-05	0.765729	0	6.27748	0.00781221
LincRNA_348	0	0.71232	0	6.17457	0.00781221
LincRNA_598	0	0.618058	0	5.97283	0.00781221
NAT-lncRNA_1864	0	2.10619	0	7.72533	0.00781221
NAT-lncRNA_2277	0.0829701	0.353466	0	5.18375	0.00781221
NAT-lncRNA_2306	0.0306672	0.130647	0	3.81401	0.00781221
NAT-lncRNA_2599	0.267802	0.564435	0	5.84407	0.00781221
NAT-lncRNA_2620	0.193583	0.250545	0	4.70346	0.00781221
NAT-lncRNA_3102	0	0.773036	0	6.29101	0.00781221
NAT-lncRNA_3238	0	1.08946	0	6.78065	0.00781221
NAT-lncRNA_3340	1.62048	0.862937	0	6.44781	0.00781221
NAT-lncRNA_3369	0	10.4129	0	10.0255	0.00781221
NAT-lncRNA_3533	0.11748	0.500485	0	5.6738	0.00781221
NAT-lncRNA_3842	1.46372	3.11784	0	8.28902	0.00781221
NAT-lncRNA_3871	0.336431	0.272557	0	4.82047	0.00781221
NAT-lncRNA_3875	0	1.9706	0	7.62979	0.00781221
NAT-lncRNA_3881	0.000289069	0.338985	0	5.12509	0.00781221
NAT-lncRNA_2280	0.347036	0.985619	0.420494	1.2096	0.00794079
NAT-lncRNA_1972	0.602624	0.183377	1.46037	-2.92669	0.0117182
NAT-lncRNA_2426	0.262147	0.159541	1.27054	-2.91705	0.0117182
NAT-lncRNA_3476	0	0.201907	0.803967	-1.94154	0.0127249
LincRNA_1491	0	0.636772	0	6.01519	0.0156246
LincRNA_1982	0	0.877161	0	6.47112	0.0156246
LincRNA_338	0	0.224091	0	4.549	0.0156246
LincRNA_530	0	0.343196	0	5.1424	0.0156246
NAT-lncRNA_1061	0	3.37577	0	8.40334	0.0156246
NAT-lncRNA_1784	0.498594	0.45235	0	5.53091	0.0156246
NAT-lncRNA_1993	0.0908376	0.331699	0	5.09465	0.0156246
NAT-lncRNA_2027	0.40068	0.292622	0	4.91944	0.0156246
NAT-lncRNA_2072	0.554653	1.01267	0	6.6762	0.0156246
NAT-lncRNA_2667	1.77826	0.927632	0	6.55095	0.0156246
NAT-lncRNA_2764	0	2.00235	0	7.65274	0.0156246
NAT-lncRNA_2999	0	1.70972	0	7.42603	0.0156246
NAT-lncRNA_3136	0.629877	0.766679	0	6.27925	0.0156246
NAT-lncRNA_3288	0.813842	1.48581	0	7.22478	0.0156246
NAT-lncRNA_3290	0	0.804901	0	6.34855	0.0156246
NAT-lncRNA_3334	0.581294	1.06132	0	6.74325	0.0156246
NAT-lncRNA_3631	0	1.05069	0	6.72886	0.0156246
NAT-lncRNA_3632	0	12.7817	0	10.321	0.0156246
NAT-lncRNA_3687	0	1.4109	0	7.15066	0.0156246
NAT-lncRNA_3695	0.402622	1.4702	0	7.20965	0.0156246
NAT-lncRNA_3906	0.24144	0.220408	0	4.52612	0.0156246
NAT-lncRNA_3995	0.130423	0.105437	0	3.52903	0.0156246
LincRNA_2168	0	0.511942	5.8312	-3.4843	0.0214835
NAT-lncRNA_2873	0.840081	2.31006	0.678602	1.75242	0.0266016
LincRNA_1267	0.260301	0.752485	0.3154	1.22849	0.029446
NAT-lncRNA_3147	0.303514	0.584936	0.245173	1.22126	0.029446
LincRNA_1530	0.19239	0.585436	0	5.89587	0.0312494
LincRNA_1690	0.247916	0.848224	0	6.42328	0.0312494
LincRNA_1903	0	0.371538	0	5.25375	0.0312494
LincRNA_1946	0.210343	0.61707	0	5.97055	0.0312494
LincRNA_2249	0.58836	0.492186	0	5.65015	0.0312494
LincRNA_2256	1.58688	4.82882	0	8.91851	0.0312494
LincRNA_2405	0.176444	0.536914	0	5.77324	0.0312494
LincRNA_252	0	0.781663	0	6.30681	0.0312494
LincRNA_773	0	0.370358	0	5.24929	0.0312494
NAT-lncRNA_1539	0	0.282899	0	4.87233	0.0312494
NAT-lncRNA_1791	1.35524	1.47799	0	7.21722	0.0312494
NAT-lncRNA_1875	0.191728	0.291632	0	4.91472	0.0312494
NAT-lncRNA_1889	0.2438	0.741877	0	6.23242	0.0312494
NAT-lncRNA_1894	0	0.381857	0	5.29226	0.0312494
NAT-lncRNA_1946	0.538429	0.327685	0	5.07761	0.0312494
NAT-lncRNA_2196	0.378739	0.313413	0	5.01531	0.0312494
NAT-lncRNA_2432	0	0.52483	0	5.74101	0.0312494
NAT-lncRNA_2704	0.584248	0.888925	0	6.49013	0.0312494
NAT-lncRNA_2728	0.480467	0.731025	0	6.21145	0.0312494
NAT-lncRNA_2783	0.246413	0.749828	0	6.2476	0.0312494
NAT-lncRNA_2831	0	0.888925	0	6.49013	0.0312494
NAT-lncRNA_2969	1.64696	2.50583	0	7.97489	0.0312494
NAT-lncRNA_3013	1.48751	4.52646	0	8.82542	0.0312494
NAT-lncRNA_3124	0.877662	2.6707	0	8.06647	0.0312494
NAT-lncRNA_3144	1.98175	6.0304	0	9.2385	0.0312494
NAT-lncRNA_3284	0.378762	0.384187	0	5.30081	0.0312494
NAT-lncRNA_3297	1.55031	2.35877	0	7.88799	0.0312494
NAT-lncRNA_3530	0.558845	0.34011	0	5.12974	0.0312494
NAT-lncRNA_3728	0.45504	0.346169	0	5.15449	0.0312494
NAT-lncRNA_3899	0	0.708806	0	6.16753	0.0312494
NAT-lncRNA_3907	0.0624589	0.190061	0	4.32237	0.0312494
NAT-lncRNA_50	0	0.8032	0	6.34554	0.0312494
NAT-lncRNA_993	0.0478964	0.294201	0	4.92695	0.0312494
NAT-lncRNA_77	53.1965	14.5688	32.2284	-1.14491	0.035078
NAT-lncRNA_3271	0.10097	0.79885	0.244686	1.66715	0.0413868
NAT-lncRNA_2233	0.179667	0.656058	0.29026	1.14944	0.0427698
NAT-lncRNA_3887	0.0827909	0.906949	0.401262	1.15678	0.0427698
