# Supplementary material for: Global identification of Arabidopsis lncRNAs reveals the regulation of MAF4 by a natural antisense RNA
Source: Nat Commun. 2018 Nov 29;9:5056. doi: 10.1038/s41467-018-07500-7 (PMC6265284; doi:10.1038/s41467-018-07500-7)
Supplement: Supplementary file 9 — Supplementary Data 5 [file 41467_2018_7500_MOESM9_ESM.xlsx]

## Sheet: leaf vs inflorescence
Supplementary Table 5. LncRNAs differentially expressed in different tissues
LncRNA ID	Leafa	Inflorescencea	Log2(Inflorescence/leaf)	P value
NAT-lncRNA_2804	0	0.0101619	1.01163	5.52126e-10
LincRNA_1386	0	2.58855	8.02156	6.75469e-10
LincRNA_423	1.45676	18.893	3.68791	5.54024e-09
NAT-lncRNA_2910	0.0241697	0.963256	4.83203	2.62499e-08
NAT-lncRNA_2210	0	0.0323135	2.08112	1.07545e-07
NAT-lncRNA_2562	0	1.00451	6.66464	2.93787e-07
LincRNA_1614	4.25982	0.234849	-4.12421	5.12213e-07
LincRNA_2356	0.0228986	2.81622	6.4247	5.20428e-07
LincRNA_1630	0	1.73235	7.44489	8.2309e-07
LincRNA_1817	0	3.2568	8.35174	1.46942e-06
LincRNA_2105	0.025557	1.62038	5.51893	1.80743e-06
NAT-lncRNA_3679	0	2.50423	7.97397	2.08739e-06
NAT-lncRNA_3958	0.0349235	0.872216	4.29559	2.51934e-06
NAT-lncRNA_2469	0.10944	1.08798	3.20049	2.78527e-06
LincRNA_2053	0.0619049	0.564035	2.99698	3.49639e-06
LincRNA_2371	0	2.56464	8.00822	4.73282e-06
LincRNA_1034	0	1.70752	7.42418	4.82105e-06
NAT-lncRNA_3914	1.58017	0.0145416	-6.0178	6.97549e-06
LincRNA_1575	0.034092	3.63633	6.36978	7.24515e-06
LincRNA_84	0.119462	8.92395	6.1087	1.10201e-05
LincRNA_2108	0.029355	3.26745	6.37988	1.16025e-05
LincRNA_2110	0.0998424	1.7356	3.99022	1.18732e-05
LincRNA_2232	0	1.50917	7.24714	1.26138e-05
LincRNA_257	0	0.600807	5.93264	1.38476e-05
NAT-lncRNA_2088	0.0292917	0.502902	3.70638	1.83058e-05
LincRNA_566	0	5.49641	9.10497	2.04754e-05
LincRNA_1528	0	2.22742	7.80569	2.13998e-05
LincRNA_1316	0	0.461878	5.56034	2.33957e-05
NAT-lncRNA_2577	0.079474	0.420071	2.26504	2.54291e-05
NAT-lncRNA_2489	0.0235408	0.140997	2.17053	2.72716e-05
NAT-lncRNA_2127	0	0.271574	4.81544	3.2356e-05
NAT-lncRNA_2066	0	0.246135	4.67883	3.69168e-05
LincRNA_2249	0.0896302	1.33039	3.74992	3.98664e-05
LincRNA_783	0	1.1321	6.83554	4.32651e-05
NAT-lncRNA_1558	0.0275665	0.90364	4.60411	4.38866e-05
LincRNA_33	0.182555	2.59848	3.75986	4.53958e-05
NAT-lncRNA_2223	0	0.613152	5.96151	4.74156e-05
NAT-lncRNA_963	0.0364345	3.50736	6.24315	5.02463e-05
NAT-lncRNA_2590	0.00393778	0.237769	4.15193	5.16839e-05
LincRNA_1531	0	1.21551	6.93723	5.65267e-05
LincRNA_116	0	1.18633	6.90247	5.85089e-05
NAT-lncRNA_2117	0	0.533226	5.76348	5.99734e-05
NAT-lncRNA_3300	0	0.879817	6.47544	6.7507e-05
NAT-lncRNA_2291	0.0097215	0.216288	3.52032	8.15929e-05
NAT-lncRNA_3748	0.169976	0.902894	2.34264	8.37474e-05
NAT-lncRNA_2655	0	0.0403225	2.3312	9.23802e-05
LincRNA_605	0	0.886885	6.48685	9.45683e-05
NAT-lncRNA_1770	3.94225	0.0614885	-5.78882	0.000102868
NAT-lncRNA_2803	0.533622	3.87852	2.83855	0.000106006
LincRNA_2452	0.0313295	2.15187	5.70896	0.000115444
LincRNA_10	0	1.86763	7.55277	0.000130658
NAT-lncRNA_2247	3.85949	0.12527	-4.83823	0.000149147
LincRNA_502	0.0318063	1.21455	4.87239	0.000193671
NAT-lncRNA_1468	1.13151	0.0860274	-3.57135	0.000201202
LincRNA_1681	0	2.56601	8.00899	0.000201724
NAT-lncRNA_2038	0.386973	0	-5.31097	0.000216018
LincRNA_622	0	0.880872	6.47715	0.000216948
NAT-lncRNA_1056	0.140077	0.806756	2.4442	0.000219753
NAT-lncRNA_2306	0	0.0129042	1.19561	0.000255755
NAT-lncRNA_1566	0.720981	4.58993	2.6537	0.000285821
LincRNA_2424	0.796608	0.0667932	-3.39282	0.000289022
LincRNA_1219	0	0.63069	6.00156	0.000309399
NAT-lncRNA_1957	0.179092	0.00663697	-3.50663	0.00031128
LincRNA_2386	0.409701	3.11576	2.89677	0.000336948
NAT-lncRNA_3963	0	0.0588279	2.78299	0.000348272
NAT-lncRNA_2015	0.522497	0.0461125	-3.24638	0.00034921
NAT-lncRNA_2150	0	0.874498	6.46679	0.000359043
NAT-lncRNA_3962	8.05654	0.542256	-3.86854	0.000391326
NAT-lncRNA_3925	0	0.0706605	3.01186	0.000391908
LincRNA_176	0	0.67303	6.09388	0.00040515
NAT-lncRNA_1965	0	0.257361	4.74072	0.000413818
NAT-lncRNA_1564	0	0.872588	6.46367	0.000415782
LincRNA_2301	0	0.808948	6.3557	0.000484328
NAT-lncRNA_3230	6.80604	1.02329	-2.72169	0.000513205
LincRNA_2184	0	0.361646	5.21586	0.000586629
LincRNA_2139	0.568105	0.078378	-2.70957	0.000594113
LincRNA_988	0	1.08415	6.77367	0.000599069
LincRNA_1530	0.0163448	2.21247	6.39851	0.000601219
NAT-lncRNA_1690	0	0.851163	6.42821	0.00065997
NAT-lncRNA_2135	0	0.60009	5.93095	0.000675929
LincRNA_1500	0	1.40087	7.14044	0.000684486
LincRNA_1965	0	2.46039	7.9486	0.000723321
NAT-lncRNA_3554	9.60102	0	-9.90855	0.000736489
NAT-lncRNA_1799	0.057752	0.895346	3.74013	0.000821962
NAT-lncRNA_1918	1.95828	0.619177	-1.6454	0.000824164
NAT-lncRNA_2426	1.85174	0.305409	-2.56136	0.000829606
NAT-lncRNA_3576	0	0.230677	4.58902	0.000853531
LincRNA_1461	0	0.931779	6.55732	0.000921667
LincRNA_1480	0	0.817658	6.37096	0.000948106
NAT-lncRNA_3868	0.259622	5.70953	4.40688	0.00103855
LincRNA_1357	0.00978428	0.765963	5.29356	0.00106064
NAT-lncRNA_2906	3.88649	0.473323	-3.01111	0.00108271
LincRNA_15	0	0.604232	5.94071	0.001284
NAT-lncRNA_2264	0	0.0531733	2.65931	0.00135295
NAT-lncRNA_3638	0	0.567685	5.85221	0.00142796
NAT-lncRNA_3854	75.3565	3.3795	-4.47478	0.00146404
NAT-lncRNA_2204	0	0.0191596	1.54397	0.00148914
NAT-lncRNA_3486	0	0.28626	4.88879	0.00151616
NAT-lncRNA_2376	0.074174	0.730251	3.13657	0.00156706
NAT-lncRNA_1336	0	0.325203	5.06696	0.00160944
NAT-lncRNA_3866	0	0.0987568	3.44303	0.00164773
NAT-lncRNA_117	0	4.4903	8.81388	0.00165216
NAT-lncRNA_2323	0.889477	0.218616	-1.97616	0.00165962
NAT-lncRNA_3536	24.6558	1.12567	-4.44089	0.00168288
NAT-lncRNA_2359	4.28252	0.863964	-2.29618	0.00172781
LincRNA_1209	0	0.698695	6.14709	0.00178918
NAT-lncRNA_2367	0.416303	0.0332926	-3.29969	0.00179809
NAT-lncRNA_2288	0	0.153765	4.03355	0.00196927
NAT-lncRNA_2794	0.0361993	1.51647	5.04618	0.00199194
NAT-lncRNA_2161	0	0.192191	4.33765	0.00212305
NAT-lncRNA_1963	8.03673	0.98784	-3.01152	0.00214611
NAT-lncRNA_3249	2.24194	0.114861	-4.17278	0.00216605
NAT-lncRNA_2535	0.598188	0.155088	-1.88128	0.00220101
LincRNA_1020	0.0808344	1.51069	4.06534	0.00228249
NAT-lncRNA_2110	0	3.0321	8.24892	0.00228482
NAT-lncRNA_2720	2.67652	0.163529	-3.95249	0.00229003
NAT-lncRNA_1584	2.14604	0.0588388	-4.96902	0.00230389
NAT-lncRNA_2259	0	0.0674817	2.95386	0.00231815
NAT-lncRNA_670	0.246398	0.553645	1.1364	0.00234795
NAT-lncRNA_1981	0.00701347	0.074494	2.31217	0.00235753
NAT-lncRNA_4012	0.0534987	0.454582	2.87113	0.00238094
NAT-lncRNA_2531	0.026666	0.186431	2.42151	0.00265404
NAT-lncRNA_2684	0	0.0626566	2.86109	0.00268975
NAT-lncRNA_973	2.19272	0.561136	-1.94738	0.00272222
NAT-lncRNA_1017	1.1246	0.175713	-2.61103	0.00285968
NAT-lncRNA_2666	0	0.236736	4.62489	0.00286131
LincRNA_1450	0.028441	0.741397	4.28886	0.00298718
NAT-lncRNA_1967	0	0.140791	3.91448	0.00302589
LincRNA_1895	0	0.270889	4.81193	0.0030824
NAT-lncRNA_2502	0.404002	0.0220431	-3.69155	0.00313455
LincRNA_2188	0.0099717	0.575459	4.87354	0.00319839
NAT-lncRNA_131	0	7.45441	9.54388	0.00324881
NAT-lncRNA_3051	0	0.616255	5.96868	0.00324988
LincRNA_1529	0	0.730114	6.20968	0.0033211
NAT-lncRNA_2418	0.0369123	0.205957	2.2027	0.00332171
LincRNA_2123	0.583282	1.38637	1.23489	0.00332912
NAT-lncRNA_2136	1.02833	0.311688	-1.69054	0.00350586
NAT-lncRNA_3371	0	0.0814373	3.19278	0.00361168
LincRNA_1364	0.0817123	0.666739	2.88341	0.00401903
LincRNA_1487	1.84768	0.204338	-3.11554	0.00418082
NAT-lncRNA_1571	1.11558	0	-6.81453	0.00418145
NAT-lncRNA_3725	0	1.85145	7.54028	0.00424365
NAT-lncRNA_631	0.521529	0.035794	-3.53692	0.00427413
NAT-lncRNA_3076	0.357288	1.74228	2.25425	0.00428207
NAT-lncRNA_630	4.75087	12.7198	1.41891	0.00437354
NAT-lncRNA_1570	0	0.522733	5.73534	0.00466711
LincRNA_504	0	2.44105	7.93725	0.00469027
NAT-lncRNA_2386	0	0.0402552	2.32927	0.00479213
NAT-lncRNA_1307	0	0.989759	6.64351	0.00484001
NAT-lncRNA_3952	0.405186	1.66429	2.01172	0.00486259
NAT-lncRNA_2553	0	0.393525	5.33459	0.00501459
NAT-lncRNA_2341	0	0.0646475	2.90009	0.00513788
LincRNA_2333	0.612344	2.4912	2.00684	0.00522177
NAT-lncRNA_2412	0	1.8189	7.51483	0.00538395
NAT-lncRNA_445	3.9302	0.804679	-2.27397	0.00551416
NAT-lncRNA_3495	0	0.956662	6.59494	0.00563964
LincRNA_2273	3.26935	1.04089	-1.64181	0.00564948
NAT-lncRNA_797	0.351388	0	-5.17548	0.00584279
NAT-lncRNA_2458	0	0.0657055	2.9204	0.00586494
NAT-lncRNA_56	0	0.693078	6.13561	0.00602093
NAT-lncRNA_20	0.761073	0	-6.26879	0.00605108
NAT-lncRNA_1789	3.45135	0.248436	-3.74346	0.00615042
LincRNA_2282	0	0.416563	5.41469	0.00616195
LincRNA_1752	0	0.622852	5.9838	0.00617874
NAT-lncRNA_2664	0.0098876	0.238306	3.64218	0.00631042
LincRNA_2171	1.14199	0	-6.84798	0.00636923
NAT-lncRNA_3123	0	0.219909	4.52299	0.00657837
NAT-lncRNA_635	4.55858	0	-8.8356	0.00668732
NAT-lncRNA_3168	6.73367	1.67711	-1.99898	0.00691095
NAT-lncRNA_2274	0.371579	1.03335	1.45117	0.0069267
NAT-lncRNA_1421	0	0.314327	5.01938	0.00693927
NAT-lncRNA_857	0	0.643226	6.02951	0.0069759
NAT-lncRNA_2111	0.224395	0.0722181	-1.51141	0.0070435
NAT-lncRNA_2820	0	0.0850168	3.24818	0.00721594
NAT-lncRNA_4005	0.0431874	0	-2.41108	0.00729981
LincRNA_623	0	0.393616	5.33491	0.00740802
LincRNA_1136	0.532154	0.122482	-2.03291	0.00749487
NAT-lncRNA_2027	0.149463	0.0601727	-1.18424	0.00758276
NAT-lncRNA_1507	0.57479	3.13867	2.42875	0.00763696
NAT-lncRNA_2844	11.2823	1.17279	-3.25507	0.00767
NAT-lncRNA_824	0	0.394866	5.33937	0.00771663
LincRNA_2001	0	0.148882	3.98989	0.00787057
NAT-lncRNA_1640	0.820967	2.13425	1.36761	0.00791987
NAT-lncRNA_2293	0	0.154141	4.03687	0.00800784
LincRNA_877	0	1.30512	7.03905	0.0080117
NAT-lncRNA_1276	0	0.988208	6.64127	0.00816134
NAT-lncRNA_3896	0.601069	1.42188	1.22851	0.0082129
NAT-lncRNA_2328	0.0120772	0.0367673	1.08294	0.00836257
NAT-lncRNA_2628	0.917828	5.0146	2.43708	0.00836505
NAT-lncRNA_2726	4.73163	0	-8.88924	0.00846925
LincRNA_2063	1.76478	0.085439	-4.21692	0.00862841
NAT-lncRNA_2858	0.176901	0.0351857	-2.04833	0.00863193
LincRNA_1095	2.40862	14.8538	2.61955	0.00890721
NAT-lncRNA_3416	7.29263	0	-9.51227	0.00902733
LincRNA_2161	0.220178	0	-4.52468	0.00907468
NAT-lncRNA_874	0	0.235737	4.61904	0.00932815
LincRNA_935	0	0.446237	5.51171	0.00951435
LincRNA_1058	0.0187702	0.354623	3.66376	0.00957037
NAT-lncRNA_1961	0.208998	0	-4.45284	0.00980116
NAT-lncRNA_2238	0	0.36407	5.22524	0.00988664
NAT-lncRNA_2142	0.314381	0.0947912	-1.63017	0.0101029
LincRNA_521	0	1.50921	7.24718	0.0102546
NAT-lncRNA_2090	1.43745	0	-7.17737	0.0104425
LincRNA_1766	0.0235694	0.161962	2.35687	0.0104858
NAT-lncRNA_2902	0.00571548	0.159564	3.43157	0.0105408
NAT-lncRNA_1927	0.108759	0.0152184	-2.23549	0.010578
NAT-lncRNA_3610	0	0.032809	2.09791	0.0107521
NAT-lncRNA_3187	0	22.8767	11.1603	0.0109268
NAT-lncRNA_2585	0	0.128883	3.7958	0.0109885
LincRNA_571	0.526363	0	-5.74514	0.0111356
NAT-lncRNA_1740	0	0.422239	5.43376	0.0112422
NAT-lncRNA_3212	0	0.156626	4.05854	0.0113388
LincRNA_2009	0	1.92941	7.59948	0.0116767
LincRNA_1143	0	3.74117	8.5512	0.0117643
NAT-lncRNA_2389	0.392692	0.189727	-1.01165	0.0118738
NAT-lncRNA_983	0.028073	0.25278	2.78701	0.0120866
LincRNA_1079	0.382792	0.0720102	-2.25989	0.0121508
LincRNA_1637	0	0.234699	4.61294	0.0123373
LincRNA_271	0	2.87627	8.17306	0.0125107
NAT-lncRNA_3734	0	0.45257	5.5316	0.0125424
NAT-lncRNA_2667	0.989277	12.602	3.65777	0.0128227
NAT-lncRNA_237	0	0.390872	5.32507	0.0129699
NAT-lncRNA_519	0	0.088642	3.3022	0.0130272
NAT-lncRNA_2744	0.121521	0.51581	1.99925	0.0134829
NAT-lncRNA_1228	0	3.12235	8.2911	0.013569
NAT-lncRNA_2487	0.323116	0.107224	-1.50676	0.0137355
NAT-lncRNA_3196	5.07142	1.46807	-1.78152	0.0138338
NAT-lncRNA_1535	2.52289	0.508963	-2.28708	0.0139903
NAT-lncRNA_1410	0.614648	0	-5.96497	0.0141896
NAT-lncRNA_3084	0.1194	0.0190052	-2.15746	0.0145477
NAT-lncRNA_2916	0.0371018	0.131875	1.59076	0.0145648
NAT-lncRNA_2680	0.96104	0.105621	-3.07012	0.014575
LincRNA_358	0	0.602194	5.93592	0.0146024
NAT-lncRNA_143	0	1.10527	6.80125	0.0146873
NAT-lncRNA_2114	0	0.035702	2.19226	0.0148471
NAT-lncRNA_1370	0.0463234	0.634035	3.51533	0.0152712
NAT-lncRNA_2278	0.051282	0.684851	3.50317	0.0156764
LincRNA_2033	0.0648762	0.232959	1.69813	0.0159062
NAT-lncRNA_1163	0	0.163928	4.12042	0.0164185
NAT-lncRNA_2856	15.2906	3.3738	-2.17687	0.0164243
NAT-lncRNA_467	0	0.103641	3.50641	0.0164427
LincRNA_1228	0.437238	0	-5.48297	0.0165244
NAT-lncRNA_1018	1.30961	0.0906133	-3.71322	0.0170988
LincRNA_1220	0	1.80557	7.50428	0.017147
NAT-lncRNA_3481	0	2.6737	8.06808	0.0187032
NAT-lncRNA_3397	0	0.0808015	3.18272	0.0191131
LincRNA_2414	0.434356	0	-5.47365	0.0191949
LincRNA_2323	0	0.226961	4.56657	0.0194553
NAT-lncRNA_2488	1.99165	0.864719	-1.1943	0.0194572
NAT-lncRNA_2185	0	0.0504272	2.5952	0.019503
NAT-lncRNA_3786	0.835747	9.08659	3.42703	0.019511
LincRNA_21	0.951793	2.88164	1.58809	0.0197767
NAT-lncRNA_3296	0.0163208	0	-1.3962	0.0197802
NAT-lncRNA_2870	0.050646	0.31847	2.43728	0.0200053
NAT-lncRNA_3805	2.49506	0	-7.9687	0.0202433
NAT-lncRNA_2256	0	0.0913045	3.34063	0.0204679
LincRNA_1751	0.0820397	0.517718	2.51944	0.0206902
NAT-lncRNA_1470	4.51918	0	-8.82311	0.0211122
NAT-lncRNA_3956	0	0.387747	5.31378	0.0211264
NAT-lncRNA_2583	0	0.425551	5.44477	0.0211705
NAT-lncRNA_2138	0	0.033016	2.10487	0.0214383
NAT-lncRNA_2052	0	1.35585	7.09365	0.0215525
NAT-lncRNA_1939	0.0800185	0.823272	3.21049	0.0216732
LincRNA_1737	0	0.270687	4.81089	0.0218385
LincRNA_1819	1.50875	0.479302	-1.63408	0.0221683
LincRNA_515	0.0281067	0.244929	2.74198	0.0222452
LincRNA_882	0.133234	0.652274	2.20905	0.0222873
NAT-lncRNA_3641	0	0.117626	3.67385	0.0223522
LincRNA_131	1.04592	9.70385	3.20154	0.0225217
NAT-lncRNA_2182	0.23903	0.580816	1.24639	0.0226903
NAT-lncRNA_1746	0.0348028	0.550279	3.64449	0.0229449
NAT-lncRNA_1987	0	0.0566175	2.7359	0.0232617
NAT-lncRNA_4040	0.547709	0.0412945	-3.44264	0.0236062
LincRNA_965	0.0714155	0.290009	1.88163	0.0241265
NAT-lncRNA_1947	0	0.0297995	1.99275	0.0242312
NAT-lncRNA_2483	0.186995	0	-4.30009	0.0246392
LincRNA_1668	0.158479	0.93166	2.48264	0.0247383
NAT-lncRNA_2594	0	8.51978	9.73637	0.0247538
NAT-lncRNA_2797	0	0.536784	5.7729	0.0247837
LincRNA_158	0	0.373806	5.26231	0.0248025
NAT-lncRNA_2092	0.0652111	0.223307	1.63322	0.0248443
NAT-lncRNA_3871	0.248604	0.0259442	-2.84691	0.0249082
LincRNA_2292	2.30643	0.519807	-2.12836	0.0254606
NAT-lncRNA_2181	0.553898	0.064698	-2.91629	0.0255234
NAT-lncRNA_2559	0	0.395141	5.34035	0.0255358
LincRNA_404	0	0.890365	6.49244	0.0256638
LincRNA_724	6.59889	0	-9.36826	0.0264383
NAT-lncRNA_344	0.043977	0.0127014	-1.24956	0.0270005
NAT-lncRNA_755	0	2.09652	7.71872	0.0278515
LincRNA_954	0	0.229667	4.58296	0.028334
NAT-lncRNA_2192	11.5123	2.75173	-2.06078	0.0286898
NAT-lncRNA_121	0	0.505612	5.68821	0.0288058
NAT-lncRNA_676	0.119392	1.09728	3.09719	0.0290396
NAT-lncRNA_2272	0.654785	0.219237	-1.53605	0.0291283
NAT-lncRNA_2191	1.65705	0	-7.38115	0.0293586
NAT-lncRNA_2920	0.0858854	0	-3.26131	0.0296227
NAT-lncRNA_2555	0.0983975	0.406114	1.94065	0.0296639
NAT-lncRNA_674	0.884	19.9053	4.47746	0.0298525
LincRNA_1657	0	0.226791	4.56554	0.0300762
NAT-lncRNA_196	0	0.447395	5.51537	0.030137
NAT-lncRNA_2022	0.0501093	0.508729	3.10932	0.0301778
LincRNA_2245	0	0.789131	6.32036	0.0308251
NAT-lncRNA_1944	0.888983	0.256284	-1.75533	0.0322052
LincRNA_2332	0.727507	0.106711	-2.65972	0.0322053
NAT-lncRNA_1045	0	0.331072	5.09201	0.0325402
NAT-lncRNA_2831	0.659082	0.128742	-2.26977	0.0327445
NAT-lncRNA_936	0	0.103602	3.50592	0.0328195
NAT-lncRNA_1820	0	31.1973	11.6077	0.0329846
LincRNA_2048	0	7.28215	9.5102	0.0333258
NAT-lncRNA_3666	0.932517	3.23302	1.78275	0.0333733
NAT-lncRNA_2682	1.75862	0	-7.46648	0.0333806
NAT-lncRNA_659	0.161911	0	-4.10359	0.0334448
NAT-lncRNA_2000	0	0.0103544	1.02534	0.0335027
LincRNA_63	0.591352	0	-5.91014	0.0337389
NAT-lncRNA_1417	0.0409257	0.589047	3.5562	0.0340049
NAT-lncRNA_1725	0.345932	1.77559	2.32673	0.0347006
NAT-lncRNA_909	3.45784	0.568138	-2.58455	0.0348497
NAT-lncRNA_1669	0.0382775	0.404408	3.10163	0.0356229
NAT-lncRNA_2369	0.297986	0.100696	-1.47626	0.0356768
NAT-lncRNA_2093	0	0.112863	3.61898	0.0359966
NAT-lncRNA_3973	0.036514	0.332777	2.88153	0.0360356
LincRNA_1890	0	0.0415107	2.36487	0.0360652
LincRNA_1878	0	0.798647	6.33744	0.0360689
LincRNA_1402	1.38732	0.411101	-1.73043	0.0361167
NAT-lncRNA_1030	1.78253	4.69398	1.39189	0.0368829
LincRNA_1734	0	0.250349	4.70237	0.0375239
NAT-lncRNA_1964	0.759192	0.150749	-2.25854	0.0378088
NAT-lncRNA_2175	0.0171792	0.0528304	1.20896	0.0382929
NAT-lncRNA_575	0	0.231788	4.59567	0.0387613
NAT-lncRNA_934	0.160385	0.0285285	-2.1448	0.0391044
NAT-lncRNA_3474	0.165723	0.390589	1.18882	0.0396327
LincRNA_1173	17.1886	4.85789	-1.82092	0.0399086
NAT-lncRNA_1800	0.427873	0.11722	-1.78318	0.0399683
NAT-lncRNA_3747	0	0.189448	4.31794	0.0403683
NAT-lncRNA_54	0.369013	0	-5.24417	0.0404027
NAT-lncRNA_3800	0	0.321342	5.05025	0.041057
LincRNA_187	0	383.754	15.2279	0.0412986
LincRNA_2172	0.0341412	0.125878	1.62212	0.0423539
LincRNA_262	0.516955	4.2745	3.02337	0.0424049
NAT-lncRNA_1629	0.051305	0.555618	3.20575	0.042512
LincRNA_1302	2.45136	0.461458	-2.38425	0.0430836
NAT-lncRNA_1538	0.747635	0.222032	-1.70718	0.0431217
NAT-lncRNA_3948	0.106431	0.644772	2.49151	0.0433066
NAT-lncRNA_2830	0.262225	1.77253	2.71105	0.0441051
NAT-lncRNA_2747	0.257505	0	-4.74149	0.0448272
NAT-lncRNA_2700	0	0.218644	4.51503	0.0449042
LincRNA_2425	0.0722938	0.835743	3.36137	0.0449193
NAT-lncRNA_111	0	0.533679	5.76468	0.0452875
LincRNA_993	0.0411008	0.144832	1.59928	0.0453034
LincRNA_1081	0	0.214046	4.48572	0.0453534
NAT-lncRNA_2343	0.0161927	0.0582686	1.38206	0.045736
LincRNA_456	0.0645533	0.264713	1.88158	0.0457959
NAT-lncRNA_2552	0	0.137895	3.8865	0.0460927
NAT-lncRNA_3659	0	0.156406	4.05663	0.0467587
LincRNA_2030	0.0436972	0.364808	2.80323	0.047003
NAT-lncRNA_182	0.47351	0.109058	-2.02188	0.0471501
LincRNA_303	0.0258265	0.357957	3.36044	0.0472152
NAT-lncRNA_3997	1.72042	0.328567	-2.35361	0.0475791
LincRNA_609	0	0.348303	5.16311	0.0479226
NAT-lncRNA_2839	0	0.247163	4.68461	0.0491459
LincRNA_1720	0	0.712907	6.17574	0.0492041
NAT-lncRNA_989	0	0.51506	5.71441	0.0492624
NAT-lncRNA_405	0.147536	0.496803	1.68575	0.0493064
NAT-lncRNA_2940	0.065015	0.710129	3.26301	0.0493504
NAT-lncRNA_1974	0.0448008	0	-2.4542	0.0494266
NAT-lncRNA_1492	0.146203	0.874471	2.5014	0.0499916
aaverage of three biological replicates

## Sheet: leaf  vs silique
Supplementary Data 5. LncRNAs differentially expressed in different tissues
LncRNA ID	Leafa	Siliquea	Log2(Silique/Leaf)	P value
NAT-lncRNA_3963	0	0.896211	6.50178	2.29657e-11
NAT-lncRNA_3888	0	9.32201	9.86604	3.16232e-11
LincRNA_1614	4.25982	0	-8.73803	3.38171e-11
NAT-lncRNA_2111	0.224395	0	-4.55087	7.29592e-11
LincRNA_502	0.0318063	14.6865	8.45754	7.58249e-11
LincRNA_1737	0	15.4526	10.5946	8.50913e-11
NAT-lncRNA_1882	0.0536213	10.1164	7.3144	6.65795e-10
LincRNA_2446	0	4.28547	8.74667	9.29609e-10
NAT-lncRNA_1566	0.720981	31.4204	5.42618	9.47062e-10
LincRNA_1799	0	9.60304	9.90885	2.23141e-09
NAT-lncRNA_2614	0	5.48318	9.1015	3.44968e-09
LincRNA_2456	0	1.51032	7.24823	1.22138e-08
LincRNA_420	0	4.97956	8.96277	6.68912e-08
NAT-lncRNA_2720	2.67652	0.328439	-2.98877	7.34283e-08
NAT-lncRNA_3449	0.0758858	2.59589	4.92321	7.80941e-08
NAT-lncRNA_2910	0.0241697	1.86356	5.77693	1.3086e-07
NAT-lncRNA_1363	0	11.3203	10.146	1.3354e-07
LincRNA_1364	0.0817123	3.9008	5.41421	1.90133e-07
LincRNA_423	1.45676	14.02	3.25781	2.05014e-07
NAT-lncRNA_3971	0	4.74593	8.89358	5.49588e-07
LincRNA_742	0	2.10209	7.72252	6.09722e-07
NAT-lncRNA_3230	6.80604	0.458388	-3.86316	8.32284e-07
NAT-lncRNA_121	0	8.39253	9.71468	1.26287e-06
LincRNA_388	0	20.6603	11.0133	2.27134e-06
NAT-lncRNA_3300	0	2.21446	7.79731	2.58307e-06
NAT-lncRNA_1558	0.0275665	0.547861	3.89239	2.75189e-06
NAT-lncRNA_1436	0	10.6927	10.0638	3.09609e-06
NAT-lncRNA_2323	0.889477	0	-6.49101	3.65062e-06
LincRNA_2105	0.025557	1.54422	5.44991	4.71622e-06
NAT-lncRNA_2628	0.917828	15.0855	4.02412	6.28244e-06
LincRNA_504	0	16.7146	10.7078	6.99039e-06
NAT-lncRNA_1934	0.628845	6.08936	3.25512	7.16841e-06
LincRNA_1706	0	16.8132	10.7162	1.03724e-05
LincRNA_906	0	12.0812	10.2397	1.56488e-05
NAT-lncRNA_3929	0	1.32898	7.06499	1.65135e-05
LincRNA_1019	0	4.37503	8.77644	1.6689e-05
LincRNA_1760	0	4.5566	8.83498	1.70214e-05
LincRNA_2312	0	4.0129	8.65209	1.791e-05
NAT-lncRNA_318	0	2.09565	7.71812	1.81733e-05
LincRNA_262	0.516955	54.7467	6.69921	2.24672e-05
LincRNA_1487	1.84768	0.0448423	-5.08207	2.71351e-05
NAT-lncRNA_1770	3.94225	0.0399445	-6.3062	3.08196e-05
NAT-lncRNA_2181	0.553898	0.0301592	-3.81163	3.14115e-05
LincRNA_2204	0	0.835743	6.40215	3.20403e-05
NAT-lncRNA_3195	3.22448	0.0444955	-5.89125	4.01405e-05
NAT-lncRNA_3664	0	0.0872805	3.28215	4.21429e-05
NAT-lncRNA_1963	8.03673	0	-9.65226	4.38005e-05
NAT-lncRNA_3914	1.58017	0	-7.31303	5.94113e-05
LincRNA_305	0	3.31751	8.3783	6.23418e-05
NAT-lncRNA_3576	0	0.349062	5.16616	6.4901e-05
NAT-lncRNA_2219	0	18.4748	10.8521	6.83125e-05
LincRNA_1637	0	1.99193	7.64524	8.19652e-05
NAT-lncRNA_4023	0.0503038	1.33953	4.48406	8.29897e-05
NAT-lncRNA_1535	2.52289	0.237119	-3.35751	9.73593e-05
NAT-lncRNA_2911	1.059	0	-6.74012	0.000120988
NAT-lncRNA_3952	0.405186	3.74218	3.1759	0.000122611
LincRNA_2232	0	4.09909	8.68267	0.000124287
NAT-lncRNA_2710	0.0217184	1.32826	5.3989	0.000126873
NAT-lncRNA_2089	0	0.510678	5.70232	0.000129004
NAT-lncRNA_1722	0	0.894215	6.49859	0.000132911
NAT-lncRNA_2448	0.279744	0	-4.85671	0.000146035
LincRNA_2089	0	3.67718	8.52638	0.000150245
NAT-lncRNA_1538	0.747635	0	-6.24343	0.000167801
LincRNA_2091	0.297525	3.45179	3.49274	0.000172565
LincRNA_236	0.484015	9.18286	4.21789	0.000182784
NAT-lncRNA_1725	0.345932	9.05121	4.67003	0.000214435
NAT-lncRNA_2906	3.88649	0.439355	-3.11625	0.000220349
LincRNA_758	0	25.9016	11.3394	0.000242384
NAT-lncRNA_2054	3.29456	0.034457	-6.2159	0.000245363
LincRNA_1078	0.863383	0.0436256	-4.02562	0.000245405
LincRNA_904	0	2.61164	8.03432	0.000249688
NAT-lncRNA_2777	0	0.430214	5.46013	0.000306854
NAT-lncRNA_2389	0.392692	0.0352017	-3.15523	0.000343157
LincRNA_468	0.0917527	7.57948	6.22086	0.000347879
NAT-lncRNA_1944	0.888983	0	-6.49022	0.000360001
NAT-lncRNA_1957	0.179092	0.0152069	-2.9072	0.000373868
LincRNA_2063	1.76478	0.129302	-3.67135	0.000388526
NAT-lncRNA_265	0	3.55083	8.47607	0.000399912
NAT-lncRNA_2612	1.13527	0.0220712	-5.15827	0.00040092
NAT-lncRNA_3959	0	1.29001	7.02237	0.000403798
NAT-lncRNA_2209	0.0306529	0	-2.02336	0.000418433
NAT-lncRNA_3212	0	0.987135	6.63972	0.000447586
LincRNA_2332	0.727507	0	-6.20459	0.000485802
LincRNA_2139	0.568105	0	-5.85326	0.000556553
LincRNA_2273	3.26935	0	-8.35727	0.000557243
NAT-lncRNA_1964	0.759192	0	-6.26527	0.000572988
NAT-lncRNA_2564	0.67504	0.0626458	-3.23724	0.000596627
LincRNA_1112	0	0.718546	6.18695	0.000631263
NAT-lncRNA_635	4.55858	0	-8.8356	0.000649665
NAT-lncRNA_3196	5.07142	0.356152	-3.79472	0.000653863
LincRNA_1662	0.401901	0	-5.36423	0.000658072
NAT-lncRNA_3987	1.33415	0	-7.07055	0.000697629
LincRNA_2186	0	0.506424	5.69048	0.000759629
NAT-lncRNA_595	1.47125	0.0612425	-4.37794	0.000821189
LincRNA_413	0	2.47067	7.95458	0.000839327
NAT-lncRNA_2664	0.0098876	0.228074	3.58147	0.000856161
NAT-lncRNA_2856	15.2906	1.79571	-3.08294	0.000871367
NAT-lncRNA_3874	0	0.0780552	3.13841	0.000875113
NAT-lncRNA_2667	0.989277	28.1242	4.81529	0.000899458
NAT-lncRNA_3845	0.0900825	0	-3.32312	0.000972237
NAT-lncRNA_2803	0.533622	2.63125	2.28055	0.000993076
NAT-lncRNA_56	0	0.288077	4.89762	0.00111071
LincRNA_1193	0	1.62396	7.35222	0.00116357
NAT-lncRNA_3498	0.103903	1.2152	3.42714	0.00117995
NAT-lncRNA_3416	7.29263	0	-9.51227	0.001278
NAT-lncRNA_1186	0.95365	0.0547122	-3.8964	0.00129181
NAT-lncRNA_2110	0	2.15489	7.75815	0.00137256
LincRNA_1819	1.50875	0.273523	-2.42134	0.00139238
LincRNA_2309	0.0209473	0.121103	2.08282	0.00140586
NAT-lncRNA_1280	0	0.341165	5.13408	0.0014331
NAT-lncRNA_3752	0	0.571025	5.86053	0.00144478
LincRNA_2292	2.30643	0.369592	-2.60938	0.00159939
NAT-lncRNA_587	28.9131	0.214065	-7.01216	0.00165362
NAT-lncRNA_3962	8.05654	1.62932	-2.29885	0.00172497
LincRNA_176	0	0.757121	6.26138	0.00175576
LincRNA_521	0	3.22325	8.33684	0.00202363
NAT-lncRNA_2450	0	0.65742	6.06052	0.00204954
LincRNA_908	0	3.7782	8.56537	0.00214977
NAT-lncRNA_3948	0.106431	1.63884	3.8239	0.00218705
NAT-lncRNA_3720	15.6151	0.152612	-6.58629	0.00234059
LincRNA_618	0	2.35061	7.88302	0.00243221
NAT-lncRNA_1143	2.71975	0	-8.09263	0.00253744
NAT-lncRNA_3908	0	0.652235	6.04927	0.00255692
NAT-lncRNA_340	0.0931233	1.39092	3.76393	0.00279411
NAT-lncRNA_2780	0.687221	0.0740105	-3.05297	0.00307312
NAT-lncRNA_973	2.19272	0	-7.78314	0.00328242
NAT-lncRNA_2502	0.404002	0	-5.37156	0.00345613
NAT-lncRNA_3183	2.82276	0	-8.14606	0.00345935
LincRNA_43	0.0243758	0.44561	3.72833	0.0035823
NAT-lncRNA_2577	0.079474	0.319314	1.87992	0.00370956
LincRNA_272	0	2.14771	7.75335	0.00374189
LincRNA_965	0.0714155	1.043	3.69305	0.0037441
NAT-lncRNA_3556	3.16634	0.0751923	-5.2205	0.00381886
NAT-lncRNA_3991	0.234022	0	-4.60894	0.00387134
NAT-lncRNA_2206	1.39704	0	-7.13652	0.00390935
NAT-lncRNA_63	0.298256	0	-4.94606	0.00398184
NAT-lncRNA_2190	0.0952473	0	-3.39571	0.00400999
LincRNA_724	6.59889	0	-9.36826	0.00404398
LincRNA_2233	0	0.600745	5.9325	0.00417191
NAT-lncRNA_3731	0	0.0336062	2.12453	0.00420859
NAT-lncRNA_3865	0.0989513	2.39872	4.46651	0.00427136
LincRNA_283	0.549728	2.00623	1.84886	0.00445259
NAT-lncRNA_592	1.11294	0	-6.81113	0.00450767
NAT-lncRNA_718	3.21498	0.0942068	-4.95177	0.00451998
NAT-lncRNA_3867	0	0.0106131	1.04356	0.00466789
LincRNA_902	0	2.2721	7.83422	0.00476026
LincRNA_635	0	1.52624	7.26326	0.00506115
NAT-lncRNA_3162	0	0.576585	5.87427	0.00514961
NAT-lncRNA_3943	0.299446	0	-4.95162	0.00515268
LincRNA_1883	0.272222	3.73608	3.73047	0.00519656
NAT-lncRNA_3488	0.059102	0.337536	2.33036	0.00543704
NAT-lncRNA_98	0.324138	0	-5.06237	0.00554929
NAT-lncRNA_867	0.515999	0	-5.71699	0.0058183
LincRNA_1835	0.111916	0	-3.60781	0.0059265
NAT-lncRNA_441	4.09042	0.512382	-2.97259	0.00608327
NAT-lncRNA_2328	0.0120772	0	-1.14256	0.00614175
NAT-lncRNA_2980	1.66587	0	-7.38877	0.00626083
LincRNA_1024	0.916385	0	-6.53354	0.0063394
LincRNA_1705	0.96384	0.157198	-2.54213	0.00646595
NAT-lncRNA_1789	3.45135	0.515227	-2.72032	0.00664837
LincRNA_2161	0.220178	0	-4.52468	0.00672917
LincRNA_2424	0.796608	0	-6.33379	0.00673135
NAT-lncRNA_3626	1.00542	0	-6.66593	0.00682614
NAT-lncRNA_2067	1.8943	0	-7.57312	0.00685338
LincRNA_2110	0.0998424	0.913254	3.07129	0.00696121
NAT-lncRNA_3896	0.601069	3.04548	2.32199	0.00718419
LincRNA_2074	0	1.00435	6.66441	0.00722047
NAT-lncRNA_2210	0	0.036677	2.22271	0.00725345
LincRNA_2033	0.0648762	0.698863	3.24293	0.00726371
NAT-lncRNA_2726	4.73163	0	-8.88924	0.00726879
NAT-lncRNA_1965	0	0.424642	5.44176	0.00730621
NAT-lncRNA_2369	0.297986	0.020011	-3.3593	0.00789186
NAT-lncRNA_2802	2.62593	0.291313	-3.12898	0.00798101
LincRNA_2108	0.029355	0.361262	3.23782	0.00841632
LincRNA_1239	0	7.16835	9.48751	0.00848828
NAT-lncRNA_824	0	0.837858	6.40575	0.0085662
LincRNA_188	1.31885	0	-7.05404	0.00867085
NAT-lncRNA_1685	0.0213516	0.652273	4.40081	0.00877817
LincRNA_84	0.119462	4.21613	5.02874	0.00881072
LincRNA_2311	0	1.17463	6.88829	0.00916798
NAT-lncRNA_3996	0	0.0160142	1.3793	0.00920052
NAT-lncRNA_1449	3.96706	1.48139	-1.41504	0.0093458
NAT-lncRNA_2274	0.371579	1.21289	1.68024	0.00942408
NAT-lncRNA_3772	0.0454968	0	-2.4724	0.00976563
NAT-lncRNA_1585	0.950075	0.0237212	-4.83142	0.00989461
NAT-lncRNA_3695	0.0323605	0.0935432	1.28944	0.0100037
NAT-lncRNA_1050	0	1.77266	7.47789	0.0100182
NAT-lncRNA_3926	0	1.14237	6.84846	0.0102803
NAT-lncRNA_1951	0	0.185802	4.29132	0.0102811
LincRNA_2304	4.30933	0.385778	-3.44804	0.0103206
NAT-lncRNA_2329	0.0678442	0.028108	-1.0305	0.0111774
NAT-lncRNA_3309	0	1.73332	7.4457	0.011214
NAT-lncRNA_1425	0.142351	1.0438	2.79013	0.0112455
NAT-lncRNA_2921	4.8809	0	-8.93396	0.011275
NAT-lncRNA_3672	5.69033	0.110048	-5.56937	0.0113162
NAT-lncRNA_3249	2.24194	0.0223576	-6.12092	0.0116792
LincRNA_1329	1.20539	0.564407	-1.08127	0.0119246
NAT-lncRNA_1018	1.30961	0.0914215	-3.70168	0.0120037
NAT-lncRNA_2238	0	0.187919	4.30684	0.0121362
NAT-lncRNA_2090	1.43745	0.277012	-2.33433	0.012469
NAT-lncRNA_2038	0.386973	0.0209707	-3.68006	0.0126448
NAT-lncRNA_2208	0.723401	2.32058	1.66802	0.0126891
NAT-lncRNA_3722	3.63849	0.789943	-2.18933	0.0129878
NAT-lncRNA_1571	1.11558	0	-6.81453	0.0137631
NAT-lncRNA_2155	0.189033	0	-4.31493	0.0138587
NAT-lncRNA_1030	1.78253	14.8797	3.05425	0.013875
NAT-lncRNA_2216	0	0.0286655	1.95105	0.0139962
NAT-lncRNA_1896	0	0.910686	6.52464	0.014014
NAT-lncRNA_703	0.0883152	0.563388	2.54403	0.0143371
LincRNA_1766	0.0235694	0.153966	2.28817	0.0144162
NAT-lncRNA_1123	0	0.14687	3.9715	0.0145416
NAT-lncRNA_3554	9.60102	0	-9.90855	0.0146413
NAT-lncRNA_3698	1.14476	0.0934135	-3.4811	0.0146603
NAT-lncRNA_797	0.351388	0	-5.17548	0.0149782
LincRNA_392	0.0561147	0.523301	3.01191	0.015378
NAT-lncRNA_2956	1.12397	0.185315	-2.53751	0.0156136
LincRNA_1601	0.354459	0	-5.18769	0.0157401
NAT-lncRNA_3776	0	0.0505697	2.5986	0.0159687
NAT-lncRNA_1460	4.28421	0.0980348	-5.31283	0.0162488
LincRNA_709	0.017718	0.403048	3.89742	0.0163913
LincRNA_2313	0	1.12738	6.82957	0.0165656
NAT-lncRNA_64	0	0.316255	5.02793	0.0165761
LincRNA_2378	0	1.1274	6.8296	0.0168181
LincRNA_2050	0	31.734	11.6323	0.0168295
NAT-lncRNA_1385	0.0198658	0.451912	3.95105	0.0168376
NAT-lncRNA_2417	2.58622	0.240198	-3.37527	0.0172015
NAT-lncRNA_1760	0.238385	0.0117538	-3.51324	0.0176365
NAT-lncRNA_1798	0	1.30486	7.03877	0.0189911
NAT-lncRNA_3237	0	1.438	7.17792	0.0191686
LincRNA_355	0.258407	1.11807	2.07135	0.0194104
NAT-lncRNA_589	1.63468	0	-7.36166	0.0195562
NAT-lncRNA_2066	0	0.0592916	2.79268	0.0197073
NAT-lncRNA_3838	0.67758	0	-6.10346	0.0197568
NAT-lncRNA_2084	0.83346	0.149092	-2.40646	0.0201583
LincRNA_1428	0	0.764632	6.27544	0.0202434
NAT-lncRNA_1891	3.77895	0.361133	-3.35179	0.0202597
NAT-lncRNA_34	6.80175	0.535793	-3.6416	0.0202714
LincRNA_2203	0	2.2573	7.82483	0.0211311
LincRNA_1720	0	1.40569	7.14537	0.0212055
NAT-lncRNA_3534	0	0.995162	6.65128	0.0212804
NAT-lncRNA_3168	6.73367	0.842617	-2.98357	0.0214049
LincRNA_1751	0.0820397	0.44631	2.30969	0.0214114
NAT-lncRNA_2854	85.8835	240.664	1.48646	0.0214505
NAT-lncRNA_3365	0.178802	0	-4.2388	0.0217137
NAT-lncRNA_1939	0.0800185	2.0183	4.49391	0.0226695
LincRNA_1173	17.1886	2.91953	-2.55355	0.0232896
NAT-lncRNA_2176	0	0.489158	5.64142	0.0235848
NAT-lncRNA_3462	0.103368	0	-3.50294	0.0237502
NAT-lncRNA_674	0.884	0	-6.4822	0.0239972
LincRNA_1143	0	1.03402	6.70601	0.0243336
LincRNA_571	0.526363	0	-5.74514	0.0245021
NAT-lncRNA_3794	0	3.25305	8.35008	0.0246522
NAT-lncRNA_2282	0.585399	0.074648	-2.81431	0.0252903
NAT-lncRNA_2477	0	0.0521565	2.63591	0.0253553
NAT-lncRNA_1664	0	0.712484	6.17489	0.0255287
NAT-lncRNA_2072	0.162208	0.0423745	-1.71722	0.0255756
NAT-lncRNA_1278	0	1.15555	6.86487	0.0257611
NAT-lncRNA_2669	7.71273	1.5586	-2.29964	0.0259525
NAT-lncRNA_2403	0.181336	0.0222947	-2.56673	0.0262557
NAT-lncRNA_3804	0.03711	0	-2.23603	0.0275077
LincRNA_2376	0.81319	0.034594	-4.2063	0.0275153
NAT-lncRNA_1937	0.566863	0	-5.85016	0.0278096
NAT-lncRNA_2858	0.176901	0.0147137	-2.91889	0.0280571
LincRNA_1184	0.118039	1.92676	3.91899	0.0282754
NAT-lncRNA_3883	0.721359	0.159383	-2.11029	0.0282965
NAT-lncRNA_2275	0.687191	0.135626	-2.25929	0.0283003
LincRNA_819	0.0959022	0	-3.40466	0.0286452
NAT-lncRNA_2682	1.75862	0.10957	-3.88669	0.0286977
NAT-lncRNA_2227	1.88847	0.400227	-2.21034	0.0289272
NAT-lncRNA_2506	4.41029	0.35486	-3.59873	0.0289607
NAT-lncRNA_1398	0.0378973	0.587368	3.6406	0.0294723
NAT-lncRNA_2247	3.85949	0.180593	-4.34357	0.030036
LincRNA_1938	4.44853	0	-8.80042	0.030727
NAT-lncRNA_3441	0.065977	0	-2.92556	0.0312779
NAT-lncRNA_3074	4.08055	0	-8.67615	0.0313319
NAT-lncRNA_2241	0.397469	0.0591605	-2.55867	0.0313982
NAT-lncRNA_2624	0.221232	0.0191493	-2.98781	0.0315843
NAT-lncRNA_2409	0.344537	0.0492225	-2.58172	0.0316812
NAT-lncRNA_149	0	0.57908	5.88039	0.0318599
LincRNA_396	0	0.86462	6.45058	0.0326686
NAT-lncRNA_1183	34.3163	1.60516	-4.40956	0.0327029
NAT-lncRNA_1079	5.90687	0.123268	-5.47244	0.0327874
LincRNA_1562	0	4.86725	8.92992	0.0330874
NAT-lncRNA_1160	0.222632	0.053695	-1.8688	0.0336022
NAT-lncRNA_2121	0.365497	0.162929	-1.11862	0.0336518
NAT-lncRNA_3533	0.0844299	0.281904	1.62818	0.0339217
NAT-lncRNA_3040	0.526369	1.96523	1.88073	0.0343118
NAT-lncRNA_2402	0	0.0113472	1.09405	0.0344147
NAT-lncRNA_1116	1.41173	0	-7.15151	0.0352127
NAT-lncRNA_2483	0.186995	0	-4.30009	0.0355858
LincRNA_1791	0.207041	0	-4.43989	0.0356937
NAT-lncRNA_253	0	0.298492	4.94716	0.0359561
NAT-lncRNA_3704	0.03227	0.217658	2.42916	0.0362075
LincRNA_478	0	1.33715	7.07377	0.0363504
NAT-lncRNA_2870	0.050646	0.598088	3.3258	0.0366831
NAT-lncRNA_1954	0	0.163403	4.11606	0.0373685
NAT-lncRNA_2444	0	0.0155536	1.35353	0.0377038
NAT-lncRNA_3974	3.06336	0.853604	-1.83137	0.0377487
NAT-lncRNA_2426	1.85174	0.393302	-2.20672	0.0379981
NAT-lncRNA_1863	0.567156	0.0280278	-3.92384	0.038102
NAT-lncRNA_3369	3.07924	0	-8.27111	0.038354
LincRNA_564	0.03137	0.176317	2.1711	0.0399538
NAT-lncRNA_609	0.68384	0	-6.11653	0.0401067
NAT-lncRNA_2848	0.347486	0.00724875	-4.37332	0.0405274
NAT-lncRNA_2908	0.386489	0.0272225	-3.41303	0.0406915
NAT-lncRNA_3611	0	0.0138097	1.25155	0.0411628
NAT-lncRNA_3562	0	0.179429	4.24359	0.0411913
LincRNA_1303	0	5.56768	9.12352	0.041203
LincRNA_119	0	0.1517	4.01525	0.0412381
NAT-lncRNA_576	0	0.677077	6.1024	0.0413121
NAT-lncRNA_2373	0	0.3459	5.1534	0.0413172
LincRNA_2414	0.434356	0	-5.47365	0.0429488
NAT-lncRNA_519	0	2.50258	7.97302	0.0429538
NAT-lncRNA_2600	0.0339102	0.143134	1.80217	0.043726
LincRNA_2086	0.302955	0	-4.96788	0.0442996
NAT-lncRNA_3422	0.171973	0	-4.18565	0.0448873
LincRNA_2379	0.0335442	0.298277	2.82368	0.0449067
LincRNA_2401	0	0.082995	3.21715	0.0449549
NAT-lncRNA_3076	0.357288	1.90562	2.38283	0.0450438
NAT-lncRNA_1918	1.95828	0.15027	-3.61836	0.0458799
NAT-lncRNA_2263	0	1.89989	7.57735	0.0464383
LincRNA_1131	0	2.78872	8.12863	0.0464547
NAT-lncRNA_2330	0	1.03099	6.70181	0.0472015
NAT-lncRNA_501	5.58725	1.04587	-2.40628	0.0472823
NAT-lncRNA_2114	0	0.0180097	1.48593	0.0474315
NAT-lncRNA_445	3.9302	1.88529	-1.05586	0.0475447
NAT-lncRNA_2092	0.0652111	0.256723	1.82633	0.0487862
NAT-lncRNA_581	0.525963	0.0863493	-2.47579	0.0488429
NAT-lncRNA_896	1.15912	0.079791	-3.70271	0.048938
NAT-lncRNA_2446	0	0.03716	2.23756	0.0498537
aaverage of three biological replicates

## Sheet: silique vs inflorescence
Supplementary Table 5. LncRNAs differentially expressed in different tissues
LncRNA ID	Inflorescencea	Siliquea	Log2(Silique/Inflorescene)	P value
NAT-lncRNA_3888	0	9.32201	9.86604	1.31653e-09
LincRNA_1799	0.0172587	9.60304	8.46213	3.55878e-08
NAT-lncRNA_2614	0	5.48318	9.1015	4.6359e-08
NAT-lncRNA_1363	0	11.3203	10.146	4.0448e-07
LincRNA_2456	0	1.51032	7.24823	4.221e-07
LincRNA_1386	2.58855	0	-8.02156	2.08992e-06
LincRNA_2446	0.0432198	4.28547	6.33471	2.39655e-06
NAT-lncRNA_3971	0	4.74593	8.89358	4.37603e-06
LincRNA_388	0	20.6603	11.0133	5.58897e-06
LincRNA_742	0.0122629	2.10209	6.56788	6.76432e-06
NAT-lncRNA_1436	0.0385788	10.6927	7.78343	9.13044e-06
NAT-lncRNA_2111	0.0722181	0	-3.03946	2.15367e-05
LincRNA_1737	0.270687	15.4526	5.78368	4.0517e-05
LincRNA_1706	0	16.8132	10.7162	4.56285e-05
NAT-lncRNA_3868	5.70953	0.0441457	-6.7229	5.04415e-05
NAT-lncRNA_340	0.0092146	1.39092	6.18803	5.10287e-05
LincRNA_2356	2.81622	0	-8.14273	5.15814e-05
LincRNA_1019	0	4.37503	8.77644	5.328e-05
NAT-lncRNA_318	0	2.09565	7.71812	7.03609e-05
LincRNA_2204	0	0.835743	6.40215	9.37382e-05
NAT-lncRNA_1882	0.207603	10.1164	5.54028	9.52078e-05
LincRNA_1034	1.70752	0	-7.42418	0.000112613
NAT-lncRNA_3498	0	1.2152	6.93688	0.000124507
NAT-lncRNA_3449	0.304787	2.59589	3.04933	0.000159175
NAT-lncRNA_2219	0	18.4748	10.8521	0.00021706
NAT-lncRNA_2127	0.271574	0	-4.81544	0.000219554
NAT-lncRNA_3748	0.902894	0	-6.51238	0.000238617
LincRNA_1575	3.63633	0.062113	-5.66004	0.000251433
LincRNA_1817	3.2568	0	-8.35174	0.00027179
LincRNA_2312	1.06065	4.0129	1.90975	0.000285908
NAT-lncRNA_3929	0.0300128	1.32898	5.06453	0.000296595
LincRNA_502	1.21455	14.6865	3.58514	0.00031899
LincRNA_2452	2.15187	0.65104	-1.70947	0.000380256
NAT-lncRNA_3679	2.50423	0.077758	-4.84044	0.000385074
NAT-lncRNA_1722	0	0.894215	6.49859	0.000408293
NAT-lncRNA_2089	0	0.510678	5.70232	0.000410765
LincRNA_1530	2.21247	0	-7.79602	0.000436418
NAT-lncRNA_1566	4.58993	31.4204	2.77248	0.00047646
NAT-lncRNA_2590	0.237769	0	-4.63093	0.000495248
LincRNA_1316	0.461878	0	-5.56034	0.00054358
LincRNA_566	5.49641	0.031644	-7.04686	0.000640954
LincRNA_305	0.0573468	3.31751	5.62669	0.00067999
LincRNA_420	0.0961868	4.97956	5.55424	0.000690729
LincRNA_783	1.1321	0	-6.83554	0.000698236
LincRNA_116	1.18633	0	-6.90247	0.000827286
NAT-lncRNA_2117	0.533226	0	-5.76348	0.000895383
LincRNA_468	0.415085	7.57948	4.15818	0.000905965
NAT-lncRNA_2376	0.730251	0	-6.20994	0.000934501
LincRNA_1528	2.22742	0.0595785	-5.00705	0.00116575
LincRNA_1112	0.0125918	0.718546	5.01115	0.00123219
LincRNA_988	1.08415	0	-6.77367	0.00137515
LincRNA_413	0	2.47067	7.95458	0.00138953
NAT-lncRNA_2223	0.613152	0.0126239	-4.78367	0.00163766
LincRNA_10	1.86763	0.051152	-4.94037	0.00172502
LincRNA_2186	0	0.506424	5.69048	0.00179446
NAT-lncRNA_4023	0.138594	1.33953	3.18301	0.00204844
LincRNA_622	0.880872	0	-6.47715	0.00206151
LincRNA_1760	0.46186	4.5566	3.27469	0.00224537
LincRNA_1193	0	1.62396	7.35222	0.00226093
NAT-lncRNA_3959	0.00796423	1.29001	6.17725	0.00231708
LincRNA_130	0.0400131	0	-2.32231	0.0025264
LincRNA_2309	0	0.121103	3.71263	0.00278119
LincRNA_605	0.886885	0.0161049	-5.10253	0.00305303
NAT-lncRNA_2054	1.47753	0.034457	-5.06436	0.00305501
LincRNA_1219	0.63069	0	-6.00156	0.00326232
LincRNA_908	0.124827	3.7782	4.81233	0.00332201
LincRNA_2184	0.361646	0	-5.21586	0.00352586
NAT-lncRNA_265	0	3.55083	8.47607	0.00359195
NAT-lncRNA_2818	0.0681786	0	-2.96677	0.0035956
NAT-lncRNA_2175	0.0528304	0.00791395	-1.81038	0.00401327
LincRNA_1668	0.93166	0.0287363	-4.60345	0.00401976
NAT-lncRNA_1352	0.770926	0	-6.28711	0.00414869
LincRNA_1095	14.8538	0.719867	-4.34803	0.00435814
NAT-lncRNA_2135	0.60009	0	-5.93095	0.00459596
NAT-lncRNA_1937	0.573202	0	-5.86592	0.00496198
LincRNA_618	0	2.35061	7.88302	0.00505893
LincRNA_257	0.600807	0	-5.93264	0.00528925
NAT-lncRNA_2777	0.0244203	0.430214	3.67687	0.00531414
NAT-lncRNA_3805	0	0.96165	6.60236	0.00567586
NAT-lncRNA_3734	0.45257	0	-5.5316	0.00569544
LincRNA_15	0.604232	0	-5.94071	0.00576482
NAT-lncRNA_2469	1.08798	0.0815215	-3.58459	0.00599904
NAT-lncRNA_2911	0.0993533	0	-3.45092	0.00601779
LincRNA_1681	2.56601	0.0360195	-5.80675	0.00623712
NAT-lncRNA_3638	0.567685	0	-5.85221	0.00699809
NAT-lncRNA_2323	0.218616	0	-4.51485	0.0070233
NAT-lncRNA_2412	1.8189	0	-7.51483	0.00728011
NAT-lncRNA_1945	0	0.506319	5.69019	0.00746482
NAT-lncRNA_1947	0.0297995	0	-1.99275	0.00750456
NAT-lncRNA_3865	0.127775	2.39872	4.12787	0.00764928
LincRNA_33	2.59848	0.923636	-1.48227	0.007788
LincRNA_283	0	2.00623	7.65551	0.00792724
NAT-lncRNA_3080	1.25298	0.080355	-3.80508	0.00802546
NAT-lncRNA_963	3.50736	0.108809	-4.88778	0.00803276
NAT-lncRNA_3731	0	0.0336062	2.12453	0.00810066
NAT-lncRNA_1228	3.12235	0	-8.2911	0.00816625
NAT-lncRNA_2844	1.17279	6.80109	2.52569	0.00832602
NAT-lncRNA_3441	0.0400798	0	-2.32423	0.0084273
NAT-lncRNA_670	0.553645	0.0934023	-2.44652	0.00848644
LincRNA_2091	0.537557	3.45179	2.66044	0.00864521
NAT-lncRNA_3371	0.0814373	0	-3.19278	0.0086664
LincRNA_2386	3.11576	0.301156	-3.32849	0.00896527
NAT-lncRNA_1186	0.697579	0.0547122	-3.45078	0.00934883
NAT-lncRNA_2562	1.00451	0.11914	-2.97377	0.00941498
NAT-lncRNA_3129	6.67989	0.413364	-3.98201	0.00961035
NAT-lncRNA_2136	0.311688	0.770198	1.27818	0.00966465
NAT-lncRNA_2264	0.0531733	0	-2.65931	0.00967413
NAT-lncRNA_2446	0	0.03716	2.23756	0.0100762
NAT-lncRNA_3626	0.33363	0	-5.10278	0.0103016
LincRNA_1078	0.387621	0.0436256	-2.8904	0.0104616
NAT-lncRNA_3486	0.28626	0	-4.88879	0.0108391
LincRNA_262	4.2745	54.7467	3.67584	0.0109266
NAT-lncRNA_2072	0.12606	0.0423745	-1.3773	0.0109881
LincRNA_2074	0	1.00435	6.66441	0.0112196
NAT-lncRNA_1336	0.325203	0	-5.06696	0.0114015
NAT-lncRNA_799	4.85395	0	-8.92598	0.0114377
LincRNA_392	0	0.523301	5.73688	0.0116828
NAT-lncRNA_2458	0.0657055	0	-2.9204	0.0118304
LincRNA_2371	2.56464	0.236471	-3.38488	0.0118671
NAT-lncRNA_3462	0.166345	0	-4.14033	0.0120388
LincRNA_1058	0.354623	0	-5.18833	0.0121191
NAT-lncRNA_3237	0	1.438	7.17792	0.0121914
NAT-lncRNA_2908	0.305382	0.0272225	-3.08285	0.0122216
NAT-lncRNA_2794	1.51647	0.03488	-5.08798	0.0122416
LincRNA_1402	0.411101	2.04974	2.29022	0.0123525
NAT-lncRNA_2684	0.0626566	0	-2.86109	0.0125551
NAT-lncRNA_117	4.4903	0	-8.81388	0.0126705
NAT-lncRNA_2301	0.0159252	0.0702475	1.6301	0.0127174
NAT-lncRNA_2150	0.874498	0.0425377	-4.07343	0.012925
NAT-lncRNA_332	0.148478	0	-3.98621	0.0131622
NAT-lncRNA_3963	0.0588279	0.896211	3.71878	0.0132778
LincRNA_758	3.69201	25.9016	2.80721	0.0132991
LincRNA_1529	0.730114	0	-6.20968	0.0138631
NAT-lncRNA_3890	0.514875	0	-5.7139	0.014806
NAT-lncRNA_999	0.134977	0.612812	2.10298	0.0148442
LincRNA_1895	0.270889	0	-4.81193	0.015133
LincRNA_906	0.394213	12.0812	4.90269	0.0153483
LincRNA_1364	0.666739	3.9008	2.53079	0.0156476
LincRNA_2376	1.05099	0.034594	-4.57242	0.0158844
NAT-lncRNA_2564	0.566213	0.0626458	-2.98765	0.0159112
NAT-lncRNA_1629	0.555618	0.0164784	-4.41694	0.0165539
NAT-lncRNA_3534	0	0.995162	6.65128	0.0166236
NAT-lncRNA_1570	0.522733	0	-5.73534	0.0167585
NAT-lncRNA_3926	0	1.14237	6.84846	0.0169242
NAT-lncRNA_1377	2.53307	0	-7.99043	0.0169388
LincRNA_2086	0.243766	0	-4.66543	0.0170068
NAT-lncRNA_2602	0.275775	0	-4.83681	0.0170546
NAT-lncRNA_2640	2.28807	0.722811	-1.64891	0.0178958
NAT-lncRNA_3195	0.842821	0.0444955	-3.96803	0.0179791
NAT-lncRNA_3309	0	1.73332	7.4457	0.0184524
NAT-lncRNA_131	7.45441	0	-9.54388	0.018525
NAT-lncRNA_2506	3.89565	0.35486	-3.42015	0.0185924
LincRNA_178	0.221022	0	-4.52996	0.019431
NAT-lncRNA_3720	9.24396	0.152612	-5.83057	0.0196328
NAT-lncRNA_857	0.643226	0	-6.02951	0.020177
LincRNA_1450	0.741397	0.282918	-1.35908	0.0211632
LincRNA_1209	0.698695	0.0167371	-4.72825	0.0216632
NAT-lncRNA_2190	0.121974	0	-3.72218	0.0219889
NAT-lncRNA_2341	0.0646475	0	-2.90009	0.0220766
NAT-lncRNA_1896	0	0.910686	6.52464	0.022341
NAT-lncRNA_2448	0.133701	0	-3.845	0.0224948
NAT-lncRNA_3725	1.85145	0	-7.54028	0.0226704
NAT-lncRNA_2208	0.508298	2.32058	2.16884	0.0229347
NAT-lncRNA_1307	0.989759	0	-6.64351	0.023005
LincRNA_519	0.0300443	2.8962	6.1814	0.0231456
NAT-lncRNA_3843	0.12894	0	-3.79639	0.0233759
LincRNA_2089	0.232534	3.67718	3.92626	0.0233855
NAT-lncRNA_2604	0.0274494	0.00534118	-1.28753	0.0237847
NAT-lncRNA_1276	0.988208	0	-6.64127	0.023912
NAT-lncRNA_2129	1.07109	0.497793	-1.09017	0.0246956
LincRNA_2313	0.0434867	1.12738	4.41039	0.0249497
NAT-lncRNA_1934	1.35186	6.08936	2.16308	0.0255799
NAT-lncRNA_2921	0.17973	0	-4.24588	0.0257522
NAT-lncRNA_3231	0.202627	1.99694	3.2386	0.0259703
NAT-lncRNA_2093	0.112863	0.0378192	-1.36139	0.0260103
NAT-lncRNA_64	0	0.316255	5.02793	0.0260279
LincRNA_1142	0.212919	0	-4.47845	0.0261199
LincRNA_1630	1.73235	0.3213	-2.39483	0.0262147
LincRNA_2378	0	1.1274	6.8296	0.0272546
LincRNA_623	0.393616	0	-5.33491	0.02726
NAT-lncRNA_2594	8.51978	0	-9.73637	0.0274244
NAT-lncRNA_1798	0	1.30486	7.03877	0.0286064
LincRNA_1637	0.234699	1.99193	3.03231	0.0288229
NAT-lncRNA_2795	0.482682	0.0202934	-4.02358	0.029173
LincRNA_456	0.264713	0.0216744	-3.11653	0.0292682
LincRNA_2001	0.148882	0	-3.98989	0.029441
NAT-lncRNA_2431	0.199157	1.84914	3.15198	0.0297001
NAT-lncRNA_1123	0	0.14687	3.9715	0.0299503
NAT-lncRNA_3996	0	0.0160142	1.3793	0.0299677
NAT-lncRNA_1164	0.215742	0	-4.4966	0.0302749
NAT-lncRNA_3874	0	0.0780552	3.13841	0.0309258
LincRNA_1020	1.51069	0.137664	-3.36433	0.0315935
LincRNA_2030	0.364808	0.0211158	-3.59043	0.031633
NAT-lncRNA_2956	0.699519	0.185315	-1.86103	0.0316361
LincRNA_2108	3.26745	0.361262	-3.14206	0.0319204
LincRNA_1531	1.21551	0.0579783	-4.17216	0.0324047
NAT-lncRNA_2367	0.0332926	0.0899043	1.20643	0.0338244
NAT-lncRNA_237	0.390872	0	-5.32507	0.0340193
NAT-lncRNA_1740	0.422239	0	-5.43376	0.0342905
NAT-lncRNA_2494	12.2698	0	-10.2621	0.0345221
NAT-lncRNA_3155	0.0119003	0.341215	4.00333	0.0347808
LincRNA_1614	0.234849	0	-4.61382	0.035195
NAT-lncRNA_3536	1.12567	0	-6.8274	0.0356557
NAT-lncRNA_441	2.06612	0.512382	-1.99071	0.0361832
LincRNA_1357	0.765963	0.052681	-3.62989	0.0363142
LincRNA_2420	0.372895	0	-5.25888	0.0363503
LincRNA_2333	2.4912	0.563697	-2.12426	0.0367131
LincRNA_358	0.602194	0	-5.93592	0.0367199
NAT-lncRNA_2553	0.393525	0.0272893	-3.43583	0.0368949
NAT-lncRNA_3596	0.852121	0.248143	-1.73972	0.0370911
LincRNA_2123	1.38637	0.077086	-4.00309	0.0371104
NAT-lncRNA_1356	0.104708	0	-3.5199	0.0372835
NAT-lncRNA_1585	0.378435	0.0237212	-3.52594	0.0373437
LincRNA_2282	0.416563	0.0350232	-3.24402	0.0376165
NAT-lncRNA_1056	0.806756	0.122926	-2.61928	0.0377019
LincRNA_76	0.250037	0.0799773	-1.53108	0.0378655
LincRNA_1091	0.392551	0.0143199	-4.04897	0.0379852
NAT-lncRNA_2157	0.214593	0.0172448	-3.04326	0.0384171
NAT-lncRNA_3867	0	0.0106131	1.04356	0.0385342
NAT-lncRNA_2530	0	0.415745	5.41192	0.0389588
NAT-lncRNA_1664	0	0.712484	6.17489	0.0392954
LincRNA_1267	0.459983	0.193116	-1.2103	0.0406857
NAT-lncRNA_2419	0.236049	1.18217	2.27658	0.0418853
LincRNA_904	0.140626	2.61164	4.12143	0.0419975
LincRNA_1562	0	4.86725	8.92992	0.042525
NAT-lncRNA_1725	1.77559	9.05121	2.3433	0.0430618
NAT-lncRNA_3556	0.348337	0.0751923	-2.07252	0.0430743
NAT-lncRNA_874	0.235737	0	-4.61904	0.0432555
NAT-lncRNA_735	0	0.212147	4.47345	0.0434697
NAT-lncRNA_990	0.614847	0	-5.96543	0.0447328
LincRNA_1480	0.817658	0.154678	-2.32938	0.0447456
NAT-lncRNA_1432	0.066688	0	-2.939	0.0452367
LincRNA_2009	1.92941	0	-7.59948	0.0452952
NAT-lncRNA_1538	0.222032	0	-4.53625	0.0458023
NAT-lncRNA_3804	0.0989763	0	-3.44594	0.0463815
NAT-lncRNA_2450	0.17841	0.65742	1.82472	0.046509
NAT-lncRNA_2057	0.0656507	0	-2.91935	0.0466071
NAT-lncRNA_2278	0.684851	0.09879	-2.67516	0.0468767
NAT-lncRNA_2583	0.425551	0	-5.44477	0.0475274
LincRNA_396	0	0.86462	6.45058	0.0476028
LincRNA_236	1.79539	9.18286	2.3482	0.0482589
NAT-lncRNA_909	0.568138	3.22044	2.48224	0.049291
aaverage of three biological replicates
