# Supplementary material for: Global identification of Arabidopsis lncRNAs reveals the regulation of MAF4 by a natural antisense RNA
Source: Nat Commun. 2018 Nov 29;9:5056. doi: 10.1038/s41467-018-07500-7 (PMC6265284; doi:10.1038/s41467-018-07500-7)
Supplement: Supplementary file 10 — Supplementary Data 6 [file 41467_2018_7500_MOESM10_ESM.xlsx]

## Sheet: 0h vs 2h
Supplementary Table 6. LncRNAs differentially expressed in ABA-treated plants
LncRNA ID	ABA_0ha	ABA_2ha	Log2(ABA_2h/ABA_0h)	P value
LincRNA_2316	0	2.4912	7.96648	9.87084e-20
LincRNA_2414	0.0142532	11.3589	8.8727	4.40968e-17
NAT-lncRNA_2904	0	11.5615	10.1764	5.33267e-17
NAT-lncRNA_2464	0.00599712	1.16162	6.19455	7.09095e-16
NAT-lncRNA_3868	0.370675	35.1954	6.53109	1.8717e-11
NAT-lncRNA_3195	0.668044	0.0212538	-4.43928	2.23757e-11
NAT-lncRNA_2612	0.384067	4.56574	3.53749	1.17162e-10
NAT-lncRNA_2314	0.200148	2.23229	3.41549	4.93327e-10
NAT-lncRNA_2417	0.388217	2.33528	2.55813	5.60168e-10
LincRNA_1716	0.0144313	1.0385	5.42345	1.81105e-08
NAT-lncRNA_2301	0.198264	6.59428	4.98692	2.01227e-08
LincRNA_637	5.73157	0.657767	-3.10403	5.70768e-08
NAT-lncRNA_2238	0	0.20018	4.39356	4.65447e-07
NAT-lncRNA_3237	0.0202286	2.39492	6.31393	1.48972e-06
NAT-lncRNA_4033	0.016432	0	-1.40228	3.11043e-06
NAT-lncRNA_2817	0.179126	3.2596	4.11169	4.0238e-06
LincRNA_2176	0.3244	1.06412	1.6835	4.95882e-06
NAT-lncRNA_2467	0.086928	0.689572	2.85149	5.2979e-06
LincRNA_1217	0.118297	2.00471	3.97301	5.66531e-06
NAT-lncRNA_2463	0	0.0962973	3.41003	6.11142e-06
NAT-lncRNA_3231	0.313316	1.92023	2.57776	6.88558e-06
NAT-lncRNA_3476	0	0.0257035	1.83607	6.92083e-06
NAT-lncRNA_2367	0.029114	0.245055	2.70505	8.13507e-06
NAT-lncRNA_1738	0.0560008	1.09777	4.06904	9.05539e-06
NAT-lncRNA_3865	5.60477	29.6084	2.39919	9.90472e-06
NAT-lncRNA_2908	0.238134	2.14789	3.12042	1.05976e-05
NAT-lncRNA_2016	0.604673	0.0871286	-2.66185	1.06667e-05
NAT-lncRNA_4023	0	0.441155	5.49555	1.59798e-05
NAT-lncRNA_587	0	3.233	8.34118	1.63587e-05
NAT-lncRNA_3530	0	0.0413293	2.35978	1.96839e-05
NAT-lncRNA_3196	1.72335	0.103475	-3.93312	2.14971e-05
LincRNA_92	0.486966	0.0314146	-3.58494	2.71222e-05
LincRNA_1566	0.225677	0	-4.55874	3.57379e-05
NAT-lncRNA_2079	0	1.0988	6.79285	4.1804e-05
NAT-lncRNA_2801	0.102195	1.6436	3.88154	4.29746e-05
NAT-lncRNA_3080	0.55916	0.0752753	-2.73864	4.76576e-05
NAT-lncRNA_3129	1.38707	0.307237	-2.13877	4.9052e-05
NAT-lncRNA_1971	0.0985648	1.40514	3.70431	5.76133e-05
NAT-lncRNA_882	0	0.209936	4.45901	6.87067e-05
LincRNA_1559	0.24647	2.58922	3.34122	7.59347e-05
NAT-lncRNA_1654	0	0.292518	4.91895	8.32553e-05
LincRNA_21	2.5924	0.506576	-2.33279	9.78135e-05
NAT-lncRNA_3768	0.199241	0.0319057	-2.31995	0.000111136
NAT-lncRNA_1595	0	0.64555	6.03463	0.000115898
NAT-lncRNA_1760	3.24926	0.92724	-1.79805	0.000120225
NAT-lncRNA_973	0.199942	1.01856	2.29257	0.000122165
LincRNA_1903	0.185649	2.28463	3.55192	0.000155076
NAT-lncRNA_3996	0.0465892	0.421677	2.93135	0.000161388
LincRNA_1095	0.628327	0.027219	-4.10019	0.000162144
NAT-lncRNA_3162	0.0187399	0.735137	4.69638	0.000223101
NAT-lncRNA_3777	0.530799	0.117243	-2.0875	0.000225501
NAT-lncRNA_2053	0	0.341228	5.13434	0.000253613
NAT-lncRNA_2108	0	9.5959	9.90778	0.000262559
LincRNA_2090	0	0.55526	5.82084	0.000286882
NAT-lncRNA_2181	0.127682	0.0290125	-1.81933	0.000323558
NAT-lncRNA_3296	0.0163174	0.0781286	1.74359	0.000344791
NAT-lncRNA_1667	1.02187	0.178072	-2.4559	0.00043781
NAT-lncRNA_262	0	0.134672	3.85471	0.000523312
NAT-lncRNA_1017	0.102109	2.06667	4.2113	0.000528105
LincRNA_2346	0.334345	0.0789435	-1.95289	0.000542792
NAT-lncRNA_3845	0.0280365	0.109063	1.64627	0.000559983
NAT-lncRNA_1187	0	0.425152	5.44345	0.000567839
NAT-lncRNA_3952	0.283818	0	-4.87685	0.000582227
NAT-lncRNA_3190	0	2.7123	8.08868	0.000595798
NAT-lncRNA_961	0.065021	1.15799	3.96059	0.00069081
NAT-lncRNA_703	0	0.334013	5.10439	0.000701875
NAT-lncRNA_3896	1.39904	3.4247	1.28547	0.000740623
NAT-lncRNA_1945	0	0.495751	5.66036	0.000813502
NAT-lncRNA_3722	0.82885	0.37169	-1.13601	0.000874785
NAT-lncRNA_1944	0.03573	0.534365	3.57336	0.000951547
NAT-lncRNA_3645	2.06792	0.422358	-2.26484	0.000952891
LincRNA_1784	0.248976	0.053319	-2.03211	0.000962604
NAT-lncRNA_2858	0.246938	1.22006	2.25923	0.0011512
NAT-lncRNA_2594	4.66986	0.295803	-3.93579	0.00118866
NAT-lncRNA_2091	0	0.118661	3.6855	0.00133333
LincRNA_11	0	1.48414	7.22317	0.00136049
LincRNA_2250	0.497356	0.0499292	-3.08167	0.00144073
LincRNA_1990	0	1.51824	7.25573	0.00149189
LincRNA_85	0.115008	1.28189	3.36939	0.00156307
NAT-lncRNA_2416	0	0.398537	5.3524	0.00187407
NAT-lncRNA_2680	0.126159	1.15023	3.09105	0.00191512
NAT-lncRNA_2209	0	0.15918	4.08049	0.00201046
NAT-lncRNA_1590	0.118746	0.726846	2.51684	0.00205604
NAT-lncRNA_2033	0	0.733927	6.21709	0.00207214
NAT-lncRNA_4022	0.0501972	0.327916	2.4889	0.00279948
NAT-lncRNA_2090	0	0.091455	3.34277	0.00284836
NAT-lncRNA_865	0	0.50834	5.69583	0.0029016
LincRNA_478	0	0.911631	6.52612	0.00333794
NAT-lncRNA_596	0.0573705	0	-2.75212	0.00334509
NAT-lncRNA_3910	0.155204	0.0553261	-1.33852	0.00441023
LincRNA_1835	0.191785	1.22735	2.61636	0.00466486
NAT-lncRNA_2060	0.209141	0	-4.45379	0.00496679
LincRNA_1983	0.523751	0	-5.73809	0.00514327
LincRNA_624	0	0.267483	4.79432	0.00531669
NAT-lncRNA_73	0.0247355	0	-1.79641	0.00535739
NAT-lncRNA_3737	0	0.631695	6.00382	0.00577858
NAT-lncRNA_1566	4.65578	1.8821	-1.30213	0.0061537
NAT-lncRNA_1393	0.415266	0	-5.41029	0.00647846
NAT-lncRNA_3894	0.00903812	0.0553073	1.77835	0.00656194
NAT-lncRNA_835	0.166551	0	-4.14202	0.00665143
LincRNA_1669	0.407955	0.108053	-1.82392	0.00669849
NAT-lncRNA_1084	0.368025	1.12699	1.58867	0.00704942
NAT-lncRNA_46	0.113656	0	-3.62826	0.00823773
LincRNA_1834	1.78617	7.58231	2.07962	0.00861036
LincRNA_1790	0.432664	0.0309097	-3.4357	0.00876065
NAT-lncRNA_403	1.72095	4.20344	1.28344	0.00880012
NAT-lncRNA_2004	2.71313	0.845925	-1.66971	0.00889745
NAT-lncRNA_2845	0	0.055684	2.71554	0.00891176
NAT-lncRNA_2531	0.0937852	0	-3.37553	0.00901904
LincRNA_2459	0.427259	0	-5.45042	0.00934356
NAT-lncRNA_2396	0	0.0403813	2.33289	0.0101666
NAT-lncRNA_909	1.15301	3.40058	1.55216	0.0111982
NAT-lncRNA_2257	0.160467	0	-4.09142	0.0114768
NAT-lncRNA_2419	0.0457115	0.238388	2.15655	0.0116207
NAT-lncRNA_1214	0	0.212775	4.47751	0.0121636
NAT-lncRNA_2164	0	2.95329	8.21106	0.0122193
NAT-lncRNA_2418	0.11982	0.0302895	-1.68804	0.013145
NAT-lncRNA_545	0	0.771589	6.28834	0.0134632
NAT-lncRNA_2836	3.17373	7.17258	1.17378	0.0137801
LincRNA_2105	0.538489	0.185	-1.49199	0.0140601
LincRNA_456	0.16823	0.0271209	-2.26343	0.0141225
NAT-lncRNA_3959	0.911947	2.98536	1.69998	0.0142587
LincRNA_1093	0.370121	2.20307	2.54152	0.0143529
NAT-lncRNA_399	0	0.156944	4.06129	0.0144679
NAT-lncRNA_2085	0.477514	1.82105	1.90915	0.0148142
LincRNA_483	0.225883	0.752254	1.6922	0.0155328
NAT-lncRNA_114	0.930738	0	-6.55572	0.0155508
NAT-lncRNA_2144	0	0.0560925	2.72449	0.0155544
NAT-lncRNA_1126	0.234809	0	-4.61358	0.0156077
NAT-lncRNA_2192	0.140961	0.312528	1.09525	0.0157655
NAT-lncRNA_2208	0.242891	0.645106	1.37321	0.015973
NAT-lncRNA_727	2.53411	0.122023	-4.2683	0.0161471
LincRNA_709	1.14189	3.42811	1.57761	0.0176537
NAT-lncRNA_3249	1.21539	3.43034	1.48931	0.0179
NAT-lncRNA_2411	0.329927	0.0757847	-1.98643	0.0179392
LincRNA_1711	0	0.257206	4.73988	0.0181179
NAT-lncRNA_3840	0.0293243	0	-1.97542	0.0185828
NAT-lncRNA_1513	0.32995	1.81942	2.42799	0.0187153
NAT-lncRNA_3042	1.27372	0.231405	-2.4108	0.0189827
NAT-lncRNA_3679	0.653598	0	-6.05224	0.019298
NAT-lncRNA_2018	0.0273492	0.672352	4.19137	0.0193295
LincRNA_244	0.938586	2.23637	1.24375	0.0196514
NAT-lncRNA_718	0.0355045	0.324005	2.87579	0.0199745
NAT-lncRNA_2792	0.0243536	0	-1.78046	0.0202667
NAT-lncRNA_421	0.162817	0	-4.11117	0.0203043
LincRNA_405	3.90777	1.67425	-1.21793	0.0205664
LincRNA_1908	0	0.3683	5.24146	0.0206199
NAT-lncRNA_2497	0.0463655	0.197629	1.88112	0.0206455
LincRNA_2109	0	0.365868	5.23215	0.0210461
LincRNA_2460	0	0.209366	4.45526	0.0218325
NAT-lncRNA_2657	0	0.0560925	2.72449	0.0235115
NAT-lncRNA_1271	0	0.186917	4.29951	0.0238028
NAT-lncRNA_3752	0	0.296805	4.93925	0.0250206
NAT-lncRNA_2802	0.411422	0.958897	1.20108	0.0258377
NAT-lncRNA_2920	0.0206554	0	-1.61614	0.0260434
NAT-lncRNA_732	0.217335	0	-4.50675	0.0260498
LincRNA_1073	0	2.05509	7.69006	0.0271844
NAT-lncRNA_1468	0.431404	0.120386	-1.75932	0.0274791
NAT-lncRNA_3871	0.0287256	0	-1.95329	0.0277327
NAT-lncRNA_2752	0.0332987	0.0858826	1.14695	0.027815
NAT-lncRNA_2084	0.713097	0.349158	-1.00957	0.0292635
LincRNA_1058	0.177743	0	-4.23069	0.0296022
LincRNA_1530	0.115836	0	-3.65347	0.0297183
NAT-lncRNA_369	0.353042	1.07609	1.58093	0.0297731
LincRNA_414	0.124851	0	-3.75329	0.0300963
LincRNA_1360	0.453709	0.184517	-1.25332	0.0305747
LincRNA_2425	0.420878	0.103239	-1.92791	0.031413
NAT-lncRNA_1863	0.374083	0.129757	-1.4585	0.0316187
LincRNA_2241	0	0.182934	4.27003	0.0321478
NAT-lncRNA_1108	0.347853	0	-5.16129	0.0323931
LincRNA_559	0.624328	0.209062	-1.53389	0.032965
NAT-lncRNA_1155	0.373221	0.124196	-1.51384	0.0330954
LincRNA_1017	0	1.22034	6.94291	0.0335441
NAT-lncRNA_512	0	0.119215	3.6917	0.0352994
LincRNA_2447	0.130661	0	-3.81415	0.036464
LincRNA_1282	0.176215	0.00978888	-3.23421	0.0376321
NAT-lncRNA_2190	0.138168	0.324271	1.17378	0.0387763
NAT-lncRNA_1234	0.030744	0.283206	2.84725	0.0390428
NAT-lncRNA_3851	0.026148	0	-1.85392	0.040013
LincRNA_1626	0.397888	0.890954	1.14328	0.0401876
NAT-lncRNA_4032	0	0.152687	4.02402	0.0401946
LincRNA_2092	0	0.170364	4.17284	0.0417674
NAT-lncRNA_3677	0	0.160675	4.09318	0.0417883
NAT-lncRNA_484	0.342438	1.27682	1.86837	0.0424779
NAT-lncRNA_3205	1.05843	0.116229	-3.08137	0.0425993
NAT-lncRNA_2667	1.43168	3.3021	1.2	0.0426187
LincRNA_2168	7.39086	2.29349	-1.68387	0.0426326
LincRNA_71	0.206376	0.0115859	-3.32538	0.0428169
NAT-lncRNA_2059	0	0.328465	5.08093	0.0429533
NAT-lncRNA_1273	0	0.114705	3.64044	0.0434899
LincRNA_385	0.346016	0.0762167	-2.0459	0.0437052
NAT-lncRNA_633	0	4.04253	8.66268	0.0448105
NAT-lncRNA_3147	0.0229879	0	-1.72194	0.0449202
LincRNA_2358	0	0.199841	4.39122	0.0451298
NAT-lncRNA_2323	0.540212	0.232936	-1.17941	0.0451301
NAT-lncRNA_50	0.0348168	0.251001	2.54194	0.0460141
NAT-lncRNA_2278	0.138245	0	-3.88991	0.0461258
NAT-lncRNA_3447	0.191909	0	-4.33564	0.0478823
NAT-lncRNA_875	0	0.228309	4.57476	0.0479916
NAT-lncRNA_3141	0.760092	0	-6.26696	0.0484729
NAT-lncRNA_2906	0.738463	0.318954	-1.18604	0.0499991
aaverage of three biological replicates

## Sheet: 0h vs 4h
Supplementary Table 6. LncRNAs differentially expressed in ABA-treated plants
LncRNA ID	ABA_0ha	ABA_4ha	Log2(ABA_4h/ABA_0h)	P value
LincRNA_2414	0.0142532	31.4995	10.3434	2.63145e-30
NAT-lncRNA_3868	0.370675	111.331	8.19221	2.28565e-27
NAT-lncRNA_2904	0	22.9648	11.1658	3.46933e-27
NAT-lncRNA_1738	0.0560008	7.85762	6.8973	1.5725e-22
LincRNA_2316	0	5.476	9.09961	6.51615e-22
NAT-lncRNA_2464	0.00599712	2.14887	7.07632	1.90109e-20
NAT-lncRNA_2417	0.388217	4.86124	3.61266	1.46253e-19
NAT-lncRNA_3865	5.60477	99.4552	4.14689	6.40174e-17
NAT-lncRNA_2463	0	0.89245	6.49577	6.1749e-16
NAT-lncRNA_4033	0.016432	0	-1.40228	9.03621e-15
LincRNA_1716	0.0144313	4.64287	7.57325	2.16893e-14
NAT-lncRNA_3996	0.0465892	0.975389	4.12209	1.35577e-13
NAT-lncRNA_2612	0.384067	6.50152	4.04648	2.3832e-13
NAT-lncRNA_1971	0.0985648	2.58217	4.57753	1.43239e-11
LincRNA_709	1.14189	7.69954	2.74264	1.71131e-11
NAT-lncRNA_2801	0.102195	3.82329	5.09451	1.9665e-11
NAT-lncRNA_2301	0.198264	12.4163	5.89884	1.09351e-10
NAT-lncRNA_4023	0	1.26498	6.99433	1.21058e-10
NAT-lncRNA_3129	1.38707	0.0637837	-4.24296	5.12932e-10
NAT-lncRNA_961	0.065021	1.32199	4.15014	9.22471e-10
LincRNA_1559	0.24647	7.25152	4.82341	1.39416e-09
NAT-lncRNA_1667	1.02187	0.0185491	-5.17567	5.86049e-09
LincRNA_637	5.73157	0.491233	-3.51789	9.15184e-09
NAT-lncRNA_2090	0	2.18174	7.77593	9.39225e-09
NAT-lncRNA_3195	0.668044	0.0300952	-4.07988	1.98956e-08
NAT-lncRNA_3894	0.00903812	0.558948	4.90133	2.09467e-08
NAT-lncRNA_1595	0	1.12305	6.82407	2.11652e-08
NAT-lncRNA_3530	0	0.0122308	1.15256	3.21201e-08
LincRNA_405	3.90777	0.275136	-3.78031	4.21423e-08
NAT-lncRNA_3433	0	1.36366	7.10188	5.9185e-08
NAT-lncRNA_973	0.199942	2.1973	3.39422	8.55993e-08
LincRNA_1903	0.185649	4.51766	4.53242	8.73705e-08
NAT-lncRNA_1760	3.24926	0.398919	-2.99466	1.04065e-07
NAT-lncRNA_3042	1.27372	0.0721767	-3.96546	1.47296e-07
NAT-lncRNA_2817	0.179126	3.669	4.28189	1.67869e-07
NAT-lncRNA_2053	0	0.31812	5.03615	2.65315e-07
NAT-lncRNA_2108	0	9.00797	9.81666	3.2831e-07
NAT-lncRNA_2908	0.238134	2.40719	3.28413	3.7453e-07
NAT-lncRNA_3237	0.0202286	2.23397	6.214	4.53384e-07
NAT-lncRNA_3962	2.44496	0.525413	-2.19697	4.92382e-07
LincRNA_11	0	3.1365	8.29761	7.0511e-07
NAT-lncRNA_2467	0.086928	1.23817	3.68676	1.8376e-06
NAT-lncRNA_1654	0	0.165298	4.13174	2.43622e-06
NAT-lncRNA_2238	0	0.264269	4.77752	2.66721e-06
NAT-lncRNA_3959	0.911947	4.81583	2.38802	2.74121e-06
NAT-lncRNA_3080	0.55916	0.104748	-2.31036	4.19764e-06
NAT-lncRNA_2906	0.738463	0.120732	-2.51732	4.85875e-06
NAT-lncRNA_1944	0.03573	0.995912	4.45922	4.94805e-06
LincRNA_2250	0.497356	0	-5.66493	6.71116e-06
NAT-lncRNA_2314	0.200148	1.08413	2.3803	8.65127e-06
NAT-lncRNA_399	0	1.73388	7.44615	9.40572e-06
NAT-lncRNA_3465	0.184773	0.00389398	-3.80926	1.00621e-05
LincRNA_2092	0	0.198136	4.37945	1.0592e-05
LincRNA_1669	0.407955	0.0322117	-3.30763	1.13387e-05
LincRNA_85	0.115008	2.17632	4.12841	1.21282e-05
NAT-lncRNA_2742	5.22171	16.1099	1.62349	1.36509e-05
NAT-lncRNA_2079	0	1.85887	7.54602	1.77304e-05
NAT-lncRNA_2792	0.0243536	0	-1.78046	1.78446e-05
NAT-lncRNA_3777	0.530799	0.0163211	-4.3608	2.24128e-05
NAT-lncRNA_3196	1.72335	0.126136	-3.67045	2.25025e-05
NAT-lncRNA_865	0	0.44585	5.51049	2.58246e-05
NAT-lncRNA_2246	0.463064	1.40364	1.57931	2.59798e-05
NAT-lncRNA_3162	0.0187399	1.01944	5.16266	3.01971e-05
NAT-lncRNA_703	0	0.219951	4.52325	3.11377e-05
NAT-lncRNA_1945	0	0.393517	5.33456	3.15149e-05
NAT-lncRNA_3520	0	1.83297	7.52589	3.80952e-05
NAT-lncRNA_3567	0	0.0124004	1.16352	3.96973e-05
NAT-lncRNA_2192	0.140961	1.72026	3.51874	4.31959e-05
NAT-lncRNA_3296	0.0163174	0.0792471	1.76179	4.51854e-05
NAT-lncRNA_1017	0.102109	1.97615	4.147	5.28848e-05
NAT-lncRNA_1187	0	0.454487	5.53757	5.33218e-05
NAT-lncRNA_2095	0	1.44784	7.18769	5.68894e-05
NAT-lncRNA_3768	0.199241	0.0223709	-2.6924	6.15695e-05
NAT-lncRNA_2667	1.43168	7.56079	2.3927	6.16916e-05
NAT-lncRNA_2365	0.21807	0.0425984	-2.11639	6.327e-05
NAT-lncRNA_221	0.33179	4.9017	3.84504	6.55797e-05
NAT-lncRNA_403	1.72095	5.86067	1.76196	6.693e-05
NAT-lncRNA_2531	0.0937852	0.0118224	-2.24972	6.72509e-05
LincRNA_366	0.473398	0.0367077	-3.37148	6.89117e-05
LincRNA_1079	0	0.254472	4.72504	7.03973e-05
NAT-lncRNA_1513	0.32995	2.41573	2.83503	7.48454e-05
NAT-lncRNA_4022	0.0501972	0.641445	3.43587	9.41112e-05
NAT-lncRNA_3910	0.155204	0.0309593	-2.01199	9.47262e-05
NAT-lncRNA_2181	0.127682	0.0302244	-1.7752	0.000103579
NAT-lncRNA_3205	1.05843	0.0147883	-5.42968	0.00010686
LincRNA_1292	0	0.154702	4.04179	0.00013502
NAT-lncRNA_2502	1.454	0.068675	-4.21787	0.000136461
NAT-lncRNA_2033	0	1.57528	7.30859	0.00014091
NAT-lncRNA_2416	0	1.29224	7.02485	0.000141893
NAT-lncRNA_4040	0.0813798	0.330614	1.89819	0.000142248
NAT-lncRNA_2386	0.0268421	0	-1.88136	0.000147342
NAT-lncRNA_3231	0.313316	1.27866	1.99486	0.000149398
NAT-lncRNA_2419	0.0457115	0.218927	2.03884	0.000154467
NAT-lncRNA_2091	0	0.0978968	3.43158	0.000177742
LincRNA_1487	11.3388	1.49736	-2.91245	0.000195113
NAT-lncRNA_3645	2.06792	0.337915	-2.57833	0.000230118
NAT-lncRNA_2794	1.12215	6.71184	2.5698	0.000232116
NAT-lncRNA_3449	0.391618	0.919686	1.21092	0.000233497
NAT-lncRNA_2570	0	0.601444	5.93415	0.000249938
NAT-lncRNA_332	0.309747	0	-4.99886	0.000275708
NAT-lncRNA_2858	0.246938	1.02108	2.00467	0.000302353
NAT-lncRNA_3234	0	0.388203	5.31543	0.000310505
NAT-lncRNA_1566	4.65578	1.51711	-1.61131	0.000311189
LincRNA_21	2.5924	0.337025	-2.90673	0.000314765
NAT-lncRNA_2144	0	1.77069	7.47629	0.000328666
NAT-lncRNA_2426	1.48438	0.215646	-2.72742	0.000390753
NAT-lncRNA_3664	0	0.219038	4.51751	0.000416064
NAT-lncRNA_1590	0.118746	0.674533	2.4106	0.00043649
NAT-lncRNA_2577	0.249693	0.0187146	-3.17695	0.000454558
NAT-lncRNA_2323	0.540212	0.1695	-1.61601	0.00046998
NAT-lncRNA_2290	0	0.0232428	1.73304	0.000473326
LincRNA_2176	0.3244	0.750658	1.18567	0.000498438
NAT-lncRNA_2329	0.0307537	0.126989	1.74906	0.000505429
LincRNA_1360	0.453709	0.110092	-1.94908	0.000507896
NAT-lncRNA_2680	0.126159	0.976633	2.85722	0.000523665
LincRNA_2460	0	12.1162	10.2439	0.000545721
LincRNA_2346	0.334345	0	-5.10578	0.000559212
LincRNA_355	0.441982	1.49767	1.73798	0.000655747
NAT-lncRNA_2396	0	0.845456	6.41862	0.000679989
NAT-lncRNA_2940	0.583135	0.0426573	-3.49365	0.000703228
LincRNA_2140	0.345533	2.02655	2.51807	0.000725492
NAT-lncRNA_587	0	5.04694	8.98212	0.000764038
NAT-lncRNA_2085	0.477514	2.04855	2.07811	0.000802704
LincRNA_1095	0.628327	0.0842457	-2.7598	0.000967998
NAT-lncRNA_2756	27.947	11.907	-1.23018	0.00104086
NAT-lncRNA_2016	0.604673	0.170588	-1.76712	0.00106603
NAT-lncRNA_2488	0.397952	1.14861	1.50592	0.00112302
NAT-lncRNA_2004	2.71313	0.659982	-2.02307	0.00127929
LincRNA_1093	0.370121	3.55375	3.22887	0.00135113
LincRNA_1790	0.432664	0.0213352	-3.82036	0.00142012
NAT-lncRNA_2275	0.179708	0.0380641	-1.98075	0.00147155
LincRNA_1566	0.225677	0.0153075	-3.21917	0.00151382
NAT-lncRNA_1284	0	4.0319	8.65889	0.00158926
LincRNA_2365	0.468782	0.0242455	-3.80538	0.0016338
NAT-lncRNA_1164	0.36445	0	-5.2267	0.00193931
LincRNA_1946	0.208443	0.00450585	-3.91255	0.00197449
NAT-lncRNA_2652	0	1.69204	7.41112	0.00208716
NAT-lncRNA_3488	0.0559822	0	-2.72208	0.00213147
NAT-lncRNA_268	0	10.5916	10.0501	0.00214777
NAT-lncRNA_842	0.208735	0.0452669	-1.9847	0.00216145
LincRNA_477	0	0.122646	3.72951	0.0023539
NAT-lncRNA_3871	0.0287256	0	-1.95329	0.00236595
NAT-lncRNA_1234	0.030744	0.377399	3.24916	0.0023962
NAT-lncRNA_2401	0.345842	0	-5.15316	0.00241785
NAT-lncRNA_1415	1.04495	0.373557	-1.45966	0.00253416
NAT-lncRNA_3925	0.335808	0	-5.1119	0.00260187
NAT-lncRNA_1647	0	0.177724	4.23054	0.00279417
NAT-lncRNA_663	0	3.34275	8.3892	0.00284762
NAT-lncRNA_882	0	1.92436	7.59571	0.00312967
NAT-lncRNA_2839	0.0299078	0.416652	3.41832	0.00318073
LincRNA_1785	2.8669	0.825684	-1.78349	0.00338442
NAT-lncRNA_872	0.0357175	1.16488	4.68362	0.00360884
NAT-lncRNA_3554	0.258655	0	-4.74768	0.00377426
NAT-lncRNA_2403	0.246228	0.0372333	-2.43955	0.00392665
NAT-lncRNA_3397	0.0135402	0.340363	3.89565	0.00399657
NAT-lncRNA_3734	1.21079	0	-6.93167	0.00423937
NAT-lncRNA_1214	0	3.19263	8.32311	0.00462347
LincRNA_249	0.0445641	0.122416	1.27905	0.00509463
LincRNA_201	0	0.285811	4.8866	0.00522719
LincRNA_2109	0	0.132262	3.83048	0.00531591
NAT-lncRNA_2953	0.277143	0.0208682	-3.21758	0.00561817
NAT-lncRNA_2671	4.82941	1.95689	-1.29891	0.00567083
LincRNA_188	3.43741	0.387431	-3.11674	0.00599372
LincRNA_178	0.133113	0.00569605	-3.18868	0.00602548
LincRNA_1614	2.61444	1.12846	-1.20493	0.00643599
LincRNA_1943	0.226033	0.0165487	-3.15228	0.00663455
NAT-lncRNA_2818	0	0.034993	2.1697	0.00685549
NAT-lncRNA_3929	1.90941	0.437765	-2.09985	0.00693919
LincRNA_382	0	0.442108	5.4986	0.00698467
NAT-lncRNA_2205	0.0476525	0	-2.52738	0.00702236
LincRNA_2246	0.0287328	0.323404	3.10564	0.00703574
LincRNA_2420	0	0.170221	4.17169	0.00717051
LincRNA_385	0.346016	0	-5.15387	0.00749409
LincRNA_1073	0	3.07923	8.2711	0.00754599
NAT-lncRNA_3298	0	0.121439	3.71632	0.00768729
NAT-lncRNA_512	0	0.32571	5.06914	0.00774775
NAT-lncRNA_3828	0.235831	0	-4.6196	0.0080352
NAT-lncRNA_369	0.353042	0.950621	1.40383	0.00837718
LincRNA_2459	0.427259	0	-5.45042	0.00877916
NAT-lncRNA_3464	0.304111	0	-4.9732	0.00895385
LincRNA_2319	0	0.0952105	3.39521	0.00936719
NAT-lncRNA_2030	1.82523	0.594239	-1.60277	0.00946933
NAT-lncRNA_2738	0.84591	0.169712	-2.25177	0.00964451
LincRNA_456	0.16823	0.0139582	-2.89515	0.00987188
NAT-lncRNA_3620	0	0.771355	6.28791	0.0101005
NAT-lncRNA_2063	0.545985	0.0962717	-2.38729	0.0101129
LincRNA_502	1.31894	0.459015	-1.50257	0.0102574
NAT-lncRNA_2242	0.362126	1.65425	2.161	0.0104495
NAT-lncRNA_2991	0.314949	0.0165656	-3.61258	0.010466
NAT-lncRNA_3670	0.258707	0.0363815	-2.53441	0.0107239
NAT-lncRNA_2956	0.11857	0.386209	1.6237	0.0108833
NAT-lncRNA_2257	0.160467	0	-4.09142	0.0111442
NAT-lncRNA_2362	0.0365043	0.294681	2.71187	0.0117915
LincRNA_2304	0.210948	0.724433	1.73292	0.0121608
NAT-lncRNA_3679	0.653598	0	-6.05224	0.0129681
NAT-lncRNA_1957	0.0635425	0.00438583	-2.35393	0.0133934
NAT-lncRNA_3479	0.489468	0	-5.64232	0.0135767
NAT-lncRNA_3952	0.283818	0.0451901	-2.41244	0.0139728
NAT-lncRNA_1155	0.373221	0.14059	-1.34756	0.0145522
NAT-lncRNA_2237	0.248192	0.0339665	-2.55397	0.0148974
NAT-lncRNA_3447	0.191909	0	-4.33564	0.0149784
NAT-lncRNA_1090	0.089997	0	-3.32188	0.0154177
LincRNA_2129	0	2.13263	7.74324	0.0156462
NAT-lncRNA_1006	0	0.46191	5.56044	0.0157103
LincRNA_92	0.486966	0.0451312	-3.17221	0.0162002
LincRNA_2386	0.387242	0.101555	-1.83226	0.0162669
NAT-lncRNA_1770	5.92999	1.79177	-1.72104	0.0163455
NAT-lncRNA_3840	0.0293243	0	-1.97542	0.0166931
LincRNA_2105	0.538489	0.206624	-1.34027	0.016947
NAT-lncRNA_1119	0	0.27184	4.81681	0.0171085
NAT-lncRNA_3703	0	5.2293	9.03323	0.0174087
NAT-lncRNA_3786	0.547805	3.67897	2.72538	0.0180149
NAT-lncRNA_3772	0	0.0390537	2.29436	0.0180979
NAT-lncRNA_3742	0.0399847	0	-2.32149	0.0181851
NAT-lncRNA_1206	0.262906	0	-4.77033	0.0183099
NAT-lncRNA_2535	0.632705	0.205982	-1.57324	0.0184898
NAT-lncRNA_2182	0	0.112256	3.61184	0.0200041
NAT-lncRNA_909	1.15301	2.99659	1.37026	0.0200718
NAT-lncRNA_159	0	0.0449657	2.45853	0.0202415
NAT-lncRNA_1393	0.415266	0.114444	-1.77287	0.0202999
LincRNA_244	0.938586	2.1361	1.17787	0.0204434
LincRNA_2193	0	1.47012	7.20957	0.020673
NAT-lncRNA_3722	0.82885	0.375272	-1.12254	0.0210686
LincRNA_185	0	0.165493	4.13335	0.0218315
NAT-lncRNA_2367	0.029114	0.0912712	1.37247	0.0219193
NAT-lncRNA_2312	0.263763	0.0698683	-1.77723	0.0220463
NAT-lncRNA_3367	0	0.0706905	3.0124	0.0229921
LincRNA_773	0.0319453	0.16644	2.07259	0.0231812
NAT-lncRNA_1558	0.345388	0.122955	-1.41845	0.0234667
NAT-lncRNA_3909	1.08659	0.312883	-1.76394	0.0235625
NAT-lncRNA_718	0.0355045	0	-2.18601	0.0238056
NAT-lncRNA_2905	0	0.15623	4.05511	0.0246806
NAT-lncRNA_732	0.217335	0	-4.50675	0.025233
LincRNA_2076	30.594	0	-11.5795	0.0256728
LincRNA_1875	0.0932549	0	-3.36814	0.0259651
NAT-lncRNA_2060	0.209141	0	-4.45379	0.0268167
LincRNA_1091	0	0.119896	3.69929	0.0271348
NAT-lncRNA_4032	0	0.243383	4.66325	0.0274329
NAT-lncRNA_2788	0.671788	0.176011	-1.87394	0.0276001
LincRNA_1217	0.118297	0.686877	2.44142	0.0276862
LincRNA_2406	0.209671	0	-4.45727	0.0276972
NAT-lncRNA_253	0.0709237	0	-3.01656	0.0277328
NAT-lncRNA_1922	0.145214	0	-3.95618	0.0291733
NAT-lncRNA_2506	2.81448	1.25215	-1.1621	0.0292805
NAT-lncRNA_3451	0	0.981363	6.63134	0.0294128
NAT-lncRNA_2418	0.11982	0.022432	-2.00102	0.0297488
LincRNA_1530	0.115836	0	-3.65347	0.0298259
NAT-lncRNA_727	2.53411	0	-7.99102	0.0300016
LincRNA_2305	0.614888	2.29687	1.88427	0.0304609
NAT-lncRNA_1122	0	0.142931	3.93481	0.0308487
NAT-lncRNA_835	0.166551	0	-4.14202	0.0310278
NAT-lncRNA_3846	0.0466195	0.17392	1.69971	0.0311951
NAT-lncRNA_1358	0.238612	0.036852	-2.40772	0.0317497
LincRNA_412	0.151418	0.0279577	-2.08833	0.0322398
NAT-lncRNA_3249	1.21539	3.75524	1.6195	0.032764
NAT-lncRNA_2894	0	0.0143058	1.2813	0.0342232
LincRNA_589	0	0.507101	5.69237	0.0344355
NAT-lncRNA_3371	0	0.0110591	1.07444	0.0352072
NAT-lncRNA_850	0	0.276662	4.84128	0.0355165
NAT-lncRNA_2752	0.0332987	0.104125	1.39822	0.0356305
NAT-lncRNA_1178	0	0.0933195	3.36904	0.0358312
NAT-lncRNA_2891	0.445159	0.0716565	-2.47873	0.0361855
NAT-lncRNA_2572	0.640738	0.167985	-1.87032	0.0363652
NAT-lncRNA_2617	0.0648496	0.179315	1.33872	0.0378009
LincRNA_882	0.194895	0.454356	1.18034	0.0380371
NAT-lncRNA_2371	1.15685	0	-6.86647	0.0381475
LincRNA_1458	0.257822	0.0104341	-3.71222	0.0387955
NAT-lncRNA_344	0	0.0590036	2.78667	0.03893
NAT-lncRNA_3851	0.026148	0	-1.85392	0.0389956
LincRNA_1364	0.024827	0.209934	2.65879	0.0396063
NAT-lncRNA_3631	0.0927228	0	-3.36068	0.0400653
NAT-lncRNA_596	0.0573705	0	-2.75212	0.0413376
LincRNA_309	0	0.347925	5.16159	0.0414857
LincRNA_1711	0	0.102984	3.49805	0.0415058
NAT-lncRNA_2278	0.138245	0.0212699	-2.24514	0.0421899
LincRNA_1473	0.0716528	0	-3.0295	0.0423104
NAT-lncRNA_2684	0.0840847	0.0232424	-1.50093	0.0423532
LincRNA_1205	1.41946	0.317255	-2.12698	0.0425024
NAT-lncRNA_56	0.123079	0.316093	1.293	0.0425545
LincRNA_2090	0	0.065526	2.91697	0.0432539
NAT-lncRNA_2889	0.202468	0.760108	1.85782	0.0441603
NAT-lncRNA_545	0	0.320075	5.04472	0.0445399
NAT-lncRNA_50	0.0348168	0.225886	2.39598	0.0454237
NAT-lncRNA_2018	0.0273492	1.35839	5.19525	0.045674
LincRNA_1065	0.543188	1.33169	1.27821	0.0465673
LincRNA_1058	0.177743	0.0405249	-1.8937	0.0466244
NAT-lncRNA_807	2.64613	7.13811	1.42824	0.0478026
NAT-lncRNA_2287	0.454609	0	-5.53794	0.0482275
LincRNA_2049	0	0.0711064	3.01982	0.0484187
LincRNA_2069	0.145298	0.0124984	-2.78714	0.0498199
LincRNA_1983	0.523751	0.0127724	-4.55081	0.0499616
aaverage of three biological replicates

## Sheet: 0h vs 6h
Supplementary Table 6. LncRNAs differentially expressed in ABA-treated plants
LncRNA ID	ABA_0ha	ABA_6ha	Log2(ABA_6h/ABA_0h)	P value
NAT-lncRNA_2904	0	16.3775	10.6784	1.91295e-25
LincRNA_2414	0.0142532	28.8434	10.2164	1.32622e-24
NAT-lncRNA_3868	0.370675	84.5151	7.79468	6.8243e-22
NAT-lncRNA_2464	0.00599712	1.70815	6.7469	2.25288e-17
NAT-lncRNA_4033	0.016432	0	-1.40228	2.76744e-17
NAT-lncRNA_1738	0.0560008	6.82574	6.69447	2.00277e-15
NAT-lncRNA_2463	0	0.481702	5.61971	2.40993e-12
NAT-lncRNA_3865	5.60477	104.042	4.21193	3.24224e-12
LincRNA_1487	11.3388	0.34207	-5.01054	6.11283e-12
LincRNA_2316	0	1.65981	7.38354	2.09962e-11
LincRNA_1716	0.0144313	5.16163	7.72574	3.9746e-11
NAT-lncRNA_2417	0.388217	3.68106	3.21241	1.18674e-10
LincRNA_1559	0.24647	11.5544	5.49475	2.11783e-10
NAT-lncRNA_3645	2.06792	0	-7.699	1.01988e-09
NAT-lncRNA_3996	0.0465892	1.82873	5.02204	1.19605e-09
NAT-lncRNA_3042	1.27372	0.030686	-4.97965	1.78194e-09
NAT-lncRNA_1667	1.02187	0	-6.68911	2.32629e-09
NAT-lncRNA_2090	0	0.0933767	3.36984	2.41371e-09
LincRNA_709	1.14189	10.0858	3.13169	2.50225e-09
NAT-lncRNA_1760	3.24926	0.244951	-3.67625	2.59999e-09
NAT-lncRNA_2301	0.198264	7.1803	5.10957	4.9873e-09
LincRNA_1903	0.185649	5.50669	4.81746	8.61797e-09
NAT-lncRNA_1971	0.0985648	2.38416	4.46289	1.2219e-08
NAT-lncRNA_3845	0.0280365	0	-1.92738	1.76445e-08
LincRNA_1669	0.407955	0	-5.38528	4.89911e-08
NAT-lncRNA_3777	0.530799	0	-5.75702	9.0023e-08
NAT-lncRNA_3530	0	0.0295176	1.98249	1.49021e-07
NAT-lncRNA_3195	0.668044	0.0292257	-4.11151	1.67494e-07
NAT-lncRNA_2612	0.384067	4.37608	3.47642	2.00147e-07
NAT-lncRNA_961	0.065021	1.67893	4.49267	2.10529e-07
NAT-lncRNA_1944	0.03573	1.20787	4.73508	2.47363e-07
NAT-lncRNA_4023	0	0.7166	6.18309	2.82639e-07
NAT-lncRNA_3731	0.196698	0	-4.36946	3.10707e-07
NAT-lncRNA_2756	27.947	5.05853	-2.46357	3.46723e-07
LincRNA_637	5.73157	0.80174	-2.82236	3.51526e-07
NAT-lncRNA_2531	0.0937852	0	-3.37553	3.57709e-07
LincRNA_85	0.115008	2.72915	4.45363	5.25823e-07
NAT-lncRNA_2053	0	0.794394	6.32983	5.839e-07
NAT-lncRNA_3129	1.38707	0.177413	-2.89812	5.92754e-07
NAT-lncRNA_3476	0	0.0105363	1.03818	8.30678e-07
NAT-lncRNA_1770	5.92999	0.31377	-4.19742	9.29577e-07
NAT-lncRNA_2502	1.454	0.0303873	-5.17987	1.56028e-06
NAT-lncRNA_3162	0.0187399	0.378772	3.7578	1.68831e-06
NAT-lncRNA_2004	2.71313	0.433786	-2.61733	2.0287e-06
NAT-lncRNA_2238	0	0.231499	4.59394	3.09605e-06
NAT-lncRNA_2365	0.21807	0.0448349	-2.05631	3.83402e-06
NAT-lncRNA_4040	0.0813798	0.459194	2.36024	3.87574e-06
NAT-lncRNA_1187	0	0.618035	5.97277	4.26721e-06
NAT-lncRNA_727	2.53411	0	-7.99102	4.75508e-06
NAT-lncRNA_3894	0.00903812	0.330231	4.15955	5.34368e-06
NAT-lncRNA_1155	0.373221	0.0249577	-3.4545	7.8203e-06
LincRNA_2092	0	0.363952	5.22478	7.96813e-06
LincRNA_1093	0.370121	5.1896	3.77387	9.40491e-06
NAT-lncRNA_973	0.199942	2.75341	3.71839	1.00656e-05
NAT-lncRNA_2467	0.086928	0.571022	2.58361	1.03694e-05
NAT-lncRNA_1972	1.01739	0.342273	-1.54422	1.04319e-05
LincRNA_2250	0.497356	0	-5.66493	1.07914e-05
NAT-lncRNA_2099	0.0104712	0	-1.03359	1.14987e-05
NAT-lncRNA_2817	0.179126	2.06702	3.45709	2.35641e-05
NAT-lncRNA_2801	0.102195	1.7685	3.98659	2.36238e-05
NAT-lncRNA_4022	0.0501972	0.841755	3.82267	2.45121e-05
LincRNA_1566	0.225677	0	-4.55874	2.46844e-05
NAT-lncRNA_3520	0	2.71815	8.09178	2.49298e-05
NAT-lncRNA_2535	0.632705	0.0609601	-3.17908	2.57083e-05
NAT-lncRNA_3465	0.184773	0.0346945	-2.12362	3.24686e-05
NAT-lncRNA_2906	0.738463	0.090127	-2.9021	3.73588e-05
NAT-lncRNA_2667	1.43168	8.67706	2.59112	4.33255e-05
LincRNA_2304	0.210948	1.55953	2.82855	4.39754e-05
NAT-lncRNA_3925	0.335808	0.0257358	-3.27453	4.99509e-05
NAT-lncRNA_2908	0.238134	1.68893	2.77543	5.48969e-05
NAT-lncRNA_3231	0.313316	1.43219	2.15724	6.55532e-05
LincRNA_249	0.0445641	0.313576	2.56808	6.70752e-05
NAT-lncRNA_2079	0	2.23955	7.8135	6.86758e-05
NAT-lncRNA_2246	0.463064	1.62329	1.78768	6.94607e-05
LincRNA_1206	0.692431	0	-6.13429	7.09484e-05
LincRNA_773	0.0319453	0.356357	3.12667	7.10398e-05
NAT-lncRNA_3959	0.911947	4.74874	2.36782	7.52175e-05
NAT-lncRNA_3449	0.391618	1.01587	1.35296	8.3264e-05
NAT-lncRNA_2427	0.252192	0	-4.71255	9.61804e-05
NAT-lncRNA_2419	0.0457115	0.301028	2.481	9.72703e-05
NAT-lncRNA_3196	1.72335	0.187585	-3.13302	0.000130983
LincRNA_1292	0	0.355655	5.19241	0.000152219
NAT-lncRNA_3734	1.21079	0	-6.93167	0.000170249
LincRNA_382	0	1.34232	7.07929	0.000189155
NAT-lncRNA_2426	1.48438	0.094008	-3.84478	0.000221805
NAT-lncRNA_1017	0.102109	2.13322	4.25681	0.000254603
LincRNA_1614	2.61444	0.934336	-1.47464	0.000277408
NAT-lncRNA_221	0.33179	2.86304	3.07139	0.000308851
LincRNA_2365	0.468782	0	-5.5813	0.000358699
LincRNA_1784	0.248976	0.0315775	-2.63894	0.000376528
NAT-lncRNA_703	0	0.417156	5.41669	0.000457044
NAT-lncRNA_2742	5.22171	12.8132	1.2934	0.000480467
NAT-lncRNA_3237	0.0202286	0.404769	3.77832	0.000508414
LincRNA_188	3.43741	0.426315	-2.98207	0.000569563
NAT-lncRNA_2108	0	12.0764	10.2392	0.00056974
LincRNA_2140	0.345533	2.24552	2.66541	0.000592348
NAT-lncRNA_587	0	3.78972	8.56975	0.000639321
NAT-lncRNA_2831	1.05179	0.0675802	-3.77467	0.000652285
NAT-lncRNA_842	0.208735	0	-4.45111	0.000659227
NAT-lncRNA_3541	0	0.159704	4.08495	0.0007065
LincRNA_1205	1.41946	0	-7.15933	0.00076024
NAT-lncRNA_3962	2.44496	0.288622	-3.0393	0.000776263
NAT-lncRNA_1566	4.65578	1.39816	-1.72831	0.000786373
NAT-lncRNA_3080	0.55916	0.214604	-1.34145	0.000787712
NAT-lncRNA_1234	0.030744	0.533554	3.73776	0.000837347
NAT-lncRNA_3910	0.155204	0.0397413	-1.73173	0.000906308
NAT-lncRNA_2991	0.314949	0.135728	-1.15694	0.000909436
NAT-lncRNA_1432	0.352048	0	-5.17811	0.00101265
NAT-lncRNA_3340	0.405417	2.33415	2.49643	0.00116459
NAT-lncRNA_2616	0.0852506	0.263935	1.52403	0.00133954
LincRNA_2314	0.200516	0.0502177	-1.80567	0.00149412
NAT-lncRNA_3909	1.08659	0.072269	-3.73653	0.00161188
NAT-lncRNA_3447	0.191909	0.0282288	-2.40098	0.00169746
NAT-lncRNA_2405	0.396999	0.0904797	-2.01812	0.00172936
LincRNA_1790	0.432664	0.0158594	-4.09745	0.00175788
NAT-lncRNA_2095	0	0.0763117	3.10956	0.00177365
NAT-lncRNA_735	0	0.41993	5.42603	0.00178331
NAT-lncRNA_2030	1.82523	0.493613	-1.86558	0.00204862
NAT-lncRNA_2711	1.41718	0.434831	-1.68184	0.00217474
NAT-lncRNA_3651	0.124696	0.374987	1.5151	0.00222918
NAT-lncRNA_2671	4.82941	1.73039	-1.47542	0.00223728
NAT-lncRNA_2792	0.0243536	0	-1.78046	0.00228784
LincRNA_2076	30.594	0	-11.5795	0.00229204
NAT-lncRNA_2036	0.53176	0	-5.75958	0.00232704
NAT-lncRNA_2508	0	0.67217	6.09206	0.00242093
NAT-lncRNA_2038	0.356612	1.20968	1.73418	0.00242202
NAT-lncRNA_1590	0.118746	0.603846	2.25335	0.00257
LincRNA_477	0	0.172767	4.19193	0.00258565
NAT-lncRNA_596	0.0573705	0	-2.75212	0.00264637
NAT-lncRNA_403	1.72095	4.4679	1.37126	0.00271319
NAT-lncRNA_331	0	0.901921	6.51084	0.00281946
NAT-lncRNA_2794	1.12215	5.13365	2.18373	0.00284285
NAT-lncRNA_2680	0.126159	0.815802	2.60051	0.00314404
NAT-lncRNA_534	0.230779	0	-4.58964	0.00327956
NAT-lncRNA_2492	0.149398	1.12642	2.83379	0.00343627
NAT-lncRNA_3230	2.056	0.976411	-1.06658	0.00373152
NAT-lncRNA_2275	0.179708	0.0256255	-2.4128	0.00380624
NAT-lncRNA_2572	0.640738	0.0610916	-3.19432	0.00382406
NAT-lncRNA_1090	0.089997	0	-3.32188	0.00391477
NAT-lncRNA_3742	0.0399847	0	-2.32149	0.00397165
LincRNA_2415	0.201229	1.63459	2.96085	0.00408271
LincRNA_1173	1.44236	0.243673	-2.51736	0.00426131
NAT-lncRNA_3768	0.199241	0.0340393	-2.2483	0.00428933
LincRNA_624	0	0.257233	4.74003	0.00443109
NAT-lncRNA_1654	0	0.0465243	2.49887	0.00450344
NAT-lncRNA_1945	0	0.314341	5.01944	0.00455425
NAT-lncRNA_920	0	0.073435	3.06065	0.0046336
NAT-lncRNA_2488	0.397952	0.955884	1.24345	0.00463361
NAT-lncRNA_2839	0.0299078	0.345915	3.15679	0.00476795
NAT-lncRNA_1186	0.127573	0	-3.78213	0.00478958
NAT-lncRNA_1284	0	0.161605	4.10102	0.00482403
NAT-lncRNA_2312	0.263763	0.0169287	-3.34571	0.00489565
NAT-lncRNA_2720	0.0177793	0.537756	4.30145	0.0050904
NAT-lncRNA_2386	0.0268421	0	-1.88136	0.00531219
LincRNA_1983	0.523751	0	-5.73809	0.00551637
NAT-lncRNA_73	0.0247355	0	-1.79641	0.0055643
NAT-lncRNA_3327	0.235859	0	-4.61976	0.00562027
NAT-lncRNA_3584	0.307309	0.057992	-2.22245	0.0056593
NAT-lncRNA_1393	0.415266	0	-5.41029	0.00580753
NAT-lncRNA_2570	0	0.364706	5.22769	0.00587457
NAT-lncRNA_1957	0.0635425	0	-2.87858	0.00587862
NAT-lncRNA_3929	1.90941	0.640216	-1.56167	0.00589353
LincRNA_1360	0.453709	0.155227	-1.48877	0.00603391
NAT-lncRNA_2033	0	0.7629	6.27221	0.00614282
LincRNA_857	0	1.2083	6.92873	0.00620294
NAT-lncRNA_2941	1.04247	0.27477	-1.88591	0.00622716
NAT-lncRNA_253	0.0709237	0	-3.01656	0.00640585
NAT-lncRNA_2144	0	0.442447	5.49968	0.00655262
NAT-lncRNA_2085	0.477514	2.10675	2.11834	0.00665018
NAT-lncRNA_872	0.0357175	1.63552	5.16966	0.00740318
LincRNA_1395	0	0.35996	5.2093	0.00749105
LincRNA_21	2.5924	0.711828	-1.85012	0.00755712
NAT-lncRNA_2314	0.200148	0.591565	1.51731	0.00759007
NAT-lncRNA_2382	0.122898	0.040582	-1.39362	0.00764319
NAT-lncRNA_351	0	6.089	9.25243	0.00775795
NAT-lncRNA_2205	0.0476525	0	-2.52738	0.00781597
LincRNA_888	0	0.725945	6.20153	0.0078324
NAT-lncRNA_3987	0	0.545749	5.79636	0.00817275
NAT-lncRNA_2181	0.127682	0	-3.78327	0.00826209
NAT-lncRNA_2956	0.11857	0.339154	1.44131	0.00831654
NAT-lncRNA_1773	0.322671	0.0949617	-1.66423	0.00873594
NAT-lncRNA_1643	0.336205	0	-5.11355	0.00898453
LincRNA_1091	0	0.164661	4.12648	0.00956523
LincRNA_248	0	0.299639	4.95252	0.00972684
NAT-lncRNA_2818	0	0.0742597	3.07484	0.00995495
LincRNA_11	0	2.44103	7.93725	0.0100135
LincRNA_405	3.90777	0.609455	-2.66096	0.0106936
NAT-lncRNA_2060	0.209141	0	-4.45379	0.0112593
NAT-lncRNA_3853	0.0147489	0.1324	2.52451	0.0113221
LincRNA_291	0	0.993579	6.64901	0.0115823
NAT-lncRNA_2257	0.160467	0	-4.09142	0.0121992
NAT-lncRNA_56	0.123079	0.41085	1.66102	0.0122121
LincRNA_1095	0.628327	0.108825	-2.42545	0.0122676
NAT-lncRNA_369	0.353042	1.73718	2.26682	0.0122705
LincRNA_1079	0	0.0760018	3.10437	0.0133583
NAT-lncRNA_2911	0.0144259	0	-1.28841	0.0135641
LincRNA_2105	0.538489	0.178237	-1.54292	0.0135966
NAT-lncRNA_1595	0	0.202521	4.40953	0.0138262
LincRNA_456	0.16823	0.00603155	-3.47475	0.0141054
LincRNA_724	0.584917	0	-5.89462	0.0141102
NAT-lncRNA_2401	0.345842	0	-5.15316	0.0144268
NAT-lncRNA_3479	0.489468	0	-5.64232	0.0148286
NAT-lncRNA_3772	0	0.40148	5.36275	0.0151975
NAT-lncRNA_3488	0.0559822	0.0208279	-1.09784	0.0156407
NAT-lncRNA_2701	0	0.43637	5.48017	0.0157582
NAT-lncRNA_3460	1.59377	0	-7.32533	0.0160406
NAT-lncRNA_1206	0.262906	0	-4.77033	0.0167345
NAT-lncRNA_1965	0	0.0676227	2.95648	0.0168787
NAT-lncRNA_718	0.0355045	0	-2.18601	0.0170849
NAT-lncRNA_2652	0	2.15724	7.75971	0.0172768
NAT-lncRNA_1782	0	0.0707847	3.01408	0.0175153
NAT-lncRNA_159	0	0.131054	3.81817	0.0175804
NAT-lncRNA_516	0	1.8279	7.52191	0.0175904
NAT-lncRNA_1030	7.40371	3.64468	-1.02045	0.0178038
NAT-lncRNA_2411	0.329927	0.146362	-1.12033	0.0179834
NAT-lncRNA_991	0	0.317507	5.03346	0.0184167
LincRNA_1262	0	1.09857	6.79256	0.0186288
NAT-lncRNA_2384	0.0457099	0	-2.47793	0.0186875
NAT-lncRNA_878	0	0.164951	4.12888	0.0188691
NAT-lncRNA_1863	0.374083	0.109062	-1.6897	0.019668
LincRNA_1913	0	0.527667	5.74864	0.0202109
NAT-lncRNA_2894	0	0.10464	3.51904	0.0203982
NAT-lncRNA_3554	0.258655	0	-4.74768	0.0204401
NAT-lncRNA_3298	0	0.513853	5.71109	0.0205577
LincRNA_1267	0.472434	0.224454	-1.04103	0.0218083
LincRNA_1835	0.191785	0.976792	2.28992	0.0220161
NAT-lncRNA_286	0.549183	0	-5.80525	0.0228701
NAT-lncRNA_1108	0.347853	0	-5.16129	0.0232345
NAT-lncRNA_2073	0.520002	0	-5.72793	0.0236795
LincRNA_2447	0.130661	0	-3.81415	0.0252015
NAT-lncRNA_2287	0.454609	0	-5.53794	0.0254951
NAT-lncRNA_2193	0.491527	0.200384	-1.2533	0.0259314
LincRNA_2246	0.0287328	0.354895	3.23585	0.0262909
NAT-lncRNA_1164	0.36445	0	-5.2267	0.027068
NAT-lncRNA_2370	0.209208	0.0887961	-1.14977	0.0271041
NAT-lncRNA_429	0.0872255	0	-3.28133	0.027106
LincRNA_116	0.0452361	0.331088	2.62646	0.0276505
NAT-lncRNA_1415	1.04495	0.415293	-1.31065	0.0278628
LincRNA_1875	0.0932549	0	-3.36814	0.0279529
LincRNA_92	0.486966	0.149323	-1.64119	0.0285375
NAT-lncRNA_3755	0.299212	0.0459801	-2.46561	0.0287469
LincRNA_935	1.1249	0.269622	-2.02102	0.0289736
NAT-lncRNA_3249	1.21539	3.03295	1.31223	0.0291338
NAT-lncRNA_2091	0	0.127859	3.78512	0.0296391
LincRNA_348	0	0.0902228	3.32514	0.0302888
NAT-lncRNA_4029	1.15692	0.24002	-2.22259	0.0304296
LincRNA_2406	0.209671	0	-4.45727	0.030699
NAT-lncRNA_2253	0.326333	0.0741745	-1.99843	0.0310094
NAT-lncRNA_3828	0.235831	0	-4.6196	0.0317055
NAT-lncRNA_463	5.21956	1.19621	-2.11621	0.0317764
LincRNA_1530	0.115836	0	-3.65347	0.0322417
NAT-lncRNA_2127	0	0.0175199	1.46048	0.032463
NAT-lncRNA_2418	0.11982	0.0535327	-1.03094	0.0328781
NAT-lncRNA_271	0.174451	0	-4.20517	0.0329017
NAT-lncRNA_3379	0	0.0385827	2.28044	0.0330302
NAT-lncRNA_2157	1.13606	0.530826	-1.08344	0.0330527
NAT-lncRNA_2330	0.0648145	0	-2.90332	0.0334503
LincRNA_1706	1.16961	0	-6.88216	0.0337638
NAT-lncRNA_2089	0	0.755115	6.2576	0.0344781
NAT-lncRNA_1513	0.32995	0.96382	1.51833	0.0348204
LincRNA_815	0.101889	1.32032	3.57163	0.0349284
LincRNA_1785	2.8669	1.21247	-1.23471	0.0350517
LincRNA_1644	0	1.0205	6.6872	0.037482
NAT-lncRNA_1183	0	15.6501	10.6129	0.0391347
NAT-lncRNA_2192	0.140961	2.8986	4.26808	0.0398872
NAT-lncRNA_1955	0.08226	0.414764	2.20288	0.0402751
NAT-lncRNA_3846	0.0466195	0	-2.5013	0.0408096
LincRNA_355	0.441982	0.947245	1.08262	0.0409208
NAT-lncRNA_2323	0.540212	0.131708	-1.95707	0.0420871
NAT-lncRNA_2534	0	0.183632	4.27524	0.0425753
LincRNA_2129	0	4.43778	8.79694	0.0427726
NAT-lncRNA_2495	0.120261	0.0166581	-2.28876	0.0436044
NAT-lncRNA_2562	0	0.0699826	2.99969	0.0438517
NAT-lncRNA_3703	0	2.56428	8.00803	0.0443113
NAT-lncRNA_934	0.462311	0.0285628	-3.61446	0.0453418
LincRNA_1473	0.0716528	0	-3.0295	0.0454671
NAT-lncRNA_3312	0.237804	0	-4.63113	0.0461741
NAT-lncRNA_2267	0	0.138212	3.88959	0.0463079
NAT-lncRNA_625	0.64028	0	-6.02299	0.0466456
LincRNA_1985	0	0.257935	4.74381	0.0468034
NAT-lncRNA_2435	0	0.107094	3.5496	0.0472658
NAT-lncRNA_923	0.227298	0.030365	-2.55553	0.0483077
NAT-lncRNA_2803	2.34556	1.15486	-1.01591	0.0492489
NAT-lncRNA_2362	0.0365043	0.158629	1.85842	0.0497754
NAT-lncRNA_866	0	0.112557	3.61538	0.0497839
LincRNA_2423	7.73071	0.0238287	-7.83808	0.0498709
aaverage of three biological replicates

## Sheet: 0h vs 8h
Supplementary Data 6. LncRNAs differentially expressed in ABA-treated plants
LncRNA ID	ABA_0ha	ABA_8ha	Log2(ABA_8h/ABA_0h)	P value
LincRNA_2414	0.0142532	24.757	9.99603	4.69598e-29
NAT-lncRNA_2904	0	18.8872	10.884	1.41178e-23
NAT-lncRNA_4033	0.016432	0	-1.40228	1.96649e-19
NAT-lncRNA_2417	0.388217	4.34027	3.44948	4.3456e-18
NAT-lncRNA_2464	0.00599712	2.02774	6.99301	1.01492e-17
NAT-lncRNA_3868	0.370675	11.7112	4.94442	5.30975e-15
LincRNA_1559	0.24647	10.6946	5.38329	1.60078e-14
NAT-lncRNA_3865	5.60477	78.5485	3.80647	7.68971e-13
NAT-lncRNA_3042	1.27372	0.0117103	-5.88581	1.70236e-12
LincRNA_1716	0.0144313	4.26091	7.44967	1.86342e-12
LincRNA_709	1.14189	15.2798	3.7305	2.84909e-11
NAT-lncRNA_1971	0.0985648	2.17969	4.3341	1.14855e-10
LincRNA_2316	0	0.874903	6.46745	1.29248e-10
LincRNA_637	5.73157	0.768811	-2.8821	1.40544e-10
LincRNA_1487	11.3388	0.473195	-4.55379	1.53298e-10
NAT-lncRNA_3894	0.00903812	0.566182	4.91956	2.41649e-10
NAT-lncRNA_3645	2.06792	0	-7.699	3.23697e-10
NAT-lncRNA_2090	0	3.49806	8.45453	3.91523e-10
NAT-lncRNA_3996	0.0465892	0.944518	4.07617	5.35344e-10
NAT-lncRNA_3845	0.0280365	0	-1.92738	5.37427e-10
NAT-lncRNA_1667	1.02187	0.00821995	-5.82359	7.0827e-10
NAT-lncRNA_2463	0	0.311359	5.00611	8.38292e-10
NAT-lncRNA_1944	0.03573	1.16904	4.68833	9.46882e-10
NAT-lncRNA_2792	0.0243536	0	-1.78046	2.93818e-09
NAT-lncRNA_2301	0.198264	6.44067	4.95297	3.44289e-09
NAT-lncRNA_4023	0	0.955282	6.59288	4.45978e-09
NAT-lncRNA_3195	0.668044	0.0440681	-3.64853	6.79897e-09
NAT-lncRNA_2756	27.947	2.50257	-3.47598	7.68844e-09
NAT-lncRNA_961	0.065021	1.5723	4.39858	8.72801e-09
NAT-lncRNA_3731	0.196698	0	-4.36946	9.39386e-09
NAT-lncRNA_1187	0	1.09648	6.78984	1.09652e-08
NAT-lncRNA_3196	1.72335	0.0909387	-4.10201	1.33533e-08
NAT-lncRNA_1738	0.0560008	1.77753	4.75934	3.25186e-08
NAT-lncRNA_2108	0	11.2061	10.1314	4.35327e-08
NAT-lncRNA_2906	0.738463	0.0873239	-2.94306	4.56027e-08
LincRNA_1903	0.185649	3.785	4.27776	7.62829e-08
NAT-lncRNA_1760	3.24926	0.209973	-3.88915	8.95634e-08
NAT-lncRNA_2531	0.0937852	0	-3.37553	2.10024e-07
NAT-lncRNA_3777	0.530799	0.0196084	-4.19102	3.87845e-07
NAT-lncRNA_4040	0.0813798	0.570747	2.66796	5.1213e-07
NAT-lncRNA_3530	0	0.0100908	1.00654	5.2023e-07
LincRNA_2092	0	0.54417	5.79226	6.72604e-07
NAT-lncRNA_2467	0.086928	0.785298	3.03651	7.60788e-07
NAT-lncRNA_842	0.208735	0	-4.45111	8.15153e-07
NAT-lncRNA_2612	0.384067	3.04762	2.95589	1.06794e-06
LincRNA_2304	0.210948	1.82495	3.05396	1.16407e-06
NAT-lncRNA_727	2.53411	0.143467	-4.05116	1.27935e-06
NAT-lncRNA_2720	0.0177793	0.55894	4.35619	1.67556e-06
NAT-lncRNA_973	0.199942	2.07742	3.31366	1.75229e-06
NAT-lncRNA_2667	1.43168	10.658	2.88747	2.36032e-06
LincRNA_382	0	1.32856	7.06454	2.53731e-06
NAT-lncRNA_2004	2.71313	0.31437	-3.06955	2.63457e-06
NAT-lncRNA_2127	0	0.0313542	2.04803	3.12037e-06
NAT-lncRNA_2238	0	0.335752	5.11167	4.00949e-06
NAT-lncRNA_1972	1.01739	0.424092	-1.24291	5.50544e-06
NAT-lncRNA_3925	0.335808	0	-5.1119	6.43773e-06
LincRNA_85	0.115008	2.19518	4.1408	6.63455e-06
NAT-lncRNA_2114	0	0.0217612	1.66727	7.29267e-06
NAT-lncRNA_3162	0.0187399	0.550045	4.28442	1.06717e-05
NAT-lncRNA_2502	1.454	0.0272557	-5.29631	1.12408e-05
LincRNA_116	0.0452361	1.07826	4.30026	1.20078e-05
LincRNA_1566	0.225677	0.00620128	-3.86263	1.22419e-05
NAT-lncRNA_2079	0	0.725194	6.20005	1.70895e-05
LincRNA_1669	0.407955	0.026764	-3.50698	1.7655e-05
NAT-lncRNA_3909	1.08659	0	-6.77688	2.39531e-05
NAT-lncRNA_2246	0.463064	1.72106	1.87155	2.49955e-05
NAT-lncRNA_1770	5.92999	0.894267	-2.71564	2.63239e-05
NAT-lncRNA_2053	0	0.759208	6.2653	2.64881e-05
NAT-lncRNA_2908	0.238134	1.69423	2.77992	2.79225e-05
NAT-lncRNA_1558	0.345388	0.0437892	-2.724	2.80797e-05
NAT-lncRNA_1566	4.65578	1.03128	-2.16376	2.85369e-05
LincRNA_249	0.0445641	0.439392	3.04195	2.96786e-05
NAT-lncRNA_3554	0.258655	0	-4.74768	3.03998e-05
NAT-lncRNA_703	0	0.484101	5.62673	3.16161e-05
NAT-lncRNA_3129	1.38707	0.124729	-3.37428	3.41658e-05
NAT-lncRNA_2801	0.102195	1.90971	4.09681	3.79674e-05
NAT-lncRNA_183	0.4233	0	-5.4373	3.84377e-05
LincRNA_1091	0	0.375217	5.2676	4.03429e-05
NAT-lncRNA_2535	0.632705	0.0528865	-3.35333	4.46357e-05
NAT-lncRNA_3340	0.405417	2.50261	2.59655	5.05938e-05
NAT-lncRNA_587	0	7.45255	9.54352	5.82392e-05
LincRNA_11	0	0.18256	4.26724	6.16732e-05
NAT-lncRNA_3962	2.44496	0.52597	-2.19547	6.48993e-05
NAT-lncRNA_2190	0.138168	0.409801	1.50247	6.49913e-05
LincRNA_188	3.43741	0.399431	-3.07382	6.73212e-05
NAT-lncRNA_2365	0.21807	0.0824205	-1.30319	8.48139e-05
LincRNA_773	0.0319453	0.301387	2.89212	8.63534e-05
NAT-lncRNA_2862	0	1.68145	7.40212	8.80607e-05
LincRNA_1292	0	0.168334	4.15651	9.01489e-05
NAT-lncRNA_735	0	0.340814	5.13263	9.8961e-05
NAT-lncRNA_3488	0.0559822	0	-2.72208	0.000106819
LincRNA_1267	0.472434	0.19708	-1.22014	0.00010694
NAT-lncRNA_3987	0	0.908961	6.52193	0.000108071
NAT-lncRNA_2817	0.179126	1.78126	3.24356	0.000108298
LincRNA_1093	0.370121	3.67453	3.27695	0.000109721
LincRNA_502	1.31894	0.26815	-2.25634	0.000154364
NAT-lncRNA_3237	0.0202286	0.596899	4.32747	0.000155889
NAT-lncRNA_3840	0.0293243	0	-1.97542	0.000157765
LincRNA_1784	0.248976	0	-4.69475	0.000169292
LincRNA_2314	0.200516	0.0127861	-3.20771	0.000171384
NAT-lncRNA_3465	0.184773	0.0451454	-1.82048	0.000176091
NAT-lncRNA_221	0.33179	2.9643	3.12137	0.00020195
LincRNA_1360	0.453709	0.0976354	-2.10707	0.000216892
NAT-lncRNA_2488	0.397952	0.954094	1.24078	0.000222105
LincRNA_2250	0.497356	0	-5.66493	0.000246562
NAT-lncRNA_596	0.0573705	0	-2.75212	0.000303212
NAT-lncRNA_2941	1.04247	0.304874	-1.74094	0.000307751
NAT-lncRNA_3234	0	11.212	10.1321	0.000312353
LincRNA_1601	4.71083	1.02369	-2.19123	0.000331276
LincRNA_1079	0	0.0656792	2.9199	0.000343157
NAT-lncRNA_2680	0.126159	1.03198	2.93596	0.000351816
NAT-lncRNA_3433	0	0.619178	5.9754	0.000370581
NAT-lncRNA_4022	0.0501972	0.463964	2.97701	0.000490353
LincRNA_624	0	0.301793	4.96251	0.000561681
NAT-lncRNA_2988	0.410218	0.0960638	-1.9862	0.000577897
NAT-lncRNA_2370	0.209208	0.0952344	-1.05869	0.000581196
NAT-lncRNA_3959	0.911947	3.78573	2.04162	0.000582236
NAT-lncRNA_2652	0	2.54607	7.99778	0.000611736
NAT-lncRNA_2956	0.11857	0.517773	2.03736	0.000644419
NAT-lncRNA_2099	0.0104712	0	-1.03359	0.000731049
NAT-lncRNA_1030	7.40371	3.22268	-1.19747	0.000739001
NAT-lncRNA_3449	0.391618	0.826958	1.05933	0.000848014
LincRNA_21	2.5924	0.602527	-2.087	0.000858628
NAT-lncRNA_934	0.462311	0	-5.56166	0.000865583
NAT-lncRNA_2742	5.22171	11.8973	1.18649	0.000867055
NAT-lncRNA_3910	0.155204	0.0320832	-1.97293	0.00105669
NAT-lncRNA_3828	0.235831	0	-4.6196	0.00109623
LincRNA_2365	0.468782	0.0137559	-4.33301	0.00116489
NAT-lncRNA_2426	1.48438	0.391881	-1.89471	0.00119696
LincRNA_1790	0.432664	0.0270097	-3.58023	0.00123243
LincRNA_1173	1.44236	0.127673	-3.39909	0.00124152
LincRNA_2176	0.3244	0.767168	1.21665	0.00125577
NAT-lncRNA_1468	0.431404	0.055545	-2.75154	0.00128397
LincRNA_1205	1.41946	0.178376	-2.92378	0.00138262
NAT-lncRNA_50	0.0348168	0.416438	3.25023	0.00139869
NAT-lncRNA_1773	0.322671	0.0160852	-3.67279	0.00144913
LincRNA_1913	0	0.533307	5.76369	0.00147286
NAT-lncRNA_2275	0.179708	0.0217827	-2.57747	0.00154261
NAT-lncRNA_1164	0.36445	0	-5.2267	0.00178598
NAT-lncRNA_2711	1.41718	0.339664	-2.02913	0.00181169
NAT-lncRNA_2016	0.604673	0.168289	-1.7856	0.0020395
NAT-lncRNA_2085	0.477514	2.27053	2.22585	0.00226124
LincRNA_2076	30.594	0	-11.5795	0.00237133
NAT-lncRNA_2205	0.0476525	0	-2.52738	0.00239754
NAT-lncRNA_3742	0.0399847	0	-2.32149	0.0024282
LincRNA_2346	0.334345	0	-5.10578	0.00257732
NAT-lncRNA_2384	0.0457099	0	-2.47793	0.00259299
NAT-lncRNA_3734	1.21079	0	-6.93167	0.00266034
NAT-lncRNA_2038	0.356612	1.726	2.24344	0.0027006
NAT-lncRNA_1017	0.102109	1.27749	3.52159	0.00272991
NAT-lncRNA_1090	0.089997	0	-3.32188	0.00297956
NAT-lncRNA_2831	1.05179	0.240126	-2.08577	0.00306425
NAT-lncRNA_3948	0.0487829	1.35134	4.53349	0.00306915
NAT-lncRNA_534	0.230779	0	-4.58964	0.00311829
NAT-lncRNA_73	0.0247355	0	-1.79641	0.00334891
NAT-lncRNA_2794	1.12215	5.70898	2.3367	0.00341462
NAT-lncRNA_1155	0.373221	0.101737	-1.77807	0.00370723
NAT-lncRNA_3786	0.547805	4.40788	2.98552	0.00373418
NAT-lncRNA_3249	1.21539	4.41613	1.85281	0.003885
LincRNA_1206	0.692431	0	-6.13429	0.00400504
NAT-lncRNA_3768	0.199241	0.0540231	-1.7085	0.00406342
NAT-lncRNA_1140	0	0.44975	5.52278	0.00412308
LincRNA_84	0.82125	0.0444862	-3.93132	0.00423737
LincRNA_1086	0	1.13432	6.83835	0.00439061
LincRNA_1614	2.61444	0.924308	-1.49004	0.00452055
NAT-lncRNA_2192	0.140961	3.9736	4.72183	0.00468202
LincRNA_248	0	0.491794	5.64902	0.00474331
NAT-lncRNA_2405	0.396999	0.069337	-2.35896	0.00499672
NAT-lncRNA_3952	0.283818	0.0212918	-3.23106	0.0051978
NAT-lncRNA_3584	0.307309	0	-4.98782	0.00528326
NAT-lncRNA_2323	0.540212	0.194899	-1.42508	0.00544128
NAT-lncRNA_3896	1.39904	2.90528	1.04892	0.00564986
NAT-lncRNA_3080	0.55916	0.214979	-1.33904	0.00634351
LincRNA_385	0.346016	0	-5.15387	0.00657268
NAT-lncRNA_2386	0.0268421	0	-1.88136	0.00660116
NAT-lncRNA_2193	0.491527	0.0736785	-2.5834	0.00669695
NAT-lncRNA_2427	0.252192	0.0864525	-1.44273	0.00679292
LincRNA_1785	2.8669	0.873949	-1.70248	0.00684126
NAT-lncRNA_399	0	0.788678	6.31954	0.00684697
NAT-lncRNA_2084	0.713097	0.311514	-1.16931	0.0070622
LincRNA_857	0	0.27385	4.82706	0.0070765
NAT-lncRNA_3327	0.235859	0	-4.61976	0.00751499
NAT-lncRNA_1117	0	0.556473	5.82394	0.00767431
NAT-lncRNA_2330	0.0648145	0	-2.90332	0.0079595
LincRNA_291	0	0.882646	6.48002	0.00843348
LincRNA_866	1.05507	0.289556	-1.83005	0.00844829
NAT-lncRNA_2257	0.160467	0	-4.09142	0.00850874
NAT-lncRNA_2282	0.448541	0.213488	-1.03685	0.00852813
LincRNA_2371	0.5297	0.0140137	-4.49023	0.008568
NAT-lncRNA_3772	0	0.181678	4.26061	0.00858809
LincRNA_2084	2.11258	0.041248	-5.37218	0.00879107
LincRNA_477	0	0.182515	4.2669	0.00926525
NAT-lncRNA_2401	0.345842	0.030525	-3.13435	0.00957082
NAT-lncRNA_2495	0.120261	0.0277012	-1.78872	0.00963277
NAT-lncRNA_667	0.486826	0	-5.63467	0.00965423
NAT-lncRNA_351	0	0.76316	6.2727	0.00987934
NAT-lncRNA_2181	0.127682	0.0383749	-1.50901	0.00996509
NAT-lncRNA_1981	0.282294	0.589679	1.03677	0.00999642
NAT-lncRNA_2991	0.314949	0.0556987	-2.30628	0.0100257
NAT-lncRNA_2458	0	0.0189843	1.53527	0.0104118
LincRNA_724	0.584917	0	-5.89462	0.0109204
NAT-lncRNA_1126	0.234809	0	-4.61358	0.0110788
NAT-lncRNA_3312	0.237804	0	-4.63113	0.0113863
NAT-lncRNA_1590	0.118746	0.476818	1.91886	0.011863
NAT-lncRNA_3755	0.299212	0.0622175	-2.09818	0.0119747
LincRNA_2386	0.387242	0.0829458	-2.09555	0.0121127
NAT-lncRNA_2312	0.263763	0.0228694	-3.05811	0.0121476
LincRNA_1720	0	0.419081	5.42318	0.0121726
NAT-lncRNA_1206	0.262906	0	-4.77033	0.0127084
NAT-lncRNA_3596	0.0694169	0.323065	2.06829	0.0127703
LincRNA_2139	0.936965	0.294476	-1.63698	0.0133873
NAT-lncRNA_2018	0.0273492	0.606341	4.04458	0.0133953
LincRNA_1402	0.330056	1.68805	2.32004	0.0138641
NAT-lncRNA_3943	0.302409	0.0389466	-2.67416	0.0142188
NAT-lncRNA_1026	0.229556	0.0153784	-3.23869	0.0142488
NAT-lncRNA_1965	0	0.122142	3.72401	0.0143288
NAT-lncRNA_2036	0.53176	0	-5.75958	0.0149527
NAT-lncRNA_1234	0.030744	0.316247	3.00131	0.0151952
NAT-lncRNA_793	0.0884855	0	-3.29991	0.0151979
NAT-lncRNA_2510	1.42996	0	-7.16988	0.0152416
LincRNA_2244	0.392715	0.986156	1.30661	0.0153148
LincRNA_1110	0	1.01065	6.67334	0.015626
NAT-lncRNA_3520	0	0.594156	5.91685	0.0160891
NAT-lncRNA_1647	0	0.028627	1.94961	0.0165447
NAT-lncRNA_866	0	0.100048	3.46006	0.0168792
NAT-lncRNA_1569	0	0.299373	4.95127	0.0171388
LincRNA_1983	0.523751	0.0356525	-3.5474	0.017264
LincRNA_2140	0.345533	1.41562	2.00354	0.0173443
NAT-lncRNA_3846	0.0466195	0	-2.5013	0.017368
NAT-lncRNA_3374	0.109901	0	-3.58378	0.0175742
NAT-lncRNA_3212	0.285525	0.0142133	-3.6094	0.0176974
NAT-lncRNA_2073	0.520002	0	-5.72793	0.0177621
NAT-lncRNA_1393	0.415266	0	-5.41029	0.0178216
NAT-lncRNA_1178	0	0.0224097	1.69642	0.0184921
NAT-lncRNA_551	0	0.126978	3.77587	0.018706
NAT-lncRNA_2671	4.82941	2.3498	-1.03616	0.0189906
LincRNA_348	0	0.122165	3.72427	0.0196946
LincRNA_1058	0.177743	0.0218394	-2.55988	0.0204851
NAT-lncRNA_2091	0	0.0564902	2.73314	0.0214269
LincRNA_815	0.101889	1.46305	3.71866	0.0216422
LincRNA_92	0.486966	0.0978041	-2.20474	0.0223793
NAT-lncRNA_2738	0.84591	0.284668	-1.53837	0.0225939
NAT-lncRNA_2927	0	1.22443	6.94771	0.0226418
NAT-lncRNA_83	0.28738	0.0373872	-2.64974	0.0226884
LincRNA_1530	0.115836	0	-3.65347	0.0228615
NAT-lncRNA_2745	1.66556	0	-7.3885	0.0232644
NAT-lncRNA_1108	0.347853	0	-5.16129	0.023344
NAT-lncRNA_2403	0.246228	0.0302057	-2.67196	0.0233801
NAT-lncRNA_2494	8.5302	4.0183	-1.0841	0.0237059
NAT-lncRNA_56	0.123079	0.457478	1.81261	0.023967
LincRNA_868	0	0.260301	4.7565	0.0240279
LincRNA_579	0.128338	0.515823	1.92638	0.0250438
NAT-lncRNA_2239	0.16711	0.0620493	-1.29759	0.0259535
NAT-lncRNA_732	0.217335	0	-4.50675	0.0259825
NAT-lncRNA_332	0.309747	0.0814047	-1.80659	0.0268409
LincRNA_2415	0.201229	1.3047	2.63786	0.0269784
LincRNA_951	0.710989	0.30321	-1.20285	0.0270738
NAT-lncRNA_2329	0.0307537	0.127801	1.75758	0.0275543
NAT-lncRNA_266	0	34.7767	11.7643	0.027913
LincRNA_1985	0	0.239397	4.64037	0.0280562
NAT-lncRNA_2157	1.13606	0.53162	-1.08132	0.0281101
NAT-lncRNA_3679	0.653598	0.0325153	-3.96426	0.0284519
NAT-lncRNA_2030	1.82523	0.668619	-1.43529	0.0289166
NAT-lncRNA_1158	0	0.0899163	3.32072	0.0289499
NAT-lncRNA_2411	0.329927	0.140184	-1.17849	0.0290387
NAT-lncRNA_1655	0.0237488	0	-1.75484	0.0290792
NAT-lncRNA_3083	0.189405	0	-4.31763	0.0295212
LincRNA_2406	0.209671	0	-4.45727	0.0301231
NAT-lncRNA_2682	0.201351	0	-4.40157	0.030351
NAT-lncRNA_1922	0.145214	0	-3.95618	0.0310913
NAT-lncRNA_2180	0.161864	0	-4.1032	0.0319834
LincRNA_2246	0.0287328	0.230105	2.63204	0.0320399
NAT-lncRNA_2469	0.0883011	0.023564	-1.55029	0.0325717
NAT-lncRNA_2657	0	0.44779	5.51661	0.0327042
NAT-lncRNA_1708	0.0679687	0	-2.96289	0.0328685
NAT-lncRNA_2060	0.209141	0.0181321	-2.96157	0.0329945
LincRNA_405	3.90777	1.30846	-1.57117	0.0352413
NAT-lncRNA_1941	0.0737375	0	-3.06587	0.0367121
LincRNA_1095	0.628327	0.201169	-1.5959	0.0367759
NAT-lncRNA_1129	0	1.64668	7.37215	0.0369049
NAT-lncRNA_2033	0	0.628158	5.99584	0.0372213
NAT-lncRNA_2441	0	0.0750777	3.08878	0.0377648
NAT-lncRNA_899	0.0782633	0	-3.14181	0.0377881
NAT-lncRNA_2242	0.362126	0.875548	1.25078	0.0382791
LincRNA_1749	0	2.15308	7.75694	0.0383609
LincRNA_2022	0.0409612	0.566807	3.50062	0.0385499
NAT-lncRNA_3887	0.046962	0.0164745	-1.1054	0.038797
LincRNA_2142	0.20128	0.0261695	-2.54631	0.0389018
NAT-lncRNA_344	0	0.0476047	2.52619	0.0393463
NAT-lncRNA_2653	0.0114556	0.0464772	1.39632	0.0394515
NAT-lncRNA_3479	0.489468	0.045525	-3.16918	0.0396336
LincRNA_2105	0.538489	0.220361	-1.25157	0.0398896
NAT-lncRNA_1945	0	0.249861	4.69967	0.0408307
NAT-lncRNA_1927	0.0811238	0.00916397	-2.24943	0.0412674
LincRNA_38	0.0333188	0	-2.11499	0.0417342
NAT-lncRNA_2636	0.235641	0	-4.61848	0.0419526
NAT-lncRNA_2382	0.122898	0.036352	-1.51962	0.0423384
NAT-lncRNA_2849	0	0.274455	4.83013	0.0428382
NAT-lncRNA_3641	0	0.536208	5.77138	0.0428661
NAT-lncRNA_3413	0	0.288074	4.8976	0.0430043
LincRNA_1835	0.191785	0.870229	2.12506	0.0439191
NAT-lncRNA_2683	0.964359	0	-6.60638	0.0443457
LincRNA_1473	0.0716528	0	-3.0295	0.0451004
LincRNA_999	0.0716752	0	-3.0299	0.0455758
NAT-lncRNA_484	0.342438	0.0423378	-2.75145	0.0464101
LincRNA_178	0.133113	0.0352268	-1.6619	0.047038
LincRNA_1732	1.62176	0.702039	-1.1964	0.047868
NAT-lncRNA_2176	0	0.940383	6.57044	0.0481678
NAT-lncRNA_3906	0.306299	0.681726	1.12891	0.0486385
NAT-lncRNA_138	0.73527	0.22184	-1.68463	0.0489402
NAT-lncRNA_3308	0	0.520962	5.73054	0.0492364
LincRNA_456	0.16823	0.0216605	-2.49298	0.0493537
NAT-lncRNA_1560	0.123035	0.306679	1.25122	0.0493711
NAT-lncRNA_1291	0.415291	0	-5.41038	0.0496987
aaverage of three biological replicates
