# Supplementary material for: Global identification of Arabidopsis lncRNAs reveals the regulation of MAF4 by a natural antisense RNA
Source: Nat Commun. 2018 Nov 29;9:5056. doi: 10.1038/s41467-018-07500-7 (PMC6265284; doi:10.1038/s41467-018-07500-7)
Supplement: Supplementary file 11 — Supplementary Data 7 [file 41467_2018_7500_MOESM11_ESM.xlsx]

## Sheet: 0h vs 2h
Supplementary Table 7. LncRNAs differentially expressed in drought-treated plants
LncRNA ID	Drought_0ha	Drought_2ha	Log2(Drought_2h/Drought_0h)	P value
NAT-lncRNA_3868	0.025083	8.55976	7.93234	6.97141e-18
NAT-lncRNA_2301	0.0231647	3.22836	6.60947	2.0327e-16
NAT-lncRNA_3195	2.38184	0.130157	-4.093	5.24736e-14
NAT-lncRNA_2464	0	0.993192	6.64845	9.15202e-14
LincRNA_2316	0	1.87528	7.55863	7.66614e-13
NAT-lncRNA_2612	0.115103	1.86784	3.90789	4.26244e-12
NAT-lncRNA_2904	0.201264	7.7522	5.19935	1.05307e-11
NAT-lncRNA_2099	0.0119665	0.0358685	1.0622	2.62563e-11
NAT-lncRNA_2603	64.505	13.352	-2.2715	2.63922e-10
NAT-lncRNA_3645	2.01129	0.131856	-3.83278	1.35385e-09
NAT-lncRNA_3129	0.718543	0.0226691	-4.47902	7.92302e-09
LincRNA_2414	0.0701867	4.63025	5.8547	3.03643e-08
NAT-lncRNA_2314	0.193675	1.17111	2.5358	1.08694e-07
LincRNA_1943	1.0816	0	-6.7703	1.60726e-07
NAT-lncRNA_1667	2.64681	0.229344	-3.47254	8.01773e-07
NAT-lncRNA_2680	0.0264078	0.980345	4.76561	8.57445e-07
NAT-lncRNA_2418	0.307902	0.0206008	-3.37694	8.96655e-07
LincRNA_1834	0	25.4595	11.3146	1.09147e-06
NAT-lncRNA_1760	6.02006	1.16786	-2.35601	1.09472e-06
NAT-lncRNA_2487	0.454854	0.0638017	-2.65505	1.30598e-06
NAT-lncRNA_2941	0.885117	0.197752	-2.10721	1.40326e-06
LincRNA_1946	0.325786	0.0195175	-3.5079	1.54985e-06
LincRNA_405	3.10888	0.0981875	-4.84942	1.96723e-06
NAT-lncRNA_2402	0.372778	0.0420124	-2.87958	2.24824e-06
LincRNA_1835	0.0672325	1.9246	4.64669	3.53842e-06
NAT-lncRNA_3190	0	2.86587	8.16786	7.13218e-06
NAT-lncRNA_2238	0.00993205	0.346319	4.16001	9.1807e-06
NAT-lncRNA_1152	0.163979	0.758231	2.14262	1.07908e-05
NAT-lncRNA_3845	0.023495	0	-1.74394	1.21364e-05
NAT-lncRNA_1206	2.55742	0.171887	-3.8192	1.38664e-05
NAT-lncRNA_2038	0.0208119	0.4948	4.03415	1.4343e-05
NAT-lncRNA_2114	0	0.0348152	2.16399	1.85702e-05
NAT-lncRNA_3742	0.144313	0	-3.94778	2.03747e-05
NAT-lncRNA_3196	4.32965	0.436217	-3.28176	2.30649e-05
NAT-lncRNA_3046	0.0947555	0	-3.38895	2.48978e-05
NAT-lncRNA_3896	1.19226	3.1828	1.40907	2.69164e-05
NAT-lncRNA_3871	0.159935	0	-4.08691	3.65134e-05
NAT-lncRNA_1971	0	0.562666	5.83962	5.12249e-05
NAT-lncRNA_2991	0.334558	0	-5.10668	7.3209e-05
NAT-lncRNA_2463	0	0.173509	4.19778	0.000100778
NAT-lncRNA_1513	0.147999	2.48513	3.98113	0.000102065
LincRNA_1883	0.654474	0.0396304	-3.74291	0.000125961
LincRNA_2250	0.608495	0.0181088	-4.45967	0.000127235
NAT-lncRNA_1284	0	0.13996	3.90651	0.000167199
NAT-lncRNA_2246	0.211277	0.73079	1.74321	0.000177716
NAT-lncRNA_3943	0.445271	0.00963123	-4.5355	0.000178851
NAT-lncRNA_3865	11.9889	30.5299	1.34779	0.000182641
NAT-lncRNA_2803	5.24441	1.41625	-1.8813	0.000184144
LincRNA_1487	13.0571	5.76094	-1.17906	0.000198272
NAT-lncRNA_2369	0.0513574	0.176558	1.60432	0.000233471
NAT-lncRNA_2290	0	0.0265298	1.86907	0.000242868
NAT-lncRNA_1969	3.28345	0	-8.36346	0.00025246
LincRNA_1836	0	1.89211	7.57146	0.000255204
NAT-lncRNA_1955	0	0.301464	4.96099	0.000273619
NAT-lncRNA_1164	0.477413	0	-5.60707	0.000294942
NAT-lncRNA_3874	0.0425562	0	-2.39386	0.000438897
NAT-lncRNA_3944	0.307426	0.643243	1.0412	0.000511763
LincRNA_1217	0.4658	2.60253	2.45702	0.000529242
NAT-lncRNA_3840	0.0954698	0.0139855	-2.1366	0.000534787
NAT-lncRNA_2108	2.09144	14.656	2.80303	0.00053888
NAT-lncRNA_3465	0.318657	0.0530452	-2.38213	0.000559481
LincRNA_382	0.106408	0.728458	2.66532	0.000646602
NAT-lncRNA_3664	0	0.0359058	2.19867	0.000649262
NAT-lncRNA_1590	0.0141213	0.309712	3.7284	0.000655706
NAT-lncRNA_2292	0.090301	0.0106584	-2.27954	0.000668087
NAT-lncRNA_2535	0.745074	0.148292	-2.25403	0.000727272
LincRNA_1093	0.635139	3.27656	2.3489	0.000783277
NAT-lncRNA_512	0	0.235416	4.61716	0.000841215
NAT-lncRNA_2053	0	0.131682	3.82458	0.000968339
NAT-lncRNA_2666	0.0779018	0.0138844	-1.87982	0.000974414
NAT-lncRNA_3909	1.15318	0	-6.86193	0.00101328
NAT-lncRNA_3753	0.185605	0.927643	2.2611	0.0013067
NAT-lncRNA_2365	0.289978	0.0673468	-1.95544	0.0013531
NAT-lncRNA_10	0	0.115319	3.64753	0.00187586
NAT-lncRNA_2635	8.0397	2.56592	-1.64385	0.00196541
NAT-lncRNA_3641	0	1.49509	7.2337	0.00197963
NAT-lncRNA_463	4.50073	1.27487	-1.81173	0.00212144
LincRNA_1614	2.69633	0.914824	-1.54909	0.00219824
NAT-lncRNA_1654	0	0.0633149	2.87411	0.00222488
NAT-lncRNA_3743	0.030378	0	-2.01357	0.00225456
NAT-lncRNA_202	1.08972	0.0285933	-4.83264	0.00241852
NAT-lncRNA_2405	0.502954	0.0153067	-4.34124	0.00242013
LincRNA_188	6.16316	1.26347	-2.27725	0.0024321
NAT-lncRNA_2467	0.157665	0.893459	2.42988	0.00265311
NAT-lncRNA_1738	0	0.169897	4.1691	0.00274877
NAT-lncRNA_3162	0	0.0962782	3.40977	0.00281373
NAT-lncRNA_2756	67.6546	6.48789	-3.38036	0.00290409
NAT-lncRNA_2015	0.449127	0.0641391	-2.63059	0.00333503
NAT-lncRNA_441	1.68198	0.475699	-1.80058	0.00356937
LincRNA_1364	0.0287749	0.332128	3.14135	0.00360302
LincRNA_1716	0.196189	0.962932	2.23837	0.00362895
LincRNA_2323	0.412322	0	-5.40027	0.0041403
NAT-lncRNA_3510	0.0810896	0.00685455	-2.43415	0.0041757
LincRNA_2415	0.151768	1.22085	2.92766	0.00451559
NAT-lncRNA_1886	5.4115	0	-9.08255	0.00468468
NAT-lncRNA_1309	0.680118	0.0159269	-4.73432	0.00479557
NAT-lncRNA_1393	1.49825	0.226555	-2.67262	0.00487644
NAT-lncRNA_3092	0.010908	0	-1.06405	0.00520143
NAT-lncRNA_2555	0.124867	0.0103045	-2.73167	0.0052118
NAT-lncRNA_2234	0.0160522	0	-1.3814	0.00525474
NAT-lncRNA_3624	0.0187579	0.138748	2.37084	0.00597454
NAT-lncRNA_331	0	0.585264	5.89546	0.0063295
NAT-lncRNA_1789	1.42528	0.447142	-1.65062	0.00634796
LincRNA_2116	5.87644	0	-9.20125	0.00659174
NAT-lncRNA_841	0.846526	0.0217406	-4.7541	0.00701298
NAT-lncRNA_1490	0.316206	0.0286598	-3.07688	0.00704557
LincRNA_709	0.907685	2.21544	1.27802	0.00713181
NAT-lncRNA_3785	0.0275345	0	-1.90822	0.00746019
NAT-lncRNA_4023	0.0502812	0.620091	3.38578	0.00750614
LincRNA_1888	3.24031	8.7547	1.43112	0.00770767
NAT-lncRNA_1595	0	0.294872	4.93013	0.00771578
NAT-lncRNA_3930	0.0764526	0.23053	1.47624	0.00801443
LincRNA_1601	1.6004	4.84539	1.59217	0.00802193
NAT-lncRNA_1182	0.305951	0	-4.98163	0.0080412
NAT-lncRNA_797	0	0.192286	4.33832	0.00812827
NAT-lncRNA_2419	0.111303	0	-3.60054	0.00815593
NAT-lncRNA_2153	0.178781	0.489113	1.40265	0.00830363
LincRNA_1741	0.0191708	1.2404	5.42173	0.00877913
NAT-lncRNA_3237	0	0.352755	5.18092	0.00922803
NAT-lncRNA_1100	0	0.0722052	3.03923	0.0095573
NAT-lncRNA_1568	0.267552	0.620559	1.18388	0.00963693
NAT-lncRNA_2367	0.0431502	0.305707	2.57044	0.0105613
NAT-lncRNA_2880	0	0.52931	5.75304	0.010742
LincRNA_2365	0.727867	0.0688482	-3.22621	0.0109913
NAT-lncRNA_227	0.238606	0.944508	1.9409	0.0113265
NAT-lncRNA_2720	0.0833841	0.0345044	-1.06923	0.0123448
NAT-lncRNA_2442	2.49761	0	-7.97017	0.0125375
LincRNA_1941	1.44172	0	-7.18162	0.0128306
NAT-lncRNA_2393	0	0.0803014	3.17475	0.0132302
NAT-lncRNA_90	0.0346907	0.927801	4.39123	0.0132918
LincRNA_2304	0.486246	0.0873918	-2.34918	0.0137616
NAT-lncRNA_3441	0.0206377	0	-1.61531	0.014868
NAT-lncRNA_2030	1.64045	0.713057	-1.19068	0.0148922
NAT-lncRNA_2192	0.0414482	2.84776	5.79562	0.0149073
NAT-lncRNA_46	0	0.463214	5.56442	0.0150194
NAT-lncRNA_2691	0.0384927	0	-2.27777	0.0150927
NAT-lncRNA_2164	0.214604	4.19428	4.2264	0.0153294
NAT-lncRNA_896	0.463136	1.74863	1.89413	0.015428
NAT-lncRNA_305	0.0616333	3.17027	5.47238	0.01559
NAT-lncRNA_3672	0.58936	0	-5.90535	0.0158877
NAT-lncRNA_3080	1.10284	0.173809	-2.59797	0.0161689
NAT-lncRNA_475	0.0654108	0	-2.91477	0.0166356
NAT-lncRNA_2858	0.182299	0.408726	1.12265	0.0168415
NAT-lncRNA_2406	0.0947743	0	-3.38921	0.0169649
NAT-lncRNA_2964	9.93146	4.06231	-1.28761	0.0173618
NAT-lncRNA_1701	0.0498775	0.818754	3.79086	0.0173906
NAT-lncRNA_2836	5.22435	11.7178	1.16386	0.0180411
LincRNA_1402	0.218205	0.79796	1.82395	0.0184198
NAT-lncRNA_872	0	2.49953	7.97127	0.018726
NAT-lncRNA_1096	0	1.87884	7.56135	0.0192381
NAT-lncRNA_3883	0.191565	0.465769	1.23902	0.0205903
NAT-lncRNA_3033	0.274402	0	-4.82986	0.0207165
LincRNA_1559	0.364212	1.19719	1.68973	0.0210163
NAT-lncRNA_2403	0.818589	0.0260778	-4.52148	0.0216249
LincRNA_1192	0.282587	0	-4.87079	0.0224204
NAT-lncRNA_1033	0.226998	0	-4.5668	0.0224835
LincRNA_236	4.19142	1.07203	-1.95713	0.0227742
NAT-lncRNA_3731	0.416186	0.0219925	-3.73568	0.0228191
NAT-lncRNA_2277	0.0587548	0.0189046	-1.25016	0.0232084
NAT-lncRNA_3230	1.09734	2.24398	1.02537	0.0236959
NAT-lncRNA_2313	0.159827	0	-4.08599	0.0242318
NAT-lncRNA_2018	0.374943	1.38474	1.85728	0.0245281
NAT-lncRNA_2401	1.01541	0	-6.68006	0.0245346
LincRNA_1833	0.103203	0.847244	2.9208	0.0247289
NAT-lncRNA_1986	1.81101	0	-7.5086	0.025193
NAT-lncRNA_1641	0	0.158389	4.07373	0.0253221
NAT-lncRNA_3040	1.35678	0.467682	-1.51666	0.0255629
NAT-lncRNA_747	0.0913878	0	-3.34181	0.0256399
NAT-lncRNA_55	0.0409555	0	-2.34924	0.0261908
NAT-lncRNA_2655	0.0861337	0.21762	1.24351	0.0263331
NAT-lncRNA_2751	0.2036	0.0162786	-3.02295	0.0264551
NAT-lncRNA_2830	1.75086	0.12097	-3.74897	0.0277034
LincRNA_1724	0.0853543	0.731343	2.95877	0.0278123
LincRNA_2053	0.145483	0.36416	1.2669	0.0279966
NAT-lncRNA_2426	1.43941	0.583578	-1.28795	0.02832
NAT-lncRNA_2210	0.100738	0	-3.46908	0.0283472
LincRNA_2372	0.26418	1806.98	12.6862	0.029478
NAT-lncRNA_1510	0.0248708	0.459893	3.75224	0.029826
NAT-lncRNA_199	8.76636	0	-9.77748	0.0299827
LincRNA_2460	0	0.568547	5.85436	0.0301859
NAT-lncRNA_2881	0	0.285208	4.88366	0.0311625
NAT-lncRNA_1538	1.40832	3.55654	1.33034	0.0314023
NAT-lncRNA_2074	0.285385	0	-4.88452	0.0317219
LincRNA_2221	0.0113591	0.100028	2.36495	0.0320162
NAT-lncRNA_2955	0.0957067	0	-3.402	0.0324238
NAT-lncRNA_1863	0.223186	0.0596477	-1.74334	0.0326384
LincRNA_1282	0.0661213	0.303847	2.04369	0.0327489
LincRNA_2386	0.494592	0.197895	-1.27926	0.0333311
NAT-lncRNA_3373	0	0.118643	3.6853	0.0336078
NAT-lncRNA_1155	0.612435	0.0750723	-2.87116	0.0338306
LincRNA_2312	0.268543	0	-4.79983	0.033854
NAT-lncRNA_1638	0.411636	0.0142697	-4.11877	0.0339497
LincRNA_2176	0	0.914802	6.53107	0.0344563
NAT-lncRNA_3827	0.0440543	0	-2.43441	0.0346234
LincRNA_1068	0.0284929	0	-1.94459	0.0354909
NAT-lncRNA_429	0	0.102315	3.48948	0.0358228
LincRNA_1466	0.0348571	0.238439	2.46948	0.0371076
NAT-lncRNA_1300	0.516877	0.0922227	-2.36575	0.037223
NAT-lncRNA_1773	0.366766	0.0161449	-3.84907	0.0381591
LincRNA_2009	1.63538	0	-7.36227	0.0386942
NAT-lncRNA_3250	7.44705	0.081972	-6.34127	0.0391672
LincRNA_1542	0.229481	0.0364987	-2.36465	0.0396569
NAT-lncRNA_3143	0.152867	0.427152	1.42444	0.0396839
NAT-lncRNA_3679	0.0543363	0	-2.68563	0.0421933
NAT-lncRNA_2683	1.18449	0.0669327	-3.95665	0.0423592
NAT-lncRNA_1160	1.41613	0.162177	-3.05014	0.0441081
NAT-lncRNA_2919	0.174546	0	-4.20591	0.0441308
LincRNA_2371	0.407902	1.03596	1.32358	0.0441525
NAT-lncRNA_718	0.0615212	0.979246	3.78989	0.0444004
NAT-lncRNA_1978	2.1252	0	-7.73823	0.045116
NAT-lncRNA_3755	1.22535	0.33775	-1.82879	0.0451628
NAT-lncRNA_3828	0	0.0806468	3.18026	0.0456464
NAT-lncRNA_1245	2.86937	0	-8.16961	0.0465617
NAT-lncRNA_3462	0.0558321	0.351601	2.45754	0.0465936
NAT-lncRNA_3134	0	0.478752	5.61103	0.0467125
NAT-lncRNA_420	14.5173	0.319312	-5.46317	0.0473732
NAT-lncRNA_2496	0.121006	0.294959	1.21899	0.0480776
NAT-lncRNA_581	0.245125	0	-4.67313	0.0488308
aaverage of three biological replicates

## Sheet: 0h vs 4h
Supplementary Table 7. LncRNAs differentially expressed in drought-treated plants
LncRNA ID	Drought_0ha	Drought_4ha	Log2(Drought_4h/Drought_0h)	P value
LincRNA_2414	0.0701867	28.648	8.48136	4.85177e-32
NAT-lncRNA_3868	0.025083	95.5823	11.4119	1.62808e-31
NAT-lncRNA_2301	0.0231647	12.307	8.53678	1.11661e-27
NAT-lncRNA_2904	0.201264	11.1576	5.72413	1.48449e-26
NAT-lncRNA_2464	0	2.41142	7.91971	1.58626e-25
NAT-lncRNA_2612	0.115103	5.52882	5.46839	2.03085e-24
LincRNA_2316	0	3.03763	8.25155	5.51603e-22
NAT-lncRNA_1738	0	2.31407	7.86051	1.68168e-14
NAT-lncRNA_3324	0	0.0357973	2.19526	3.83486e-12
NAT-lncRNA_3645	2.01129	0.0674118	-4.70658	4.05476e-12
NAT-lncRNA_2603	64.505	9.37472	-2.78125	5.14707e-12
NAT-lncRNA_2463	0	0.23637	4.62275	6.55202e-12
LincRNA_1487	13.0571	2.14961	-2.5971	4.01417e-11
NAT-lncRNA_3195	2.38184	0.124238	-4.15525	1.35687e-10
LincRNA_1943	1.0816	0	-6.7703	2.83188e-10
NAT-lncRNA_2099	0.0119665	0	-1.13531	3.29181e-10
NAT-lncRNA_2418	0.307902	0.00919835	-4.04953	3.49342e-10
LincRNA_1946	0.325786	0	-5.06947	5.62763e-10
LincRNA_188	6.16316	0.0381807	-7.00141	1.41887e-09
NAT-lncRNA_3894	0.0251877	0.730061	4.3945	3.7227e-09
NAT-lncRNA_1654	0	0.201481	4.40245	4.40517e-09
NAT-lncRNA_1667	2.64681	0.114235	-4.41855	4.67066e-09
LincRNA_405	3.10888	0.024511	-6.49783	7.28221e-09
NAT-lncRNA_3129	0.718543	0.0057833	-5.52854	1.00815e-08
NAT-lncRNA_1206	2.55742	0	-8.00418	1.76363e-08
NAT-lncRNA_1760	6.02006	0.937374	-2.67017	2.02883e-08
NAT-lncRNA_3451	0	0.371702	5.25437	3.72201e-08
NAT-lncRNA_2038	0.0208119	0.40097	3.73747	1.24893e-07
NAT-lncRNA_2246	0.211277	0.987048	2.17181	1.82767e-07
NAT-lncRNA_3196	4.32965	0.703043	-2.60552	2.98054e-07
NAT-lncRNA_2487	0.454854	0.032887	-3.43816	3.41506e-07
NAT-lncRNA_3871	0.159935	0	-4.08691	5.41338e-07
NAT-lncRNA_331	0	1.52945	7.26627	9.09978e-07
NAT-lncRNA_2680	0.0264078	1.09293	4.92095	9.69229e-07
NAT-lncRNA_2426	1.43941	0.154523	-3.13911	1.02934e-06
LincRNA_2250	0.608495	0	-5.95069	1.31985e-06
NAT-lncRNA_1590	0.0141213	0.674997	4.82772	1.35677e-06
NAT-lncRNA_1971	0	0.167491	4.14968	1.53666e-06
LincRNA_773	0.00486117	0.540345	5.21072	1.93674e-06
NAT-lncRNA_1513	0.147999	2.2173	3.81731	2.08122e-06
NAT-lncRNA_3162	0	0.395313	5.34096	2.26266e-06
NAT-lncRNA_2015	0.449127	0.037716	-3.26635	3.81528e-06
NAT-lncRNA_2108	2.09144	10.658	2.34384	4.38185e-06
NAT-lncRNA_2292	0.090301	0	-3.32626	5.55481e-06
NAT-lncRNA_512	0	0.135491	3.86286	6.56043e-06
NAT-lncRNA_2991	0.334558	0.0175514	-3.64455	7.04825e-06
NAT-lncRNA_1284	0	5.83295	9.19055	8.23911e-06
NAT-lncRNA_1152	0.163979	1.05213	2.60998	8.37195e-06
NAT-lncRNA_1701	0.0498775	1.93316	5.02025	9.53341e-06
LincRNA_637	4.00957	0.691451	-2.51863	1.04744e-05
NAT-lncRNA_2894	0	0.144414	3.94873	1.04782e-05
NAT-lncRNA_3742	0.144313	0	-3.94778	1.06018e-05
LincRNA_1834	0	11.3267	10.1468	1.09196e-05
LincRNA_1835	0.0672325	0.382784	2.34646	1.34349e-05
NAT-lncRNA_3465	0.318657	0.0162456	-3.64644	1.48648e-05
NAT-lncRNA_2535	0.745074	0.0708745	-3.22286	1.54163e-05
NAT-lncRNA_463	4.50073	0.0628507	-5.95227	2.03964e-05
NAT-lncRNA_3190	0	0.480621	5.61654	2.04325e-05
NAT-lncRNA_4023	0.0502812	0.572339	3.27208	3.31949e-05
NAT-lncRNA_1641	0	0.381298	5.29019	3.70245e-05
NAT-lncRNA_1955	0	0.141872	3.92478	4.76806e-05
NAT-lncRNA_2314	0.193675	0.824125	2.034	4.83055e-05
NAT-lncRNA_2192	0.0414482	10.4116	7.66224	5.21176e-05
NAT-lncRNA_2402	0.372778	0.048005	-2.72226	5.61554e-05
NAT-lncRNA_1143	2.94822	0	-8.20859	6.66784e-05
NAT-lncRNA_2004	3.82372	0.367344	-3.34479	7.07284e-05
NAT-lncRNA_1969	3.28345	0.400751	-3.00327	7.29388e-05
NAT-lncRNA_2238	0.00993205	0.579011	4.88513	8.33086e-05
NAT-lncRNA_3237	0	0.432436	5.4674	8.71129e-05
NAT-lncRNA_3143	0.152867	1.0496	2.70176	9.05777e-05
NAT-lncRNA_2365	0.289978	0.0608525	-2.08197	9.30257e-05
NAT-lncRNA_2090	0	0.072626	3.0466	0.000103901
NAT-lncRNA_3896	1.19226	2.82009	1.23509	0.000143833
NAT-lncRNA_2153	0.178781	0.66642	1.84121	0.00015155
NAT-lncRNA_2803	5.24441	1.41468	-1.88289	0.000153715
NAT-lncRNA_2290	0	0.0181686	1.49409	0.000194052
NAT-lncRNA_3865	11.9889	28.6931	1.25831	0.000208657
LincRNA_199	5.50549	0.801798	-2.7643	0.000209857
NAT-lncRNA_3777	0.273561	0.0599751	-2.01874	0.000237733
NAT-lncRNA_2858	0.182299	0.619663	1.71123	0.000238073
LincRNA_1559	0.364212	2.21852	2.57416	0.000259106
LincRNA_561	0.695016	0	-6.13958	0.000268545
NAT-lncRNA_227	0.238606	1.34456	2.4459	0.00030224
LincRNA_2273	0	0.295177	4.93158	0.00030656
NAT-lncRNA_2635	8.0397	2.03349	-1.9779	0.000376042
NAT-lncRNA_872	0	2.14226	7.74971	0.000399611
NAT-lncRNA_1164	0.477413	0	-5.60707	0.000448624
LincRNA_1883	0.654474	0.0606011	-3.23445	0.000449529
NAT-lncRNA_1415	0.90781	0.224697	-1.9674	0.000482765
NAT-lncRNA_246	1.0853	0.0590036	-3.98851	0.000515174
NAT-lncRNA_3230	1.09734	2.22424	1.01268	0.000581798
NAT-lncRNA_399	0	1.5318	7.26847	0.000630029
NAT-lncRNA_1568	0.267552	1.34957	2.29232	0.000724244
LincRNA_382	0.106408	0.801778	2.80189	0.000730045
NAT-lncRNA_199	8.76636	0	-9.77748	0.000799998
LincRNA_2460	0	0.362	5.21723	0.000859033
NAT-lncRNA_441	1.68198	0.364075	-2.17732	0.0010042
NAT-lncRNA_1595	0	0.349471	5.1678	0.00102035
NAT-lncRNA_2742	4.25845	11.422	1.4213	0.0011254
NAT-lncRNA_2652	0	0.154771	4.04239	0.00122947
NAT-lncRNA_3874	0.0425562	0	-2.39386	0.0013977
NAT-lncRNA_1934	1.89548	0.526615	-1.82819	0.00151906
NAT-lncRNA_2802	0.305836	0.810314	1.377	0.00152816
LincRNA_1079	0	0.0722737	3.04043	0.00157793
LincRNA_2109	0	8.59171	9.74848	0.0017173
LincRNA_1093	0.635139	2.86244	2.1546	0.00189881
LincRNA_2365	0.727867	0	-6.20529	0.00198909
NAT-lncRNA_3883	0.191565	0.622471	1.64976	0.00199036
LincRNA_355	0.505276	1.51713	1.56741	0.00201963
LincRNA_1888	3.24031	10.3375	1.67063	0.00209082
NAT-lncRNA_2234	0.0160522	0	-1.3814	0.00226946
LincRNA_1836	0	1.25672	6.98495	0.00239496
NAT-lncRNA_3046	0.0947555	0	-3.38895	0.00247215
NAT-lncRNA_980	0	0.223352	4.54444	0.00254505
LincRNA_2386	0.494592	0.114589	-2.01794	0.00263801
NAT-lncRNA_2792	0.0047066	0.0340357	1.58221	0.00264246
NAT-lncRNA_896	0.463136	2.00987	2.09393	0.00269416
NAT-lncRNA_1017	0.196291	1.22581	2.5827	0.00284838
NAT-lncRNA_2964	9.93146	2.73374	-1.85731	0.00290174
NAT-lncRNA_3755	1.22535	0.217892	-2.4385	0.00292488
NAT-lncRNA_3083	0	0.241179	4.65065	0.00320706
NAT-lncRNA_983	0.0139002	0	-1.25702	0.003504
NAT-lncRNA_909	1.64961	3.61343	1.12651	0.00358762
NAT-lncRNA_1886	5.4115	0	-9.08255	0.003653
LincRNA_1173	2.35451	0.245796	-3.20847	0.00376153
NAT-lncRNA_587	0	1.71761	7.43263	0.00398721
LincRNA_1402	0.218205	1.17344	2.37459	0.00424477
NAT-lncRNA_4039	0.0654143	0.00935007	-1.9625	0.00445211
NAT-lncRNA_3799	0	0.407614	5.3841	0.00450224
NAT-lncRNA_1145	0	0.861322	6.44513	0.00474563
LincRNA_1903	0.26646	0.852378	1.64125	0.00478712
NAT-lncRNA_2881	0	0.514861	5.71386	0.00489822
NAT-lncRNA_1944	0.456649	0.934818	1.0177	0.00501931
LincRNA_2116	5.87644	0	-9.20125	0.00513274
NAT-lncRNA_2751	0.2036	0	-4.41684	0.00514613
NAT-lncRNA_1490	0.316206	0	-5.02771	0.00536042
NAT-lncRNA_3288	1.51801	0.225268	-2.69928	0.00537644
NAT-lncRNA_584	0.980751	0	-6.63045	0.00567624
NAT-lncRNA_83	1.12111	0	-6.8216	0.00591314
NAT-lncRNA_2682	0.375499	0.036152	-3.06226	0.00600045
LincRNA_993	0.0277652	0.198823	2.46715	0.00602964
NAT-lncRNA_2409	0.032389	0.081802	1.11484	0.00621971
NAT-lncRNA_3212	0.100764	0.034502	-1.31555	0.006574
NAT-lncRNA_2617	0.0291499	0.116092	1.68739	0.00719717
NAT-lncRNA_2710	1.07015	0.159315	-2.67345	0.00722862
LincRNA_1711	0	0.246154	4.67894	0.00724043
NAT-lncRNA_1638	0.411636	0	-5.39793	0.00728854
NAT-lncRNA_1096	0	1.80146	7.50101	0.00748358
NAT-lncRNA_206	2.58413	0.273529	-3.19368	0.00755204
LincRNA_1908	0	0.633366	6.00757	0.0083784
NAT-lncRNA_3296	0.087728	0.00760055	-2.47315	0.00842625
NAT-lncRNA_1160	1.41613	0.155016	-3.11143	0.00846178
LincRNA_1601	1.6004	4.05657	1.33639	0.00866764
NAT-lncRNA_2839	0.0084391	0.241403	3.76916	0.00894331
NAT-lncRNA_3464	0.518895	0	-5.72491	0.00958327
NAT-lncRNA_568	0	0.341215	5.13428	0.0100605
NAT-lncRNA_4022	0.126134	0.395345	1.57412	0.0100801
NAT-lncRNA_2417	0.325792	0.813808	1.29474	0.0101132
LincRNA_2346	0.0299978	0.0947478	1.38893	0.0102022
LincRNA_2053	0.145483	0.392811	1.37334	0.0103101
NAT-lncRNA_2190	0.031332	0.135959	1.82023	0.0103931
NAT-lncRNA_3611	0.0460352	0	-2.48633	0.0105223
LincRNA_1941	1.44172	0	-7.18162	0.0105675
NAT-lncRNA_2733	0.0167566	0.198215	2.96011	0.0108675
LincRNA_1095	1.29284	0.193981	-2.67515	0.0114238
LincRNA_1598	0.294687	0.0533221	-2.26655	0.011511
NAT-lncRNA_1972	1.82264	0.779563	-1.2148	0.0116825
NAT-lncRNA_2691	0.0384927	0	-2.27777	0.0117161
LincRNA_2415	0.151768	0.67789	2.08825	0.0118145
NAT-lncRNA_2759	0	1.70929	7.42567	0.0119038
LincRNA_2305	0.922436	2.7275	1.55378	0.0119851
NAT-lncRNA_351	0	0.0674027	2.95238	0.0120527
NAT-lncRNA_3840	0.0954698	0.0129418	-2.20078	0.0120852
NAT-lncRNA_3909	1.15318	0.116733	-3.19821	0.0121923
NAT-lncRNA_2880	0	0.455645	5.54116	0.0128832
NAT-lncRNA_3990	0.235216	0.0208492	-2.99075	0.0133474
NAT-lncRNA_2648	2.09909	0.720481	-1.5297	0.0133589
NAT-lncRNA_2242	0.450902	0.975564	1.09649	0.0137077
LincRNA_2077	0	0.0913895	3.34184	0.0138471
NAT-lncRNA_3250	7.44705	0	-9.54246	0.0142315
NAT-lncRNA_3596	0.0283708	0.256019	2.79345	0.0143555
NAT-lncRNA_10	0	2.23814	7.81259	0.0147281
NAT-lncRNA_2376	1.84813	0.594283	-1.62055	0.0148075
NAT-lncRNA_187	0.436971	0	-5.48211	0.0150169
NAT-lncRNA_2053	0	0.325908	5.06999	0.0151843
LincRNA_1588	2.68182	0	-8.07244	0.0153591
NAT-lncRNA_3356	0.0647838	0.223524	1.64278	0.0153782
NAT-lncRNA_1309	0.680118	0.083298	-2.88692	0.0157246
NAT-lncRNA_1628	0.531399	0	-5.75862	0.0157806
NAT-lncRNA_1891	0.626217	1.44936	1.19774	0.0159227
LincRNA_131	5.82751	1.17247	-2.30355	0.0159568
NAT-lncRNA_2467	0.157665	0.596042	1.85383	0.0159891
NAT-lncRNA_2908	0.231178	0.692238	1.54186	0.016004
NAT-lncRNA_3479	0.475971	0	-5.6028	0.0160577
LincRNA_1749	0	3.05407	8.2593	0.0161268
NAT-lncRNA_2510	4.36648	0	-8.77363	0.0165339
NAT-lncRNA_2854	339.13	130.957	-1.37268	0.0168695
NAT-lncRNA_1986	1.81101	0	-7.5086	0.0168765
NAT-lncRNA_2723	0.994387	0	-6.65017	0.0172983
NAT-lncRNA_186	0.0601483	1.15153	4.04947	0.0173623
NAT-lncRNA_2911	0	0.0309068	2.03234	0.017436
NAT-lncRNA_57	0.0222237	0	-1.68812	0.0174654
NAT-lncRNA_3731	0.416186	0	-5.41341	0.0176869
LincRNA_935	0.421364	0.0573261	-2.67967	0.0178679
NAT-lncRNA_3743	0.030378	0.171929	2.17173	0.0180921
NAT-lncRNA_2401	1.01541	0	-6.68006	0.018434
NAT-lncRNA_3134	0	0.328343	5.08042	0.0192217
NAT-lncRNA_920	0	0.400938	5.36085	0.0192317
LincRNA_1847	0.0210211	0.0997955	1.8235	0.0197447
LincRNA_1716	0.196189	0.613432	1.59627	0.0209716
NAT-lncRNA_2756	67.6546	10.1565	-2.73457	0.0213671
NAT-lncRNA_2500	0	0.684539	6.11798	0.0216597
NAT-lncRNA_3943	0.445271	0.18244	-1.24232	0.0216878
NAT-lncRNA_2411	0.459591	0.21452	-1.06456	0.02178
NAT-lncRNA_3772	0.0183085	0.062297	1.3527	0.0219204
NAT-lncRNA_1033	0.226998	0	-4.5668	0.0220717
NAT-lncRNA_2079	0.0911342	0.508584	2.35831	0.0229888
NAT-lncRNA_2125	0.0230632	0.404185	3.64698	0.0236386
NAT-lncRNA_3930	0.0764526	0.26814	1.68583	0.0237539
LincRNA_2405	0.565813	1.15074	1.01137	0.0237768
NAT-lncRNA_2128	0.0309555	0	-2.03406	0.023953
NAT-lncRNA_4	0	2.01578	7.66233	0.0240454
NAT-lncRNA_1864	0.11049	0.0188916	-2.06019	0.0241422
NAT-lncRNA_1773	0.366766	0.0149894	-3.91428	0.0241773
NAT-lncRNA_3884	0.221263	0.718184	1.65477	0.0242537
NAT-lncRNA_1429	0	0.220585	4.52723	0.0251213
LincRNA_1791	0.00785465	0.0988436	2.60788	0.025508
NAT-lncRNA_2955	0.0957067	0	-3.402	0.0258087
LincRNA_1395	0	0.294611	4.9289	0.0262156
NAT-lncRNA_2359	1.20131	0.537529	-1.14556	0.0266005
NAT-lncRNA_1538	1.40832	3.75455	1.40829	0.0278814
NAT-lncRNA_3786	0.501032	3.18934	2.64629	0.0283346
NAT-lncRNA_3034	0.0149862	0	-1.32113	0.0287492
NAT-lncRNA_3327	0.03839	0.34153	2.86087	0.0288115
NAT-lncRNA_3962	1.69424	0.693956	-1.27557	0.0295157
NAT-lncRNA_2564	0.136218	0.552998	1.94501	0.0297043
NAT-lncRNA_2393	0	0.0865556	3.27136	0.0297439
NAT-lncRNA_3737	1.94565	0	-7.61151	0.0298291
NAT-lncRNA_3533	0.135201	0.495308	1.79911	0.0298395
LincRNA_1614	2.69633	1.24931	-1.1037	0.0301349
NAT-lncRNA_2666	0.0779018	0.0270507	-1.24639	0.0304733
NAT-lncRNA_865	0	0.987163	6.63976	0.03061
NAT-lncRNA_590	2.09144	0	-7.71523	0.0306538
NAT-lncRNA_3249	0.707064	1.80079	1.33645	0.0307636
LincRNA_474	9.15508	2.99351	-1.6095	0.0310261
NAT-lncRNA_2095	0	0.0582348	2.77051	0.0311304
NAT-lncRNA_202	1.08972	0.133646	-2.93655	0.0312752
LincRNA_2437	0	0.33144	5.09356	0.0318463
NAT-lncRNA_2352	0.397186	0.0177807	-3.87353	0.0318984
NAT-lncRNA_1725	2.76792	1.19121	-1.20951	0.0323264
NAT-lncRNA_2662	0.424059	0.934985	1.1224	0.0323581
LincRNA_236	4.19142	1.57243	-1.40874	0.0325954
NAT-lncRNA_1809	0.355709	0.0229552	-3.47212	0.0326477
NAT-lncRNA_710	0	0.4066	5.38059	0.0330599
NAT-lncRNA_1978	2.1252	0	-7.73823	0.033126
NAT-lncRNA_3040	1.35678	0.524593	-1.35427	0.0332215
NAT-lncRNA_53	0	0.3917	5.32805	0.034918
LincRNA_2105	0.513422	0.192514	-1.36995	0.0354414
LincRNA_1086	0	0.139302	3.90016	0.0354646
NAT-lncRNA_1770	5.69804	2.60027	-1.1288	0.0361485
NAT-lncRNA_527	0.262598	0	-4.7687	0.0365609
LincRNA_1993	0.061526	0	-2.83847	0.0366506
NAT-lncRNA_3462	0.0558321	0.371622	2.53528	0.0372013
LincRNA_362	1.08077	4.669	2.10085	0.0379352
NAT-lncRNA_3672	0.58936	0.0782365	-2.76398	0.0381155
LincRNA_1756	0.0713911	0.259996	1.72999	0.039051
NAT-lncRNA_79	0.014856	0	-1.31359	0.039984
NAT-lncRNA_2432	0.096668	0.310702	1.58811	0.0405052
NAT-lncRNA_2570	0	0.336165	5.11339	0.041505
NAT-lncRNA_2069	0.042527	0	-2.39306	0.0418087
LincRNA_1393	0	0.082055	3.2025	0.0428971
LincRNA_1785	3.6515	1.2556	-1.53261	0.0434054
NAT-lncRNA_961	0.071674	1.005	3.63545	0.0435567
LincRNA_1466	0.0348571	0.158037	1.90537	0.0437696
NAT-lncRNA_752	0.148001	0	-3.98186	0.0438038
LincRNA_1741	0.0191708	0.651223	4.50254	0.0442064
NAT-lncRNA_475	0.0654108	0	-2.91477	0.0457462
NAT-lncRNA_3665	0.182874	0.0143398	-2.98627	0.0467291
LincRNA_2063	1.48898	0	-7.22784	0.047116
NAT-lncRNA_2403	0.818589	0.165481	-2.23934	0.0471605
NAT-lncRNA_3092	0.010908	0	-1.06405	0.0477101
NAT-lncRNA_2903	0.749665	0	-6.24729	0.0480164
NAT-lncRNA_2253	0.73638	0.191528	-1.88893	0.0482508
NAT-lncRNA_2647	0.367344	0.151283	-1.22628	0.0489335
NAT-lncRNA_2431	0	0.825271	6.38417	0.049433
NAT-lncRNA_1510	0.0248708	0.438453	3.68487	0.0496147
NAT-lncRNA_2508	0	0.335214	5.10942	0.0498276
aaverage of three biological replicates

## Sheet: 0h vs 6h
Supplementary Table 7. LncRNAs differentially expressed in drought-treated plants
LncRNA ID	Drought_0ha	Drought_6ha	Log2(Drought_6h/Drought_0h)	P value
NAT-lncRNA_3868	0.025083	86.8574	11.2738	5.16849e-29
NAT-lncRNA_2301	0.0231647	14.622	8.78526	3.58301e-24
NAT-lncRNA_2464	0	3.10517	8.28317	1.13041e-22
LincRNA_2414	0.0701867	34.5891	8.75315	8.56567e-22
NAT-lncRNA_2904	0.201264	13.6783	6.01775	1.14727e-20
NAT-lncRNA_2612	0.115103	5.22018	5.38568	6.04965e-18
LincRNA_1487	13.0571	0.378532	-5.07176	6.12513e-16
NAT-lncRNA_1738	0	4.2877	8.74742	8.70359e-15
LincRNA_2316	0	2.8589	8.16436	5.99629e-14
NAT-lncRNA_2603	64.505	9.32381	-2.7891	6.09034e-12
NAT-lncRNA_1667	2.64681	0.0581028	-5.28584	2.59212e-11
NAT-lncRNA_2463	0	0.403515	5.36987	2.82531e-11
NAT-lncRNA_3129	0.718543	0	-6.18694	1.92402e-10
NAT-lncRNA_2418	0.307902	0	-4.99051	2.81711e-10
LincRNA_188	6.16316	0	-9.26987	8.43539e-10
LincRNA_405	3.10888	0	-8.28488	2.76264e-09
NAT-lncRNA_2680	0.0264078	1.96584	5.76207	6.97518e-09
NAT-lncRNA_2426	1.43941	0.0542781	-4.49499	9.15952e-09
LincRNA_1943	1.0816	0	-6.7703	1.03134e-08
NAT-lncRNA_2038	0.0208119	1.69601	5.791	1.20476e-08
LincRNA_1946	0.325786	0	-5.06947	1.81611e-08
NAT-lncRNA_3894	0.0251877	0.570598	4.0444	3.46524e-08
LincRNA_637	4.00957	0.315307	-3.62717	6.94893e-08
NAT-lncRNA_2246	0.211277	1.93237	3.1339	8.13883e-08
LincRNA_773	0.00486117	0.795125	5.75959	8.87609e-08
NAT-lncRNA_3195	2.38184	0.0769815	-4.78127	9.24993e-08
NAT-lncRNA_3645	2.01129	0.124688	-3.90759	2.06055e-07
NAT-lncRNA_1206	2.55742	0.0144772	-6.71274	2.98262e-07
NAT-lncRNA_3196	4.32965	0.498004	-3.09467	3.21678e-07
NAT-lncRNA_3845	0.023495	0	-1.74394	3.95133e-07
NAT-lncRNA_3162	0	0.712455	6.17484	5.82584e-07
NAT-lncRNA_1770	5.69804	0.4308	-3.6948	9.02879e-07
NAT-lncRNA_2004	3.82372	0.091067	-5.24536	1.50927e-06
NAT-lncRNA_2108	2.09144	0.090957	-4.37956	1.54132e-06
NAT-lncRNA_1955	0	0.415495	5.41107	2.10811e-06
NAT-lncRNA_1969	3.28345	0.031229	-6.3198	2.24354e-06
NAT-lncRNA_3451	0	1.07998	6.76816	2.38848e-06
NAT-lncRNA_3871	0.159935	0.00353755	-3.64995	5.58928e-06
NAT-lncRNA_2402	0.372778	0.0425652	-2.86433	9.03129e-06
NAT-lncRNA_2314	0.193675	0.725718	1.85289	9.42016e-06
NAT-lncRNA_2991	0.334558	0	-5.10668	1.81893e-05
NAT-lncRNA_1972	1.82264	0.323669	-2.45743	1.86633e-05
NAT-lncRNA_2802	0.305836	1.53386	2.2893	2.03261e-05
NAT-lncRNA_1654	0	0.213022	4.47911	2.33823e-05
NAT-lncRNA_1971	0	0.517633	5.72146	2.69192e-05
NAT-lncRNA_463	4.50073	0	-8.81722	2.75822e-05
NAT-lncRNA_2365	0.289978	0.0633643	-2.03171	3.01324e-05
LincRNA_1559	0.364212	4.19268	3.48938	3.73586e-05
NAT-lncRNA_2492	0.0211644	0.927996	4.91161	3.87548e-05
NAT-lncRNA_1760	6.02006	0.429598	-3.77791	4.07027e-05
NAT-lncRNA_2803	5.24441	1.50765	-1.79169	4.20925e-05
NAT-lncRNA_3720	0	0.67753	6.10335	5.18411e-05
NAT-lncRNA_3962	1.69424	0.181254	-3.15557	5.35251e-05
LincRNA_1079	0	0.20908	4.45339	5.41601e-05
LincRNA_2365	0.727867	0	-6.20529	6.36993e-05
NAT-lncRNA_227	0.238606	1.48077	2.58413	7.11642e-05
LincRNA_2415	0.151768	1.96473	3.60966	7.57605e-05
LincRNA_1834	0	10.4445	10.0299	7.78914e-05
LincRNA_2250	0.608495	0.0222374	-4.26195	8.8321e-05
NAT-lncRNA_246	1.0853	0	-6.77519	9.55144e-05
NAT-lncRNA_2927	0	3.86208	8.59697	0.000103991
NAT-lncRNA_3465	0.318657	0.0241969	-3.26465	0.000104985
NAT-lncRNA_512	0	0.327267	5.07582	0.000106443
NAT-lncRNA_2411	0.459591	0.0703765	-2.54656	0.000116974
NAT-lncRNA_2535	0.745074	0	-6.23855	0.000117614
NAT-lncRNA_3143	0.152867	2.14441	3.72552	0.000120515
NAT-lncRNA_1415	0.90781	0.165584	-2.38603	0.000125162
LincRNA_1669	0.0517117	0.0156628	-1.26587	0.000142556
NAT-lncRNA_2015	0.449127	0	-5.52082	0.000150111
NAT-lncRNA_2894	0	0.12182	3.72049	0.000171999
NAT-lncRNA_3943	0.445271	0.0094991	-4.54525	0.000188449
NAT-lncRNA_1590	0.0141213	0.908402	5.25075	0.000195423
NAT-lncRNA_2508	0	1.02081	6.68764	0.000207868
LincRNA_2273	0	0.81525	6.36676	0.000208538
NAT-lncRNA_1513	0.147999	4.45279	4.81996	0.00021068
NAT-lncRNA_2635	8.0397	1.8469	-2.11604	0.000211354
NAT-lncRNA_2292	0.090301	0	-3.32626	0.00025286
NAT-lncRNA_2153	0.178781	1.24434	2.73215	0.000255534
NAT-lncRNA_842	0.23329	0.00912892	-3.66885	0.000307643
NAT-lncRNA_587	0	8.79952	9.78292	0.000321973
NAT-lncRNA_920	0	0.0278173	1.91904	0.000328646
NAT-lncRNA_2192	0.0414482	10.6023	7.6884	0.00035796
NAT-lncRNA_1558	0.302732	0.108502	-1.40002	0.000363835
NAT-lncRNA_2756	67.6546	25.18	-1.42555	0.000409661
NAT-lncRNA_1143	2.94822	0.0485725	-5.65836	0.000484568
LincRNA_1835	0.0672325	1.81133	4.55964	0.000488025
NAT-lncRNA_1160	1.41613	0.0251855	-5.34098	0.000600795
NAT-lncRNA_2487	0.454854	0.089296	-2.22697	0.000648285
NAT-lncRNA_399	0	0.123672	3.74062	0.00072575
NAT-lncRNA_2238	0.00993205	0.838585	5.4119	0.000813604
NAT-lncRNA_1164	0.477413	0	-5.60707	0.000900149
NAT-lncRNA_3743	0.030378	0	-2.01357	0.000930987
NAT-lncRNA_3530	0.0394555	0	-2.30613	0.00103065
NAT-lncRNA_2964	9.93146	3.02955	-1.7096	0.00104061
LincRNA_33	0.749398	0.145263	-2.29014	0.00108703
NAT-lncRNA_3134	0	0.844864	6.41762	0.00119452
LincRNA_2009	1.63538	0	-7.36227	0.00127251
NAT-lncRNA_2090	0	5.82003	9.18736	0.00127313
NAT-lncRNA_2477	0.356666	0.071052	-2.17755	0.00135344
NAT-lncRNA_2666	0.0779018	0	-3.13589	0.00136725
NAT-lncRNA_2742	4.25845	13.4423	1.65606	0.00143826
NAT-lncRNA_2941	0.885117	0.351237	-1.30913	0.001461
NAT-lncRNA_872	0	1.51735	7.25489	0.00153159
NAT-lncRNA_3909	1.15318	0	-6.86193	0.00170316
NAT-lncRNA_1152	0.163979	1.17119	2.76325	0.00172923
LincRNA_1716	0.196189	1.31073	2.6793	0.00179933
NAT-lncRNA_2190	0.031332	0.66617	4.03205	0.00180984
LincRNA_2405	0.565813	1.95051	1.76756	0.00181173
NAT-lncRNA_3046	0.0947555	0	-3.38895	0.00183955
NAT-lncRNA_756	0.0321572	1.48571	5.14891	0.00188122
NAT-lncRNA_3737	1.94565	0	-7.61151	0.00189568
NAT-lncRNA_3840	0.0954698	0.00691007	-2.64087	0.00192061
NAT-lncRNA_202	1.08972	0.0278173	-4.86194	0.00199671
NAT-lncRNA_3755	1.22535	0.15268	-2.92481	0.00206674
NAT-lncRNA_199	8.76636	0	-9.77748	0.00208132
NAT-lncRNA_2433	0.0547139	0	-2.69408	0.00209764
NAT-lncRNA_2030	1.64045	0.351814	-2.18954	0.00210866
NAT-lncRNA_3742	0.144313	0	-3.94778	0.0021972
NAT-lncRNA_331	0	0.826849	6.3869	0.00224435
NAT-lncRNA_2652	0	2.50527	7.97457	0.00238793
NAT-lncRNA_441	1.68198	0.303898	-2.43035	0.00270639
LincRNA_2372	0.26418	0.603542	1.16204	0.00271053
LincRNA_2230	0.164329	0	-4.12374	0.0028429
NAT-lncRNA_79	0.014856	0	-1.31359	0.00289037
NAT-lncRNA_3865	11.9889	37.7156	1.65264	0.00293718
NAT-lncRNA_1091	0.669542	0.0140601	-4.81985	0.00301042
NAT-lncRNA_2723	0.994387	0	-6.65017	0.00306113
NAT-lncRNA_83	1.12111	0	-6.8216	0.00310751
NAT-lncRNA_3664	0	0.0347505	2.1619	0.00329115
NAT-lncRNA_1096	0	10.3375	10.0151	0.00331011
LincRNA_2176	0	0.0322612	2.07934	0.00348574
NAT-lncRNA_3874	0.0425562	0.00923245	-1.45032	0.0037472
NAT-lncRNA_3533	0.135201	0.73392	2.3571	0.00386691
NAT-lncRNA_3687	0	0.0325783	2.09012	0.0041526
LincRNA_1903	0.26646	1.33131	2.2785	0.00441995
NAT-lncRNA_2854	339.13	114.339	-1.56844	0.00442132
NAT-lncRNA_2376	1.84813	0.260696	-2.7791	0.00470576
NAT-lncRNA_2921	1.65779	0	-7.38179	0.00517395
LincRNA_1095	1.29284	0.0726548	-3.97842	0.00536659
NAT-lncRNA_1017	0.196291	1.47474	2.84746	0.00539846
NAT-lncRNA_3854	297.322	2.32925	-6.98989	0.00604204
NAT-lncRNA_2417	0.325792	2.08369	2.64041	0.00610476
NAT-lncRNA_3772	0.0183085	0.187813	2.80483	0.00640123
NAT-lncRNA_1886	5.4115	0	-9.08255	0.00677392
NAT-lncRNA_403	1.79566	6.02032	1.73971	0.00685903
NAT-lncRNA_703	0	0.192772	4.34179	0.00699679
NAT-lncRNA_864	0.254702	0	-4.7263	0.00703961
NAT-lncRNA_2343	0.0229817	0.0695225	1.2697	0.00708579
NAT-lncRNA_2830	1.75086	0.803075	-1.11482	0.00746304
NAT-lncRNA_2831	0.422775	0.0128564	-4.24295	0.00779075
NAT-lncRNA_56	0.0195545	0.397032	3.78369	0.00786244
NAT-lncRNA_2419	0.111303	0.0312735	-1.55532	0.00805161
NAT-lncRNA_2234	0.0160522	0	-1.3814	0.00810483
NAT-lncRNA_1658	0.347034	0.0440587	-2.72346	0.00820402
LincRNA_199	5.50549	1.08687	-2.3301	0.00820665
NAT-lncRNA_1934	1.89548	0.58909	-1.66931	0.00847533
NAT-lncRNA_2275	0.623869	0.0918338	-2.63797	0.00853375
NAT-lncRNA_3996	0.125697	0.33484	1.34554	0.00871405
NAT-lncRNA_2864	0.462027	0.00968767	-4.58351	0.00883352
NAT-lncRNA_2751	0.2036	0	-4.41684	0.00899239
NAT-lncRNA_2253	0.73638	0.0134272	-4.99365	0.00952693
NAT-lncRNA_1195	0.137861	0	-3.88617	0.00990016
LincRNA_1093	0.635139	3.00618	2.22504	0.0101574
NAT-lncRNA_2818	0.010908	0	-1.06405	0.0103841
NAT-lncRNA_1944	0.456649	1.7231	1.89295	0.0106015
LincRNA_1713	0	0.0184437	1.50811	0.0106424
NAT-lncRNA_1490	0.316206	3.3076e-07	-5.02767	0.0109645
NAT-lncRNA_2359	1.20131	0.38169	-1.62878	0.0110651
NAT-lncRNA_2710	1.07015	0.196325	-2.38824	0.0110894
NAT-lncRNA_2881	0	0.059237	2.79154	0.0112968
LincRNA_2221	0.0113591	0.257064	3.64426	0.0113163
NAT-lncRNA_584	0.980751	0	-6.63045	0.0116133
LincRNA_2116	5.87644	0	-9.20125	0.0117258
NAT-lncRNA_3884	0.221263	0.713194	1.64485	0.0124944
NAT-lncRNA_2555	0.124867	0.0366124	-1.53275	0.0126437
NAT-lncRNA_385	0	0.700929	6.15163	0.0127434
NAT-lncRNA_3777	0.273561	0.0705857	-1.81506	0.0128217
NAT-lncRNA_3929	0.520216	0.143308	-1.79015	0.0128983
NAT-lncRNA_4023	0.0502812	0.282074	2.27655	0.013112
NAT-lncRNA_1369	0.598005	0.0123416	-4.76628	0.0132861
NAT-lncRNA_1864	0.11049	0	-3.59084	0.0135465
NAT-lncRNA_1182	0.305951	0	-4.98163	0.0137096
NAT-lncRNA_305	0.0616333	0.144778	1.1115	0.0137355
NAT-lncRNA_2084	0.927079	0.261807	-1.78559	0.0137824
LincRNA_236	4.19142	1.25738	-1.72902	0.0138205
NAT-lncRNA_2467	0.157665	0.826514	2.31881	0.014006
LincRNA_2076	0.159969	0	-4.0872	0.0143972
LincRNA_888	0	0.796346	6.33333	0.0147509
LincRNA_474	9.15508	1.39118	-2.7095	0.0148282
LincRNA_2312	0.268543	0	-4.79983	0.0151681
LincRNA_1941	1.44172	0	-7.18162	0.0153303
NAT-lncRNA_3652	0.0881162	0.250476	1.40859	0.015656
NAT-lncRNA_2617	0.0291499	0.177303	2.25829	0.0171201
NAT-lncRNA_219	0.926155	0.257037	-1.80971	0.0171617
LincRNA_1836	0	0.341077	5.13372	0.0174927
NAT-lncRNA_2026	0.309684	0.0174494	-3.5418	0.0178214
LincRNA_2460	0	0.171028	4.17814	0.018218
LincRNA_382	0.106408	0.574187	2.32724	0.0188405
LincRNA_2386	0.494592	0.205543	-1.22714	0.0192355
LincRNA_709	0.907685	3.11762	1.769	0.0194936
NAT-lncRNA_2711	0.682983	0.167581	-1.96435	0.0196224
NAT-lncRNA_2211	1.23839	0.49559	-1.30402	0.0196991
NAT-lncRNA_2919	0.174546	0	-4.20591	0.0198488
LincRNA_502	2.18858	0.57429	-1.91182	0.0212764
LincRNA_84	0.956965	0.0219728	-4.91854	0.0213831
NAT-lncRNA_4045	0.094131	0	-3.38033	0.0228996
NAT-lncRNA_2691	0.0384927	0	-2.27777	0.0232888
NAT-lncRNA_420	14.5173	0	-10.5046	0.0233863
NAT-lncRNA_1245	2.86937	0	-8.16961	0.0234843
NAT-lncRNA_2752	0	0.123052	3.73392	0.0237559
NAT-lncRNA_3731	0.416186	0.0362113	-3.20516	0.0241291
NAT-lncRNA_3479	0.475971	0	-5.6028	0.0241709
NAT-lncRNA_3249	0.707064	1.58017	1.14901	0.0247306
LincRNA_1173	2.35451	0.366117	-2.65229	0.0247831
LincRNA_366	0.162969	0	-4.11245	0.0250208
NAT-lncRNA_2805	0.36536	0.0341618	-3.0874	0.0254023
LincRNA_2171	0.0782613	0	-3.14178	0.0254243
NAT-lncRNA_1725	2.76792	0.74253	-1.88418	0.0255808
NAT-lncRNA_475	0.0654108	0	-2.91477	0.0258083
NAT-lncRNA_3288	1.51801	0.244793	-2.58426	0.0260927
LincRNA_2063	1.48898	0.0445185	-4.78109	0.0262017
NAT-lncRNA_2313	0.159827	0	-4.08599	0.026416
NAT-lncRNA_4011	0.457475	0.157371	-1.48183	0.0267841
NAT-lncRNA_1628	0.531399	0	-5.75862	0.0272776
NAT-lncRNA_2567	1.84201	0.77874	-1.23147	0.0274279
NAT-lncRNA_2889	0.181219	0.703208	1.8991	0.0275369
NAT-lncRNA_2662	0.424059	1.2929	1.58577	0.0286186
NAT-lncRNA_3679	0.0543363	0.486683	2.94862	0.0293386
NAT-lncRNA_1033	0.226998	0	-4.5668	0.0301368
NAT-lncRNA_2329	0.0597253	0.152354	1.21939	0.0304601
NAT-lncRNA_1891	0.626217	1.62563	1.36226	0.0312871
NAT-lncRNA_332	0.07678	0	-3.11736	0.0315345
NAT-lncRNA_2052	0	1.57694	7.3101	0.0315939
NAT-lncRNA_1965	0.0107165	0.0497974	1.5293	0.0319714
NAT-lncRNA_1986	1.81101	0	-7.5086	0.0324228
LincRNA_1785	3.6515	1.02819	-1.81836	0.0327431
NAT-lncRNA_2401	1.01541	0	-6.68006	0.0330595
NAT-lncRNA_1795	0.069283	0	-2.98701	0.0332413
LincRNA_1566	0.0689293	0.0060845	-2.29489	0.0333471
LincRNA_1402	0.218205	1.10713	2.29139	0.0335249
NAT-lncRNA_2510	4.36648	0	-8.77363	0.0335512
NAT-lncRNA_1352	1.33642	0.0337485	-4.94375	0.034195
NAT-lncRNA_747	0.0913878	0	-3.34181	0.0344441
NAT-lncRNA_1836	0.1973	0.47034	1.21234	0.0345776
LincRNA_2346	0.0299978	0	-1.99992	0.0347166
NAT-lncRNA_3040	1.35678	0.393392	-1.76053	0.035052
LincRNA_1883	0.654474	0.181369	-1.79586	0.035149
NAT-lncRNA_979	0	0.944118	6.5761	0.0376572
NAT-lncRNA_3356	0.0647838	0.509406	2.79607	0.0380869
NAT-lncRNA_2089	0.446527	0	-5.51263	0.0390187
LincRNA_1058	0.0898228	0.0322062	-1.24191	0.0406927
NAT-lncRNA_2817	0.83582	2.65467	1.65553	0.0408627
NAT-lncRNA_2485	0.0169137	0.0604732	1.38873	0.0408764
NAT-lncRNA_2552	0.0865545	0	-3.27134	0.041847
NAT-lncRNA_596	0.0514187	0	-2.61868	0.0429196
LincRNA_131	5.82751	0.933581	-2.62913	0.0442299
NAT-lncRNA_3908	0.0954327	0	-3.39825	0.0445392
LincRNA_2092	0	0.103982	3.51073	0.0448655
LincRNA_355	0.505276	1.38923	1.44121	0.0450183
NAT-lncRNA_2079	0.0911342	0.821871	3.04009	0.0453703
NAT-lncRNA_1158	0	1.15726	6.86698	0.0463326
NAT-lncRNA_2902	0.531508	0.084491	-2.51873	0.0464263
NAT-lncRNA_1613	0.656048	1.47021	1.1521	0.0465159
NAT-lncRNA_2069	0.042527	0.100469	1.07251	0.0465184
NAT-lncRNA_1595	0	0.20654	4.43656	0.0466472
NAT-lncRNA_3488	0.0916318	0	-3.34528	0.0467137
NAT-lncRNA_3896	1.19226	2.6122	1.12503	0.0482831
NAT-lncRNA_2628	4.33848	1.63882	-1.39908	0.0483784
NAT-lncRNA_3786	0.501032	2.01652	1.98752	0.0496239
NAT-lncRNA_865	0	0.0996173	3.4544	0.0498496
aaverage of three biological replicates

## Sheet: 0h vs 8h
Supplementary Data 7. LncRNAs differentially expressed in drought-treated plants
LncRNA ID	Drought_0ha	Drought_8ha	Log2(Drought_8h/Drought_0h)	P value
NAT-lncRNA_2904	0.201264	24.1572	6.83786	1.07424e-33
NAT-lncRNA_2464	0	3.83175	8.58562	8.92078e-33
NAT-lncRNA_2301	0.0231647	14.6739	8.79038	4.95536e-31
LincRNA_2414	0.0701867	32.6382	8.66943	1.6389e-30
NAT-lncRNA_3868	0.025083	43.6325	10.2807	5.22834e-28
NAT-lncRNA_2612	0.115103	4.16378	5.06017	2.7385e-22
NAT-lncRNA_1667	2.64681	0	-8.05355	7.2586e-18
LincRNA_2316	0	2.23734	7.81207	2.46845e-17
NAT-lncRNA_1738	0	1.84434	7.53476	2.04257e-16
LincRNA_1487	13.0571	0.287142	-5.45864	6.62096e-16
NAT-lncRNA_2603	64.505	8.41356	-2.93713	1.4216e-15
NAT-lncRNA_2463	0	0.746448	6.24117	1.14435e-14
NAT-lncRNA_3894	0.0251877	1.0471	4.90889	3.30187e-14
NAT-lncRNA_1760	6.02006	0.242853	-4.5758	4.19005e-14
NAT-lncRNA_2038	0.0208119	1.23879	5.3409	4.74543e-14
NAT-lncRNA_2680	0.0264078	2.40443	6.0513	1.92679e-13
NAT-lncRNA_3129	0.718543	0	-6.18694	9.90768e-13
NAT-lncRNA_2099	0.0119665	0	-1.13531	1.08509e-12
NAT-lncRNA_3645	2.01129	0.0236774	-5.90735	1.28029e-12
LincRNA_773	0.00486117	0.82234	5.80755	2.29109e-12
NAT-lncRNA_2426	1.43941	0.0902073	-3.8544	4.01586e-12
NAT-lncRNA_3845	0.023495	0	-1.74394	8.79794e-12
NAT-lncRNA_3324	0	0.0502462	2.59087	9.90253e-12
LincRNA_188	6.16316	0	-9.26987	1.04395e-11
NAT-lncRNA_1770	5.69804	0.707345	-2.99226	2.24683e-11
NAT-lncRNA_1955	0	0.422872	5.43587	2.57762e-11
NAT-lncRNA_3451	0	1.11272	6.81085	4.88862e-11
LincRNA_405	3.10888	0	-8.28488	6.323e-11
NAT-lncRNA_3162	0	0.281801	4.86691	1.11388e-10
NAT-lncRNA_2090	0	5.75285	9.17064	1.26274e-10
NAT-lncRNA_3195	2.38184	0.142778	-3.96861	1.3076e-10
LincRNA_637	4.00957	0.306816	-3.66532	1.38062e-10
LincRNA_1943	1.0816	0	-6.7703	2.97329e-10
LincRNA_1946	0.325786	0	-5.06947	4.94377e-10
NAT-lncRNA_2246	0.211277	1.88719	3.09994	7.62313e-10
NAT-lncRNA_2108	2.09144	24.5027	3.54408	7.84387e-10
NAT-lncRNA_3196	4.32965	0.425788	-3.31588	1.21323e-09
NAT-lncRNA_920	0	0.605385	5.94342	1.30192e-09
NAT-lncRNA_2314	0.193675	1.24586	2.62433	1.53309e-09
NAT-lncRNA_1206	2.55742	0	-8.00418	1.68547e-09
NAT-lncRNA_2153	0.178781	1.29277	2.7868	3.17373e-09
NAT-lncRNA_1654	0	0.0956043	3.4006	6.06678e-09
LincRNA_2273	0	1.67769	7.3989	1.90921e-08
NAT-lncRNA_3962	1.69424	0.333267	-2.31172	3.6333e-08
NAT-lncRNA_512	0	0.417748	5.41869	3.69118e-08
LincRNA_1079	0	0.305118	4.97782	5.90957e-08
NAT-lncRNA_3871	0.159935	0	-4.08691	6.76837e-08
LincRNA_1559	0.364212	4.4073	3.56124	1.71793e-07
NAT-lncRNA_1969	3.28345	0.178732	-4.12518	1.99894e-07
NAT-lncRNA_2477	0.356666	0	-5.1964	2.01385e-07
NAT-lncRNA_2818	0.010908	0.0451312	1.39882	2.54953e-07
NAT-lncRNA_2991	0.334558	0	-5.10668	2.65875e-07
NAT-lncRNA_2365	0.289978	0.0378452	-2.64841	3.29224e-07
NAT-lncRNA_1971	0	0.51433	5.7124	3.40143e-07
NAT-lncRNA_3530	0.0394555	0.00454435	-1.76567	6.08454e-07
NAT-lncRNA_2927	0	3.33744	8.38691	6.45507e-07
NAT-lncRNA_2487	0.454854	0.0700242	-2.53827	1.36396e-06
NAT-lncRNA_3731	0.416186	0	-5.41341	1.42948e-06
LincRNA_2250	0.608495	0	-5.95069	1.54938e-06
NAT-lncRNA_2802	0.305836	1.52616	2.28208	1.66543e-06
NAT-lncRNA_2535	0.745074	0.0672076	-3.2898	2.62742e-06
LincRNA_1835	0.0672325	1.29572	4.0795	4.2253e-06
NAT-lncRNA_2742	4.25845	16.8972	1.98585	5.21097e-06
NAT-lncRNA_2190	0.031332	0.166174	2.09167	6.87958e-06
NAT-lncRNA_3046	0.0947555	0	-3.38895	6.9698e-06
NAT-lncRNA_2402	0.372778	0.0456456	-2.78217	7.82895e-06
NAT-lncRNA_1513	0.147999	2.21309	3.81458	8.76054e-06
NAT-lncRNA_2369	0.0513574	0.112995	1.00329	9.24057e-06
NAT-lncRNA_2417	0.325792	1.34798	2.01582	9.84659e-06
NAT-lncRNA_2238	0.00993205	0.722938	5.20053	1.05705e-05
NAT-lncRNA_587	0	4.82425	8.91715	1.14247e-05
NAT-lncRNA_3488	0.0916318	0	-3.34528	1.27722e-05
NAT-lncRNA_3230	1.09734	3.36011	1.60569	1.27756e-05
NAT-lncRNA_3465	0.318657	0.0366826	-2.81563	1.31202e-05
NAT-lncRNA_3742	0.144313	0	-3.94778	1.34682e-05
LincRNA_1093	0.635139	5.18047	3.00818	1.45837e-05
NAT-lncRNA_2359	1.20131	0.235928	-2.30026	1.62823e-05
LincRNA_382	0.106408	1.53794	3.73308	1.66038e-05
NAT-lncRNA_2508	0	1.15812	6.86805	1.71329e-05
NAT-lncRNA_2817	0.83582	5.63361	2.73819	1.85326e-05
NAT-lncRNA_1590	0.0141213	0.578518	4.60871	1.95893e-05
LincRNA_1669	0.0517117	0	-2.62554	1.99942e-05
NAT-lncRNA_2889	0.181219	1.33962	2.81925	2.55282e-05
NAT-lncRNA_3596	0.0283708	0.443932	3.5644	2.56037e-05
NAT-lncRNA_4023	0.0502812	0.257112	2.14767	2.73253e-05
NAT-lncRNA_3883	0.191565	0.530637	1.42342	3.01491e-05
LincRNA_199	5.50549	0.539565	-3.32713	3.05765e-05
NAT-lncRNA_2803	5.24441	1.79395	-1.54237	3.76381e-05
NAT-lncRNA_3143	0.152867	0.674061	2.07043	4.3619e-05
LincRNA_1834	0	9.97063	9.96299	4.37465e-05
LincRNA_2386	0.494592	0.0822399	-2.45165	4.46261e-05
NAT-lncRNA_2292	0.090301	0	-3.32626	5.55985e-05
NAT-lncRNA_3865	11.9889	30.4633	1.34465	6.13983e-05
LincRNA_1749	0	12.7578	10.3183	6.62579e-05
NAT-lncRNA_2418	0.307902	0.0248682	-3.1886	6.89192e-05
NAT-lncRNA_1143	2.94822	0	-8.20859	8.44329e-05
LincRNA_2365	0.727867	0.038982	-3.91304	8.79822e-05
NAT-lncRNA_1972	1.82264	0.227135	-2.95015	9.57562e-05
NAT-lncRNA_2458	0	0.0157965	1.36718	0.000110043
NAT-lncRNA_1934	1.89548	0.48561	-1.94288	0.000114208
NAT-lncRNA_1393	1.49825	0	-7.23673	0.00012299
NAT-lncRNA_872	0	2.81079	8.13996	0.000135749
NAT-lncRNA_2854	339.13	85.9013	-1.98096	0.000136866
NAT-lncRNA_1284	0	13.3296	10.3815	0.000147108
NAT-lncRNA_202	1.08972	0	-6.78099	0.000166705
LincRNA_1903	0.26646	1.37589	2.32567	0.000180254
NAT-lncRNA_3134	0	0.590185	5.90734	0.000185036
NAT-lncRNA_3777	0.273561	0.0507037	-2.2238	0.000219725
NAT-lncRNA_2004	3.82372	1.16118	-1.71078	0.000224674
NAT-lncRNA_399	0	1.16216	6.87303	0.000232187
NAT-lncRNA_1096	0	3.764	8.55995	0.000234417
NAT-lncRNA_2393	0	0.0687057	2.97647	0.000237243
NAT-lncRNA_2411	0.459591	0.0424291	-3.16296	0.000258198
NAT-lncRNA_663	0	0.115729	3.65224	0.000267446
NAT-lncRNA_3340	0.518192	1.76032	1.74487	0.000278368
NAT-lncRNA_3874	0.0425562	0	-2.39386	0.00030202
NAT-lncRNA_3743	0.030378	0	-2.01357	0.000319205
NAT-lncRNA_3371	0	0.0150121	1.32263	0.000349657
NAT-lncRNA_2192	0.0414482	1.72165	5.07288	0.000375242
LincRNA_1402	0.218205	1.75278	2.94945	0.000446319
NAT-lncRNA_3753	0.185605	0.809807	2.06734	0.000448602
NAT-lncRNA_2880	0	0.482145	5.62101	0.000500901
NAT-lncRNA_2053	0	0.24365	4.66477	0.000529879
NAT-lncRNA_403	1.79566	6.32964	1.81188	0.000538383
NAT-lncRNA_2084	0.927079	0.214092	-2.06408	0.000554524
NAT-lncRNA_2964	9.93146	2.39779	-2.04575	0.000593366
NAT-lncRNA_4022	0.126134	0.51473	1.94655	0.000668541
NAT-lncRNA_2329	0.0597253	0.131775	1.02385	0.000688934
NAT-lncRNA_3909	1.15318	0	-6.86193	0.000709879
NAT-lncRNA_3755	1.22535	0.120955	-3.23777	0.000718961
NAT-lncRNA_1309	0.680118	0	-6.10877	0.000754131
NAT-lncRNA_2756	67.6546	5.49627	-3.61925	0.000762587
NAT-lncRNA_1415	0.90781	0.24866	-1.82714	0.000816393
NAT-lncRNA_227	0.238606	0.818241	1.73619	0.000867196
NAT-lncRNA_3943	0.445271	0.0242808	-3.73125	0.000882691
NAT-lncRNA_2275	0.623869	0.132346	-2.15478	0.000892615
NAT-lncRNA_199	8.76636	0	-9.77748	0.000912427
LincRNA_236	4.19142	1.02792	-2.01718	0.000919743
NAT-lncRNA_463	4.50073	0	-8.81722	0.000962684
NAT-lncRNA_2253	0.73638	0.19599	-1.85733	0.00100135
LincRNA_2230	0.164329	0	-4.12374	0.00102593
NAT-lncRNA_1891	0.626217	1.71398	1.43815	0.00104283
NAT-lncRNA_2845	0	2.16858	7.76724	0.00111303
NAT-lncRNA_79	0.014856	0	-1.31359	0.00111501
LincRNA_1883	0.654474	0.0792561	-2.89619	0.00115756
NAT-lncRNA_1944	0.456649	1.62661	1.8103	0.00128415
NAT-lncRNA_2015	0.449127	0.0252575	-3.70289	0.00129871
NAT-lncRNA_4040	0	0.274907	4.83242	0.00150344
NAT-lncRNA_1725	2.76792	0.57294	-2.25259	0.00157486
NAT-lncRNA_841	0.846526	0	-6.42042	0.00160981
LincRNA_2312	0.268543	0	-4.79983	0.0016111
NAT-lncRNA_2881	0	0.434831	5.47519	0.00163423
LincRNA_561	0.695016	0.0230119	-4.4166	0.00168264
NAT-lncRNA_3987	0	0.869868	6.45921	0.001687
NAT-lncRNA_3357	217.417	0	-14.4082	0.00175582
NAT-lncRNA_3854	297.322	1.50422	-7.61736	0.00176286
NAT-lncRNA_351	0	0.0629025	2.86597	0.00183746
NAT-lncRNA_703	0	0.270168	4.80822	0.0018444
NAT-lncRNA_2682	0.375499	0.0858136	-2.00843	0.00187839
LincRNA_2405	0.565813	1.32267	1.21065	0.001911
LincRNA_1908	0	0.430244	5.46023	0.00195305
NAT-lncRNA_2531	0.0143954	0	-1.28661	0.00195951
NAT-lncRNA_2652	0	2.9319	8.2006	0.00203889
LincRNA_2176	0	0.577377	5.87622	0.00211883
LincRNA_1756	0.0713911	0.161637	1.07642	0.0021273
NAT-lncRNA_2343	0.0229817	0.0561305	1.00365	0.00214291
NAT-lncRNA_735	0	0.16138	4.09913	0.00216962
NAT-lncRNA_3249	0.707064	2.17816	1.60954	0.00233095
NAT-lncRNA_842	0.23329	0.00777327	-3.7749	0.00245071
NAT-lncRNA_2564	0.136218	0.702149	2.28406	0.00247241
LincRNA_502	2.18858	0.852862	-1.34937	0.00249482
NAT-lncRNA_2409	0.032389	0.160922	2.01157	0.00250016
NAT-lncRNA_1017	0.196291	1.54821	2.91714	0.00265785
LincRNA_11	0	1.89093	7.57056	0.00270442
LincRNA_2323	0.412322	0	-5.40027	0.00281286
LincRNA_2257	0	0.211004	4.466	0.00295466
NAT-lncRNA_2432	0.096668	0.311182	1.59027	0.00305645
NAT-lncRNA_2752	0	0.0942924	3.38256	0.00312766
LincRNA_2063	1.48898	0	-7.22784	0.00315079
NAT-lncRNA_3737	1.94565	0.04416	-5.17428	0.00327026
NAT-lncRNA_516	0	2.34321	7.87849	0.00327065
LincRNA_1566	0.0689293	0	-2.98056	0.00342393
LincRNA_1791	0.00785465	0.291058	4.07567	0.00344966
NAT-lncRNA_1886	5.4115	0	-9.08255	0.00354282
NAT-lncRNA_3237	0	0.963838	6.60561	0.00361044
NAT-lncRNA_2628	4.33848	1.48228	-1.543	0.00361256
NAT-lncRNA_2662	0.424059	1.33933	1.63628	0.00380667
LincRNA_1716	0.196189	0.82536	2.01843	0.00387326
NAT-lncRNA_2386	0.0658126	0	-2.92244	0.00425609
LincRNA_33	0.749398	0.220355	-1.721	0.00442277
NAT-lncRNA_2376	1.84813	0.822824	-1.15777	0.00458252
LincRNA_1713	0	0.341685	5.13621	0.00469123
NAT-lncRNA_385	0	0.0437715	2.42684	0.00476244
NAT-lncRNA_428	0	0.0232891	1.73505	0.00494049
LincRNA_2116	5.87644	0	-9.20125	0.00494283
LincRNA_709	0.907685	2.44297	1.41846	0.00495871
NAT-lncRNA_1965	0.0107165	0.104427	2.46557	0.00535416
NAT-lncRNA_1490	0.316206	0	-5.02771	0.00552283
NAT-lncRNA_4045	0.094131	0.022715	-1.67038	0.00573822
NAT-lncRNA_1352	1.33642	0	-7.07299	0.00612008
NAT-lncRNA_2710	1.07015	0.187548	-2.45096	0.00613606
LincRNA_1785	3.6515	1.19439	-1.60414	0.00614721
NAT-lncRNA_2617	0.0291499	0.102081	1.51746	0.00621819
NAT-lncRNA_1152	0.163979	0.551721	1.69094	0.00626325
LincRNA_1058	0.0898228	0.0183315	-1.81696	0.00633407
NAT-lncRNA_2635	8.0397	3.26195	-1.29878	0.0065376
LincRNA_1547	0.25932	0.618114	1.22171	0.00674343
NAT-lncRNA_1864	0.11049	0	-3.59084	0.00676625
NAT-lncRNA_1140	0	0.60198	5.93541	0.0068646
NAT-lncRNA_305	0.0616333	1.6772	4.55786	0.00704055
LincRNA_2415	0.151768	1.05442	2.71807	0.00709178
NAT-lncRNA_221	0.042513	1.66626	4.99643	0.00732372
NAT-lncRNA_3296	0.087728	0.0189839	-1.75352	0.00763893
NAT-lncRNA_2128	0.0309555	0	-2.03406	0.00784979
LincRNA_2009	1.63538	0.0350845	-5.18964	0.00786369
LincRNA_1173	2.35451	0.301527	-2.92411	0.00790547
NAT-lncRNA_3804	0.0942085	0.0324318	-1.29626	0.00792496
NAT-lncRNA_1701	0.0498775	0.869962	3.87736	0.00795004
LincRNA_131	5.82751	1.27069	-2.18843	0.00815594
NAT-lncRNA_3840	0.0954698	0.0155377	-2.04613	0.00816076
NAT-lncRNA_1954	0	1.19188	6.90914	0.00828392
LincRNA_1249	0.179833	0.038354	-1.97303	0.00848065
NAT-lncRNA_961	0.071674	0.751485	3.22087	0.00858032
NAT-lncRNA_496	0	0.910036	6.52362	0.00865262
NAT-lncRNA_2894	0	0.0412875	2.35861	0.00890459
NAT-lncRNA_252	0	0.143293	3.93822	0.00896648
NAT-lncRNA_2442	2.49761	0	-7.97017	0.00915286
NAT-lncRNA_1638	0.411636	0	-5.39793	0.00941464
NAT-lncRNA_2567	1.84201	0.166496	-3.39138	0.00984502
NAT-lncRNA_3698	0	0.349281	5.16704	0.00986113
NAT-lncRNA_123	0.0171513	0.256279	3.29385	0.0104463
NAT-lncRNA_752	0.148001	0	-3.98186	0.0105418
LincRNA_1941	1.44172	0	-7.18162	0.0106659
NAT-lncRNA_2111	0.111507	0.0143093	-2.32146	0.0108403
NAT-lncRNA_2069	0.042527	0	-2.39306	0.010897
NAT-lncRNA_3896	1.19226	2.47021	1.04471	0.0109935
NAT-lncRNA_1145	0	0.578658	5.87936	0.0110284
NAT-lncRNA_727	0.956835	0	-6.5952	0.0111219
NAT-lncRNA_2206	0.434912	0	-5.47545	0.0112942
NAT-lncRNA_2691	0.0384927	0	-2.27777	0.0114539
NAT-lncRNA_781	0.0530755	0	-2.65708	0.0115306
NAT-lncRNA_3533	0.135201	0.411359	1.537	0.0121389
NAT-lncRNA_3786	0.501032	3.58211	2.81334	0.0123865
NAT-lncRNA_3821	0.102837	0	-3.49617	0.0131988
LincRNA_366	0.162969	0	-4.11245	0.0132439
NAT-lncRNA_2919	0.174546	0	-4.20591	0.0135928
NAT-lncRNA_1641	0	0.13841	3.89152	0.0141763
NAT-lncRNA_301	0	0.99314	6.64838	0.014524
LincRNA_2110	0.145896	0.549673	1.844	0.014548
NAT-lncRNA_2902	0.531508	0.166353	-1.61851	0.0147539
LincRNA_1588	2.68182	0	-8.07244	0.015424
NAT-lncRNA_1628	0.531399	0	-5.75862	0.015495
NAT-lncRNA_3479	0.475971	0	-5.6028	0.0154957
LincRNA_355	0.505276	1.22339	1.25921	0.0156191
LincRNA_2401	0	0.0181985	1.49562	0.0159925
NAT-lncRNA_3092	0.010908	0	-1.06405	0.016249
LincRNA_1187	36.885	17.8705	-1.04504	0.0162623
NAT-lncRNA_2242	0.450902	1.58986	1.79541	0.0164668
NAT-lncRNA_1084	0.37548	0	-5.26858	0.0170029
LincRNA_935	0.421364	0.0624002	-2.57484	0.0178271
LincRNA_2007	10.0786	0	-9.97851	0.019821
LincRNA_1836	0	0.50912	5.698	0.0199104
NAT-lncRNA_1565	0	0.68209	6.11289	0.0201242
NAT-lncRNA_2751	0.2036	0.0137625	-3.16815	0.0202006
LincRNA_2221	0.0113591	0.181821	3.16684	0.020814
NAT-lncRNA_1882	0.0094699	0.221058	3.56894	0.021309
NAT-lncRNA_1160	1.41613	0.395472	-1.81443	0.0216857
NAT-lncRNA_1033	0.226998	0	-4.5668	0.0216988
NAT-lncRNA_3908	0.0954327	0	-3.39825	0.0218795
LincRNA_1166	1.43771	0.15269	-3.15358	0.0220734
NAT-lncRNA_2210	0.100738	0	-3.46908	0.0222439
NAT-lncRNA_2733	0.0167566	0.142041	2.5065	0.0223669
LincRNA_1106	0	0.267222	4.79297	0.0226482
NAT-lncRNA_2401	1.01541	0	-6.68006	0.0231051
NAT-lncRNA_3964	0	0.0148439	1.31289	0.0231917
NAT-lncRNA_1164	0.477413	0	-5.60707	0.0231988
NAT-lncRNA_659	0.0155175	0.308071	3.63979	0.0232298
LincRNA_1013	0	0.14551	3.95894	0.0232466
NAT-lncRNA_3231	0.628717	1.63204	1.36224	0.0234047
NAT-lncRNA_1182	0.305951	0.0146666	-3.67907	0.023597
NAT-lncRNA_206	2.58413	0.0921297	-4.66678	0.0240933
NAT-lncRNA_1429	0	0.140862	3.91515	0.0242374
LincRNA_2033	0.184386	0.83872	2.12637	0.024364
NAT-lncRNA_1937	0.23931	0.865621	1.81237	0.0244143
NAT-lncRNA_186	0.0601483	1.5191	4.44613	0.0244226
LincRNA_227	0.0220233	0.896807	4.8236	0.0247554
NAT-lncRNA_1155	0.612435	0.0798571	-2.79222	0.0256336
NAT-lncRNA_3990	0.235216	0.009466	-3.65503	0.0259811
NAT-lncRNA_3703	0.053651	2.04486	5.01271	0.0260337
NAT-lncRNA_3951	0	0.027785	1.91781	0.0264302
NAT-lncRNA_1278	0.103992	0	-3.51086	0.0273446
NAT-lncRNA_2555	0.124867	0.0236051	-2.00479	0.0278824
LincRNA_2193	0	0.0716062	3.02868	0.0279017
LincRNA_1720	0	0.641263	6.02517	0.0283761
LincRNA_2012	0	0.0803357	3.1753	0.0286048
LincRNA_474	9.15508	3.32945	-1.45654	0.0288437
NAT-lncRNA_2043	0.0474712	0	-2.52284	0.0294941
LincRNA_888	0	0.179559	4.24457	0.0297766
NAT-lncRNA_3772	0.0183085	0	-1.50123	0.0300641
NAT-lncRNA_2839	0.0084391	0.201192	3.51772	0.0301265
NAT-lncRNA_596	0.0514187	0	-2.61868	0.031076
LincRNA_2305	0.922436	2.39546	1.36724	0.0321009
NAT-lncRNA_1935	0	0.0629025	2.86597	0.0323336
LincRNA_1711	0	0.399024	5.35411	0.0323526
LincRNA_483	0.362525	0.798045	1.1171	0.0325724
NAT-lncRNA_3929	0.520216	0.167956	-1.57506	0.0325959
NAT-lncRNA_1978	2.1252	0	-7.73823	0.0331866
NAT-lncRNA_1479	0	0.272462	4.81998	0.0334229
LincRNA_84	0.956965	0.057358	-3.84354	0.0334691
LincRNA_1787	0.154493	0	-4.03995	0.0335321
NAT-lncRNA_2384	0.166609	0.0072139	-3.35892	0.0336141
NAT-lncRNA_2174	0.146053	0	-3.96396	0.0339278
LincRNA_1217	0.4658	0.0248765	-3.77003	0.034836
NAT-lncRNA_1082	0	2.62727	8.0429	0.0349496
LincRNA_1091	0	0.164807	4.12769	0.0361786
NAT-lncRNA_2789	9.18689	63.8335	2.79532	0.0365924
NAT-lncRNA_2666	0.0779018	0.0166286	-1.72292	0.0368443
NAT-lncRNA_1982	0	0.774465	6.29364	0.0374256
NAT-lncRNA_1129	0.047458	0	-2.52251	0.0374379
NAT-lncRNA_185	0	0.0669918	2.9447	0.037672
NAT-lncRNA_441	1.68198	0.592728	-1.48914	0.0378344
NAT-lncRNA_2093	0	0.0169431	1.42991	0.0378793
LincRNA_1847	0.0210211	0.0983479	1.80435	0.040325
NAT-lncRNA_3080	1.10284	0.268726	-1.99733	0.0404959
NAT-lncRNA_281	26.7368	0	-11.3851	0.0408038
LincRNA_2109	0	0.147186	3.97441	0.0419967
LincRNA_1732	2.03378	0.8798	-1.19969	0.0421829
NAT-lncRNA_2448	0.150885	0.00957675	-3.03881	0.0422436
NAT-lncRNA_3464	0.518895	0.190121	-1.40211	0.0425524
NAT-lncRNA_3250	7.44705	0	-9.54246	0.0432914
NAT-lncRNA_3330	0.713286	0	-6.17649	0.0442252
NAT-lncRNA_2653	0.04805	0	-2.5373	0.0443091
NAT-lncRNA_1245	2.86937	0	-8.16961	0.0449718
NAT-lncRNA_3342	0.100738	2.23553	4.34183	0.0453152
NAT-lncRNA_1658	0.347034	0.0610972	-2.3282	0.0455162
NAT-lncRNA_4	0	2.74611	8.10649	0.0469224
NAT-lncRNA_3212	0.100764	0.0120124	-2.3311	0.0478799
NAT-lncRNA_3520	0.028768	0.590541	3.95332	0.0487257
NAT-lncRNA_2921	1.65779	0	-7.38179	0.048831
NAT-lncRNA_2492	0.0211644	0.110177	1.9472	0.0491038
NAT-lncRNA_857	0	0.234578	4.61222	0.0494076
LincRNA_1279	0.064103	0.25712	1.84989	0.0494547
aaverage of three biological replicates
