# Supplementary material for: Global identification of Arabidopsis lncRNAs reveals the regulation of MAF4 by a natural antisense RNA
Source: Nat Commun. 2018 Nov 29;9:5056. doi: 10.1038/s41467-018-07500-7 (PMC6265284; doi:10.1038/s41467-018-07500-7)
Supplement: Supplementary file 12 — Supplementary Data 8 [file 41467_2018_7500_MOESM12_ESM.xlsx]

## Sheet: 0d vs 20d
Supplementary Data 8. LncRNAs differentially expressed in cold-treated plants
LncRNA ID	Cold_0da	Cold_20da	Log2(Cold_20d/Cold_0d)	P value
NAT-lncRNA_2802	1.29445	0.246118	-2.34856	3.50369e-09
LincRNA_2332	0.145744	3.5131	4.4996	4.77662e-07
LincRNA_1341	0	1.98473	7.64005	7.25073e-07
NAT-lncRNA_3205	0.17965	2.40568	3.67101	1.7688e-06
NAT-lncRNA_1944	0.0397482	0.945519	4.26357	4.87665e-06
NAT-lncRNA_1705	0	0.86064	6.444	4.94716e-06
LincRNA_1302	0.531251	4.47434	3.05053	6.00136e-06
NAT-lncRNA_2346	0	0.620077	5.97746	9.7269e-06
NAT-lncRNA_3929	0.568047	7.42973	3.68599	1.88801e-05
NAT-lncRNA_545	0	0.372698	5.25813	2.21383e-05
LincRNA_1143	1.17204	0.382036	-1.59222	3.56718e-05
NAT-lncRNA_3356	0	2.1929	7.78326	4.34513e-05
NAT-lncRNA_4040	0.114419	0.661938	2.43312	4.48733e-05
NAT-lncRNA_2831	0.0632827	3.64347	5.63965	5.16668e-05
NAT-lncRNA_3679	1.61745	0	-7.34647	7.55743e-05
NAT-lncRNA_2015	0.0720443	0.455527	2.50439	0.000116345
LincRNA_2398	0.34119	3.12277	3.15712	0.000118489
NAT-lncRNA_2956	0.0637438	0.359942	2.32671	0.000129367
NAT-lncRNA_2264	0	0.106862	3.54673	0.000131084
NAT-lncRNA_1940	0.0149593	0	-1.31958	0.000182966
LincRNA_178	0.0266742	0.47633	3.7291	0.000193436
NAT-lncRNA_1358	0.205342	2.42766	3.50079	0.000266535
LincRNA_1861	0.163185	2.23581	3.69685	0.000284694
NAT-lncRNA_3755	0.375302	0.0677103	-2.30981	0.000289384
LincRNA_1440	0	19.8171	10.9533	0.000324154
LincRNA_1340	0	2.30679	7.85598	0.000345923
LincRNA_2244	0.0855212	0.701565	2.8971	0.00034667
NAT-lncRNA_952	0	219.969	14.4251	0.000566306
NAT-lncRNA_2958	0.116179	0.452103	1.87275	0.000599321
LincRNA_84	1.87858	0.038443	-5.28487	0.000614331
NAT-lncRNA_2387	0	0.110827	3.59487	0.000665391
NAT-lncRNA_1593	0.225177	0.0430022	-2.14962	0.000675328
NAT-lncRNA_735	0	0.192568	4.34034	0.000677502
NAT-lncRNA_2074	0	0.06735	2.9514	0.00086355
NAT-lncRNA_2849	0.14769	0.313034	1.03459	0.000880591
NAT-lncRNA_3288	0.223815	1.83082	2.97691	0.000974392
LincRNA_188	4.45325	20.456	2.19706	0.00118228
NAT-lncRNA_2792	0.0115662	0	-1.10877	0.0012307
NAT-lncRNA_1941	0.12241	0.475291	1.87384	0.00135837
NAT-lncRNA_679	0	0.205066	4.42671	0.00151111
LincRNA_1020	0.210128	0.996449	2.19286	0.00157498
LincRNA_348	0	0.203078	4.41331	0.00161573
LincRNA_1559	0.236588	2.36607	3.2684	0.00166008
NAT-lncRNA_3080	0.610687	2.86288	2.21056	0.00167551
LincRNA_1395	0.167529	2.76801	3.96792	0.00173201
LincRNA_1705	0.15418	0.798942	2.30076	0.00174479
LincRNA_1093	0.375032	1.51175	1.98269	0.0020503
NAT-lncRNA_2882	0	0.353845	5.18525	0.00222222
NAT-lncRNA_2269	0.0286139	0	-1.94912	0.00223676
NAT-lncRNA_2781	0	5.4384	9.08969	0.00224396
LincRNA_244	0.624116	2.5632	2.02074	0.00274782
LincRNA_1732	0.921655	2.34643	1.33873	0.00280094
NAT-lncRNA_3004	0.167006	0.0381177	-1.87916	0.00290514
NAT-lncRNA_2794	0.708018	2.9739	2.0551	0.00324487
NAT-lncRNA_1457	0.117784	0.343987	1.46999	0.0034493
NAT-lncRNA_3777	0.24747	0.117349	-1.01561	0.00379606
NAT-lncRNA_2155	0	0.283459	4.87509	0.0038935
NAT-lncRNA_3987	0.324825	0.733942	1.15178	0.00437572
NAT-lncRNA_2844	0.490291	1.90256	1.93466	0.00442915
NAT-lncRNA_2510	0	0.222539	4.5394	0.00452962
NAT-lncRNA_2535	0.360786	0.881866	1.26624	0.00474137
NAT-lncRNA_2488	0.214877	1.07048	2.26446	0.00476063
NAT-lncRNA_2100	0	0.134907	3.85705	0.00486543
NAT-lncRNA_1890	0.169038	0.730805	2.04883	0.00497422
NAT-lncRNA_1760	4.47694	19.7117	2.13598	0.00498045
LincRNA_972	4.36305	0	-8.7725	0.00500878
NAT-lncRNA_1367	0.151206	1.57697	3.2993	0.00507427
NAT-lncRNA_4010	0.152176	0.76524	2.25708	0.00524869
NAT-lncRNA_2241	0.276085	0.573662	1.02869	0.00561724
LincRNA_2168	10.9115	25.6697	1.23345	0.0062933
NAT-lncRNA_3049	0.636569	0	-6.01473	0.00639474
NAT-lncRNA_1969	0.278228	3.48338	3.59934	0.00678935
LincRNA_2026	0.0352797	0.428447	3.27547	0.00706244
NAT-lncRNA_2038	7.5848e-06	0.591659	5.90978	0.00718377
LincRNA_43	0.047249	0.364876	2.71109	0.00747981
NAT-lncRNA_101	80.5361	0	-12.9756	0.00755831
NAT-lncRNA_866	0	0.039453	2.30606	0.00770523
NAT-lncRNA_592	0.078417	0.490704	2.50156	0.00777667
NAT-lncRNA_2190	0	0.146024	3.9637	0.00789549
LincRNA_724	0	3.17752	8.31629	0.00825053
LincRNA_2460	0	15.944	10.6397	0.00847186
LincRNA_1785	1.96337	0.783291	-1.31474	0.00856954
NAT-lncRNA_3523	0	0.187121	4.30101	0.00883892
LincRNA_1402	0.0415006	0.776818	3.93337	0.00913846
NAT-lncRNA_3340	0.474464	1.31773	1.4545	0.00943425
LincRNA_2459	0.0413278	0.611849	3.59875	0.00961503
LincRNA_2144	0	0.494147	5.65577	0.00996042
NAT-lncRNA_3768	0.105252	0.0320397	-1.45497	0.0101024
NAT-lncRNA_3996	0.0863067	0.018682	-1.74749	0.0104777
NAT-lncRNA_2246	0.239908	0.514391	1.06925	0.0104793
NAT-lncRNA_2449	1.23745	0.187728	-2.65739	0.0107688
LincRNA_954	0.088781	0.656567	2.75444	0.0110878
NAT-lncRNA_1891	0.942271	2.95327	1.63775	0.0113595
NAT-lncRNA_2424	0	0.306315	4.98329	0.0120022
NAT-lncRNA_3042	0.0593822	0.293542	2.12926	0.0120519
NAT-lncRNA_1419	0.254864	2.62982	3.31712	0.0121183
NAT-lncRNA_949	0.044867	0.223897	2.09187	0.0125449
NAT-lncRNA_2208	0.45074	1.31645	1.52555	0.0128914
NAT-lncRNA_1863	0.159481	0.40118	1.27864	0.0134013
NAT-lncRNA_1669	0.269399	0.0488497	-2.24722	0.0134632
NAT-lncRNA_2302	0.113448	0.315576	1.39909	0.013511
NAT-lncRNA_2635	2.59185	8.10181	1.64049	0.0145648
NAT-lncRNA_3623	0	0.348083	5.16222	0.0151768
NAT-lncRNA_3422	1.27599	0	-7.00673	0.0151787
NAT-lncRNA_3959	1.70797	0.728104	-1.21881	0.0153587
NAT-lncRNA_3865	9.81858	4.41225	-1.1522	0.0155014
NAT-lncRNA_864	0	2.81422	8.14171	0.0156219
NAT-lncRNA_1698	0	0.383625	5.29875	0.0159451
LincRNA_2405	0.213247	0.631106	1.52192	0.0161364
NAT-lncRNA_2402	0	0.110727	3.59368	0.0166401
NAT-lncRNA_1091	0	0.36004	5.20961	0.0176952
NAT-lncRNA_3488	0.120215	0	-3.70282	0.0181321
NAT-lncRNA_842	0.139248	0.0050623	-3.3087	0.0182109
NAT-lncRNA_1972	0.791961	1.64895	1.04866	0.0190253
NAT-lncRNA_2016	0.334272	0.0550092	-2.40483	0.0194207
NAT-lncRNA_799	4.01679	0.828075	-2.26448	0.0195027
NAT-lncRNA_335	0.180358	0.984076	2.38464	0.0196479
NAT-lncRNA_2817	0.876687	2.1909	1.3116	0.0201525
LincRNA_2365	0.223322	0.847182	1.87728	0.0207607
NAT-lncRNA_1050	0	1.39686	7.13634	0.0219104
NAT-lncRNA_3474	0.00301978	0.138016	3.50697	0.0220807
NAT-lncRNA_1737	0	0.242372	4.65748	0.0226995
NAT-lncRNA_1422	0	2.59203	8.0235	0.0227979
NAT-lncRNA_656	0	2.81198	8.14056	0.0228033
NAT-lncRNA_1122	0.05886	0.299183	2.16672	0.0235673
NAT-lncRNA_2873	0.755731	1.7759	1.22174	0.0237565
NAT-lncRNA_315	0	0.408398	5.3868	0.0245932
NAT-lncRNA_4006	0	0.0516249	2.62351	0.0246362
LincRNA_1546	0	23.1143	11.1752	0.0250383
NAT-lncRNA_4022	0	0.159123	4.08	0.0251041
NAT-lncRNA_421	2.89745	0.44089	-2.68891	0.0265751
NAT-lncRNA_2393	0.067197	0.16582	1.18748	0.0265989
LincRNA_2400	0	0.746428	6.24113	0.0271875
NAT-lncRNA_3240	0	1.02784	6.69745	0.027438
NAT-lncRNA_1085	0	0.910903	6.52498	0.0276701
NAT-lncRNA_3914	0.0505017	1.00863	4.07351	0.0276764
NAT-lncRNA_1409	0	0.0840012	3.23268	0.029669
NAT-lncRNA_2324	0	0.0123907	1.1629	0.029673
NAT-lncRNA_3520	0.995849	0	-6.65227	0.0297497
LincRNA_1434	0.216678	0	-4.50257	0.0300428
NAT-lncRNA_221	0.162629	1.1395	2.73527	0.030174
LincRNA_382	0.111028	0.650721	2.4487	0.0306193
NAT-lncRNA_1889	0.0581272	0.147016	1.20461	0.0307962
NAT-lncRNA_2534	0	0.0823765	3.20753	0.0315221
NAT-lncRNA_2720	0.0518945	0.424773	2.81238	0.0317152
NAT-lncRNA_4023	0	0.0675402	2.95495	0.0327342
NAT-lncRNA_3687	0	0.04262	2.39561	0.0329399
NAT-lncRNA_1538	0.619959	1.80293	1.52499	0.0337442
NAT-lncRNA_3910	0.0662906	0.184538	1.35047	0.0343096
NAT-lncRNA_3925	0.0852622	0	-3.2519	0.0345668
NAT-lncRNA_2491	2.5631	0	-8.00736	0.034591
NAT-lncRNA_1352	1.68241	0	-7.40294	0.0351338
NAT-lncRNA_2619	0.0120948	0.0885778	2.15756	0.035771
NAT-lncRNA_1918	0.23145	1.0722	2.16417	0.0357954
LincRNA_2273	0	0.71425	6.17842	0.0358527
NAT-lncRNA_3180	0.970828	0.042503	-4.22353	0.0360409
LincRNA_1133	0	0.402229	5.36537	0.0361862
NAT-lncRNA_1857	0	0.0576612	2.75833	0.0371891
NAT-lncRNA_1721	0	0.258682	4.74783	0.0377314
NAT-lncRNA_609	10.7475	0	-10.0711	0.0380724
LincRNA_347	0	1.28505	7.01686	0.0384366
NAT-lncRNA_2376	1.01176	2.65302	1.382	0.0389598
NAT-lncRNA_3874	0.0278942	0.112	1.68683	0.0392421
LincRNA_2133	0.048971	0.152087	1.45869	0.039651
NAT-lncRNA_2864	0.0877852	0.560785	2.54526	0.0399509
LincRNA_1810	0	0.798185	6.33661	0.0401717
NAT-lncRNA_1202	0.082404	0.291729	1.70723	0.041648
NAT-lncRNA_1556	0.265267	0	-4.78276	0.0417397
NAT-lncRNA_2135	0.12301	0	-3.73347	0.0417561
NAT-lncRNA_2230	0	0.251368	4.70801	0.0419078
LincRNA_1095	0.981983	2.17876	1.14172	0.0421771
LincRNA_423	0.959525	0.41214	-1.19956	0.0422148
NAT-lncRNA_2275	0.200943	0.561701	1.43841	0.0424732
LincRNA_1662	0.0195343	0.171991	2.6234	0.0428195
NAT-lncRNA_2752	0.0346643	0.0952462	1.23658	0.0428736
LincRNA_1849	0.0106246	0.419624	4.38063	0.0429621
LincRNA_2346	0	0.064595	2.89908	0.0431011
NAT-lncRNA_2981	0	0.114891	3.6426	0.0434193
LincRNA_1847	0.0942106	0.277296	1.46303	0.0435382
NAT-lncRNA_606	0.538596	0.216257	-1.27778	0.0439833
NAT-lncRNA_360	0	0.044667	2.45067	0.0441219
LincRNA_2289	0	0.203608	4.41689	0.0441489
LincRNA_1811	0	0.361146	5.21391	0.0444678
LincRNA_2423	0.402813	12.9084	4.9678	0.044481
NAT-lncRNA_2904	0.284825	0	-4.88179	0.0445983
NAT-lncRNA_2962	0.0431942	0.123175	1.32398	0.0453031
NAT-lncRNA_3041	0.28232	0	-4.86948	0.0457307
LincRNA_282	0.0697519	0.219316	1.52375	0.0457922
LincRNA_1142	0.0811392	0	-3.18807	0.0458671
NAT-lncRNA_1800	0.0854368	0.589274	2.6506	0.0467289
NAT-lncRNA_1432	0	0.514136	5.71187	0.04733
LincRNA_1199	0.0790945	0.0198157	-1.57926	0.0488743
NAT-lncRNA_351	0	3.3431	8.38935	0.0492667
LincRNA_1674	0	0.217257	4.50626	0.0494673
NAT-lncRNA_3663	0	0.986897	6.63937	0.0496677
NAT-lncRNA_1020	0	0.54109	5.78422	0.0499566
aaverage of three biological replicates
