# Supplementary material for: Global identification of Arabidopsis lncRNAs reveals the regulation of MAF4 by a natural antisense RNA
Source: Nat Commun. 2018 Nov 29;9:5056. doi: 10.1038/s41467-018-07500-7 (PMC6265284; doi:10.1038/s41467-018-07500-7)
Supplement: Supplementary file 13 — Supplementary Data 9 [file 41467_2018_7500_MOESM13_ESM.xlsx]

## Sheet: sheet1 
Supplementary Data 9. Oligonucleotides
Oligonucleotides	Sequence (5'-3')
Primers for qRT-PCR detection of lncRNAs
qPCR-COOLAIR-F	TTTTTTTTTTTTTTTACTGCTTCCA
qPCR-COOLAIR-R	CACACCACCAAATAACAACCA
qPCR-MAS-F	GTGATGGTGGTTACTTGAGAAGCA
qPCR-MAS-R	AACTGAATAAAGTTGTGATGGTG
qPCR-LincRNA_305-F	CAACATAGAATGCATAGACCAGA
qPCR-LincRNA_305-R	TATGACACTTGCAATGACATT
qPCR-LincRNA_1487-F	TCAGGGTTTTTGGAGCCCTT
qPCR-LincRNA_1487-R	ACCATAAGCAACGCTAGTCCC
qPCR-NAT-lncRNA_101-F	TTTTCAAAGTCAGCTCTGGCG
qPCR-NAT-lncRNA_101-R	TGGAAAATTGAAGAGGGGACCA
qPCR-NAT-lncRNA_569-F	GCCCTGTTTAAGAAGGCCCA
qPCR-NAT-lncRNA_569-R	CGAAAACGGTCCAATTATTCACCT
qPCR-NAT-lncRNA_635-F	AAGTGTGTTGAGTTGGTCCTAT
qPCR-NAT-lncRNA_635-R	TCCTTTGGTAAGTTTCTCAACA
qPCR-NAT-lncRNA_670-F	GGATTTGGCTACGTGCGTCT
qPCR-NAT-lncRNA_670-R	CCTCAATCCACATCAACCGC
qPCR-NAT-lncRNA_864-F	TCTTCTCCCCCTTGGCTTAGA
qPCR-NAT-lncRNA_864-R	GAAAACTCAACTCACGGTGGC
qPCR-NAT-lncRNA_1228-F	ACCAGTTCAAGAGATAACGATT
qPCR-NAT-lncRNA_1228-R	CCAATTGTTTGTAGCTAAGCA
qPCR-NAT-lncRNA_1336-F	TGGCAACCGTATAAGCCTCT
qPCR-NAT-lncRNA_1336-R	GTCGTGGGGAGTTAACATCGT
qPCR-NAT-lncRNA_1363-F	TTGTGGTGATGATATTGACGAT
qPCR-NAT-lncRNA_1363-R	GTTCAGAACATTTGACTGGAAGT
qPCR-NAT-lncRNA_1427-F	GATGGTTAACCTCGCACTCTCT
qPCR-NAT-lncRNA_1427-R	AACACAAGAAACACTTAGACCCT
qPCR-NAT-lncRNA_1654-F	ATCCGATACGAACGCTGGAC
qPCR-NAT-lncRNA_1654-R	ACAAGCGTGTGTGAGGGTAG
qPCR-NAT-lncRNA_1971-F	GACTCGAGATTCCGGCACTG
qPCR-NAT-lncRNA_1971-R	CACCGCGGACTTCTCGTATG
qPCR-NAT-lncRNA_2038-F	GCTGTGAAGACAAGAACGGC
qPCR-NAT-lncRNA_2038-R	CTCTACTTAACCATCATGCCCCT
qPCR-NAT-lncRNA_2088-F	TGTGTTCGTACACTTGGGGG
qPCR-NAT-lncRNA_2088-R	TCCTGCAACTCCAACTGACT
qPCR-NAT-lncRNA_2195-F	TCTCTGCCGTCAGTTTGCTT
qPCR-NAT-lncRNA_2195-R	AGACCAACTACGACCCAACA
qPCR-NAT-lncRNA_2208-F	TCGTTTAACGGCGCATGCTA
qPCR-NAT-lncRNA_2208-R	CGTCGACGATACTAACAACAACA
qPCR-NAT-lncRNA_2244-F	CACATGAAGGTTGATGGGAGT
qPCR-NAT-lncRNA_2244-R	AAAAGCTCCTAGGCACCGAAA
qPCR-NAT-lncRNA_2358-F	GCCTTTGCTCTAGTAGCTTGATGG
qPCR-NAT-lncRNA_2358-R	TAATACTCAATTAAGAGGTAGCAC
qPCR-NAT-lncRNA_2384-F	GCTGAGCCACCGGTTAGATT
qPCR-NAT-lncRNA_2384-R	GCGCGTCACGAATCCTACTA
qPCR-NAT-lncRNA_2612-F	TGGTGTGGTCTCCCATCAAG
qPCR-NAT-lncRNA_2612-R	TTGACACAGGGCAACTTTCG
qPCR-NAT-lncRNA_2671-F	GACTCTACGGTGGCGAGATG
qPCR-NAT-lncRNA_2671-R	CGAAGCCACCGTCCAATACT
qPCR-NAT-lncRNA_2680-F	ACAACTACCTTCAGCATCTTTCGT
qPCR-NAT-lncRNA_2680-R	CGCCGGCTCATAAGCATCAA
qPCR-NAT-lncRNA_2704-F	AGATTGCGCTCAGAATGGCA
qPCR-NAT-lncRNA_2704-R	AAAGAGGCGAGAGCAATCCA
qPCR-NAT-lncRNA_2824-F	TATCTGCAGCCCTTCGCTAC
qPCR-NAT-lncRNA_2824-R	ATCCAGCTTGTCCTGAACCC
qPCR-NAT-lncRNA_3034-F	GGCTGCCTCATCCGATGTT
qPCR-NAT-lncRNA_3034-R	AAAATTGCGACCACGTCTGC
qPCR-NAT-lncRNA_3039-F	TGTCTTTTGGGTAGTGGGAGC
qPCR-NAT-lncRNA_3039-R	AGCTTTCATATGATTCCCTAGTTCA
qPCR-NAT-lncRNA_3043-F	AGTCTTGAATGTTTCACTCGCA
qPCR-NAT-lncRNA_3043-R	TGTTGTGTTTCACATATGGCGT
qPCR-NAT-lncRNA_3235-F	CTCACAGATTCAAGAGATTGTTCGT
qPCR-NAT-lncRNA_3235-R	CGTTTGCTAGTTCTCAACATGG
qPCR-NAT-lncRNA_3538-F	TCAGGGTTGATAAACGGGCA
qPCR-NAT-lncRNA_3538-F	AGACAGATGCTGGCGTGAAG
qPCR-NAT-lncRNA_3865-F	TTGAGAGGCCCACTTAACCAT
qPCR-NAT-lncRNA_3865-R	GTGAGGCTGAGCAAGTGTTG
qPCR-NAT-lncRNA_3868-F	TGGAGCTTTTCCACTCGACA
qPCR-NAT-lncRNA_3868-R	GATCGGTGGCAATAATGCGG
qPCR-NAT-lncRNA_3872-F	CTCACATTGGTTCGTGTGCT
qPCR-NAT-lncRNA_3872-R	TGGAATGACGACGTGTGTTAAG
qPCR-NAT-lncRNA_3915-F	TCTCCTTACTCAGCGTTGGC
qPCR-NAT-lncRNA_3915-R	GAGGTTTCACGCGGTATTCG
qPCR-NAT-lncRNA_3962-F	TTCCGGTTGGCGATGGATGGTT
qPCR-NAT-lncRNA_3962-R	GGAAATACAATCACGTGACTGA
Primers for qRT-PCR detection of protein-coding genes
qPCR-MAF4-F	GCTTCTCCTCAGGTGATAGCATG
qPCR-MAF4-R	CTGCTCTTCCAGGGACTTTAGAC
qPCR-MAF5-F	TGTGTCGGAAGAGTGAAGCCAT
qPCR-MAF5-R	CTGATGATCTTGGCCATGCTGT
qPCR-WDR5A-F	AATGGCAAGTTTATCCTCGTTGGTA
qPCR-WDR5A-R	TTTCTGTAGCAGTTTCTTGGAGTTTAGC
qPCR-AT1G13609-F	TCACAGCGACTGTTTCAGAGT
qPCR-AT1G13609-R	CGCATCGACAATCGACACAA
qPCR-AT1G48970-F	AGAATGTCGTCCCCTCTCCA
qPCR-AT1G48970-R	CTCGTCTATGAACCGGCCAA
qPCR-AT1G49750-F	TGCGAGATTGCTTGTCTCCA
qPCR-AT1G49750-R	ACACTCCGATGGCGTTTTCT
qPCR-AT1G52343-F	GTCTCATCTCACTACGGAAGCTTC
qPCR-AT1G52343-R	TAGAAGCCTCTCTGCATCAGAC
qPCR-AT1G55290-F	GGTTCACGTGCCTCCAATCT
qPCR-AT1G55290-R	ACAGACTCTGGTTTCGGGCT
qPCR-AT1G63750-F	TATGGGCCGTTCTGAAGCAG
qPCR-AT1G63750-R	TGATGCTTTGTGGGGTCCAG
qPCR-AT1G64690-F	TTCGCCTCGCTCAATCTCAAT
qPCR-AT1G64690-R	TCCGAGACGACTCAACATAACA
qPCR-AT2G12461-F	TGCCTCTCTCAGATCTCACTT
qPCR-AT2G12461-R	GATGGAGAAGTGTCTGCCCG
qPCR-AT2G18938-F	GGGTTCGAGTTCCCCTTTAC
qPCR-AT2G18938-R	AAATGTCTCTTGCAGATCCACC
qPCR-AT2G28480-F	CTCATTTCTTCCAGGTTGCTTCC
qPCR-AT2G28480-R	TCTTTGGAGGATCAAGTTCCCT
qPCR-AT2G39380-F	TGATGGAGGAAACCGTTGAGG
qPCR-AT2G39380-R	TCTGCGTAAGTCACGGATGC
qPCR-AT2G40160-F	CGCCGGAGCAGAAGTTAGAT
qPCR-AT2G40160-R	CGATGAAGAAGGAATAGAGAGAGCA
qPCR-AT2G44430-F	AGAGAAGAAAACGGTTTCAGCAG
qPCR-AT2G44430-R	CGGCCTTCTTTTTACCCACAC
qPCR-AT2G45500-F	AGGGGTTAGAGCAGAAGAGTGG
qPCR-AT2G45500-R	CACCTTCTCCTTTTCACTGGAACT
qPCR-AT3G12690-F	GGGGAGGTGCTATCCTCAATG
qPCR-AT3G12690-R	ACGGGTTTTCTTGGAAGGGA
qPCR-AT3G27906-F	GGTTTTCGTTGATGGCAGGAG
qPCR-AT3G27906-R	ATTGGAATGATGGGCGACTGT
qPCR-AT3G60290-F	GGACTATGGCTCGCTGACAA
qPCR-AT3G60290-R	ACCTGATCTCCCAACTGGAC
qPCR-AT3G61460-F	CACTGTCCCGTGACCGAATTA
qPCR-AT3G61460-R	ACACATAAAAGCGTGGCAAGTC
qPCR-AT4g01010-F	AGCTTCAACATACTTTCAGGTTT
qPCR-AT4g01010-R	GCAACCAGGCTAGACGAAGA
qPCR-AT4G14910-F	CAAGAGCTCTCCGACAAGCAACAG
qPCR-AT4G14910-R	TCCAGCCATAATTTGCTTCTTTCC
qPCR-AT4G38700-F	CTCCGGGTGCAAAGACTTGA
qPCR-AT4G38700-R	ATTTCTCGCTCTCCGACCTC
qPCR-GAPDH-F	TCTGACCTTGACATTGTTTCCA
qPCR-GAPDH-R	TCTCCAGTCCTTCATTGATGG
qPCR-ACTIN2-F	CTCATCTTCTTCCGCTCTTTCTTTCCAAG
qPCR-ACTIN2-R	CACCATCACCAGAATCCAGCACA
Primers for ChIP qPCR
ChIP-MAF4-1F	GGCAGAAAAAGACTTGTCGAGGCTGG
ChIP-MAF4-1R	GTGTGTTTTCCAAAAATCCAAAAATTTGAACCGAG
ChIP-MAF4-2F	CAAACGAATTGAGAACAAAAGCTCTCGACAAGT
ChIP-MAF4-2R	GCTGTAGAGTCTTCCGGTGGCAGA
ChIP-MAF4-3F	CAGTGGAAGAAAATAGCATGTGTACACATTGAGTAGC
ChIP-MAF4-3R	CGTACCAAATGTTTGTAGAGACTCAGTTTCTTTGG
ChIP-MAF4-4F	TTTCTTACAGATGGGGAAGATGAAGAAGTCTG
ChIP-MAF4-4R	GGTGATGGTGGTTACTTGAGAAGCAGGAG
Primers for ChIRP qPCR
ChIRP-MAF4-1F	GGCAGAAAAAGACTTGTCGAGGCTGG
ChIRP-MAF4-1R	GTGTGTTTTCCAAAAATCCAAAAATTTGAACCGAG
ChIRP-MAF4-2F	CAAACGAATTGAGAACAAAAGCTCTCGACAAGT
ChIRP-MAF4-2R	GCTGTAGAGTCTTCCGGTGGCAGA
ChIRP-MAF4-3F	CAGTGGAAGAAAATAGCATGTGTACACATTGAGTAGC
ChIRP-MAF4-3R	CGTACCAAATGTTTGTAGAGACTCAGTTTCTTTGG
ChIRP-MAF4-4F	TTTCTTACAGATGGGGAAGATGAAGAAGTCTG
ChIRP-MAF4-4R	GGTGATGGTGGTTACTTGAGAAGCAGGAG
ChIRP-MAF4-5F	CCTGGAAGAGCAGCTCAAGAC
ChIRP-MAF4-5R	TGAAGTGCGAAACCCAAACAC
ChIRP-ACTIN-F	CGTTTCGCTTTCCTTAGTGTTAGCT
ChIRP-ACTIN-R	AGCGAACGGATCTAGAGACTCACCTTG
ChIRP-MAS-RNA-F	TGAAGTGCGAAACCCAAACAC
ChIRP-MAS-RNA-R	CCTGGAAGAGCAGCTCAAGAC
ChIRP-ACTIN-RNA-F	CTCATCTTCTTCCGCTCTTTCTTTCCAAG
ChIRP-ACTIN-RNA-R	CACCATCACCAGAATCCAGCACA
Primers for RT-PCR detection of lncRNAs
RT-LincRNA_312-F	CCAAGCTCTTGTAGCTCTCCTG
RT-LincRNA_312-R	GAATATCTCACATGTGAAATGATC
RT-LincRNA_412-F	GTGGCGATGATGATAACATATTA
RT-LincRNA_412-R	TATGGCTCAGATACGTTATAGAAA
RT-LincRNA_1205-F	GTTTACTACCCAAATTTTCATTAT
RT-LincRNA_1205-R	AATGAGCTAAGAAGGTCACTATCA
RT-lincRNA_1295-F	TTCTGGGCTGCCCAGTCCAAGC
RT-lincRNA_1295-R	AGTAGTCGCTGCTCTGTGAAAC
RT-NAT-lncRNA_1030-F	GATGACACTTTGATCTAAGTTGC
RT-NAT-lncRNA_1030-R	TTCTTCAAGCCTCAAACCATGA
RT-NAT-lncRNA_1261-F	GTCAACTTGTGATCAATAAGACG
RT-NAT-lncRNA_1261-R	CCACAAATAATGACGCAGGCTC
RT-NAT-lncRNA_1398-F	TTATCATGCGGAGAAATTATGG
RT-NAT-lncRNA_1398-R	TACCCCAGATAAAAAAGACACC
RT-NAT-lncRNA_1419-F	GGCAATGACGCAGCTAATGAGGTT
RT-NAT-lncRNA_1419-R	ATTGTAGGGCTTTACCCCGAAG
RT-NAT-lncRNA_1602-F	AGCGCTTCCCTCTTTAGTGAG
RT-NAT-lncRNA_1602-R	CGTCTCTGCTTTGACAGCCTAA
RT-NAT-lncRNA_1758-F	CTCATCTCTATCCTTTAGAGAGA
RT-NAT-lncRNA_1758-R	CTGAGAAAGCCATAGGATTCTGTT
RT-NAT-lncRNA_2365-F	GGAAATGTAAGTGAGAATCTC
RT-NAT-lncRNA_2365-R	TGAATAGGGCTGAGCTGTGCAA
RT-NAT-lncRNA_2566-F	CTTACAATTATCGATCTTTAGATTA
RT-NAT-lncRNA_2566-R	TACCATCAACAAACACAGCTCAA
RT-NAT-lncRNA_2595-F	GAGGAGTGGTTATTAAACTCGC
RT-NAT-lncRNA_2595-R	CAGGAGAGGGATCAGATGATAA
RT-NAT-lncRNA_2667-F	CTGTGCACAGTACCAACTCCAA
RT-NAT-lncRNA_2667-R	CGGCGCATTTGTCGACATCATG
RT-NAT-lncRNA_2742-F	CTTCTAACAATCGCATAATCTCC
RT-NAT-lncRNA_2742-R	GAACCCTCCTTAGAGAGATTGAC
RT-NAT-lncRNA_2797-F	TGATTGAGTTAGTTAAGGCAGC
RT-NAT-lncRNA_2797-R	GCATTGTGCTCGTGAAAATTAG
RT-NAT-lncRNA_2805-F	GATTGCACAAGTACTGGGACATCC
RT-NAT-lncRNA_2805-R	AGATTACTGGCAGCAGAGACAC
RT-NAT-lncRNA_3168-F	TCAGATCTCTCCAGATCTATGA
RT-NAT-lncRNA_3168-R	AGCTTGGGCAGCTCTCGAATC
RT-NAT-lncRNA_3962-F	TTCCGGTTGGCGATGGATGGTT
RT-NAT-lncRNA_3962-R	GGAAATACAATCACGTGACTGA
Probes for northern blot
U6	TCATCCTTGCGCAGGGGCCA
tRNA	CCATCTGAGCTACATCCCC
Primers for 5' RACE
Abridged Anchor Primer (AAP)	GGCCACGCGTCGACTAGTACGGGGGGG
Abridged Universal Anchor Primer (AUAP)	GGCCACGCGTCGACTAGTAC
MAS-5' RACE-GSP1	CTAAGATATTCAGTCACCTAGTCC
MAS-5' RACE-GSP2	CCATCAAGAGAAGGTTAGTATTTC
MAS-5' RACE-GSP3	CTGAGAGAGGAGAACCAGAGTTTG
Primers for 3' RACE
GeneRacer RT Primer	GCTGTCAACGATACGCTACGTAACGGCATGACAGTGTTTTTTTTTTTTTTTTTTTTTTTT
GeneRacer 3' Primer	GCTGTCAACGATACGCTACGTAACG
GeneRacer 3' Nested Primer	CGCTACGTAACGGCATGACAGTG
MAS-3' RACE-GSP1	GAGATGTTTCTAACACTCGAGAAC
MAS-3' RACE-GSP2	CAGTATCAGCATAATAACCATCTC
MAS-3' RACE-GSP3	CTTGGCCATGCTGGAGAGATCAAG
Primers for vector construction
bmiR159-F	CCGGGGTACCACTCTCTATCTATCATTTCTTCCA
bmiR159-R	CTAGTCTAGATAATCATACAAAGATAGTCAGT
amiR-MAS-1-F1	GGGGACTTTAGATTATCTATAACATGAGTTGAGCAGGGTAAAGAAAAGCT
amiR-MAS-1-R1	GGGGACTTTAGACAATCTATAAGAAGAGTAAAAGCCATTAA
amiR-MAS-1-F2	TCTTATAGATTGTCTAAAGTCCCCATCTTCTTTCACCTTCTCT
amiR-MAS-1-R2	TCATGTTATAGATAATCTAAAGTCCCCTTCCATCGTCAGATCAAGAT
amiR-MAS-2-F1	GGTCGTGGACTTAGTAGTGCAACATGAGTTGAGCAGGGTAAAGAAAAGCTGCT
amiR-MAS-2-R1	GGTCGTGGACTTTCTAGTGCAAGAAGAGTAAAAGCCATTAA
amiR-MAS-2-F2	TCTTGCACTAGAAAGTCCACGACCATCTTCTTTCACCTTCTCT
amiR-MAS-2-R2	TGTTGCACTACTAAGTCCACGACCTTCCATCGTCAGATCAAGATCTATC
amiR-MAF4-F1	GTATAGATTGTCCCAAGTCCCAcaTGAGTTGAGCAGGGTAAAGAAAAGCT
amiR-MAF4-R1	GTATAGATTGTCTAAAGTCCCAGAAGAGTAAAAGCCATTAA
amiR-MAF4-F2	TCTGGGACTTTAGACAATCTATACATCTTCTTTCACCTTCTC
amiR-MAF4-R2	ATGTGGGACTTGGGACAATCTATACTTCCATCGTCAGATCAAGATCTATC
amiR-NAT-lncRNA_569-F1	GATTCAGCATTCAGCGTACAAACATGAGTTGAGCAGGGTAAAGAAAAGCT
amiR-NAT-lncRNA_569-R1	GATTCAGCATTCGCCGTACAAAGAAGAGTAAAAGCCATTAA
amiR-NAT-lncRNA_569-F2	TCTTTGTACGGCGAATGCTGAATCATCTTCTTTCACCTTCTCT
amiR-NAT-lncRNA_569-R2	ATGTTTGTACGCTGAATGCTGAATCTTCCATCGTCAGATCAAGATCTATC
amiR-NAT-lncRNA_670-F1	GTTGAGGAATTACCTCGTCCTACATGAGTTGAGCAGGGTAAAGAAAAGCT
amiR-NAT-lncRNA_670-R1	GTTGAGGAATTAATTCGTCCTAGAAGAGTAAAAGCCATTAA
amiR-NAT-lncRNA_670-F2	TCTAGGACGAATTAATTCCTCAACATCTTCTTTCACCTTCTCT
amiR-NAT-lncRNA_670-R2	TGTAGGACGAGGTAATTCCTCAACTTCCATCGTCAGATCAAGATCTATC
amiR-NAT-lncRNA_1336-F1	GGCTGGTATGAACTTCATTAAACATGAGTTGAGCAGGGTAAAGAAAAGCT
amiR-NAT-lncRNA_1336-R1	GGCTGGTATGAATATCATTAAAGAAGAGTAAAAGCCATTAA
amiR-NAT-lncRNA_1336-F2	TCTTTAATGATATTCATACCAGCCATCTTCTTTCACCTTCTCT
amiR-NAT-lncRNA_1336-R2	ATGTTTAATGAAGTTCATACCAGCCTTCCATCGTCAGATCAAGATCTATC
amiR-NAT-lncRNA_1427-F1	GAGATGTGTTTAAAAAAGCTGACATGAGTTGAGCAGGGTAAAGAAAAGCT
amiR-NAT-lncRNA_1427-R1	GAGATGTGTTTAGGAAAGCTGAGAAGAGTAAAAGCCATTAA
amiR-NAT-lncRNA_1427-F2	TCTCAGCTTTCCTAAACACATCTCATCTTCTTTCACCTTCTCT
amiR-NAT-lncRNA_1427-R2	ATGTCAGCTTTTTTAAACACATCTCTTCCATCGTCAGATCAAGATCTATC
amiR-NAT-lncRNA_2088-F1	GGCTGAACCTTTCAGCACTCCACATGAGTTGAGCAGGGTAAAGAAAAGCT
amiR-NAT-lncRNA_2088-R1	GGCTGAACCTTTTGGCACTCCAGAAGAGTAAAAGCCATTAA
amiR-NAT-lncRNA_2088-F2	TCTGGAGTGCCAAAAGGTTCAGCCATCTTCTTTCACCTTCTCT
amiR-NAT-lncRNA_2088-R2	ATGTGGAGTGCTGAAAGGTTCAGCCTTCCATCGTCAGATCAAGATCTATC
amiR-NAT-lncRNA_2195-F1	GCGCATTCAGTGAAATTTCGTACATGAGTTGAGCAGGGTAAAGAAAAGCT
amiR-NAT-lncRNA_2195-R1	GCGCATTCAGTGCGATTTCGTAGAAGAGTAAAAGCCATTAA
amiR-NAT-lncRNA_2195-F2	TCTACGAAATCGCACTGAATGCGCATCTTCTTTCACCTTCTCT
amiR-NAT-lncRNA_2195-R2	ATGTACGAAATTTCACTGAATGCGCTTCCATCGTCAGATCAAGATCTATC
amiR-NAT-lncRNA_2208-F1	GCTCCGGGATCGCCCCTCCGTACATGAGTTGAGCAGGGTAAAGAAAAGCT
amiR-NAT-lncRNA_2208-R1	GCTCCGGGATCGAACCTCCGTAGAAGAGTAAAAGCCATTAA
amiR-NAT-lncRNA_2208-F2	TCTACGGAGGTTCGATCCCGGAGCATCTTCTTTCACCTTCTCT
amiR-NAT-lncRNA_2208-R2	ATGTACGGAGGGGCGATCCCGGAGCTTCCATCGTCAGATCAAGATCTATC
amiR-NAT-lncRNA_2244-F1	GGATATACTCTTGGGTCACAAAcaTGAGTTGAGCAGGGTAAAGAAAAGCT
amiR-NAT-lncRNA_2244-R1	GGATATACTCTTCCGTCACAAAGAAGAGTAAAAGCCATTAA
amiR-NAT-lncRNA_2244-F2	TCTTTGTGACGGAAGAGTATATCCATCTTCTTTCACCTTCTCT
amiR-NAT-lncRNA_2244-R2	ATGTTTGTGACCCAAGAGTATATCCTTCCATCGTCAGATCAAGATCTATC
amiR-NAT-lncRNA_2358-F1	GTAGTAGCTTGACAGTCTGCGACATGAGTTGAGCAGGGTAAAGAAAAGCT
amiR-NAT-lncRNA_2358-R1	GTAGTAGCTTGATGGTCTGCGAGAAGAGTAAAAGCCATTAA
amiR-NAT-lncRNA_2358-F2	TCTCGCAGACCATCAAGCTACTACATCTTCTTTCACCTTCTCT
amiR-NAT-lncRNA_2358-R2	ATGTCGCAGACTGTCAAGCTACTACTTCCATCGTCAGATCAAGATCTATC
amiR-NAT-lncRNA_2384-F1	GGACGATCGTGACATTGCTCAACATGAGTTGAGCAGGGTAAAGAAAAGCT
amiR-NAT-lncRNA_2384-R1	GGACGATCGTGAATTTGCTCAAGAAGAGTAAAAGCCATTAA
amiR-NAT-lncRNA_2384-F2	TCTTGAGCAAATTCACGATCGTCCATCTTCTTTCACCTTCTCT
amiR-NAT-lncRNA_2384-R2	ATGTTGAGCAATGTCACGATCGTCCTTCCATCGTCAGATCAAGATCTATC
amiR-NAT-lncRNA_2671-F1	GTTATTGTACTCACCATACACACATGAGTTGAGCAGGGTAAAGAAAAGCT
amiR-NAT-lncRNA_2671-R1	GTTATTGTACTCCACATACACAGAAGAGTAAAAGCCATTAA
amiR-NAT-lncRNA_2671-F2	TCTGTGTATGTGGAGTACAATAACATCTTCTTTCACCTTCTCT
amiR-NAT-lncRNA_2671-R2	ATGTGTGTATGGTGAGTACAATAACTTCCATCGTCAGATCAAGATCTATC
amiR-NAT-lncRNA_2680-F1	GTACATCATATACATACAACTACATGAGTTGAGCAGGGTAAAGAAAAGCT
amiR-NAT-lncRNA_2680-R1	GTACATCATATAAGTACAACTAGAAGAGTAAAAGCCATTAA
amiR-NAT-lncRNA_2680-F2	TCTAGTTGTACTTATATGATGTACATCTTCTTTCACCTTCTCT
amiR-NAT-lncRNA_2680-R2	ATGTAGTTGTATGTATATGATGTACTTCCATCGTCAGATCAAGATCTATC
amiR-NAT-lncRNA_2704-F1	GGGAGTTCATTACAGAGCTGGACATGAGTTGAGCAGGGTAAAGAAAAGCT
amiR-NAT-lncRNA_2704-R1	GGGAGTTCATTATCGAGCTGGAGAAGAGTAAAAGCCATTAA
amiR-NAT-lncRNA_2704-F2	TCTCCAGCTCGATAATGAACTCCCATCTTCTTTCACCTTCTCT
amiR-NAT-lncRNA_2704-R2	ATGTCCAGCTCTGTAATGAACTCCCTTCCATCGTCAGATCAAGATCTATC
amiR-NAT-lncRNA_2824-F1	GCTTCGCTACTCCAGAGTAAGAcaTGAGTTGAGCAGGGTAAAGAAAAGCTG
amiR-NAT-lncRNA_2824-R1	GCTTCGCTACTCTGGAGTAAGAGAAGAGTAAAAGCCATTAA
amiR-NAT-lncRNA_2824-F2	TCTCTTACTCCAGAGTAGCGAAGCATCTTCTTTCACCTTCTCT
amiR-NAT-lncRNA_2824-R2	ATGTCTTACTCTGGAGTAGCGAAGCTTCCATCGTCAGATCAAGATCTATC
amiR-NAT-lncRNA_3034-F1	GGTCCCGAGAAGGTAATCCGGACATGAGTTGAGCAGGGTAAAGAAAAGCT
amiR-NAT-lncRNA_3034-R1	GTCCCGAGAAGCGAATCCGGAGAAGAGTAAAAGCCATTAA
amiR-NAT-lncRNA_3034-F2	TCTCCGGATTCGCTTCTCGGGACCATCTTCTTTCACCTTCTCT
amiR-NAT-lncRNA_3034-R2	ATGTCCGGATTACCTTCTCGGGACCTTCCATCGTCAGATCAAGATCTATC
amiR-NAT-lncRNA_3039-F1	GATCAGGCACAGCACCTGTGAACATGAGTTGAGCAGGGTAAAGAAAAGCT
amiR-NAT-lncRNA_3039-R1	GATCAGGCACAGAGCCTGTGAAGAAGAGTAAAAGCCATTAA
amiR-NAT-lncRNA_3039-F2	TCTTCACAGGCTCTGTGCCTGATCATCTTCTTTCACCTTCTCT
amiR-NAT-lncRNA_3039-R2	ATGTTCACAGGTGCTGTGCCTGATCTTCCATCGTCAGATCAAGATCTATC
amiR-NAT-lncRNA_3043-F1	GTTGTAATGTTCCCTCTCGGGACATGAGTTGAGCAGGGTAAAGAAAAGCT
amiR-NAT-lncRNA_3043-R1	GTTGTAATGTTCAATCTCGGGAGAAGAGTAAAAGCCATTAA
amiR-NAT-lncRNA_3043-F2	TCTCCCGAGATTGAACATTACAACATCTTCTTTCACCTTCTCT
amiR-NAT-lncRNA_3043-R2	ATGTCCCGAGAGGGAACATTACAACTTCCATCGTCAGATCAAGATCTATC
amiR-NAT-lncRNA_3235-F1	GATCGAAAGAGGCATTCTGTTACATGAGTTGAGCAGGGTAAAGAAAAGCT
amiR-NAT-lncRNA_3235-R1	GATCGAAAGAGGGTTTCTGTTAGAAGAGTAAAAGCCATTAA
amiR-NAT-lncRNA_3235-F2	TCTAACAGAAACCCTCTTTCGATCATCTTCTTTCACCTTCTCT
amiR-NAT-lncRNA_3235-R2	ATGTAACAGAATGCCTCTTTCGATCTTCCATCGTCAGATCAAGATCTATC
amiR-NAT-lncRNA_3538-F1	GTCATCCATTATACCGAACAGACATGAGTTGAGCAGGGTAAAGAAAAGCT
amiR-NAT-lncRNA_3538-R1	GTCATCCATTATCTCGAACAGAGAAGAGTAAAAGCCATTAA
amiR-NAT-lncRNA_3538-F2	TCTCTGTTCGAGATAATGGATGACATCTTCTTTCACCTTCTCT
amiR-NAT-lncRNA_3538-R2	ATCTGTTCGGTATAATGGATGACTTCCATCGTCAGATCAAGATCTATC
amiR-NAT-lncRNA_3872-F1	GGAGCGGCCGATACTTGCGTTACATGAGTTGAGCAGGGTAAAGAAAAGCT
amiR-NAT-lncRNA_3872-R1	GGAGCGGCCGATCATTGCGTTAGAAGAGTAAAAGCCATTAA
amiR-NAT-lncRNA_3872-F2	TCTAACGCAATGATCGGCCGCTCCATCTTCTTTCACCTTCTCT
amiR-NAT-lncRNA_3872-R2	ATGTAACGCAAGTATCGGCCGCTCCTTCCATCGTCAGATCAAGATCTATC
amiR-NAT-lncRNA_3915-F1	GGAGAGATAGTTCATCAATGTACATGAGTTGAGCAGGGTAAAGAAAAGCT
amiR-NAT-lncRNA_3915-R1	GGAGAGATAGTTTCTCAATGTAGAAGAGTAAAAGCCATTAA
amiR-NAT-lncRNA_3915-F2	TCTACATTGAGAAACTATCTCTCCATCTTCTTTCACCTTCTCT
amiR-NAT-lncRNA_3915-R2	ATGTACATTGATGAACTATCTCTCCTTCCATCGTCAGATCAAGATCTATC
Flag-WRD5A-1-F	CACCATGGACTACAAGGATGACGATGACAAGGATTACAAAGATGATGATGACAAAGACT
Flag-WRD5A-1-R	GCTGGAATTTCCTCTGCCTTATCATCGTCGTCCTTATAGTCTTTGTCATCATCATCTTT
Flag-WRD5A-2-F	GACTATAAGGACGACGATGATAAGGCAGAGGAAATTCCAGCAACAGCATC
Flag-WRD5A-2-R	TTATTCTTTCTTCTGTGTCCAAATCC
Flag-WDR5A-F250A-F	TATTGCATTTCCTCTGCGGCGTCCGTCACAAATGGAAAGCG
Flag-WDR5A-F250A-R	CGCTTTCCATTTGTGACGGACGCCGCAGAGGAAATGCAATA
Biotinylated probes for ChIRP
CHIRP-MAS-probe1	CATCACCAACGACTGATTCG-3'biotin
CHIRP-MAS-probe2	GAAGTCTGTGGAAGCAGAGG-3'biotin
CHIRP-MAS-probe3	CATGCTCATATCTTCTTAGT-3'biotin
CHIRP-MAS-probe4	TGTGATGGTGTCCAAACAGG-3'biotin
CHIRP-MAS-probe5	GGAGATCACTAGACCAAGTT-3'biotin
CHIRP-MAS-probe6	CTTGTGAAGACCCATCAAGA-3'biotin
CHIRP-MAS-probe7	TGGTCCAAGAGCAGTGTTTG-3'biotin
CHIRP-MAS-probe8	GGAAGAGCAGCTCAAGACTG-3'biotin
CHIRP-MAS-probe9	TGTTTTCCTTTTCTGTTGTT-3'biotin
CHIRP-MAS-probe10	ACTCTTAATTATCTTTCGCA-3'biotin
CHIRP-MAS-probe11	AAGTCTACGGCAAGGTTTTA-3'biotin
CHIRP-MAS-probe12	ATGGTTGTTATGTGGATGCT-3'biotin
CHIRP-MAS-probe13	CATATATACACCCATTCCTC-3'biotin
CHIRP-MAS-probe14	TTGCACTAGAAAGTCCACGA-3'biotin
CHIRP-MAS-probe15	AGTCCATTGAGATGGTTATT-3'biotin
CHIRP-MAS-probe16	GGCTGATGATCTTAAAACCT-3'biotin
CHIRP-MAS-probe17	AGAGTCTCTATTGACGTTGT-3'biotin
CHIRP-MAS-probe18	AACAAGCCTTGAGCAAGGTT-3'biotin
CHIRP-Lac Z probe1	ATTAAGTTGGGTAACGCCAG-3'biotin
CHIRP-Lac Z probe2	AATTCAGACGGCAAACGACT-3'biotin
CHIRP-Lac Z probe3	TTTCGACGTTCAGACGTAGT-3'biotin
CHIRP-Lac Z probe4	AGACGATTCATTGGCACCAT-3'biotin
